# Supplementary material for: CasPlay provides a gRNA-barcoded CRISPR-based display platform for antibody repertoire profiling
Source: Cell Rep Methods. 2022 Oct 17;2(10):100318. doi: 10.1016/j.crmeth.2022.100318 (PMC9606310; doi:10.1016/j.crmeth.2022.100318)
Supplement: Data S1. Oligonucleotide libraries, related to STAR Methods [file mmc2.xlsx]

## Sheet: FLAG
FULL SEQ	Universal primer F	Subpool primer F	HiFi homology-F	PEPTIDE	SALI	TAA	STUFFER	XHOI	AA	SPEI	SPACER	HiFi homology-R	Subpool primer-R	Universal primer-R	subpool_ID	peptide_ID
GCTCGTAGTACCGTAAGCCAGATACGGGTAATCGGTAATCTGCTTTCGCCTGACGGTGGAGGAGGTTCTCGATCGGATTATAAATTCGATGACGATAAGGTCGACTAACTTTACTGCTAGGCTCGAGAAACTAGTATATATGCGCCTCATCCTGCGTTTTAGAGCTAGAAATAGCAAGTTCATAAGTGGACCCATTTTGGGCGGTCAGCCATCAAGGCCACTCTTAAAGC	GCTCGTAGTACCGTAAGCCAGATAC	GGGTAATCGGTAATCTGCTTTCGCC	TGACGGTGGAGGAGGTTCTCGATCG	GATTATAAATTCGATGACGATAAG	GTCGAC	TAA	CTTTACTGCTAGG	CTCGAG	AA	ACTAGT	ATATATGCGCCTCATCCTGC	GTTTTAGAGCTAGAAATAGCAAGTT	CATAAGTGGACCCATTTTGGGCGGT	CAGCCATCAAGGCCACTCTTAAAGC	1	SM-45
GCTCGTAGTACCGTAAGCCAGATACGACTATTGCCGATTGCGTACCGATGTGACGGTGGAGGAGGTTCTCGATCGGACTACAAAGACGGCGACGATAAAGTCGACTAACAAGAATAACCCGCTCGAGAAACTAGTCTGCCAGACTTCTCGAACTGGTTTTAGAGCTAGAAATAGCAAGTTCGCACTCAACAACGGGTAATGTCTGCAGCCATCAAGGCCACTCTTAAAGC	GCTCGTAGTACCGTAAGCCAGATAC	GACTATTGCCGATTGCGTACCGATG	TGACGGTGGAGGAGGTTCTCGATCG	GACTACAAAGACGGCGACGATAAA	GTCGAC	TAA	CAAGAATAACCCG	CTCGAG	AA	ACTAGT	CTGCCAGACTTCTCGAACTG	GTTTTAGAGCTAGAAATAGCAAGTT	CGCACTCAACAACGGGTAATGTCTG	CAGCCATCAAGGCCACTCTTAAAGC	3	SM-21
GCTCGTAGTACCGTAAGCCAGATACGACTATTGCCGATTGCGTACCGATGTGACGGTGGAGGAGGTTCTCGATCGGATTATAAAGACGATGATGACGTGGTCGACTAAGAGCCATTGATCGCTCGAGAAACTAGTAACGTAAAAGAAAAGTCCACGTTTTAGAGCTAGAAATAGCAAGTTCGCACTCAACAACGGGTAATGTCTGCAGCCATCAAGGCCACTCTTAAAGC	GCTCGTAGTACCGTAAGCCAGATAC	GACTATTGCCGATTGCGTACCGATG	TGACGGTGGAGGAGGTTCTCGATCG	GATTATAAAGACGATGATGACGTG	GTCGAC	TAA	GAGCCATTGATCG	CTCGAG	AA	ACTAGT	AACGTAAAAGAAAAGTCCAC	GTTTTAGAGCTAGAAATAGCAAGTT	CGCACTCAACAACGGGTAATGTCTG	CAGCCATCAAGGCCACTCTTAAAGC	3	SM-25
GCTCGTAGTACCGTAAGCCAGATACCGTGGGGTCTAGTCTCACAAGTAACTGACGGTGGAGGAGGTTCTCGATCGGACTACAAAAAGGATGATGATAAAGTCGACTAAGGACTGTTCACGTCTCGAGAAACTAGTAGCCCCGAAGTCCTCCTAGAGTTTTAGAGCTAGAAATAGCAAGTTCAGATGAATCGGCTTGCTTCTACCCCAGCCATCAAGGCCACTCTTAAAGC	GCTCGTAGTACCGTAAGCCAGATAC	CGTGGGGTCTAGTCTCACAAGTAAC	TGACGGTGGAGGAGGTTCTCGATCG	GACTACAAAAAGGATGATGATAAA	GTCGAC	TAA	GGACTGTTCACGT	CTCGAG	AA	ACTAGT	AGCCCCGAAGTCCTCCTAGA	GTTTTAGAGCTAGAAATAGCAAGTT	CAGATGAATCGGCTTGCTTCTACCC	CAGCCATCAAGGCCACTCTTAAAGC	4	SM-12
GCTCGTAGTACCGTAAGCCAGATACTTTTAGCGGCACAGGGCTTACGTACTGACGGTGGAGGAGGTTCTCGATCGGACTACAAAGACGACGATTGTAAAGTCGACTAAAGGTGAGTGCTTTCTCGAGAAACTAGTCGCAGAACTGCGTCCGATTAGTTTTAGAGCTAGAAATAGCAAGTTCGCTAAGAAGGGGTATTCCGTCACTCAGCCATCAAGGCCACTCTTAAAGC	GCTCGTAGTACCGTAAGCCAGATAC	TTTTAGCGGCACAGGGCTTACGTAC	TGACGGTGGAGGAGGTTCTCGATCG	GACTACAAAGACGACGATTGTAAA	GTCGAC	TAA	AGGTGAGTGCTTT	CTCGAG	AA	ACTAGT	CGCAGAACTGCGTCCGATTA	GTTTTAGAGCTAGAAATAGCAAGTT	CGCTAAGAAGGGGTATTCCGTCACT	CAGCCATCAAGGCCACTCTTAAAGC	2	SM-4
GCTCGTAGTACCGTAAGCCAGATACCGTGGGGTCTAGTCTCACAAGTAACTGACGGTGGAGGAGGTTCTCGATCGGATTATAAAGATTATGACGATAAGGTCGACTAAACCGGTCTTTTAGCTCGAGAAACTAGTGAAACCGACTACACTCTAATGTTTTAGAGCTAGAAATAGCAAGTTCAGATGAATCGGCTTGCTTCTACCCCAGCCATCAAGGCCACTCTTAAAGC	GCTCGTAGTACCGTAAGCCAGATAC	CGTGGGGTCTAGTCTCACAAGTAAC	TGACGGTGGAGGAGGTTCTCGATCG	GATTATAAAGATTATGACGATAAG	GTCGAC	TAA	ACCGGTCTTTTAG	CTCGAG	AA	ACTAGT	GAAACCGACTACACTCTAAT	GTTTTAGAGCTAGAAATAGCAAGTT	CAGATGAATCGGCTTGCTTCTACCC	CAGCCATCAAGGCCACTCTTAAAGC	4	SM-140
GCTCGTAGTACCGTAAGCCAGATACTTTTAGCGGCACAGGGCTTACGTACTGACGGTGGAGGAGGTTCTCGATCGGACTACAAAGACGATAGCGATAAAGTCGACTAAAGCTACCATATGGCTCGAGAAACTAGTAGACCCCGATCCTTGCGTTTGTTTTAGAGCTAGAAATAGCAAGTTCGCTAAGAAGGGGTATTCCGTCACTCAGCCATCAAGGCCACTCTTAAAGC	GCTCGTAGTACCGTAAGCCAGATAC	TTTTAGCGGCACAGGGCTTACGTAC	TGACGGTGGAGGAGGTTCTCGATCG	GACTACAAAGACGATAGCGATAAA	GTCGAC	TAA	AGCTACCATATGG	CTCGAG	AA	ACTAGT	AGACCCCGATCCTTGCGTTT	GTTTTAGAGCTAGAAATAGCAAGTT	CGCTAAGAAGGGGTATTCCGTCACT	CAGCCATCAAGGCCACTCTTAAAGC	2	SM-28
GCTCGTAGTACCGTAAGCCAGATACTTTTAGCGGCACAGGGCTTACGTACTGACGGTGGAGGAGGTTCTCGATCGGATTACAAGGATGACGACACCAAAGTCGACTAACGTGGCAGTGATTCTCGAGAAACTAGTCTATAGCTAGACACTCTTCGGTTTTAGAGCTAGAAATAGCAAGTTCGCTAAGAAGGGGTATTCCGTCACTCAGCCATCAAGGCCACTCTTAAAGC	GCTCGTAGTACCGTAAGCCAGATAC	TTTTAGCGGCACAGGGCTTACGTAC	TGACGGTGGAGGAGGTTCTCGATCG	GATTACAAGGATGACGACACCAAA	GTCGAC	TAA	CGTGGCAGTGATT	CTCGAG	AA	ACTAGT	CTATAGCTAGACACTCTTCG	GTTTTAGAGCTAGAAATAGCAAGTT	CGCTAAGAAGGGGTATTCCGTCACT	CAGCCATCAAGGCCACTCTTAAAGC	2	SM-141
GCTCGTAGTACCGTAAGCCAGATACCGTGGGGTCTAGTCTCACAAGTAACTGACGGTGGAGGAGGTTCTCGATCGGACCATAAGGATGATGACGATAAAGTCGACTAAACAATCTAGACCGCTCGAGAAACTAGTGTTCGCCCCGACCCTTGAAGGTTTTAGAGCTAGAAATAGCAAGTTCAGATGAATCGGCTTGCTTCTACCCCAGCCATCAAGGCCACTCTTAAAGC	GCTCGTAGTACCGTAAGCCAGATAC	CGTGGGGTCTAGTCTCACAAGTAAC	TGACGGTGGAGGAGGTTCTCGATCG	GACCATAAGGATGATGACGATAAA	GTCGAC	TAA	ACAATCTAGACCG	CTCGAG	AA	ACTAGT	GTTCGCCCCGACCCTTGAAG	GTTTTAGAGCTAGAAATAGCAAGTT	CAGATGAATCGGCTTGCTTCTACCC	CAGCCATCAAGGCCACTCTTAAAGC	4	SM-102
GCTCGTAGTACCGTAAGCCAGATACGACTATTGCCGATTGCGTACCGATGTGACGGTGGAGGAGGTTCTCGATCGGATTACAAAGATGATGATGATTTCGTCGACTAAGGCCTACATTTGTCTCGAGAAACTAGTAAGAATCCACCCTGTCTTGAGTTTTAGAGCTAGAAATAGCAAGTTCGCACTCAACAACGGGTAATGTCTGCAGCCATCAAGGCCACTCTTAAAGC	GCTCGTAGTACCGTAAGCCAGATAC	GACTATTGCCGATTGCGTACCGATG	TGACGGTGGAGGAGGTTCTCGATCG	GATTACAAAGATGATGATGATTTC	GTCGAC	TAA	GGCCTACATTTGT	CTCGAG	AA	ACTAGT	AAGAATCCACCCTGTCTTGA	GTTTTAGAGCTAGAAATAGCAAGTT	CGCACTCAACAACGGGTAATGTCTG	CAGCCATCAAGGCCACTCTTAAAGC	3	SM-124
GCTCGTAGTACCGTAAGCCAGATACGGGTAATCGGTAATCTGCTTTCGCCTGACGGTGGAGGAGGTTCTCGATCGTTCTATAAAGACGATGATGATAAAGTCGACTAAAGAGCCTAGTCCACTCGAGAAACTAGTGCATGTTTAGCCCTCAAGAGGTTTTAGAGCTAGAAATAGCAAGTTCATAAGTGGACCCATTTTGGGCGGTCAGCCATCAAGGCCACTCTTAAAGC	GCTCGTAGTACCGTAAGCCAGATAC	GGGTAATCGGTAATCTGCTTTCGCC	TGACGGTGGAGGAGGTTCTCGATCG	TTCTATAAAGACGATGATGATAAA	GTCGAC	TAA	AGAGCCTAGTCCA	CTCGAG	AA	ACTAGT	GCATGTTTAGCCCTCAAGAG	GTTTTAGAGCTAGAAATAGCAAGTT	CATAAGTGGACCCATTTTGGGCGGT	CAGCCATCAAGGCCACTCTTAAAGC	1	SM-138
GCTCGTAGTACCGTAAGCCAGATACTTTTAGCGGCACAGGGCTTACGTACTGACGGTGGAGGAGGTTCTCGATCGGATTATAAAGATGACGATCTTAAAGTCGACTAACATCTACCGTAGACTCGAGAAACTAGTAAATGTAAATTCCCATGTCGGTTTTAGAGCTAGAAATAGCAAGTTCGCTAAGAAGGGGTATTCCGTCACTCAGCCATCAAGGCCACTCTTAAAGC	GCTCGTAGTACCGTAAGCCAGATAC	TTTTAGCGGCACAGGGCTTACGTAC	TGACGGTGGAGGAGGTTCTCGATCG	GATTATAAAGATGACGATCTTAAA	GTCGAC	TAA	CATCTACCGTAGA	CTCGAG	AA	ACTAGT	AAATGTAAATTCCCATGTCG	GTTTTAGAGCTAGAAATAGCAAGTT	CGCTAAGAAGGGGTATTCCGTCACT	CAGCCATCAAGGCCACTCTTAAAGC	2	SM-2
GCTCGTAGTACCGTAAGCCAGATACGACTATTGCCGATTGCGTACCGATGTGACGGTGGAGGAGGTTCTCGATCGGATTACAAAGATGACGACGACCAGGTCGACTAAGGTATGGAGTCTCCTCGAGAAACTAGTTGTGCTGCCGTATCTAATCGGTTTTAGAGCTAGAAATAGCAAGTTCGCACTCAACAACGGGTAATGTCTGCAGCCATCAAGGCCACTCTTAAAGC	GCTCGTAGTACCGTAAGCCAGATAC	GACTATTGCCGATTGCGTACCGATG	TGACGGTGGAGGAGGTTCTCGATCG	GATTACAAAGATGACGACGACCAG	GTCGAC	TAA	GGTATGGAGTCTC	CTCGAG	AA	ACTAGT	TGTGCTGCCGTATCTAATCG	GTTTTAGAGCTAGAAATAGCAAGTT	CGCACTCAACAACGGGTAATGTCTG	CAGCCATCAAGGCCACTCTTAAAGC	3	SM-6
GCTCGTAGTACCGTAAGCCAGATACCGTGGGGTCTAGTCTCACAAGTAACTGACGGTGGAGGAGGTTCTCGATCGGATTATAAAGACGATGATCGTAAAGTCGACTAATAAGGGTGCTACTCTCGAGAAACTAGTAAGTGAATCCCCGAGCGAAAGTTTTAGAGCTAGAAATAGCAAGTTCAGATGAATCGGCTTGCTTCTACCCCAGCCATCAAGGCCACTCTTAAAGC	GCTCGTAGTACCGTAAGCCAGATAC	CGTGGGGTCTAGTCTCACAAGTAAC	TGACGGTGGAGGAGGTTCTCGATCG	GATTATAAAGACGATGATCGTAAA	GTCGAC	TAA	TAAGGGTGCTACT	CTCGAG	AA	ACTAGT	AAGTGAATCCCCGAGCGAAA	GTTTTAGAGCTAGAAATAGCAAGTT	CAGATGAATCGGCTTGCTTCTACCC	CAGCCATCAAGGCCACTCTTAAAGC	4	SM-125
GCTCGTAGTACCGTAAGCCAGATACGACTATTGCCGATTGCGTACCGATGTGACGGTGGAGGAGGTTCTCGATCGGACTATAAGGATGACCCTGATAAGGTCGACTAAGGCAAGATATCGTCTCGAGAAACTAGTCCCTCCCAAGTACTGTTCGAGTTTTAGAGCTAGAAATAGCAAGTTCGCACTCAACAACGGGTAATGTCTGCAGCCATCAAGGCCACTCTTAAAGC	GCTCGTAGTACCGTAAGCCAGATAC	GACTATTGCCGATTGCGTACCGATG	TGACGGTGGAGGAGGTTCTCGATCG	GACTATAAGGATGACCCTGATAAG	GTCGAC	TAA	GGCAAGATATCGT	CTCGAG	AA	ACTAGT	CCCTCCCAAGTACTGTTCGA	GTTTTAGAGCTAGAAATAGCAAGTT	CGCACTCAACAACGGGTAATGTCTG	CAGCCATCAAGGCCACTCTTAAAGC	3	SM-121
GCTCGTAGTACCGTAAGCCAGATACGGGTAATCGGTAATCTGCTTTCGCCTGACGGTGGAGGAGGTTCTCGATCGGACTACAAAGATGATGATCCAAAAGTCGACTAACCCTCTAGTCTGACTCGAGAAACTAGTACGTACTGTCTGATTTAGTGGTTTTAGAGCTAGAAATAGCAAGTTCATAAGTGGACCCATTTTGGGCGGTCAGCCATCAAGGCCACTCTTAAAGC	GCTCGTAGTACCGTAAGCCAGATAC	GGGTAATCGGTAATCTGCTTTCGCC	TGACGGTGGAGGAGGTTCTCGATCG	GACTACAAAGATGATGATCCAAAA	GTCGAC	TAA	CCCTCTAGTCTGA	CTCGAG	AA	ACTAGT	ACGTACTGTCTGATTTAGTG	GTTTTAGAGCTAGAAATAGCAAGTT	CATAAGTGGACCCATTTTGGGCGGT	CAGCCATCAAGGCCACTCTTAAAGC	1	SM-56
GCTCGTAGTACCGTAAGCCAGATACTTTTAGCGGCACAGGGCTTACGTACTGACGGTGGAGGAGGTTCTCGATCGGACGAAAAAGATGATGATGACAAAGTCGACTAAGTGCCATGTTTACCTCGAGAAACTAGTATTCTACGTCACCGTGTGTGGTTTTAGAGCTAGAAATAGCAAGTTCGCTAAGAAGGGGTATTCCGTCACTCAGCCATCAAGGCCACTCTTAAAGC	GCTCGTAGTACCGTAAGCCAGATAC	TTTTAGCGGCACAGGGCTTACGTAC	TGACGGTGGAGGAGGTTCTCGATCG	GACGAAAAAGATGATGATGACAAA	GTCGAC	TAA	GTGCCATGTTTAC	CTCGAG	AA	ACTAGT	ATTCTACGTCACCGTGTGTG	GTTTTAGAGCTAGAAATAGCAAGTT	CGCTAAGAAGGGGTATTCCGTCACT	CAGCCATCAAGGCCACTCTTAAAGC	2	SM-69
GCTCGTAGTACCGTAAGCCAGATACGGGTAATCGGTAATCTGCTTTCGCCTGACGGTGGAGGAGGTTCTCGATCGGACTATAAAGATGACGAAGATAAAGTCGACTAAAAGAGCGATCCGTCTCGAGAAACTAGTATCGCCACCGAGATTGTATCGTTTTAGAGCTAGAAATAGCAAGTTCATAAGTGGACCCATTTTGGGCGGTCAGCCATCAAGGCCACTCTTAAAGC	GCTCGTAGTACCGTAAGCCAGATAC	GGGTAATCGGTAATCTGCTTTCGCC	TGACGGTGGAGGAGGTTCTCGATCG	GACTATAAAGATGACGAAGATAAA	GTCGAC	TAA	AAGAGCGATCCGT	CTCGAG	AA	ACTAGT	ATCGCCACCGAGATTGTATC	GTTTTAGAGCTAGAAATAGCAAGTT	CATAAGTGGACCCATTTTGGGCGGT	CAGCCATCAAGGCCACTCTTAAAGC	1	SM-86
GCTCGTAGTACCGTAAGCCAGATACCGTGGGGTCTAGTCTCACAAGTAACTGACGGTGGAGGAGGTTCTCGATCGGACTATAAGGATGATGATGATCAGGTCGACTAAGTTTTTCCTCGCCCTCGAGAAACTAGTAAGAGCGCTCTGATTCCTGAGTTTTAGAGCTAGAAATAGCAAGTTCAGATGAATCGGCTTGCTTCTACCCCAGCCATCAAGGCCACTCTTAAAGC	GCTCGTAGTACCGTAAGCCAGATAC	CGTGGGGTCTAGTCTCACAAGTAAC	TGACGGTGGAGGAGGTTCTCGATCG	GACTATAAGGATGATGATGATCAG	GTCGAC	TAA	GTTTTTCCTCGCC	CTCGAG	AA	ACTAGT	AAGAGCGCTCTGATTCCTGA	GTTTTAGAGCTAGAAATAGCAAGTT	CAGATGAATCGGCTTGCTTCTACCC	CAGCCATCAAGGCCACTCTTAAAGC	4	SM-6
GCTCGTAGTACCGTAAGCCAGATACCGTGGGGTCTAGTCTCACAAGTAACTGACGGTGGAGGAGGTTCTCGATCGGATTATAAACACGATGACGACAAAGTCGACTAACCAGTTGTAAGGCCTCGAGAAACTAGTGCCACGACCTTGATACTCGTGTTTTAGAGCTAGAAATAGCAAGTTCAGATGAATCGGCTTGCTTCTACCCCAGCCATCAAGGCCACTCTTAAAGC	GCTCGTAGTACCGTAAGCCAGATAC	CGTGGGGTCTAGTCTCACAAGTAAC	TGACGGTGGAGGAGGTTCTCGATCG	GATTATAAACACGATGACGACAAA	GTCGAC	TAA	CCAGTTGTAAGGC	CTCGAG	AA	ACTAGT	GCCACGACCTTGATACTCGT	GTTTTAGAGCTAGAAATAGCAAGTT	CAGATGAATCGGCTTGCTTCTACCC	CAGCCATCAAGGCCACTCTTAAAGC	4	SM-106
GCTCGTAGTACCGTAAGCCAGATACGACTATTGCCGATTGCGTACCGATGTGACGGTGGAGGAGGTTCTCGATCGGACTACAAATTTGATGATGACAAAGTCGACTAAGTTCCTGTTCACGCTCGAGAAACTAGTTTGTGAGTTAAAACCGAGCCGTTTTAGAGCTAGAAATAGCAAGTTCGCACTCAACAACGGGTAATGTCTGCAGCCATCAAGGCCACTCTTAAAGC	GCTCGTAGTACCGTAAGCCAGATAC	GACTATTGCCGATTGCGTACCGATG	TGACGGTGGAGGAGGTTCTCGATCG	GACTACAAATTTGATGATGACAAA	GTCGAC	TAA	GTTCCTGTTCACG	CTCGAG	AA	ACTAGT	TTGTGAGTTAAAACCGAGCC	GTTTTAGAGCTAGAAATAGCAAGTT	CGCACTCAACAACGGGTAATGTCTG	CAGCCATCAAGGCCACTCTTAAAGC	3	SM-45
GCTCGTAGTACCGTAAGCCAGATACGGGTAATCGGTAATCTGCTTTCGCCTGACGGTGGAGGAGGTTCTCGATCGGATTACAAAGATACAGACGACAAAGTCGACTAACAGGGAAAGTACTCTCGAGAAACTAGTAACCTGATACAAGCAGTGCCGTTTTAGAGCTAGAAATAGCAAGTTCATAAGTGGACCCATTTTGGGCGGTCAGCCATCAAGGCCACTCTTAAAGC	GCTCGTAGTACCGTAAGCCAGATAC	GGGTAATCGGTAATCTGCTTTCGCC	TGACGGTGGAGGAGGTTCTCGATCG	GATTACAAAGATACAGACGACAAA	GTCGAC	TAA	CAGGGAAAGTACT	CTCGAG	AA	ACTAGT	AACCTGATACAAGCAGTGCC	GTTTTAGAGCTAGAAATAGCAAGTT	CATAAGTGGACCCATTTTGGGCGGT	CAGCCATCAAGGCCACTCTTAAAGC	1	SM-145
GCTCGTAGTACCGTAAGCCAGATACGGGTAATCGGTAATCTGCTTTCGCCTGACGGTGGAGGAGGTTCTCGATCGGATTACAAGGATGATGATGACCAAGTCGACTAAGCCTAAACAGTGGCTCGAGAAACTAGTAACCCAAGTAAGACGTGCTAGTTTTAGAGCTAGAAATAGCAAGTTCATAAGTGGACCCATTTTGGGCGGTCAGCCATCAAGGCCACTCTTAAAGC	GCTCGTAGTACCGTAAGCCAGATAC	GGGTAATCGGTAATCTGCTTTCGCC	TGACGGTGGAGGAGGTTCTCGATCG	GATTACAAGGATGATGATGACCAA	GTCGAC	TAA	GCCTAAACAGTGG	CTCGAG	AA	ACTAGT	AACCCAAGTAAGACGTGCTA	GTTTTAGAGCTAGAAATAGCAAGTT	CATAAGTGGACCCATTTTGGGCGGT	CAGCCATCAAGGCCACTCTTAAAGC	1	SM-6
GCTCGTAGTACCGTAAGCCAGATACCGTGGGGTCTAGTCTCACAAGTAACTGACGGTGGAGGAGGTTCTCGATCGGATTATATGGACGATGATGACAAGGTCGACTAATCCCTGAGATCACCTCGAGAAACTAGTAATTAGTAAGCAGATTTGTCGTTTTAGAGCTAGAAATAGCAAGTTCAGATGAATCGGCTTGCTTCTACCCCAGCCATCAAGGCCACTCTTAAAGC	GCTCGTAGTACCGTAAGCCAGATAC	CGTGGGGTCTAGTCTCACAAGTAAC	TGACGGTGGAGGAGGTTCTCGATCG	GATTATATGGACGATGATGACAAG	GTCGAC	TAA	TCCCTGAGATCAC	CTCGAG	AA	ACTAGT	AATTAGTAAGCAGATTTGTC	GTTTTAGAGCTAGAAATAGCAAGTT	CAGATGAATCGGCTTGCTTCTACCC	CAGCCATCAAGGCCACTCTTAAAGC	4	SM-150
GCTCGTAGTACCGTAAGCCAGATACGGGTAATCGGTAATCTGCTTTCGCCTGACGGTGGAGGAGGTTCTCGATCGGACATGAAAGATGATGATGACAAAGTCGACTAAGTCCTCTCCTTAGCTCGAGAAACTAGTCACCCATGATTAGATAGTTGGTTTTAGAGCTAGAAATAGCAAGTTCATAAGTGGACCCATTTTGGGCGGTCAGCCATCAAGGCCACTCTTAAAGC	GCTCGTAGTACCGTAAGCCAGATAC	GGGTAATCGGTAATCTGCTTTCGCC	TGACGGTGGAGGAGGTTCTCGATCG	GACATGAAAGATGATGATGACAAA	GTCGAC	TAA	GTCCTCTCCTTAG	CTCGAG	AA	ACTAGT	CACCCATGATTAGATAGTTG	GTTTTAGAGCTAGAAATAGCAAGTT	CATAAGTGGACCCATTTTGGGCGGT	CAGCCATCAAGGCCACTCTTAAAGC	1	SM-139
GCTCGTAGTACCGTAAGCCAGATACGACTATTGCCGATTGCGTACCGATGTGACGGTGGAGGAGGTTCTCGATCGGACTATAAGGATGACGACCGCAAGGTCGACTAAATAGCCAGGTTCGCTCGAGAAACTAGTAACCCTAGCCCTCCATCTCGGTTTTAGAGCTAGAAATAGCAAGTTCGCACTCAACAACGGGTAATGTCTGCAGCCATCAAGGCCACTCTTAAAGC	GCTCGTAGTACCGTAAGCCAGATAC	GACTATTGCCGATTGCGTACCGATG	TGACGGTGGAGGAGGTTCTCGATCG	GACTATAAGGATGACGACCGCAAG	GTCGAC	TAA	ATAGCCAGGTTCG	CTCGAG	AA	ACTAGT	AACCCTAGCCCTCCATCTCG	GTTTTAGAGCTAGAAATAGCAAGTT	CGCACTCAACAACGGGTAATGTCTG	CAGCCATCAAGGCCACTCTTAAAGC	3	SM-125
GCTCGTAGTACCGTAAGCCAGATACGACTATTGCCGATTGCGTACCGATGTGACGGTGGAGGAGGTTCTCGATCGGACTATAAAATTGATGATGACAAAGTCGACTAAGTCGAGAAGCATCCTCGAGAAACTAGTAAGCCGTCCGTAGTCTTGAAGTTTTAGAGCTAGAAATAGCAAGTTCGCACTCAACAACGGGTAATGTCTGCAGCCATCAAGGCCACTCTTAAAGC	GCTCGTAGTACCGTAAGCCAGATAC	GACTATTGCCGATTGCGTACCGATG	TGACGGTGGAGGAGGTTCTCGATCG	GACTATAAAATTGATGATGACAAA	GTCGAC	TAA	GTCGAGAAGCATC	CTCGAG	AA	ACTAGT	AAGCCGTCCGTAGTCTTGAA	GTTTTAGAGCTAGAAATAGCAAGTT	CGCACTCAACAACGGGTAATGTCTG	CAGCCATCAAGGCCACTCTTAAAGC	3	SM-114
GCTCGTAGTACCGTAAGCCAGATACGGGTAATCGGTAATCTGCTTTCGCCTGACGGTGGAGGAGGTTCTCGATCGGATACTAAAGATGACGATGATAAAGTCGACTAAGTCACAAGCAAACCTCGAGAAACTAGTTACTCCGCGAACCAGAAAAGGTTTTAGAGCTAGAAATAGCAAGTTCATAAGTGGACCCATTTTGGGCGGTCAGCCATCAAGGCCACTCTTAAAGC	GCTCGTAGTACCGTAAGCCAGATAC	GGGTAATCGGTAATCTGCTTTCGCC	TGACGGTGGAGGAGGTTCTCGATCG	GATACTAAAGATGACGATGATAAA	GTCGAC	TAA	GTCACAAGCAAAC	CTCGAG	AA	ACTAGT	TACTCCGCGAACCAGAAAAG	GTTTTAGAGCTAGAAATAGCAAGTT	CATAAGTGGACCCATTTTGGGCGGT	CAGCCATCAAGGCCACTCTTAAAGC	1	SM-91
GCTCGTAGTACCGTAAGCCAGATACTTTTAGCGGCACAGGGCTTACGTACTGACGGTGGAGGAGGTTCTCGATCGGACTACAAAGATGGTGACGACAAAGTCGACTAACGCATTAGATTGCCTCGAGAAACTAGTGTTAGTGTGCCGAAGATGTGGTTTTAGAGCTAGAAATAGCAAGTTCGCTAAGAAGGGGTATTCCGTCACTCAGCCATCAAGGCCACTCTTAAAGC	GCTCGTAGTACCGTAAGCCAGATAC	TTTTAGCGGCACAGGGCTTACGTAC	TGACGGTGGAGGAGGTTCTCGATCG	GACTACAAAGATGGTGACGACAAA	GTCGAC	TAA	CGCATTAGATTGC	CTCGAG	AA	ACTAGT	GTTAGTGTGCCGAAGATGTG	GTTTTAGAGCTAGAAATAGCAAGTT	CGCTAAGAAGGGGTATTCCGTCACT	CAGCCATCAAGGCCACTCTTAAAGC	2	SM-21
GCTCGTAGTACCGTAAGCCAGATACTTTTAGCGGCACAGGGCTTACGTACTGACGGTGGAGGAGGTTCTCGATCGGATTACAAAGACGATCATGATAAAGTCGACTAAGGAGTGTGTTCGACTCGAGAAACTAGTCCCCTCATGATAACTCCCGTGTTTTAGAGCTAGAAATAGCAAGTTCGCTAAGAAGGGGTATTCCGTCACTCAGCCATCAAGGCCACTCTTAAAGC	GCTCGTAGTACCGTAAGCCAGATAC	TTTTAGCGGCACAGGGCTTACGTAC	TGACGGTGGAGGAGGTTCTCGATCG	GATTACAAAGACGATCATGATAAA	GTCGAC	TAA	GGAGTGTGTTCGA	CTCGAG	AA	ACTAGT	CCCCTCATGATAACTCCCGT	GTTTTAGAGCTAGAAATAGCAAGTT	CGCTAAGAAGGGGTATTCCGTCACT	CAGCCATCAAGGCCACTCTTAAAGC	2	SM-79
GCTCGTAGTACCGTAAGCCAGATACCGTGGGGTCTAGTCTCACAAGTAACTGACGGTGGAGGAGGTTCTCGATCGCTCTACAAAGATGATGATGACAAAGTCGACTAACTGATGCAGTCATCTCGAGAAACTAGTGTTGCCGAAAATGTCCAAACGTTTTAGAGCTAGAAATAGCAAGTTCAGATGAATCGGCTTGCTTCTACCCCAGCCATCAAGGCCACTCTTAAAGC	GCTCGTAGTACCGTAAGCCAGATAC	CGTGGGGTCTAGTCTCACAAGTAAC	TGACGGTGGAGGAGGTTCTCGATCG	CTCTACAAAGATGATGATGACAAA	GTCGAC	TAA	CTGATGCAGTCAT	CTCGAG	AA	ACTAGT	GTTGCCGAAAATGTCCAAAC	GTTTTAGAGCTAGAAATAGCAAGTT	CAGATGAATCGGCTTGCTTCTACCC	CAGCCATCAAGGCCACTCTTAAAGC	4	SM-22
GCTCGTAGTACCGTAAGCCAGATACTTTTAGCGGCACAGGGCTTACGTACTGACGGTGGAGGAGGTTCTCGATCGGATTATAAAGATGACGATGCCAAGGTCGACTAAAGGTGAACACGACCTCGAGAAACTAGTCCCACCTGCACAGATACAGCGTTTTAGAGCTAGAAATAGCAAGTTCGCTAAGAAGGGGTATTCCGTCACTCAGCCATCAAGGCCACTCTTAAAGC	GCTCGTAGTACCGTAAGCCAGATAC	TTTTAGCGGCACAGGGCTTACGTAC	TGACGGTGGAGGAGGTTCTCGATCG	GATTATAAAGATGACGATGCCAAG	GTCGAC	TAA	AGGTGAACACGAC	CTCGAG	AA	ACTAGT	CCCACCTGCACAGATACAGC	GTTTTAGAGCTAGAAATAGCAAGTT	CGCTAAGAAGGGGTATTCCGTCACT	CAGCCATCAAGGCCACTCTTAAAGC	2	SM-142
GCTCGTAGTACCGTAAGCCAGATACCGTGGGGTCTAGTCTCACAAGTAACTGACGGTGGAGGAGGTTCTCGATCGGATTATAAAGCTGATGATGATAAAGTCGACTAAATACGCGACCTTACTCGAGAAACTAGTGAAAATACCGCGAATTTCTCGTTTTAGAGCTAGAAATAGCAAGTTCAGATGAATCGGCTTGCTTCTACCCCAGCCATCAAGGCCACTCTTAAAGC	GCTCGTAGTACCGTAAGCCAGATAC	CGTGGGGTCTAGTCTCACAAGTAAC	TGACGGTGGAGGAGGTTCTCGATCG	GATTATAAAGCTGATGATGATAAA	GTCGAC	TAA	ATACGCGACCTTA	CTCGAG	AA	ACTAGT	GAAAATACCGCGAATTTCTC	GTTTTAGAGCTAGAAATAGCAAGTT	CAGATGAATCGGCTTGCTTCTACCC	CAGCCATCAAGGCCACTCTTAAAGC	4	SM-73
GCTCGTAGTACCGTAAGCCAGATACGACTATTGCCGATTGCGTACCGATGTGACGGTGGAGGAGGTTCTCGATCGGATTACAAGGACGATGATGCGAAGGTCGACTAATACTCACGGAATCCTCGAGAAACTAGTGACTGCGACAATCATTCACGGTTTTAGAGCTAGAAATAGCAAGTTCGCACTCAACAACGGGTAATGTCTGCAGCCATCAAGGCCACTCTTAAAGC	GCTCGTAGTACCGTAAGCCAGATAC	GACTATTGCCGATTGCGTACCGATG	TGACGGTGGAGGAGGTTCTCGATCG	GATTACAAGGACGATGATGCGAAG	GTCGAC	TAA	TACTCACGGAATC	CTCGAG	AA	ACTAGT	GACTGCGACAATCATTCACG	GTTTTAGAGCTAGAAATAGCAAGTT	CGCACTCAACAACGGGTAATGTCTG	CAGCCATCAAGGCCACTCTTAAAGC	3	SM-142
GCTCGTAGTACCGTAAGCCAGATACTTTTAGCGGCACAGGGCTTACGTACTGACGGTGGAGGAGGTTCTCGATCGGACTACGGCGATGACGACGATAAAGTCGACTAAATCCTGGGTGTCTCTCGAGAAACTAGTCCATGTGAATAGAACGCACGGTTTTAGAGCTAGAAATAGCAAGTTCGCTAAGAAGGGGTATTCCGTCACTCAGCCATCAAGGCCACTCTTAAAGC	GCTCGTAGTACCGTAAGCCAGATAC	TTTTAGCGGCACAGGGCTTACGTAC	TGACGGTGGAGGAGGTTCTCGATCG	GACTACGGCGATGACGACGATAAA	GTCGAC	TAA	ATCCTGGGTGTCT	CTCGAG	AA	ACTAGT	CCATGTGAATAGAACGCACG	GTTTTAGAGCTAGAAATAGCAAGTT	CGCTAAGAAGGGGTATTCCGTCACT	CAGCCATCAAGGCCACTCTTAAAGC	2	SM-144
GCTCGTAGTACCGTAAGCCAGATACGACTATTGCCGATTGCGTACCGATGTGACGGTGGAGGAGGTTCTCGATCGGATCGTAAAGATGATGATGATAAAGTCGACTAATGAATGGATGGCACTCGAGAAACTAGTAGAATCTGCAACTAGCCTTTGTTTTAGAGCTAGAAATAGCAAGTTCGCACTCAACAACGGGTAATGTCTGCAGCCATCAAGGCCACTCTTAAAGC	GCTCGTAGTACCGTAAGCCAGATAC	GACTATTGCCGATTGCGTACCGATG	TGACGGTGGAGGAGGTTCTCGATCG	GATCGTAAAGATGATGATGATAAA	GTCGAC	TAA	TGAATGGATGGCA	CTCGAG	AA	ACTAGT	AGAATCTGCAACTAGCCTTT	GTTTTAGAGCTAGAAATAGCAAGTT	CGCACTCAACAACGGGTAATGTCTG	CAGCCATCAAGGCCACTCTTAAAGC	3	SM-126
GCTCGTAGTACCGTAAGCCAGATACTTTTAGCGGCACAGGGCTTACGTACTGACGGTGGAGGAGGTTCTCGATCGGATTATAAGGATGATCGCGACAAAGTCGACTAATTGTAGATCGGTGCTCGAGAAACTAGTGAGCCCTACACGAGTCTTTTGTTTTAGAGCTAGAAATAGCAAGTTCGCTAAGAAGGGGTATTCCGTCACTCAGCCATCAAGGCCACTCTTAAAGC	GCTCGTAGTACCGTAAGCCAGATAC	TTTTAGCGGCACAGGGCTTACGTAC	TGACGGTGGAGGAGGTTCTCGATCG	GATTATAAGGATGATCGCGACAAA	GTCGAC	TAA	TTGTAGATCGGTG	CTCGAG	AA	ACTAGT	GAGCCCTACACGAGTCTTTT	GTTTTAGAGCTAGAAATAGCAAGTT	CGCTAAGAAGGGGTATTCCGTCACT	CAGCCATCAAGGCCACTCTTAAAGC	2	SM-105
GCTCGTAGTACCGTAAGCCAGATACTTTTAGCGGCACAGGGCTTACGTACTGACGGTGGAGGAGGTTCTCGATCGGATGTAAAAGATGACGATGATAAAGTCGACTAATCTCAGAAACACCCTCGAGAAACTAGTAGACCGACTATCCCGTACCAGTTTTAGAGCTAGAAATAGCAAGTTCGCTAAGAAGGGGTATTCCGTCACTCAGCCATCAAGGCCACTCTTAAAGC	GCTCGTAGTACCGTAAGCCAGATAC	TTTTAGCGGCACAGGGCTTACGTAC	TGACGGTGGAGGAGGTTCTCGATCG	GATGTAAAAGATGACGATGATAAA	GTCGAC	TAA	TCTCAGAAACACC	CTCGAG	AA	ACTAGT	AGACCGACTATCCCGTACCA	GTTTTAGAGCTAGAAATAGCAAGTT	CGCTAAGAAGGGGTATTCCGTCACT	CAGCCATCAAGGCCACTCTTAAAGC	2	SM-44
GCTCGTAGTACCGTAAGCCAGATACGACTATTGCCGATTGCGTACCGATGTGACGGTGGAGGAGGTTCTCGATCGGATTACAAAGATGATTGGGACAAAGTCGACTAACTGCGTGTTTGTGCTCGAGAAACTAGTCCGAATCTCGCTAAGTTCGTGTTTTAGAGCTAGAAATAGCAAGTTCGCACTCAACAACGGGTAATGTCTGCAGCCATCAAGGCCACTCTTAAAGC	GCTCGTAGTACCGTAAGCCAGATAC	GACTATTGCCGATTGCGTACCGATG	TGACGGTGGAGGAGGTTCTCGATCG	GATTACAAAGATGATTGGGACAAA	GTCGAC	TAA	CTGCGTGTTTGTG	CTCGAG	AA	ACTAGT	CCGAATCTCGCTAAGTTCGT	GTTTTAGAGCTAGAAATAGCAAGTT	CGCACTCAACAACGGGTAATGTCTG	CAGCCATCAAGGCCACTCTTAAAGC	3	SM-134
GCTCGTAGTACCGTAAGCCAGATACTTTTAGCGGCACAGGGCTTACGTACTGACGGTGGAGGAGGTTCTCGATCGCATTATAAAGATGACGATGATAAAGTCGACTAAAAAGCTTGTGAGCCTCGAGAAACTAGTCGCCACCCTATACCATAGTTGTTTTAGAGCTAGAAATAGCAAGTTCGCTAAGAAGGGGTATTCCGTCACTCAGCCATCAAGGCCACTCTTAAAGC	GCTCGTAGTACCGTAAGCCAGATAC	TTTTAGCGGCACAGGGCTTACGTAC	TGACGGTGGAGGAGGTTCTCGATCG	CATTATAAAGATGACGATGATAAA	GTCGAC	TAA	AAAGCTTGTGAGC	CTCGAG	AA	ACTAGT	CGCCACCCTATACCATAGTT	GTTTTAGAGCTAGAAATAGCAAGTT	CGCTAAGAAGGGGTATTCCGTCACT	CAGCCATCAAGGCCACTCTTAAAGC	2	SM-146
GCTCGTAGTACCGTAAGCCAGATACGGGTAATCGGTAATCTGCTTTCGCCTGACGGTGGAGGAGGTTCTCGATCGGACTATCCTGACGATGATGACAAAGTCGACTAAGGAAAGACATGCTCTCGAGAAACTAGTTCTACGTTCCTGATCAACGTGTTTTAGAGCTAGAAATAGCAAGTTCATAAGTGGACCCATTTTGGGCGGTCAGCCATCAAGGCCACTCTTAAAGC	GCTCGTAGTACCGTAAGCCAGATAC	GGGTAATCGGTAATCTGCTTTCGCC	TGACGGTGGAGGAGGTTCTCGATCG	GACTATCCTGACGATGATGACAAA	GTCGAC	TAA	GGAAAGACATGCT	CTCGAG	AA	ACTAGT	TCTACGTTCCTGATCAACGT	GTTTTAGAGCTAGAAATAGCAAGTT	CATAAGTGGACCCATTTTGGGCGGT	CAGCCATCAAGGCCACTCTTAAAGC	1	SM-118
GCTCGTAGTACCGTAAGCCAGATACTTTTAGCGGCACAGGGCTTACGTACTGACGGTGGAGGAGGTTCTCGATCGGATTATAAAGACGATGACGATCTGGTCGACTAATCGCCAGAATGGACTCGAGAAACTAGTCTCACCTCTCAAACCAGCAGGTTTTAGAGCTAGAAATAGCAAGTTCGCTAAGAAGGGGTATTCCGTCACTCAGCCATCAAGGCCACTCTTAAAGC	GCTCGTAGTACCGTAAGCCAGATAC	TTTTAGCGGCACAGGGCTTACGTAC	TGACGGTGGAGGAGGTTCTCGATCG	GATTATAAAGACGATGACGATCTG	GTCGAC	TAA	TCGCCAGAATGGA	CTCGAG	AA	ACTAGT	CTCACCTCTCAAACCAGCAG	GTTTTAGAGCTAGAAATAGCAAGTT	CGCTAAGAAGGGGTATTCCGTCACT	CAGCCATCAAGGCCACTCTTAAAGC	2	SM-41
GCTCGTAGTACCGTAAGCCAGATACGACTATTGCCGATTGCGTACCGATGTGACGGTGGAGGAGGTTCTCGATCGGATTATAAAAACGACGACGACAAAGTCGACTAATCAGTGGGGTGTTCTCGAGAAACTAGTTTGAAGCCCAGCCTTCTGTTGTTTTAGAGCTAGAAATAGCAAGTTCGCACTCAACAACGGGTAATGTCTGCAGCCATCAAGGCCACTCTTAAAGC	GCTCGTAGTACCGTAAGCCAGATAC	GACTATTGCCGATTGCGTACCGATG	TGACGGTGGAGGAGGTTCTCGATCG	GATTATAAAAACGACGACGACAAA	GTCGAC	TAA	TCAGTGGGGTGTT	CTCGAG	AA	ACTAGT	TTGAAGCCCAGCCTTCTGTT	GTTTTAGAGCTAGAAATAGCAAGTT	CGCACTCAACAACGGGTAATGTCTG	CAGCCATCAAGGCCACTCTTAAAGC	3	SM-93
GCTCGTAGTACCGTAAGCCAGATACGGGTAATCGGTAATCTGCTTTCGCCTGACGGTGGAGGAGGTTCTCGATCGGATCTGAAGGATGATGATGATAAAGTCGACTAACTTGTCCAAGGCACTCGAGAAACTAGTACAACAGATTATCGAGCTAGGTTTTAGAGCTAGAAATAGCAAGTTCATAAGTGGACCCATTTTGGGCGGTCAGCCATCAAGGCCACTCTTAAAGC	GCTCGTAGTACCGTAAGCCAGATAC	GGGTAATCGGTAATCTGCTTTCGCC	TGACGGTGGAGGAGGTTCTCGATCG	GATCTGAAGGATGATGATGATAAA	GTCGAC	TAA	CTTGTCCAAGGCA	CTCGAG	AA	ACTAGT	ACAACAGATTATCGAGCTAG	GTTTTAGAGCTAGAAATAGCAAGTT	CATAAGTGGACCCATTTTGGGCGGT	CAGCCATCAAGGCCACTCTTAAAGC	1	SM-143
GCTCGTAGTACCGTAAGCCAGATACCGTGGGGTCTAGTCTCACAAGTAACTGACGGTGGAGGAGGTTCTCGATCGGATTACAAGGATGATGACGATTGGGTCGACTAAACCATAGTCGTCGCTCGAGAAACTAGTGATGAGAATATGTTAGCTTCGTTTTAGAGCTAGAAATAGCAAGTTCAGATGAATCGGCTTGCTTCTACCCCAGCCATCAAGGCCACTCTTAAAGC	GCTCGTAGTACCGTAAGCCAGATAC	CGTGGGGTCTAGTCTCACAAGTAAC	TGACGGTGGAGGAGGTTCTCGATCG	GATTACAAGGATGATGACGATTGG	GTCGAC	TAA	ACCATAGTCGTCG	CTCGAG	AA	ACTAGT	GATGAGAATATGTTAGCTTC	GTTTTAGAGCTAGAAATAGCAAGTT	CAGATGAATCGGCTTGCTTCTACCC	CAGCCATCAAGGCCACTCTTAAAGC	4	SM-128
GCTCGTAGTACCGTAAGCCAGATACGACTATTGCCGATTGCGTACCGATGTGACGGTGGAGGAGGTTCTCGATCGGATTATAAAGATGATGATGATTGCGTCGACTAACAAGCTAAGAGGCCTCGAGAAACTAGTCGATAATCACCCCGCTGTTGGTTTTAGAGCTAGAAATAGCAAGTTCGCACTCAACAACGGGTAATGTCTGCAGCCATCAAGGCCACTCTTAAAGC	GCTCGTAGTACCGTAAGCCAGATAC	GACTATTGCCGATTGCGTACCGATG	TGACGGTGGAGGAGGTTCTCGATCG	GATTATAAAGATGATGATGATTGC	GTCGAC	TAA	CAAGCTAAGAGGC	CTCGAG	AA	ACTAGT	CGATAATCACCCCGCTGTTG	GTTTTAGAGCTAGAAATAGCAAGTT	CGCACTCAACAACGGGTAATGTCTG	CAGCCATCAAGGCCACTCTTAAAGC	3	SM-116
GCTCGTAGTACCGTAAGCCAGATACCGTGGGGTCTAGTCTCACAAGTAACTGACGGTGGAGGAGGTTCTCGATCGGATTATAAGGATCCGGATGACAAGGTCGACTAAAAGTATTGCACCCCTCGAGAAACTAGTAACCTCCTGCGTTCGATACAGTTTTAGAGCTAGAAATAGCAAGTTCAGATGAATCGGCTTGCTTCTACCCCAGCCATCAAGGCCACTCTTAAAGC	GCTCGTAGTACCGTAAGCCAGATAC	CGTGGGGTCTAGTCTCACAAGTAAC	TGACGGTGGAGGAGGTTCTCGATCG	GATTATAAGGATCCGGATGACAAG	GTCGAC	TAA	AAGTATTGCACCC	CTCGAG	AA	ACTAGT	AACCTCCTGCGTTCGATACA	GTTTTAGAGCTAGAAATAGCAAGTT	CAGATGAATCGGCTTGCTTCTACCC	CAGCCATCAAGGCCACTCTTAAAGC	4	SM-130
GCTCGTAGTACCGTAAGCCAGATACTTTTAGCGGCACAGGGCTTACGTACTGACGGTGGAGGAGGTTCTCGATCGGATTACAAAGATGATCCTGACAAGGTCGACTAAGACCCATGGATTGCTCGAGAAACTAGTACAGCCTCACTGAATCCTTAGTTTTAGAGCTAGAAATAGCAAGTTCGCTAAGAAGGGGTATTCCGTCACTCAGCCATCAAGGCCACTCTTAAAGC	GCTCGTAGTACCGTAAGCCAGATAC	TTTTAGCGGCACAGGGCTTACGTAC	TGACGGTGGAGGAGGTTCTCGATCG	GATTACAAAGATGATCCTGACAAG	GTCGAC	TAA	GACCCATGGATTG	CTCGAG	AA	ACTAGT	ACAGCCTCACTGAATCCTTA	GTTTTAGAGCTAGAAATAGCAAGTT	CGCTAAGAAGGGGTATTCCGTCACT	CAGCCATCAAGGCCACTCTTAAAGC	2	SM-121
GCTCGTAGTACCGTAAGCCAGATACTTTTAGCGGCACAGGGCTTACGTACTGACGGTGGAGGAGGTTCTCGATCGGACTATAAAGATGATGATGAGAAAGTCGACTAATCGGCAACTATCTCTCGAGAAACTAGTGCGCACTTTGCTAACCATGAGTTTTAGAGCTAGAAATAGCAAGTTCGCTAAGAAGGGGTATTCCGTCACTCAGCCATCAAGGCCACTCTTAAAGC	GCTCGTAGTACCGTAAGCCAGATAC	TTTTAGCGGCACAGGGCTTACGTAC	TGACGGTGGAGGAGGTTCTCGATCG	GACTATAAAGATGATGATGAGAAA	GTCGAC	TAA	TCGGCAACTATCT	CTCGAG	AA	ACTAGT	GCGCACTTTGCTAACCATGA	GTTTTAGAGCTAGAAATAGCAAGTT	CGCTAAGAAGGGGTATTCCGTCACT	CAGCCATCAAGGCCACTCTTAAAGC	2	SM-95
GCTCGTAGTACCGTAAGCCAGATACGGGTAATCGGTAATCTGCTTTCGCCTGACGGTGGAGGAGGTTCTCGATCGTGCTACAAGGATGACGATGATAAAGTCGACTAATTTGGGGATGCTGCTCGAGAAACTAGTTTGACCAAGCCGTAACATCTGTTTTAGAGCTAGAAATAGCAAGTTCATAAGTGGACCCATTTTGGGCGGTCAGCCATCAAGGCCACTCTTAAAGC	GCTCGTAGTACCGTAAGCCAGATAC	GGGTAATCGGTAATCTGCTTTCGCC	TGACGGTGGAGGAGGTTCTCGATCG	TGCTACAAGGATGACGATGATAAA	GTCGAC	TAA	TTTGGGGATGCTG	CTCGAG	AA	ACTAGT	TTGACCAAGCCGTAACATCT	GTTTTAGAGCTAGAAATAGCAAGTT	CATAAGTGGACCCATTTTGGGCGGT	CAGCCATCAAGGCCACTCTTAAAGC	1	SM-13
GCTCGTAGTACCGTAAGCCAGATACTTTTAGCGGCACAGGGCTTACGTACTGACGGTGGAGGAGGTTCTCGATCGGACTACAAAAAAGATGACGATAAAGTCGACTAAGATAGCAGGTCTTCTCGAGAAACTAGTCACTCGTAGATAGTAGATCAGTTTTAGAGCTAGAAATAGCAAGTTCGCTAAGAAGGGGTATTCCGTCACTCAGCCATCAAGGCCACTCTTAAAGC	GCTCGTAGTACCGTAAGCCAGATAC	TTTTAGCGGCACAGGGCTTACGTAC	TGACGGTGGAGGAGGTTCTCGATCG	GACTACAAAAAAGATGACGATAAA	GTCGAC	TAA	GATAGCAGGTCTT	CTCGAG	AA	ACTAGT	CACTCGTAGATAGTAGATCA	GTTTTAGAGCTAGAAATAGCAAGTT	CGCTAAGAAGGGGTATTCCGTCACT	CAGCCATCAAGGCCACTCTTAAAGC	2	SM-12
GCTCGTAGTACCGTAAGCCAGATACGACTATTGCCGATTGCGTACCGATGTGACGGTGGAGGAGGTTCTCGATCGGTTTATAAAGACGACGATGATAAAGTCGACTAAGTGCGTTGCTCAACTCGAGAAACTAGTCACATGACACAGACTCGTGAGTTTTAGAGCTAGAAATAGCAAGTTCGCACTCAACAACGGGTAATGTCTGCAGCCATCAAGGCCACTCTTAAAGC	GCTCGTAGTACCGTAAGCCAGATAC	GACTATTGCCGATTGCGTACCGATG	TGACGGTGGAGGAGGTTCTCGATCG	GTTTATAAAGACGACGATGATAAA	GTCGAC	TAA	GTGCGTTGCTCAA	CTCGAG	AA	ACTAGT	CACATGACACAGACTCGTGA	GTTTTAGAGCTAGAAATAGCAAGTT	CGCACTCAACAACGGGTAATGTCTG	CAGCCATCAAGGCCACTCTTAAAGC	3	SM-3
GCTCGTAGTACCGTAAGCCAGATACGACTATTGCCGATTGCGTACCGATGTGACGGTGGAGGAGGTTCTCGATCGGATTACAAAGATGATGATGGGAAAGTCGACTAACCCGGACTTTATACTCGAGAAACTAGTAGTAACACGCTAGAAAGACAGTTTTAGAGCTAGAAATAGCAAGTTCGCACTCAACAACGGGTAATGTCTGCAGCCATCAAGGCCACTCTTAAAGC	GCTCGTAGTACCGTAAGCCAGATAC	GACTATTGCCGATTGCGTACCGATG	TGACGGTGGAGGAGGTTCTCGATCG	GATTACAAAGATGATGATGGGAAA	GTCGAC	TAA	CCCGGACTTTATA	CTCGAG	AA	ACTAGT	AGTAACACGCTAGAAAGACA	GTTTTAGAGCTAGAAATAGCAAGTT	CGCACTCAACAACGGGTAATGTCTG	CAGCCATCAAGGCCACTCTTAAAGC	3	SM-113
GCTCGTAGTACCGTAAGCCAGATACGACTATTGCCGATTGCGTACCGATGTGACGGTGGAGGAGGTTCTCGATCGGATTACAAAGATGATACTGATAAAGTCGACTAAATAGACCCCTCATCTCGAGAAACTAGTCCTTAGTATCGCATATAGCCGTTTTAGAGCTAGAAATAGCAAGTTCGCACTCAACAACGGGTAATGTCTGCAGCCATCAAGGCCACTCTTAAAGC	GCTCGTAGTACCGTAAGCCAGATAC	GACTATTGCCGATTGCGTACCGATG	TGACGGTGGAGGAGGTTCTCGATCG	GATTACAAAGATGATACTGATAAA	GTCGAC	TAA	ATAGACCCCTCAT	CTCGAG	AA	ACTAGT	CCTTAGTATCGCATATAGCC	GTTTTAGAGCTAGAAATAGCAAGTT	CGCACTCAACAACGGGTAATGTCTG	CAGCCATCAAGGCCACTCTTAAAGC	3	SM-85
GCTCGTAGTACCGTAAGCCAGATACTTTTAGCGGCACAGGGCTTACGTACTGACGGTGGAGGAGGTTCTCGATCGGACTATAAAGATTGTGATGATAAGGTCGACTAACCCAACAGTTTGGCTCGAGAAACTAGTCGAGCATGCAAGAAGCGAAGGTTTTAGAGCTAGAAATAGCAAGTTCGCTAAGAAGGGGTATTCCGTCACTCAGCCATCAAGGCCACTCTTAAAGC	GCTCGTAGTACCGTAAGCCAGATAC	TTTTAGCGGCACAGGGCTTACGTAC	TGACGGTGGAGGAGGTTCTCGATCG	GACTATAAAGATTGTGATGATAAG	GTCGAC	TAA	CCCAACAGTTTGG	CTCGAG	AA	ACTAGT	CGAGCATGCAAGAAGCGAAG	GTTTTAGAGCTAGAAATAGCAAGTT	CGCTAAGAAGGGGTATTCCGTCACT	CAGCCATCAAGGCCACTCTTAAAGC	2	SM-48
GCTCGTAGTACCGTAAGCCAGATACGACTATTGCCGATTGCGTACCGATGTGACGGTGGAGGAGGTTCTCGATCGGACTATAAAGATGACGACGATATTGTCGACTAAGATCGTCACCTACCTCGAGAAACTAGTGACCTTTGTGAACGACGTACGTTTTAGAGCTAGAAATAGCAAGTTCGCACTCAACAACGGGTAATGTCTGCAGCCATCAAGGCCACTCTTAAAGC	GCTCGTAGTACCGTAAGCCAGATAC	GACTATTGCCGATTGCGTACCGATG	TGACGGTGGAGGAGGTTCTCGATCG	GACTATAAAGATGACGACGATATT	GTCGAC	TAA	GATCGTCACCTAC	CTCGAG	AA	ACTAGT	GACCTTTGTGAACGACGTAC	GTTTTAGAGCTAGAAATAGCAAGTT	CGCACTCAACAACGGGTAATGTCTG	CAGCCATCAAGGCCACTCTTAAAGC	3	SM-77
GCTCGTAGTACCGTAAGCCAGATACTTTTAGCGGCACAGGGCTTACGTACTGACGGTGGAGGAGGTTCTCGATCGGATTATAAACGTGATGATGATAAAGTCGACTAAGGTCAGTTCGATTCTCGAGAAACTAGTACAGACAAATATACTCAGACGTTTTAGAGCTAGAAATAGCAAGTTCGCTAAGAAGGGGTATTCCGTCACTCAGCCATCAAGGCCACTCTTAAAGC	GCTCGTAGTACCGTAAGCCAGATAC	TTTTAGCGGCACAGGGCTTACGTAC	TGACGGTGGAGGAGGTTCTCGATCG	GATTATAAACGTGATGATGATAAA	GTCGAC	TAA	GGTCAGTTCGATT	CTCGAG	AA	ACTAGT	ACAGACAAATATACTCAGAC	GTTTTAGAGCTAGAAATAGCAAGTT	CGCTAAGAAGGGGTATTCCGTCACT	CAGCCATCAAGGCCACTCTTAAAGC	2	SM-88
GCTCGTAGTACCGTAAGCCAGATACTTTTAGCGGCACAGGGCTTACGTACTGACGGTGGAGGAGGTTCTCGATCGGATTCAAAAGATGACGATGATAAAGTCGACTAAAATGTTCTGTCGGCTCGAGAAACTAGTGAGACTGTTTCAACGCTTAGGTTTTAGAGCTAGAAATAGCAAGTTCGCTAAGAAGGGGTATTCCGTCACTCAGCCATCAAGGCCACTCTTAAAGC	GCTCGTAGTACCGTAAGCCAGATAC	TTTTAGCGGCACAGGGCTTACGTAC	TGACGGTGGAGGAGGTTCTCGATCG	GATTCAAAAGATGACGATGATAAA	GTCGAC	TAA	AATGTTCTGTCGG	CTCGAG	AA	ACTAGT	GAGACTGTTTCAACGCTTAG	GTTTTAGAGCTAGAAATAGCAAGTT	CGCTAAGAAGGGGTATTCCGTCACT	CAGCCATCAAGGCCACTCTTAAAGC	2	SM-87
GCTCGTAGTACCGTAAGCCAGATACCGTGGGGTCTAGTCTCACAAGTAACTGACGGTGGAGGAGGTTCTCGATCGGACTATTGGGATGATGACGACAAGGTCGACTAAGGCGGTAAGTGATCTCGAGAAACTAGTTGCACGATAGCGAATCCTAGGTTTTAGAGCTAGAAATAGCAAGTTCAGATGAATCGGCTTGCTTCTACCCCAGCCATCAAGGCCACTCTTAAAGC	GCTCGTAGTACCGTAAGCCAGATAC	CGTGGGGTCTAGTCTCACAAGTAAC	TGACGGTGGAGGAGGTTCTCGATCG	GACTATTGGGATGATGACGACAAG	GTCGAC	TAA	GGCGGTAAGTGAT	CTCGAG	AA	ACTAGT	TGCACGATAGCGAATCCTAG	GTTTTAGAGCTAGAAATAGCAAGTT	CAGATGAATCGGCTTGCTTCTACCC	CAGCCATCAAGGCCACTCTTAAAGC	4	SM-92
GCTCGTAGTACCGTAAGCCAGATACCGTGGGGTCTAGTCTCACAAGTAACTGACGGTGGAGGAGGTTCTCGATCGGACTATAAAGATGATGATGACCATGTCGACTAAAGTCCTGCCAAAGCTCGAGAAACTAGTACCCGACCTACACGACGTCTGTTTTAGAGCTAGAAATAGCAAGTTCAGATGAATCGGCTTGCTTCTACCCCAGCCATCAAGGCCACTCTTAAAGC	GCTCGTAGTACCGTAAGCCAGATAC	CGTGGGGTCTAGTCTCACAAGTAAC	TGACGGTGGAGGAGGTTCTCGATCG	GACTATAAAGATGATGATGACCAT	GTCGAC	TAA	AGTCCTGCCAAAG	CTCGAG	AA	ACTAGT	ACCCGACCTACACGACGTCT	GTTTTAGAGCTAGAAATAGCAAGTT	CAGATGAATCGGCTTGCTTCTACCC	CAGCCATCAAGGCCACTCTTAAAGC	4	SM-20
GCTCGTAGTACCGTAAGCCAGATACTTTTAGCGGCACAGGGCTTACGTACTGACGGTGGAGGAGGTTCTCGATCGGATTATGCAGATGACGACGATAAGGTCGACTAAAGGTAACCAACCACTCGAGAAACTAGTCCAAACATCGTGATGCTGTAGTTTTAGAGCTAGAAATAGCAAGTTCGCTAAGAAGGGGTATTCCGTCACTCAGCCATCAAGGCCACTCTTAAAGC	GCTCGTAGTACCGTAAGCCAGATAC	TTTTAGCGGCACAGGGCTTACGTAC	TGACGGTGGAGGAGGTTCTCGATCG	GATTATGCAGATGACGACGATAAG	GTCGAC	TAA	AGGTAACCAACCA	CTCGAG	AA	ACTAGT	CCAAACATCGTGATGCTGTA	GTTTTAGAGCTAGAAATAGCAAGTT	CGCTAAGAAGGGGTATTCCGTCACT	CAGCCATCAAGGCCACTCTTAAAGC	2	SM-148
GCTCGTAGTACCGTAAGCCAGATACCGTGGGGTCTAGTCTCACAAGTAACTGACGGTGGAGGAGGTTCTCGATCGGATTATTGTGATGATGATGACAAAGTCGACTAACACTCTAAGCAACCTCGAGAAACTAGTGTTCCACGCTACCCCGCTATGTTTTAGAGCTAGAAATAGCAAGTTCAGATGAATCGGCTTGCTTCTACCCCAGCCATCAAGGCCACTCTTAAAGC	GCTCGTAGTACCGTAAGCCAGATAC	CGTGGGGTCTAGTCTCACAAGTAAC	TGACGGTGGAGGAGGTTCTCGATCG	GATTATTGTGATGATGATGACAAA	GTCGAC	TAA	CACTCTAAGCAAC	CTCGAG	AA	ACTAGT	GTTCCACGCTACCCCGCTAT	GTTTTAGAGCTAGAAATAGCAAGTT	CAGATGAATCGGCTTGCTTCTACCC	CAGCCATCAAGGCCACTCTTAAAGC	4	SM-53
GCTCGTAGTACCGTAAGCCAGATACGGGTAATCGGTAATCTGCTTTCGCCTGACGGTGGAGGAGGTTCTCGATCGAAATACAAGGATGACGATGACAAAGTCGACTAAGGTTGGTTTTAGCCTCGAGAAACTAGTCAACGCCCTTCGATTTCTGTGTTTTAGAGCTAGAAATAGCAAGTTCATAAGTGGACCCATTTTGGGCGGTCAGCCATCAAGGCCACTCTTAAAGC	GCTCGTAGTACCGTAAGCCAGATAC	GGGTAATCGGTAATCTGCTTTCGCC	TGACGGTGGAGGAGGTTCTCGATCG	AAATACAAGGATGACGATGACAAA	GTCGAC	TAA	GGTTGGTTTTAGC	CTCGAG	AA	ACTAGT	CAACGCCCTTCGATTTCTGT	GTTTTAGAGCTAGAAATAGCAAGTT	CATAAGTGGACCCATTTTGGGCGGT	CAGCCATCAAGGCCACTCTTAAAGC	1	SM-90
GCTCGTAGTACCGTAAGCCAGATACCGTGGGGTCTAGTCTCACAAGTAACTGACGGTGGAGGAGGTTCTCGATCGGACAGCAAAGATGATGACGATAAAGTCGACTAATAACCCGGGATTACTCGAGAAACTAGTGTATTGCCACATATAACACGGTTTTAGAGCTAGAAATAGCAAGTTCAGATGAATCGGCTTGCTTCTACCCCAGCCATCAAGGCCACTCTTAAAGC	GCTCGTAGTACCGTAAGCCAGATAC	CGTGGGGTCTAGTCTCACAAGTAAC	TGACGGTGGAGGAGGTTCTCGATCG	GACAGCAAAGATGATGACGATAAA	GTCGAC	TAA	TAACCCGGGATTA	CTCGAG	AA	ACTAGT	GTATTGCCACATATAACACG	GTTTTAGAGCTAGAAATAGCAAGTT	CAGATGAATCGGCTTGCTTCTACCC	CAGCCATCAAGGCCACTCTTAAAGC	4	SM-87
GCTCGTAGTACCGTAAGCCAGATACGACTATTGCCGATTGCGTACCGATGTGACGGTGGAGGAGGTTCTCGATCGTGGTACAAAGATGATGACGATAAAGTCGACTAAATGACTTCTGGCTCTCGAGAAACTAGTAGATTTATCGACTGTGCATAGTTTTAGAGCTAGAAATAGCAAGTTCGCACTCAACAACGGGTAATGTCTGCAGCCATCAAGGCCACTCTTAAAGC	GCTCGTAGTACCGTAAGCCAGATAC	GACTATTGCCGATTGCGTACCGATG	TGACGGTGGAGGAGGTTCTCGATCG	TGGTACAAAGATGATGACGATAAA	GTCGAC	TAA	ATGACTTCTGGCT	CTCGAG	AA	ACTAGT	AGATTTATCGACTGTGCATA	GTTTTAGAGCTAGAAATAGCAAGTT	CGCACTCAACAACGGGTAATGTCTG	CAGCCATCAAGGCCACTCTTAAAGC	3	SM-47
GCTCGTAGTACCGTAAGCCAGATACGACTATTGCCGATTGCGTACCGATGTGACGGTGGAGGAGGTTCTCGATCGATGTATAAGGACGACGATGATAAAGTCGACTAATATTCCGCGTAGTCTCGAGAAACTAGTTCGTGACCAAGCATGTTTCGGTTTTAGAGCTAGAAATAGCAAGTTCGCACTCAACAACGGGTAATGTCTGCAGCCATCAAGGCCACTCTTAAAGC	GCTCGTAGTACCGTAAGCCAGATAC	GACTATTGCCGATTGCGTACCGATG	TGACGGTGGAGGAGGTTCTCGATCG	ATGTATAAGGACGACGATGATAAA	GTCGAC	TAA	TATTCCGCGTAGT	CTCGAG	AA	ACTAGT	TCGTGACCAAGCATGTTTCG	GTTTTAGAGCTAGAAATAGCAAGTT	CGCACTCAACAACGGGTAATGTCTG	CAGCCATCAAGGCCACTCTTAAAGC	3	SM-83
GCTCGTAGTACCGTAAGCCAGATACTTTTAGCGGCACAGGGCTTACGTACTGACGGTGGAGGAGGTTCTCGATCGGACTATAAGGACGACAACGATAAGGTCGACTAAATGGTTGTCCTCTCTCGAGAAACTAGTCCTTTGTAACTATGACCGAAGTTTTAGAGCTAGAAATAGCAAGTTCGCTAAGAAGGGGTATTCCGTCACTCAGCCATCAAGGCCACTCTTAAAGC	GCTCGTAGTACCGTAAGCCAGATAC	TTTTAGCGGCACAGGGCTTACGTAC	TGACGGTGGAGGAGGTTCTCGATCG	GACTATAAGGACGACAACGATAAG	GTCGAC	TAA	ATGGTTGTCCTCT	CTCGAG	AA	ACTAGT	CCTTTGTAACTATGACCGAA	GTTTTAGAGCTAGAAATAGCAAGTT	CGCTAAGAAGGGGTATTCCGTCACT	CAGCCATCAAGGCCACTCTTAAAGC	2	SM-122
GCTCGTAGTACCGTAAGCCAGATACCGTGGGGTCTAGTCTCACAAGTAACTGACGGTGGAGGAGGTTCTCGATCGGACTATAAGGATGACGACGACGAAGTCGACTAAGTTAGCTTTTCGGCTCGAGAAACTAGTAAGTACTTGCGACACAACCTGTTTTAGAGCTAGAAATAGCAAGTTCAGATGAATCGGCTTGCTTCTACCCCAGCCATCAAGGCCACTCTTAAAGC	GCTCGTAGTACCGTAAGCCAGATAC	CGTGGGGTCTAGTCTCACAAGTAAC	TGACGGTGGAGGAGGTTCTCGATCG	GACTATAAGGATGACGACGACGAA	GTCGAC	TAA	GTTAGCTTTTCGG	CTCGAG	AA	ACTAGT	AAGTACTTGCGACACAACCT	GTTTTAGAGCTAGAAATAGCAAGTT	CAGATGAATCGGCTTGCTTCTACCC	CAGCCATCAAGGCCACTCTTAAAGC	4	SM-19
GCTCGTAGTACCGTAAGCCAGATACCGTGGGGTCTAGTCTCACAAGTAACTGACGGTGGAGGAGGTTCTCGATCGGACTATAAAGATGATGACTGTAAAGTCGACTAAGACGTTGCCCTTTCTCGAGAAACTAGTGCCACGCAACCAATCTAAAAGTTTTAGAGCTAGAAATAGCAAGTTCAGATGAATCGGCTTGCTTCTACCCCAGCCATCAAGGCCACTCTTAAAGC	GCTCGTAGTACCGTAAGCCAGATAC	CGTGGGGTCTAGTCTCACAAGTAAC	TGACGGTGGAGGAGGTTCTCGATCG	GACTATAAAGATGATGACTGTAAA	GTCGAC	TAA	GACGTTGCCCTTT	CTCGAG	AA	ACTAGT	GCCACGCAACCAATCTAAAA	GTTTTAGAGCTAGAAATAGCAAGTT	CAGATGAATCGGCTTGCTTCTACCC	CAGCCATCAAGGCCACTCTTAAAGC	4	SM-4
GCTCGTAGTACCGTAAGCCAGATACCGTGGGGTCTAGTCTCACAAGTAACTGACGGTGGAGGAGGTTCTCGATCGGATTATAAAGATGATCAGGATAAAGTCGACTAACATATCGCGTCTACTCGAGAAACTAGTTAGCTTGAAAGTTAGTCCCCGTTTTAGAGCTAGAAATAGCAAGTTCAGATGAATCGGCTTGCTTCTACCCCAGCCATCAAGGCCACTCTTAAAGC	GCTCGTAGTACCGTAAGCCAGATAC	CGTGGGGTCTAGTCTCACAAGTAAC	TGACGGTGGAGGAGGTTCTCGATCG	GATTATAAAGATGATCAGGATAAA	GTCGAC	TAA	CATATCGCGTCTA	CTCGAG	AA	ACTAGT	TAGCTTGAAAGTTAGTCCCC	GTTTTAGAGCTAGAAATAGCAAGTT	CAGATGAATCGGCTTGCTTCTACCC	CAGCCATCAAGGCCACTCTTAAAGC	4	SM-16
GCTCGTAGTACCGTAAGCCAGATACGGGTAATCGGTAATCTGCTTTCGCCTGACGGTGGAGGAGGTTCTCGATCGGATTACAAAGATGATGACATGAAAGTCGACTAAGTCGCTGAGAAACCTCGAGAAACTAGTTCACAACGTGTAAACGCACTGTTTTAGAGCTAGAAATAGCAAGTTCATAAGTGGACCCATTTTGGGCGGTCAGCCATCAAGGCCACTCTTAAAGC	GCTCGTAGTACCGTAAGCCAGATAC	GGGTAATCGGTAATCTGCTTTCGCC	TGACGGTGGAGGAGGTTCTCGATCG	GATTACAAAGATGATGACATGAAA	GTCGAC	TAA	GTCGCTGAGAAAC	CTCGAG	AA	ACTAGT	TCACAACGTGTAAACGCACT	GTTTTAGAGCTAGAAATAGCAAGTT	CATAAGTGGACCCATTTTGGGCGGT	CAGCCATCAAGGCCACTCTTAAAGC	1	SM-123
GCTCGTAGTACCGTAAGCCAGATACGGGTAATCGGTAATCTGCTTTCGCCTGACGGTGGAGGAGGTTCTCGATCGGACTATAAAGATTGCGATGATAAGGTCGACTAAGCCACGATTGAAACTCGAGAAACTAGTTACCGTTGCGTGCAAGTGTAGTTTTAGAGCTAGAAATAGCAAGTTCATAAGTGGACCCATTTTGGGCGGTCAGCCATCAAGGCCACTCTTAAAGC	GCTCGTAGTACCGTAAGCCAGATAC	GGGTAATCGGTAATCTGCTTTCGCC	TGACGGTGGAGGAGGTTCTCGATCG	GACTATAAAGATTGCGATGATAAG	GTCGAC	TAA	GCCACGATTGAAA	CTCGAG	AA	ACTAGT	TACCGTTGCGTGCAAGTGTA	GTTTTAGAGCTAGAAATAGCAAGTT	CATAAGTGGACCCATTTTGGGCGGT	CAGCCATCAAGGCCACTCTTAAAGC	1	SM-48
GCTCGTAGTACCGTAAGCCAGATACGACTATTGCCGATTGCGTACCGATGTGACGGTGGAGGAGGTTCTCGATCGGATTATAAAGATGACGATATTAAGGTCGACTAAATACGGATGCCTTCTCGAGAAACTAGTGCAAGTAGAATAAAATGTGCGTTTTAGAGCTAGAAATAGCAAGTTCGCACTCAACAACGGGTAATGTCTGCAGCCATCAAGGCCACTCTTAAAGC	GCTCGTAGTACCGTAAGCCAGATAC	GACTATTGCCGATTGCGTACCGATG	TGACGGTGGAGGAGGTTCTCGATCG	GATTATAAAGATGACGATATTAAG	GTCGAC	TAA	ATACGGATGCCTT	CTCGAG	AA	ACTAGT	GCAAGTAGAATAAAATGTGC	GTTTTAGAGCTAGAAATAGCAAGTT	CGCACTCAACAACGGGTAATGTCTG	CAGCCATCAAGGCCACTCTTAAAGC	3	SM-110
GCTCGTAGTACCGTAAGCCAGATACCGTGGGGTCTAGTCTCACAAGTAACTGACGGTGGAGGAGGTTCTCGATCGGACTACAAAGACCATGACGACAAAGTCGACTAATGAAGTTGGGAGCCTCGAGAAACTAGTAAACGACAGTAAATCCTCCAGTTTTAGAGCTAGAAATAGCAAGTTCAGATGAATCGGCTTGCTTCTACCCCAGCCATCAAGGCCACTCTTAAAGC	GCTCGTAGTACCGTAAGCCAGATAC	CGTGGGGTCTAGTCTCACAAGTAAC	TGACGGTGGAGGAGGTTCTCGATCG	GACTACAAAGACCATGACGACAAA	GTCGAC	TAA	TGAAGTTGGGAGC	CTCGAG	AA	ACTAGT	AAACGACAGTAAATCCTCCA	GTTTTAGAGCTAGAAATAGCAAGTT	CAGATGAATCGGCTTGCTTCTACCC	CAGCCATCAAGGCCACTCTTAAAGC	4	SM-55
GCTCGTAGTACCGTAAGCCAGATACGGGTAATCGGTAATCTGCTTTCGCCTGACGGTGGAGGAGGTTCTCGATCGGACTACAAAGACGATGATAACAAGGTCGACTAATCTCGCCACTAAGCTCGAGAAACTAGTTATGATCTGCCAGTGCCTTCGTTTTAGAGCTAGAAATAGCAAGTTCATAAGTGGACCCATTTTGGGCGGTCAGCCATCAAGGCCACTCTTAAAGC	GCTCGTAGTACCGTAAGCCAGATAC	GGGTAATCGGTAATCTGCTTTCGCC	TGACGGTGGAGGAGGTTCTCGATCG	GACTACAAAGACGATGATAACAAG	GTCGAC	TAA	TCTCGCCACTAAG	CTCGAG	AA	ACTAGT	TATGATCTGCCAGTGCCTTC	GTTTTAGAGCTAGAAATAGCAAGTT	CATAAGTGGACCCATTTTGGGCGGT	CAGCCATCAAGGCCACTCTTAAAGC	1	SM-107
GCTCGTAGTACCGTAAGCCAGATACGGGTAATCGGTAATCTGCTTTCGCCTGACGGTGGAGGAGGTTCTCGATCGGACTATAAAGATGATGATTGGAAGGTCGACTAACACGCATACTTGGCTCGAGAAACTAGTTAAGCGAAACTTCCGCGTACGTTTTAGAGCTAGAAATAGCAAGTTCATAAGTGGACCCATTTTGGGCGGTCAGCCATCAAGGCCACTCTTAAAGC	GCTCGTAGTACCGTAAGCCAGATAC	GGGTAATCGGTAATCTGCTTTCGCC	TGACGGTGGAGGAGGTTCTCGATCG	GACTATAAAGATGATGATTGGAAG	GTCGAC	TAA	CACGCATACTTGG	CTCGAG	AA	ACTAGT	TAAGCGAAACTTCCGCGTAC	GTTTTAGAGCTAGAAATAGCAAGTT	CATAAGTGGACCCATTTTGGGCGGT	CAGCCATCAAGGCCACTCTTAAAGC	1	SM-8
GCTCGTAGTACCGTAAGCCAGATACCGTGGGGTCTAGTCTCACAAGTAACTGACGGTGGAGGAGGTTCTCGATCGGATAAAAAGGATGACGATGATAAAGTCGACTAATGGTATAGTCGTGCTCGAGAAACTAGTTTAAGCACAGATCCGACTGCGTTTTAGAGCTAGAAATAGCAAGTTCAGATGAATCGGCTTGCTTCTACCCCAGCCATCAAGGCCACTCTTAAAGC	GCTCGTAGTACCGTAAGCCAGATAC	CGTGGGGTCTAGTCTCACAAGTAAC	TGACGGTGGAGGAGGTTCTCGATCG	GATAAAAAGGATGACGATGATAAA	GTCGAC	TAA	TGGTATAGTCGTG	CTCGAG	AA	ACTAGT	TTAAGCACAGATCCGACTGC	GTTTTAGAGCTAGAAATAGCAAGTT	CAGATGAATCGGCTTGCTTCTACCC	CAGCCATCAAGGCCACTCTTAAAGC	4	SM-52
GCTCGTAGTACCGTAAGCCAGATACGGGTAATCGGTAATCTGCTTTCGCCTGACGGTGGAGGAGGTTCTCGATCGGATTATAAGGACGACCATGACAAAGTCGACTAACACTCATAAGCCACTCGAGAAACTAGTACCCTGTTCGTCTATGAACTGTTTTAGAGCTAGAAATAGCAAGTTCATAAGTGGACCCATTTTGGGCGGTCAGCCATCAAGGCCACTCTTAAAGC	GCTCGTAGTACCGTAAGCCAGATAC	GGGTAATCGGTAATCTGCTTTCGCC	TGACGGTGGAGGAGGTTCTCGATCG	GATTATAAGGACGACCATGACAAA	GTCGAC	TAA	CACTCATAAGCCA	CTCGAG	AA	ACTAGT	ACCCTGTTCGTCTATGAACT	GTTTTAGAGCTAGAAATAGCAAGTT	CATAAGTGGACCCATTTTGGGCGGT	CAGCCATCAAGGCCACTCTTAAAGC	1	SM-79
GCTCGTAGTACCGTAAGCCAGATACTTTTAGCGGCACAGGGCTTACGTACTGACGGTGGAGGAGGTTCTCGATCGGACCAGAAAGACGATGACGATAAGGTCGACTAATACTTGACGGACACTCGAGAAACTAGTTGTTACCAGCTAAAACCGAGGTTTTAGAGCTAGAAATAGCAAGTTCGCTAAGAAGGGGTATTCCGTCACTCAGCCATCAAGGCCACTCTTAAAGC	GCTCGTAGTACCGTAAGCCAGATAC	TTTTAGCGGCACAGGGCTTACGTAC	TGACGGTGGAGGAGGTTCTCGATCG	GACCAGAAAGACGATGACGATAAG	GTCGAC	TAA	TACTTGACGGACA	CTCGAG	AA	ACTAGT	TGTTACCAGCTAAAACCGAG	GTTTTAGAGCTAGAAATAGCAAGTT	CGCTAAGAAGGGGTATTCCGTCACT	CAGCCATCAAGGCCACTCTTAAAGC	2	SM-72
GCTCGTAGTACCGTAAGCCAGATACGGGTAATCGGTAATCTGCTTTCGCCTGACGGTGGAGGAGGTTCTCGATCGGACTACTCCGACGACGACGATAAGGTCGACTAACATGCTACTGGTACTCGAGAAACTAGTGCGATCTTACCATATCTCTGGTTTTAGAGCTAGAAATAGCAAGTTCATAAGTGGACCCATTTTGGGCGGTCAGCCATCAAGGCCACTCTTAAAGC	GCTCGTAGTACCGTAAGCCAGATAC	GGGTAATCGGTAATCTGCTTTCGCC	TGACGGTGGAGGAGGTTCTCGATCG	GACTACTCCGACGACGACGATAAG	GTCGAC	TAA	CATGCTACTGGTA	CTCGAG	AA	ACTAGT	GCGATCTTACCATATCTCTG	GTTTTAGAGCTAGAAATAGCAAGTT	CATAAGTGGACCCATTTTGGGCGGT	CAGCCATCAAGGCCACTCTTAAAGC	1	SM-76
GCTCGTAGTACCGTAAGCCAGATACGGGTAATCGGTAATCTGCTTTCGCCTGACGGTGGAGGAGGTTCTCGATCGGACTATATCGACGACGATGATAAAGTCGACTAATGCGGAAATCCCTCTCGAGAAACTAGTTCGCCTAAAGAAAAGCTATTGTTTTAGAGCTAGAAATAGCAAGTTCATAAGTGGACCCATTTTGGGCGGTCAGCCATCAAGGCCACTCTTAAAGC	GCTCGTAGTACCGTAAGCCAGATAC	GGGTAATCGGTAATCTGCTTTCGCC	TGACGGTGGAGGAGGTTCTCGATCG	GACTATATCGACGACGATGATAAA	GTCGAC	TAA	TGCGGAAATCCCT	CTCGAG	AA	ACTAGT	TCGCCTAAAGAAAAGCTATT	GTTTTAGAGCTAGAAATAGCAAGTT	CATAAGTGGACCCATTTTGGGCGGT	CAGCCATCAAGGCCACTCTTAAAGC	1	SM-64
GCTCGTAGTACCGTAAGCCAGATACTTTTAGCGGCACAGGGCTTACGTACTGACGGTGGAGGAGGTTCTCGATCGGATTATAAGGATGATGACCATAAAGTCGACTAAAAGGTGGGCCTATCTCGAGAAACTAGTAGTACGCTGATCACATTCGAGTTTTAGAGCTAGAAATAGCAAGTTCGCTAAGAAGGGGTATTCCGTCACTCAGCCATCAAGGCCACTCTTAAAGC	GCTCGTAGTACCGTAAGCCAGATAC	TTTTAGCGGCACAGGGCTTACGTAC	TGACGGTGGAGGAGGTTCTCGATCG	GATTATAAGGATGATGACCATAAA	GTCGAC	TAA	AAGGTGGGCCTAT	CTCGAG	AA	ACTAGT	AGTACGCTGATCACATTCGA	GTTTTAGAGCTAGAAATAGCAAGTT	CGCTAAGAAGGGGTATTCCGTCACT	CAGCCATCAAGGCCACTCTTAAAGC	2	SM-60
GCTCGTAGTACCGTAAGCCAGATACGACTATTGCCGATTGCGTACCGATGTGACGGTGGAGGAGGTTCTCGATCGGACTATAAAGATGACGACTTTAAAGTCGACTAAGATTACGCTCGCTCTCGAGAAACTAGTCCTTTCAAACCGACTTAGCGGTTTTAGAGCTAGAAATAGCAAGTTCGCACTCAACAACGGGTAATGTCTGCAGCCATCAAGGCCACTCTTAAAGC	GCTCGTAGTACCGTAAGCCAGATAC	GACTATTGCCGATTGCGTACCGATG	TGACGGTGGAGGAGGTTCTCGATCG	GACTATAAAGATGACGACTTTAAA	GTCGAC	TAA	GATTACGCTCGCT	CTCGAG	AA	ACTAGT	CCTTTCAAACCGACTTAGCG	GTTTTAGAGCTAGAAATAGCAAGTT	CGCACTCAACAACGGGTAATGTCTG	CAGCCATCAAGGCCACTCTTAAAGC	3	SM-99
GCTCGTAGTACCGTAAGCCAGATACCGTGGGGTCTAGTCTCACAAGTAACTGACGGTGGAGGAGGTTCTCGATCGGATTATAAAGATGATGATCCGAAGGTCGACTAAAGCGCATCTCCTTCTCGAGAAACTAGTCTTGATGTGACCAGAGTCAGGTTTTAGAGCTAGAAATAGCAAGTTCAGATGAATCGGCTTGCTTCTACCCCAGCCATCAAGGCCACTCTTAAAGC	GCTCGTAGTACCGTAAGCCAGATAC	CGTGGGGTCTAGTCTCACAAGTAAC	TGACGGTGGAGGAGGTTCTCGATCG	GATTATAAAGATGATGATCCGAAG	GTCGAC	TAA	AGCGCATCTCCTT	CTCGAG	AA	ACTAGT	CTTGATGTGACCAGAGTCAG	GTTTTAGAGCTAGAAATAGCAAGTT	CAGATGAATCGGCTTGCTTCTACCC	CAGCCATCAAGGCCACTCTTAAAGC	4	SM-56
GCTCGTAGTACCGTAAGCCAGATACCGTGGGGTCTAGTCTCACAAGTAACTGACGGTGGAGGAGGTTCTCGATCGGATTACAAGGATGATGACGTGAAAGTCGACTAATACCACCGTAGACCTCGAGAAACTAGTGCTGTAAAATCCTTGACTCAGTTTTAGAGCTAGAAATAGCAAGTTCAGATGAATCGGCTTGCTTCTACCCCAGCCATCAAGGCCACTCTTAAAGC	GCTCGTAGTACCGTAAGCCAGATAC	CGTGGGGTCTAGTCTCACAAGTAAC	TGACGGTGGAGGAGGTTCTCGATCG	GATTACAAGGATGATGACGTGAAA	GTCGAC	TAA	TACCACCGTAGAC	CTCGAG	AA	ACTAGT	GCTGTAAAATCCTTGACTCA	GTTTTAGAGCTAGAAATAGCAAGTT	CAGATGAATCGGCTTGCTTCTACCC	CAGCCATCAAGGCCACTCTTAAAGC	4	SM-117
GCTCGTAGTACCGTAAGCCAGATACTTTTAGCGGCACAGGGCTTACGTACTGACGGTGGAGGAGGTTCTCGATCGGACTATAAAGACGATTTCGATAAAGTCGACTAAATTGAGGACCAGCCTCGAGAAACTAGTCCGACCCGTAACTGTTATCGGTTTTAGAGCTAGAAATAGCAAGTTCGCTAAGAAGGGGTATTCCGTCACTCAGCCATCAAGGCCACTCTTAAAGC	GCTCGTAGTACCGTAAGCCAGATAC	TTTTAGCGGCACAGGGCTTACGTAC	TGACGGTGGAGGAGGTTCTCGATCG	GACTATAAAGACGATTTCGATAAA	GTCGAC	TAA	ATTGAGGACCAGC	CTCGAG	AA	ACTAGT	CCGACCCGTAACTGTTATCG	GTTTTAGAGCTAGAAATAGCAAGTT	CGCTAAGAAGGGGTATTCCGTCACT	CAGCCATCAAGGCCACTCTTAAAGC	2	SM-68
GCTCGTAGTACCGTAAGCCAGATACCGTGGGGTCTAGTCTCACAAGTAACTGACGGTGGAGGAGGTTCTCGATCGGACTACAAGGACGATGATGATGCCGTCGACTAAGCTACTCTGTCAACTCGAGAAACTAGTACGCCTGCACCTCTGTAATTGTTTTAGAGCTAGAAATAGCAAGTTCAGATGAATCGGCTTGCTTCTACCCCAGCCATCAAGGCCACTCTTAAAGC	GCTCGTAGTACCGTAAGCCAGATAC	CGTGGGGTCTAGTCTCACAAGTAAC	TGACGGTGGAGGAGGTTCTCGATCG	GACTACAAGGACGATGATGATGCC	GTCGAC	TAA	GCTACTCTGTCAA	CTCGAG	AA	ACTAGT	ACGCCTGCACCTCTGTAATT	GTTTTAGAGCTAGAAATAGCAAGTT	CAGATGAATCGGCTTGCTTCTACCC	CAGCCATCAAGGCCACTCTTAAAGC	4	SM-5
GCTCGTAGTACCGTAAGCCAGATACGACTATTGCCGATTGCGTACCGATGTGACGGTGGAGGAGGTTCTCGATCGTTCTACAAGGATGACGACGACAAAGTCGACTAAAAACAGGCAGAGGCTCGAGAAACTAGTGCATCTTCCGACGCCTCACAGTTTTAGAGCTAGAAATAGCAAGTTCGCACTCAACAACGGGTAATGTCTGCAGCCATCAAGGCCACTCTTAAAGC	GCTCGTAGTACCGTAAGCCAGATAC	GACTATTGCCGATTGCGTACCGATG	TGACGGTGGAGGAGGTTCTCGATCG	TTCTACAAGGATGACGACGACAAA	GTCGAC	TAA	AAACAGGCAGAGG	CTCGAG	AA	ACTAGT	GCATCTTCCGACGCCTCACA	GTTTTAGAGCTAGAAATAGCAAGTT	CGCACTCAACAACGGGTAATGTCTG	CAGCCATCAAGGCCACTCTTAAAGC	3	SM-138
GCTCGTAGTACCGTAAGCCAGATACGACTATTGCCGATTGCGTACCGATGTGACGGTGGAGGAGGTTCTCGATCGGACTATGCGGACGATGATGATAAAGTCGACTAAGGCTGGAACATCTCTCGAGAAACTAGTACCGTAAAGTATCCGCTTGCGTTTTAGAGCTAGAAATAGCAAGTTCGCACTCAACAACGGGTAATGTCTGCAGCCATCAAGGCCACTCTTAAAGC	GCTCGTAGTACCGTAAGCCAGATAC	GACTATTGCCGATTGCGTACCGATG	TGACGGTGGAGGAGGTTCTCGATCG	GACTATGCGGACGATGATGATAAA	GTCGAC	TAA	GGCTGGAACATCT	CTCGAG	AA	ACTAGT	ACCGTAAAGTATCCGCTTGC	GTTTTAGAGCTAGAAATAGCAAGTT	CGCACTCAACAACGGGTAATGTCTG	CAGCCATCAAGGCCACTCTTAAAGC	3	SM-148
GCTCGTAGTACCGTAAGCCAGATACGGGTAATCGGTAATCTGCTTTCGCCTGACGGTGGAGGAGGTTCTCGATCGGATTATAAAGATGATTTCGACAAGGTCGACTAACCACGACTTAGTGCTCGAGAAACTAGTGCCTTACGAGCTAATCTATCGTTTTAGAGCTAGAAATAGCAAGTTCATAAGTGGACCCATTTTGGGCGGTCAGCCATCAAGGCCACTCTTAAAGC	GCTCGTAGTACCGTAAGCCAGATAC	GGGTAATCGGTAATCTGCTTTCGCC	TGACGGTGGAGGAGGTTCTCGATCG	GATTATAAAGATGATTTCGACAAG	GTCGAC	TAA	CCACGACTTAGTG	CTCGAG	AA	ACTAGT	GCCTTACGAGCTAATCTATC	GTTTTAGAGCTAGAAATAGCAAGTT	CATAAGTGGACCCATTTTGGGCGGT	CAGCCATCAAGGCCACTCTTAAAGC	1	SM-68
GCTCGTAGTACCGTAAGCCAGATACGGGTAATCGGTAATCTGCTTTCGCCTGACGGTGGAGGAGGTTCTCGATCGGATTATAAAGACGATGATGAAAAAGTCGACTAAACTGCAATTGGTCCTCGAGAAACTAGTGTTGCACCTGCATACTCATTGTTTTAGAGCTAGAAATAGCAAGTTCATAAGTGGACCCATTTTGGGCGGTCAGCCATCAAGGCCACTCTTAAAGC	GCTCGTAGTACCGTAAGCCAGATAC	GGGTAATCGGTAATCTGCTTTCGCC	TGACGGTGGAGGAGGTTCTCGATCG	GATTATAAAGACGATGATGAAAAA	GTCGAC	TAA	ACTGCAATTGGTC	CTCGAG	AA	ACTAGT	GTTGCACCTGCATACTCATT	GTTTTAGAGCTAGAAATAGCAAGTT	CATAAGTGGACCCATTTTGGGCGGT	CAGCCATCAAGGCCACTCTTAAAGC	1	SM-95
GCTCGTAGTACCGTAAGCCAGATACGACTATTGCCGATTGCGTACCGATGTGACGGTGGAGGAGGTTCTCGATCGGACTACAAACCGGACGACGATAAGGTCGACTAAGTTGTTAGCCAGGCTCGAGAAACTAGTGCAGCACTATTAGCACTATAGTTTTAGAGCTAGAAATAGCAAGTTCGCACTCAACAACGGGTAATGTCTGCAGCCATCAAGGCCACTCTTAAAGC	GCTCGTAGTACCGTAAGCCAGATAC	GACTATTGCCGATTGCGTACCGATG	TGACGGTGGAGGAGGTTCTCGATCG	GACTACAAACCGGACGACGATAAG	GTCGAC	TAA	GTTGTTAGCCAGG	CTCGAG	AA	ACTAGT	GCAGCACTATTAGCACTATA	GTTTTAGAGCTAGAAATAGCAAGTT	CGCACTCAACAACGGGTAATGTCTG	CAGCCATCAAGGCCACTCTTAAAGC	3	SM-81
GCTCGTAGTACCGTAAGCCAGATACTTTTAGCGGCACAGGGCTTACGTACTGACGGTGGAGGAGGTTCTCGATCGGATTACAAGTACGACGATGATAAAGTCGACTAAATGATCCCGTTCTCTCGAGAAACTAGTGCTCAGTAAAATGACGCTAAGTTTTAGAGCTAGAAATAGCAAGTTCGCTAAGAAGGGGTATTCCGTCACTCAGCCATCAAGGCCACTCTTAAAGC	GCTCGTAGTACCGTAAGCCAGATAC	TTTTAGCGGCACAGGGCTTACGTAC	TGACGGTGGAGGAGGTTCTCGATCG	GATTACAAGTACGACGATGATAAA	GTCGAC	TAA	ATGATCCCGTTCT	CTCGAG	AA	ACTAGT	GCTCAGTAAAATGACGCTAA	GTTTTAGAGCTAGAAATAGCAAGTT	CGCTAAGAAGGGGTATTCCGTCACT	CAGCCATCAAGGCCACTCTTAAAGC	2	SM-135
GCTCGTAGTACCGTAAGCCAGATACGGGTAATCGGTAATCTGCTTTCGCCTGACGGTGGAGGAGGTTCTCGATCGGACTACAAAGACGACGATCACAAAGTCGACTAACTTGAGAAGGGTGCTCGAGAAACTAGTCGCATACCTATGTCAACTAAGTTTTAGAGCTAGAAATAGCAAGTTCATAAGTGGACCCATTTTGGGCGGTCAGCCATCAAGGCCACTCTTAAAGC	GCTCGTAGTACCGTAAGCCAGATAC	GGGTAATCGGTAATCTGCTTTCGCC	TGACGGTGGAGGAGGTTCTCGATCG	GACTACAAAGACGACGATCACAAA	GTCGAC	TAA	CTTGAGAAGGGTG	CTCGAG	AA	ACTAGT	CGCATACCTATGTCAACTAA	GTTTTAGAGCTAGAAATAGCAAGTT	CATAAGTGGACCCATTTTGGGCGGT	CAGCCATCAAGGCCACTCTTAAAGC	1	SM-60
GCTCGTAGTACCGTAAGCCAGATACGGGTAATCGGTAATCTGCTTTCGCCTGACGGTGGAGGAGGTTCTCGATCGGACTATAAGGACGATCCAGACAAAGTCGACTAATGGGACCTCATTTCTCGAGAAACTAGTACGCGATGTGCATAAGTCCGGTTTTAGAGCTAGAAATAGCAAGTTCATAAGTGGACCCATTTTGGGCGGTCAGCCATCAAGGCCACTCTTAAAGC	GCTCGTAGTACCGTAAGCCAGATAC	GGGTAATCGGTAATCTGCTTTCGCC	TGACGGTGGAGGAGGTTCTCGATCG	GACTATAAGGACGATCCAGACAAA	GTCGAC	TAA	TGGGACCTCATTT	CTCGAG	AA	ACTAGT	ACGCGATGTGCATAAGTCCG	GTTTTAGAGCTAGAAATAGCAAGTT	CATAAGTGGACCCATTTTGGGCGGT	CAGCCATCAAGGCCACTCTTAAAGC	1	SM-121
GCTCGTAGTACCGTAAGCCAGATACGGGTAATCGGTAATCTGCTTTCGCCTGACGGTGGAGGAGGTTCTCGATCGGACTATAAAGACGACGATGATGATGTCGACTAAAGTTGGAATCAGCCTCGAGAAACTAGTCCAAGTACCGAGAGTCATTTGTTTTAGAGCTAGAAATAGCAAGTTCATAAGTGGACCCATTTTGGGCGGTCAGCCATCAAGGCCACTCTTAAAGC	GCTCGTAGTACCGTAAGCCAGATAC	GGGTAATCGGTAATCTGCTTTCGCC	TGACGGTGGAGGAGGTTCTCGATCG	GACTATAAAGACGACGATGATGAT	GTCGAC	TAA	AGTTGGAATCAGC	CTCGAG	AA	ACTAGT	CCAAGTACCGAGAGTCATTT	GTTTTAGAGCTAGAAATAGCAAGTT	CATAAGTGGACCCATTTTGGGCGGT	CAGCCATCAAGGCCACTCTTAAAGC	1	SM-10
GCTCGTAGTACCGTAAGCCAGATACTTTTAGCGGCACAGGGCTTACGTACTGACGGTGGAGGAGGTTCTCGATCGGATTATATGGATGATGATGATAAAGTCGACTAACTCCTTCTAGACTCTCGAGAAACTAGTAACGAAACCGCCTATATTAGGTTTTAGAGCTAGAAATAGCAAGTTCGCTAAGAAGGGGTATTCCGTCACTCAGCCATCAAGGCCACTCTTAAAGC	GCTCGTAGTACCGTAAGCCAGATAC	TTTTAGCGGCACAGGGCTTACGTAC	TGACGGTGGAGGAGGTTCTCGATCG	GATTATATGGATGATGATGATAAA	GTCGAC	TAA	CTCCTTCTAGACT	CTCGAG	AA	ACTAGT	AACGAAACCGCCTATATTAG	GTTTTAGAGCTAGAAATAGCAAGTT	CGCTAAGAAGGGGTATTCCGTCACT	CAGCCATCAAGGCCACTCTTAAAGC	2	SM-150
GCTCGTAGTACCGTAAGCCAGATACCGTGGGGTCTAGTCTCACAAGTAACTGACGGTGGAGGAGGTTCTCGATCGGATTATAAAGATCTGGATGACAAGGTCGACTAAGCTTGCTAACCAACTCGAGAAACTAGTGTGCCACGACTGATGAATTTGTTTTAGAGCTAGAAATAGCAAGTTCAGATGAATCGGCTTGCTTCTACCCCAGCCATCAAGGCCACTCTTAAAGC	GCTCGTAGTACCGTAAGCCAGATAC	CGTGGGGTCTAGTCTCACAAGTAAC	TGACGGTGGAGGAGGTTCTCGATCG	GATTATAAAGATCTGGATGACAAG	GTCGAC	TAA	GCTTGCTAACCAA	CTCGAG	AA	ACTAGT	GTGCCACGACTGATGAATTT	GTTTTAGAGCTAGAAATAGCAAGTT	CAGATGAATCGGCTTGCTTCTACCC	CAGCCATCAAGGCCACTCTTAAAGC	4	SM-149
GCTCGTAGTACCGTAAGCCAGATACCGTGGGGTCTAGTCTCACAAGTAACTGACGGTGGAGGAGGTTCTCGATCGGACACAAAGGACGATGATGATAAAGTCGACTAATTACCACAGAGGACTCGAGAAACTAGTAAGTTATCCGCGCCAGAGATGTTTTAGAGCTAGAAATAGCAAGTTCAGATGAATCGGCTTGCTTCTACCCCAGCCATCAAGGCCACTCTTAAAGC	GCTCGTAGTACCGTAAGCCAGATAC	CGTGGGGTCTAGTCTCACAAGTAAC	TGACGGTGGAGGAGGTTCTCGATCG	GACACAAAGGACGATGATGATAAA	GTCGAC	TAA	TTACCACAGAGGA	CTCGAG	AA	ACTAGT	AAGTTATCCGCGCCAGAGAT	GTTTTAGAGCTAGAAATAGCAAGTT	CAGATGAATCGGCTTGCTTCTACCC	CAGCCATCAAGGCCACTCTTAAAGC	4	SM-91
GCTCGTAGTACCGTAAGCCAGATACGGGTAATCGGTAATCTGCTTTCGCCTGACGGTGGAGGAGGTTCTCGATCGGATAAAAAAGATGATGACGATAAAGTCGACTAACCTATCGAAACCACTCGAGAAACTAGTCGATCTGAGAGATCAATTCCGTTTTAGAGCTAGAAATAGCAAGTTCATAAGTGGACCCATTTTGGGCGGTCAGCCATCAAGGCCACTCTTAAAGC	GCTCGTAGTACCGTAAGCCAGATAC	GGGTAATCGGTAATCTGCTTTCGCC	TGACGGTGGAGGAGGTTCTCGATCG	GATAAAAAAGATGATGACGATAAA	GTCGAC	TAA	CCTATCGAAACCA	CTCGAG	AA	ACTAGT	CGATCTGAGAGATCAATTCC	GTTTTAGAGCTAGAAATAGCAAGTT	CATAAGTGGACCCATTTTGGGCGGT	CAGCCATCAAGGCCACTCTTAAAGC	1	SM-52
GCTCGTAGTACCGTAAGCCAGATACGGGTAATCGGTAATCTGCTTTCGCCTGACGGTGGAGGAGGTTCTCGATCGGATTATTATGATGACGATGACAAGGTCGACTAATTGGTGTCAAGCTCTCGAGAAACTAGTCACAACCGACGTGTATGCTCGTTTTAGAGCTAGAAATAGCAAGTTCATAAGTGGACCCATTTTGGGCGGTCAGCCATCAAGGCCACTCTTAAAGC	GCTCGTAGTACCGTAAGCCAGATAC	GGGTAATCGGTAATCTGCTTTCGCC	TGACGGTGGAGGAGGTTCTCGATCG	GATTATTATGATGACGATGACAAG	GTCGAC	TAA	TTGGTGTCAAGCT	CTCGAG	AA	ACTAGT	CACAACCGACGTGTATGCTC	GTTTTAGAGCTAGAAATAGCAAGTT	CATAAGTGGACCCATTTTGGGCGGT	CAGCCATCAAGGCCACTCTTAAAGC	1	SM-70
GCTCGTAGTACCGTAAGCCAGATACTTTTAGCGGCACAGGGCTTACGTACTGACGGTGGAGGAGGTTCTCGATCGAACTATAAAGATGATGACGACAAGGTCGACTAAAACATGACCTGGACTCGAGAAACTAGTGCTCTCAGACATACACCGCCGTTTTAGAGCTAGAAATAGCAAGTTCGCTAAGAAGGGGTATTCCGTCACTCAGCCATCAAGGCCACTCTTAAAGC	GCTCGTAGTACCGTAAGCCAGATAC	TTTTAGCGGCACAGGGCTTACGTAC	TGACGGTGGAGGAGGTTCTCGATCG	AACTATAAAGATGATGACGACAAG	GTCGAC	TAA	AACATGACCTGGA	CTCGAG	AA	ACTAGT	GCTCTCAGACATACACCGCC	GTTTTAGAGCTAGAAATAGCAAGTT	CGCTAAGAAGGGGTATTCCGTCACT	CAGCCATCAAGGCCACTCTTAAAGC	2	SM-71
GCTCGTAGTACCGTAAGCCAGATACGGGTAATCGGTAATCTGCTTTCGCCTGACGGTGGAGGAGGTTCTCGATCGGATTACAAAGACGATGACGATCTGGTCGACTAAAATCGGATGATGGCTCGAGAAACTAGTGCCAAGCTACACTATGATGAGTTTTAGAGCTAGAAATAGCAAGTTCATAAGTGGACCCATTTTGGGCGGTCAGCCATCAAGGCCACTCTTAAAGC	GCTCGTAGTACCGTAAGCCAGATAC	GGGTAATCGGTAATCTGCTTTCGCC	TGACGGTGGAGGAGGTTCTCGATCG	GATTACAAAGACGATGACGATCTG	GTCGAC	TAA	AATCGGATGATGG	CTCGAG	AA	ACTAGT	GCCAAGCTACACTATGATGA	GTTTTAGAGCTAGAAATAGCAAGTT	CATAAGTGGACCCATTTTGGGCGGT	CAGCCATCAAGGCCACTCTTAAAGC	1	SM-41
GCTCGTAGTACCGTAAGCCAGATACGACTATTGCCGATTGCGTACCGATGTGACGGTGGAGGAGGTTCTCGATCGGATTATCGCGACGATGACGACAAAGTCGACTAATTCTGTTTGGGTCCTCGAGAAACTAGTGTAACCGTTGATTGCCTACAGTTTTAGAGCTAGAAATAGCAAGTTCGCACTCAACAACGGGTAATGTCTGCAGCCATCAAGGCCACTCTTAAAGC	GCTCGTAGTACCGTAAGCCAGATAC	GACTATTGCCGATTGCGTACCGATG	TGACGGTGGAGGAGGTTCTCGATCG	GATTATCGCGACGATGACGACAAA	GTCGAC	TAA	TTCTGTTTGGGTC	CTCGAG	AA	ACTAGT	GTAACCGTTGATTGCCTACA	GTTTTAGAGCTAGAAATAGCAAGTT	CGCACTCAACAACGGGTAATGTCTG	CAGCCATCAAGGCCACTCTTAAAGC	3	SM-119
GCTCGTAGTACCGTAAGCCAGATACCGTGGGGTCTAGTCTCACAAGTAACTGACGGTGGAGGAGGTTCTCGATCGGATTGCAAAGACGATGACGACAAGGTCGACTAAAACATATCAGGGGCTCGAGAAACTAGTGATAAATTGATTAACAGATCGTTTTAGAGCTAGAAATAGCAAGTTCAGATGAATCGGCTTGCTTCTACCCCAGCCATCAAGGCCACTCTTAAAGC	GCTCGTAGTACCGTAAGCCAGATAC	CGTGGGGTCTAGTCTCACAAGTAAC	TGACGGTGGAGGAGGTTCTCGATCG	GATTGCAAAGACGATGACGACAAG	GTCGAC	TAA	AACATATCAGGGG	CTCGAG	AA	ACTAGT	GATAAATTGATTAACAGATC	GTTTTAGAGCTAGAAATAGCAAGTT	CAGATGAATCGGCTTGCTTCTACCC	CAGCCATCAAGGCCACTCTTAAAGC	4	SM-131
GCTCGTAGTACCGTAAGCCAGATACCGTGGGGTCTAGTCTCACAAGTAACTGACGGTGGAGGAGGTTCTCGATCGTGCTACAAAGATGACGATGACAAAGTCGACTAAAGTAGCCAACCACCTCGAGAAACTAGTTCGCGCGACATAGACCAAAGGTTTTAGAGCTAGAAATAGCAAGTTCAGATGAATCGGCTTGCTTCTACCCCAGCCATCAAGGCCACTCTTAAAGC	GCTCGTAGTACCGTAAGCCAGATAC	CGTGGGGTCTAGTCTCACAAGTAAC	TGACGGTGGAGGAGGTTCTCGATCG	TGCTACAAAGATGACGATGACAAA	GTCGAC	TAA	AGTAGCCAACCAC	CTCGAG	AA	ACTAGT	TCGCGCGACATAGACCAAAG	GTTTTAGAGCTAGAAATAGCAAGTT	CAGATGAATCGGCTTGCTTCTACCC	CAGCCATCAAGGCCACTCTTAAAGC	4	SM-13
GCTCGTAGTACCGTAAGCCAGATACTTTTAGCGGCACAGGGCTTACGTACTGACGGTGGAGGAGGTTCTCGATCGGATTATAAAGATGACGATGATCAGGTCGACTAATTGTCATCGGGTGCTCGAGAAACTAGTCAGCATACTGTCCTTGAGTAGTTTTAGAGCTAGAAATAGCAAGTTCGCTAAGAAGGGGTATTCCGTCACTCAGCCATCAAGGCCACTCTTAAAGC	GCTCGTAGTACCGTAAGCCAGATAC	TTTTAGCGGCACAGGGCTTACGTAC	TGACGGTGGAGGAGGTTCTCGATCG	GATTATAAAGATGACGATGATCAG	GTCGAC	TAA	TTGTCATCGGGTG	CTCGAG	AA	ACTAGT	CAGCATACTGTCCTTGAGTA	GTTTTAGAGCTAGAAATAGCAAGTT	CGCTAAGAAGGGGTATTCCGTCACT	CAGCCATCAAGGCCACTCTTAAAGC	2	SM-6
GCTCGTAGTACCGTAAGCCAGATACCGTGGGGTCTAGTCTCACAAGTAACTGACGGTGGAGGAGGTTCTCGATCGGATTATAAAGACGATGATGAGAAAGTCGACTAAGAACCCACCTTGTCTCGAGAAACTAGTATTCACCTAGTGCGTAGTTTGTTTTAGAGCTAGAAATAGCAAGTTCAGATGAATCGGCTTGCTTCTACCCCAGCCATCAAGGCCACTCTTAAAGC	GCTCGTAGTACCGTAAGCCAGATAC	CGTGGGGTCTAGTCTCACAAGTAAC	TGACGGTGGAGGAGGTTCTCGATCG	GATTATAAAGACGATGATGAGAAA	GTCGAC	TAA	GAACCCACCTTGT	CTCGAG	AA	ACTAGT	ATTCACCTAGTGCGTAGTTT	GTTTTAGAGCTAGAAATAGCAAGTT	CAGATGAATCGGCTTGCTTCTACCC	CAGCCATCAAGGCCACTCTTAAAGC	4	SM-95
GCTCGTAGTACCGTAAGCCAGATACGGGTAATCGGTAATCTGCTTTCGCCTGACGGTGGAGGAGGTTCTCGATCGGACTATAAAGATGATGGCGATAAGGTCGACTAAGGCGGAAAGATTTCTCGAGAAACTAGTGTGCGCCGTACTCACTCTCCGTTTTAGAGCTAGAAATAGCAAGTTCATAAGTGGACCCATTTTGGGCGGTCAGCCATCAAGGCCACTCTTAAAGC	GCTCGTAGTACCGTAAGCCAGATAC	GGGTAATCGGTAATCTGCTTTCGCC	TGACGGTGGAGGAGGTTCTCGATCG	GACTATAAAGATGATGGCGATAAG	GTCGAC	TAA	GGCGGAAAGATTT	CTCGAG	AA	ACTAGT	GTGCGCCGTACTCACTCTCC	GTTTTAGAGCTAGAAATAGCAAGTT	CATAAGTGGACCCATTTTGGGCGGT	CAGCCATCAAGGCCACTCTTAAAGC	1	SM-103
GCTCGTAGTACCGTAAGCCAGATACGGGTAATCGGTAATCTGCTTTCGCCTGACGGTGGAGGAGGTTCTCGATCGGATTACAAAGGTGATGACGATAAGGTCGACTAACGTTCAACTAACGCTCGAGAAACTAGTCACCGCGTGCAACATCTTATGTTTTAGAGCTAGAAATAGCAAGTTCATAAGTGGACCCATTTTGGGCGGTCAGCCATCAAGGCCACTCTTAAAGC	GCTCGTAGTACCGTAAGCCAGATAC	GGGTAATCGGTAATCTGCTTTCGCC	TGACGGTGGAGGAGGTTCTCGATCG	GATTACAAAGGTGATGACGATAAG	GTCGAC	TAA	CGTTCAACTAACG	CTCGAG	AA	ACTAGT	CACCGCGTGCAACATCTTAT	GTTTTAGAGCTAGAAATAGCAAGTT	CATAAGTGGACCCATTTTGGGCGGT	CAGCCATCAAGGCCACTCTTAAAGC	1	SM-18
GCTCGTAGTACCGTAAGCCAGATACTTTTAGCGGCACAGGGCTTACGTACTGACGGTGGAGGAGGTTCTCGATCGGATTATTGCGACGATGATGATAAAGTCGACTAAGCTCGGCTACATACTCGAGAAACTAGTGACTACCCGCACACTGCTCTGTTTTAGAGCTAGAAATAGCAAGTTCGCTAAGAAGGGGTATTCCGTCACTCAGCCATCAAGGCCACTCTTAAAGC	GCTCGTAGTACCGTAAGCCAGATAC	TTTTAGCGGCACAGGGCTTACGTAC	TGACGGTGGAGGAGGTTCTCGATCG	GATTATTGCGACGATGATGATAAA	GTCGAC	TAA	GCTCGGCTACATA	CTCGAG	AA	ACTAGT	GACTACCCGCACACTGCTCT	GTTTTAGAGCTAGAAATAGCAAGTT	CGCTAAGAAGGGGTATTCCGTCACT	CAGCCATCAAGGCCACTCTTAAAGC	2	SM-53
GCTCGTAGTACCGTAAGCCAGATACGGGTAATCGGTAATCTGCTTTCGCCTGACGGTGGAGGAGGTTCTCGATCGGATTATAAATGGGATGATGATAAGGTCGACTAAGTTGCATACCTACCTCGAGAAACTAGTCGAGAGCAACTATCCCAAGCGTTTTAGAGCTAGAAATAGCAAGTTCATAAGTGGACCCATTTTGGGCGGTCAGCCATCAAGGCCACTCTTAAAGC	GCTCGTAGTACCGTAAGCCAGATAC	GGGTAATCGGTAATCTGCTTTCGCC	TGACGGTGGAGGAGGTTCTCGATCG	GATTATAAATGGGATGATGATAAG	GTCGAC	TAA	GTTGCATACCTAC	CTCGAG	AA	ACTAGT	CGAGAGCAACTATCCCAAGC	GTTTTAGAGCTAGAAATAGCAAGTT	CATAAGTGGACCCATTTTGGGCGGT	CAGCCATCAAGGCCACTCTTAAAGC	1	SM-147
GCTCGTAGTACCGTAAGCCAGATACCGTGGGGTCTAGTCTCACAAGTAACTGACGGTGGAGGAGGTTCTCGATCGAGTTACAAAGATGACGATGATAAAGTCGACTAAGCTGGAAATTGGCCTCGAGAAACTAGTAAGTTATGAGCCGATCTCGTGTTTTAGAGCTAGAAATAGCAAGTTCAGATGAATCGGCTTGCTTCTACCCCAGCCATCAAGGCCACTCTTAAAGC	GCTCGTAGTACCGTAAGCCAGATAC	CGTGGGGTCTAGTCTCACAAGTAAC	TGACGGTGGAGGAGGTTCTCGATCG	AGTTACAAAGATGACGATGATAAA	GTCGAC	TAA	GCTGGAAATTGGC	CTCGAG	AA	ACTAGT	AAGTTATGAGCCGATCTCGT	GTTTTAGAGCTAGAAATAGCAAGTT	CAGATGAATCGGCTTGCTTCTACCC	CAGCCATCAAGGCCACTCTTAAAGC	4	SM-49
GCTCGTAGTACCGTAAGCCAGATACGGGTAATCGGTAATCTGCTTTCGCCTGACGGTGGAGGAGGTTCTCGATCGGACTACAAAACGGATGATGATAAAGTCGACTAAGGGTAGCATCCATCTCGAGAAACTAGTAAAAGTCTCTAGTACGTTTGGTTTTAGAGCTAGAAATAGCAAGTTCATAAGTGGACCCATTTTGGGCGGTCAGCCATCAAGGCCACTCTTAAAGC	GCTCGTAGTACCGTAAGCCAGATAC	GGGTAATCGGTAATCTGCTTTCGCC	TGACGGTGGAGGAGGTTCTCGATCG	GACTACAAAACGGATGATGATAAA	GTCGAC	TAA	GGGTAGCATCCAT	CTCGAG	AA	ACTAGT	AAAAGTCTCTAGTACGTTTG	GTTTTAGAGCTAGAAATAGCAAGTT	CATAAGTGGACCCATTTTGGGCGGT	CAGCCATCAAGGCCACTCTTAAAGC	1	SM-63
GCTCGTAGTACCGTAAGCCAGATACGGGTAATCGGTAATCTGCTTTCGCCTGACGGTGGAGGAGGTTCTCGATCGGATTATAAAGATGATGACCAGAAGGTCGACTAAGACCTCAACAGAACTCGAGAAACTAGTCTCCTGTAAAACCCTTTTCGGTTTTAGAGCTAGAAATAGCAAGTTCATAAGTGGACCCATTTTGGGCGGTCAGCCATCAAGGCCACTCTTAAAGC	GCTCGTAGTACCGTAAGCCAGATAC	GGGTAATCGGTAATCTGCTTTCGCC	TGACGGTGGAGGAGGTTCTCGATCG	GATTATAAAGATGATGACCAGAAG	GTCGAC	TAA	GACCTCAACAGAA	CTCGAG	AA	ACTAGT	CTCCTGTAAAACCCTTTTCG	GTTTTAGAGCTAGAAATAGCAAGTT	CATAAGTGGACCCATTTTGGGCGGT	CAGCCATCAAGGCCACTCTTAAAGC	1	SM-39
GCTCGTAGTACCGTAAGCCAGATACGGGTAATCGGTAATCTGCTTTCGCCTGACGGTGGAGGAGGTTCTCGATCGGACTATAAAGATGATGATGACATTGTCGACTAAACGGTAACCTAGACTCGAGAAACTAGTCAAGCGTACAACCGTTTCCGGTTTTAGAGCTAGAAATAGCAAGTTCATAAGTGGACCCATTTTGGGCGGTCAGCCATCAAGGCCACTCTTAAAGC	GCTCGTAGTACCGTAAGCCAGATAC	GGGTAATCGGTAATCTGCTTTCGCC	TGACGGTGGAGGAGGTTCTCGATCG	GACTATAAAGATGATGATGACATT	GTCGAC	TAA	ACGGTAACCTAGA	CTCGAG	AA	ACTAGT	CAAGCGTACAACCGTTTCCG	GTTTTAGAGCTAGAAATAGCAAGTT	CATAAGTGGACCCATTTTGGGCGGT	CAGCCATCAAGGCCACTCTTAAAGC	1	SM-77
GCTCGTAGTACCGTAAGCCAGATACCGTGGGGTCTAGTCTCACAAGTAACTGACGGTGGAGGAGGTTCTCGATCGGACTATAAGGATGATGATATGAAAGTCGACTAAGTGTCTTGGGATCCTCGAGAAACTAGTTAACTCCATGCTAGACTTGAGTTTTAGAGCTAGAAATAGCAAGTTCAGATGAATCGGCTTGCTTCTACCCCAGCCATCAAGGCCACTCTTAAAGC	GCTCGTAGTACCGTAAGCCAGATAC	CGTGGGGTCTAGTCTCACAAGTAAC	TGACGGTGGAGGAGGTTCTCGATCG	GACTATAAGGATGATGATATGAAA	GTCGAC	TAA	GTGTCTTGGGATC	CTCGAG	AA	ACTAGT	TAACTCCATGCTAGACTTGA	GTTTTAGAGCTAGAAATAGCAAGTT	CAGATGAATCGGCTTGCTTCTACCC	CAGCCATCAAGGCCACTCTTAAAGC	4	SM-123
GCTCGTAGTACCGTAAGCCAGATACGACTATTGCCGATTGCGTACCGATGTGACGGTGGAGGAGGTTCTCGATCGGACTACAAAGATAAAGATGACAAAGTCGACTAACGAACAGACAAGTCTCGAGAAACTAGTGTATACAGATCATGTCAAGAGTTTTAGAGCTAGAAATAGCAAGTTCGCACTCAACAACGGGTAATGTCTGCAGCCATCAAGGCCACTCTTAAAGC	GCTCGTAGTACCGTAAGCCAGATAC	GACTATTGCCGATTGCGTACCGATG	TGACGGTGGAGGAGGTTCTCGATCG	GACTACAAAGATAAAGATGACAAA	GTCGAC	TAA	CGAACAGACAAGT	CTCGAG	AA	ACTAGT	GTATACAGATCATGTCAAGA	GTTTTAGAGCTAGAAATAGCAAGTT	CGCACTCAACAACGGGTAATGTCTG	CAGCCATCAAGGCCACTCTTAAAGC	3	SM-127
GCTCGTAGTACCGTAAGCCAGATACGGGTAATCGGTAATCTGCTTTCGCCTGACGGTGGAGGAGGTTCTCGATCGGACTATAAGAAGGACGATGACAAAGTCGACTAAGGTTCAGGGTTAACTCGAGAAACTAGTTGTCAAAACCTTGCACATTTGTTTTAGAGCTAGAAATAGCAAGTTCATAAGTGGACCCATTTTGGGCGGTCAGCCATCAAGGCCACTCTTAAAGC	GCTCGTAGTACCGTAAGCCAGATAC	GGGTAATCGGTAATCTGCTTTCGCC	TGACGGTGGAGGAGGTTCTCGATCG	GACTATAAGAAGGACGATGACAAA	GTCGAC	TAA	GGTTCAGGGTTAA	CTCGAG	AA	ACTAGT	TGTCAAAACCTTGCACATTT	GTTTTAGAGCTAGAAATAGCAAGTT	CATAAGTGGACCCATTTTGGGCGGT	CAGCCATCAAGGCCACTCTTAAAGC	1	SM-12
GCTCGTAGTACCGTAAGCCAGATACGACTATTGCCGATTGCGTACCGATGTGACGGTGGAGGAGGTTCTCGATCGGACTATAAGTGGGATGATGATAAGGTCGACTAATGATCAAGCAGCGCTCGAGAAACTAGTGCAAATCGCAGAACATTTTGGTTTTAGAGCTAGAAATAGCAAGTTCGCACTCAACAACGGGTAATGTCTGCAGCCATCAAGGCCACTCTTAAAGC	GCTCGTAGTACCGTAAGCCAGATAC	GACTATTGCCGATTGCGTACCGATG	TGACGGTGGAGGAGGTTCTCGATCG	GACTATAAGTGGGATGATGATAAG	GTCGAC	TAA	TGATCAAGCAGCG	CTCGAG	AA	ACTAGT	GCAAATCGCAGAACATTTTG	GTTTTAGAGCTAGAAATAGCAAGTT	CGCACTCAACAACGGGTAATGTCTG	CAGCCATCAAGGCCACTCTTAAAGC	3	SM-147
GCTCGTAGTACCGTAAGCCAGATACGACTATTGCCGATTGCGTACCGATGTGACGGTGGAGGAGGTTCTCGATCGGACTACAAAGACTCTGATGATAAAGTCGACTAAGTCATATCTCGCTCTCGAGAAACTAGTAGAATCGCCCAAATTCGACGGTTTTAGAGCTAGAAATAGCAAGTTCGCACTCAACAACGGGTAATGTCTGCAGCCATCAAGGCCACTCTTAAAGC	GCTCGTAGTACCGTAAGCCAGATAC	GACTATTGCCGATTGCGTACCGATG	TGACGGTGGAGGAGGTTCTCGATCG	GACTACAAAGACTCTGATGATAAA	GTCGAC	TAA	GTCATATCTCGCT	CTCGAG	AA	ACTAGT	AGAATCGCCCAAATTCGACG	GTTTTAGAGCTAGAAATAGCAAGTT	CGCACTCAACAACGGGTAATGTCTG	CAGCCATCAAGGCCACTCTTAAAGC	3	SM-54
GCTCGTAGTACCGTAAGCCAGATACGACTATTGCCGATTGCGTACCGATGTGACGGTGGAGGAGGTTCTCGATCGGACTATAAAGATCCGGATGATAAAGTCGACTAAACTGCTGTCAACACTCGAGAAACTAGTCCATACCGACCCGTGTACTGGTTTTAGAGCTAGAAATAGCAAGTTCGCACTCAACAACGGGTAATGTCTGCAGCCATCAAGGCCACTCTTAAAGC	GCTCGTAGTACCGTAAGCCAGATAC	GACTATTGCCGATTGCGTACCGATG	TGACGGTGGAGGAGGTTCTCGATCG	GACTATAAAGATCCGGATGATAAA	GTCGAC	TAA	ACTGCTGTCAACA	CTCGAG	AA	ACTAGT	CCATACCGACCCGTGTACTG	GTTTTAGAGCTAGAAATAGCAAGTT	CGCACTCAACAACGGGTAATGTCTG	CAGCCATCAAGGCCACTCTTAAAGC	3	SM-130
GCTCGTAGTACCGTAAGCCAGATACTTTTAGCGGCACAGGGCTTACGTACTGACGGTGGAGGAGGTTCTCGATCGGATTATAAGGATGATGATAATAAAGTCGACTAAATGACCATGCTGCCTCGAGAAACTAGTCAGATGAGATAAACCGTTCTGTTTTAGAGCTAGAAATAGCAAGTTCGCTAAGAAGGGGTATTCCGTCACTCAGCCATCAAGGCCACTCTTAAAGC	GCTCGTAGTACCGTAAGCCAGATAC	TTTTAGCGGCACAGGGCTTACGTAC	TGACGGTGGAGGAGGTTCTCGATCG	GATTATAAGGATGATGATAATAAA	GTCGAC	TAA	ATGACCATGCTGC	CTCGAG	AA	ACTAGT	CAGATGAGATAAACCGTTCT	GTTTTAGAGCTAGAAATAGCAAGTT	CGCTAAGAAGGGGTATTCCGTCACT	CAGCCATCAAGGCCACTCTTAAAGC	2	SM-107
GCTCGTAGTACCGTAAGCCAGATACTTTTAGCGGCACAGGGCTTACGTACTGACGGTGGAGGAGGTTCTCGATCGGACTATAAAAGCGACGATGATAAAGTCGACTAAGCGGGAATAACTGCTCGAGAAACTAGTCGTGCCCATCAACATTAGTAGTTTTAGAGCTAGAAATAGCAAGTTCGCTAAGAAGGGGTATTCCGTCACTCAGCCATCAAGGCCACTCTTAAAGC	GCTCGTAGTACCGTAAGCCAGATAC	TTTTAGCGGCACAGGGCTTACGTAC	TGACGGTGGAGGAGGTTCTCGATCG	GACTATAAAAGCGACGATGATAAA	GTCGAC	TAA	GCGGGAATAACTG	CTCGAG	AA	ACTAGT	CGTGCCCATCAACATTAGTA	GTTTTAGAGCTAGAAATAGCAAGTT	CGCTAAGAAGGGGTATTCCGTCACT	CAGCCATCAAGGCCACTCTTAAAGC	2	SM-112
GCTCGTAGTACCGTAAGCCAGATACGACTATTGCCGATTGCGTACCGATGTGACGGTGGAGGAGGTTCTCGATCGGATTACAAAGACGATGATGAAAAAGTCGACTAACTCGTGTATGTGGCTCGAGAAACTAGTACTAAGTCGTACCCGCGTCTGTTTTAGAGCTAGAAATAGCAAGTTCGCACTCAACAACGGGTAATGTCTGCAGCCATCAAGGCCACTCTTAAAGC	GCTCGTAGTACCGTAAGCCAGATAC	GACTATTGCCGATTGCGTACCGATG	TGACGGTGGAGGAGGTTCTCGATCG	GATTACAAAGACGATGATGAAAAA	GTCGAC	TAA	CTCGTGTATGTGG	CTCGAG	AA	ACTAGT	ACTAAGTCGTACCCGCGTCT	GTTTTAGAGCTAGAAATAGCAAGTT	CGCACTCAACAACGGGTAATGTCTG	CAGCCATCAAGGCCACTCTTAAAGC	3	SM-95
GCTCGTAGTACCGTAAGCCAGATACGGGTAATCGGTAATCTGCTTTCGCCTGACGGTGGAGGAGGTTCTCGATCGGACTACGGCGACGACGATGATAAAGTCGACTAACCCTTTCTAAGGCCTCGAGAAACTAGTCATAATGCCCAGTTGTCTGTGTTTTAGAGCTAGAAATAGCAAGTTCATAAGTGGACCCATTTTGGGCGGTCAGCCATCAAGGCCACTCTTAAAGC	GCTCGTAGTACCGTAAGCCAGATAC	GGGTAATCGGTAATCTGCTTTCGCC	TGACGGTGGAGGAGGTTCTCGATCG	GACTACGGCGACGACGATGATAAA	GTCGAC	TAA	CCCTTTCTAAGGC	CTCGAG	AA	ACTAGT	CATAATGCCCAGTTGTCTGT	GTTTTAGAGCTAGAAATAGCAAGTT	CATAAGTGGACCCATTTTGGGCGGT	CAGCCATCAAGGCCACTCTTAAAGC	1	SM-144
GCTCGTAGTACCGTAAGCCAGATACGGGTAATCGGTAATCTGCTTTCGCCTGACGGTGGAGGAGGTTCTCGATCGGATTACTTTGATGATGATGATAAAGTCGACTAAACCGCGTATGATACTCGAGAAACTAGTGTCCATCCGACGTAGAACTTGTTTTAGAGCTAGAAATAGCAAGTTCATAAGTGGACCCATTTTGGGCGGTCAGCCATCAAGGCCACTCTTAAAGC	GCTCGTAGTACCGTAAGCCAGATAC	GGGTAATCGGTAATCTGCTTTCGCC	TGACGGTGGAGGAGGTTCTCGATCG	GATTACTTTGATGATGATGATAAA	GTCGAC	TAA	ACCGCGTATGATA	CTCGAG	AA	ACTAGT	GTCCATCCGACGTAGAACTT	GTTTTAGAGCTAGAAATAGCAAGTT	CATAAGTGGACCCATTTTGGGCGGT	CAGCCATCAAGGCCACTCTTAAAGC	1	SM-65
GCTCGTAGTACCGTAAGCCAGATACGACTATTGCCGATTGCGTACCGATGTGACGGTGGAGGAGGTTCTCGATCGGATTACAAAGATGTGGATGATAAGGTCGACTAAAGTACGGTTTACCCTCGAGAAACTAGTACCTCTCCTCGCAAACCTTAGTTTTAGAGCTAGAAATAGCAAGTTCGCACTCAACAACGGGTAATGTCTGCAGCCATCAAGGCCACTCTTAAAGC	GCTCGTAGTACCGTAAGCCAGATAC	GACTATTGCCGATTGCGTACCGATG	TGACGGTGGAGGAGGTTCTCGATCG	GATTACAAAGATGTGGATGATAAG	GTCGAC	TAA	AGTACGGTTTACC	CTCGAG	AA	ACTAGT	ACCTCTCCTCGCAAACCTTA	GTTTTAGAGCTAGAAATAGCAAGTT	CGCACTCAACAACGGGTAATGTCTG	CAGCCATCAAGGCCACTCTTAAAGC	3	SM-94
GCTCGTAGTACCGTAAGCCAGATACGGGTAATCGGTAATCTGCTTTCGCCTGACGGTGGAGGAGGTTCTCGATCGGATTACAAACAGGACGATGACAAAGTCGACTAACTGGTGTGTCAGTCTCGAGAAACTAGTGCCAAAAGCGTAGACCCTATGTTTTAGAGCTAGAAATAGCAAGTTCATAAGTGGACCCATTTTGGGCGGTCAGCCATCAAGGCCACTCTTAAAGC	GCTCGTAGTACCGTAAGCCAGATAC	GGGTAATCGGTAATCTGCTTTCGCC	TGACGGTGGAGGAGGTTCTCGATCG	GATTACAAACAGGACGATGACAAA	GTCGAC	TAA	CTGGTGTGTCAGT	CTCGAG	AA	ACTAGT	GCCAAAAGCGTAGACCCTAT	GTTTTAGAGCTAGAAATAGCAAGTT	CATAAGTGGACCCATTTTGGGCGGT	CAGCCATCAAGGCCACTCTTAAAGC	1	SM-67
GCTCGTAGTACCGTAAGCCAGATACTTTTAGCGGCACAGGGCTTACGTACTGACGGTGGAGGAGGTTCTCGATCGGATTATAAAGACGACGATGTCAAAGTCGACTAAAGTTGACGGGTTTCTCGAGAAACTAGTCCCTGTAAGACATTGATTGAGTTTTAGAGCTAGAAATAGCAAGTTCGCTAAGAAGGGGTATTCCGTCACTCAGCCATCAAGGCCACTCTTAAAGC	GCTCGTAGTACCGTAAGCCAGATAC	TTTTAGCGGCACAGGGCTTACGTAC	TGACGGTGGAGGAGGTTCTCGATCG	GATTATAAAGACGACGATGTCAAA	GTCGAC	TAA	AGTTGACGGGTTT	CTCGAG	AA	ACTAGT	CCCTGTAAGACATTGATTGA	GTTTTAGAGCTAGAAATAGCAAGTT	CGCTAAGAAGGGGTATTCCGTCACT	CAGCCATCAAGGCCACTCTTAAAGC	2	SM-117
GCTCGTAGTACCGTAAGCCAGATACGGGTAATCGGTAATCTGCTTTCGCCTGACGGTGGAGGAGGTTCTCGATCGGACTATAAAGACGATGATGATTGGGTCGACTAACCCCTATAGACATCTCGAGAAACTAGTACTCTGCGATCTATGTTGCCGTTTTAGAGCTAGAAATAGCAAGTTCATAAGTGGACCCATTTTGGGCGGTCAGCCATCAAGGCCACTCTTAAAGC	GCTCGTAGTACCGTAAGCCAGATAC	GGGTAATCGGTAATCTGCTTTCGCC	TGACGGTGGAGGAGGTTCTCGATCG	GACTATAAAGACGATGATGATTGG	GTCGAC	TAA	CCCCTATAGACAT	CTCGAG	AA	ACTAGT	ACTCTGCGATCTATGTTGCC	GTTTTAGAGCTAGAAATAGCAAGTT	CATAAGTGGACCCATTTTGGGCGGT	CAGCCATCAAGGCCACTCTTAAAGC	1	SM-128
GCTCGTAGTACCGTAAGCCAGATACTTTTAGCGGCACAGGGCTTACGTACTGACGGTGGAGGAGGTTCTCGATCGATCTATAAGGACGACGACGATAAAGTCGACTAATTCGATTTTGCCGCTCGAGAAACTAGTATTTAAGTAAGCACTCGCCCGTTTTAGAGCTAGAAATAGCAAGTTCGCTAAGAAGGGGTATTCCGTCACTCAGCCATCAAGGCCACTCTTAAAGC	GCTCGTAGTACCGTAAGCCAGATAC	TTTTAGCGGCACAGGGCTTACGTAC	TGACGGTGGAGGAGGTTCTCGATCG	ATCTATAAGGACGACGACGATAAA	GTCGAC	TAA	TTCGATTTTGCCG	CTCGAG	AA	ACTAGT	ATTTAAGTAAGCACTCGCCC	GTTTTAGAGCTAGAAATAGCAAGTT	CGCTAAGAAGGGGTATTCCGTCACT	CAGCCATCAAGGCCACTCTTAAAGC	2	SM-61
GCTCGTAGTACCGTAAGCCAGATACCGTGGGGTCTAGTCTCACAAGTAACTGACGGTGGAGGAGGTTCTCGATCGGATTATAAATCAGACGACGATAAAGTCGACTAATAAGGGCCGTTCACTCGAGAAACTAGTTTATTTCCCCGACTGTAGAAGTTTTAGAGCTAGAAATAGCAAGTTCAGATGAATCGGCTTGCTTCTACCCCAGCCATCAAGGCCACTCTTAAAGC	GCTCGTAGTACCGTAAGCCAGATAC	CGTGGGGTCTAGTCTCACAAGTAAC	TGACGGTGGAGGAGGTTCTCGATCG	GATTATAAATCAGACGACGATAAA	GTCGAC	TAA	TAAGGGCCGTTCA	CTCGAG	AA	ACTAGT	TTATTTCCCCGACTGTAGAA	GTTTTAGAGCTAGAAATAGCAAGTT	CAGATGAATCGGCTTGCTTCTACCC	CAGCCATCAAGGCCACTCTTAAAGC	4	SM-112
GCTCGTAGTACCGTAAGCCAGATACGACTATTGCCGATTGCGTACCGATGTGACGGTGGAGGAGGTTCTCGATCGGAATATAAAGACGATGATGATAAGGTCGACTAACTCAGATTCGGATCTCGAGAAACTAGTCACCACTCAAAGTCGTGATCGTTTTAGAGCTAGAAATAGCAAGTTCGCACTCAACAACGGGTAATGTCTGCAGCCATCAAGGCCACTCTTAAAGC	GCTCGTAGTACCGTAAGCCAGATAC	GACTATTGCCGATTGCGTACCGATG	TGACGGTGGAGGAGGTTCTCGATCG	GAATATAAAGACGATGATGATAAG	GTCGAC	TAA	CTCAGATTCGGAT	CTCGAG	AA	ACTAGT	CACCACTCAAAGTCGTGATC	GTTTTAGAGCTAGAAATAGCAAGTT	CGCACTCAACAACGGGTAATGTCTG	CAGCCATCAAGGCCACTCTTAAAGC	3	SM-34
GCTCGTAGTACCGTAAGCCAGATACGGGTAATCGGTAATCTGCTTTCGCCTGACGGTGGAGGAGGTTCTCGATCGGACTATAAACATGACGATGATAAAGTCGACTAAAGCTCACGTACTTCTCGAGAAACTAGTAGTGACGAAAAGACTTGTTTGTTTTAGAGCTAGAAATAGCAAGTTCATAAGTGGACCCATTTTGGGCGGTCAGCCATCAAGGCCACTCTTAAAGC	GCTCGTAGTACCGTAAGCCAGATAC	GGGTAATCGGTAATCTGCTTTCGCC	TGACGGTGGAGGAGGTTCTCGATCG	GACTATAAACATGACGATGATAAA	GTCGAC	TAA	AGCTCACGTACTT	CTCGAG	AA	ACTAGT	AGTGACGAAAAGACTTGTTT	GTTTTAGAGCTAGAAATAGCAAGTT	CATAAGTGGACCCATTTTGGGCGGT	CAGCCATCAAGGCCACTCTTAAAGC	1	SM-106
GCTCGTAGTACCGTAAGCCAGATACCGTGGGGTCTAGTCTCACAAGTAACTGACGGTGGAGGAGGTTCTCGATCGGATTACAAAGATGATGCAGACAAAGTCGACTAATCCAGAACTCCAGCTCGAGAAACTAGTTAACAAACAGAGTAGATGCAGTTTTAGAGCTAGAAATAGCAAGTTCAGATGAATCGGCTTGCTTCTACCCCAGCCATCAAGGCCACTCTTAAAGC	GCTCGTAGTACCGTAAGCCAGATAC	CGTGGGGTCTAGTCTCACAAGTAAC	TGACGGTGGAGGAGGTTCTCGATCG	GATTACAAAGATGATGCAGACAAA	GTCGAC	TAA	TCCAGAACTCCAG	CTCGAG	AA	ACTAGT	TAACAAACAGAGTAGATGCA	GTTTTAGAGCTAGAAATAGCAAGTT	CAGATGAATCGGCTTGCTTCTACCC	CAGCCATCAAGGCCACTCTTAAAGC	4	SM-80
GCTCGTAGTACCGTAAGCCAGATACGACTATTGCCGATTGCGTACCGATGTGACGGTGGAGGAGGTTCTCGATCGGATTATAAACACGACGATGATAAAGTCGACTAAGGTTGACTCAGCTCTCGAGAAACTAGTACTCGCAAAGACAAAACATGGTTTTAGAGCTAGAAATAGCAAGTTCGCACTCAACAACGGGTAATGTCTGCAGCCATCAAGGCCACTCTTAAAGC	GCTCGTAGTACCGTAAGCCAGATAC	GACTATTGCCGATTGCGTACCGATG	TGACGGTGGAGGAGGTTCTCGATCG	GATTATAAACACGACGATGATAAA	GTCGAC	TAA	GGTTGACTCAGCT	CTCGAG	AA	ACTAGT	ACTCGCAAAGACAAAACATG	GTTTTAGAGCTAGAAATAGCAAGTT	CGCACTCAACAACGGGTAATGTCTG	CAGCCATCAAGGCCACTCTTAAAGC	3	SM-106
GCTCGTAGTACCGTAAGCCAGATACGACTATTGCCGATTGCGTACCGATGTGACGGTGGAGGAGGTTCTCGATCGGACTATAAGGACCTTGATGACAAGGTCGACTAAGATGCTATGTCACCTCGAGAAACTAGTCATTCGCACTCCTCCTGCGCGTTTTAGAGCTAGAAATAGCAAGTTCGCACTCAACAACGGGTAATGTCTGCAGCCATCAAGGCCACTCTTAAAGC	GCTCGTAGTACCGTAAGCCAGATAC	GACTATTGCCGATTGCGTACCGATG	TGACGGTGGAGGAGGTTCTCGATCG	GACTATAAGGACCTTGATGACAAG	GTCGAC	TAA	GATGCTATGTCAC	CTCGAG	AA	ACTAGT	CATTCGCACTCCTCCTGCGC	GTTTTAGAGCTAGAAATAGCAAGTT	CGCACTCAACAACGGGTAATGTCTG	CAGCCATCAAGGCCACTCTTAAAGC	3	SM-149
GCTCGTAGTACCGTAAGCCAGATACGACTATTGCCGATTGCGTACCGATGTGACGGTGGAGGAGGTTCTCGATCGGATATCAAAGACGATGATGACAAGGTCGACTAAGGCAAGCTTCTATCTCGAGAAACTAGTGCCAATGTAAGCAAATCAGTGTTTTAGAGCTAGAAATAGCAAGTTCGCACTCAACAACGGGTAATGTCTGCAGCCATCAAGGCCACTCTTAAAGC	GCTCGTAGTACCGTAAGCCAGATAC	GACTATTGCCGATTGCGTACCGATG	TGACGGTGGAGGAGGTTCTCGATCG	GATATCAAAGACGATGATGACAAG	GTCGAC	TAA	GGCAAGCTTCTAT	CTCGAG	AA	ACTAGT	GCCAATGTAAGCAAATCAGT	GTTTTAGAGCTAGAAATAGCAAGTT	CGCACTCAACAACGGGTAATGTCTG	CAGCCATCAAGGCCACTCTTAAAGC	3	SM-7
GCTCGTAGTACCGTAAGCCAGATACGACTATTGCCGATTGCGTACCGATGTGACGGTGGAGGAGGTTCTCGATCGGATTATAAGGACATTGACGATAAAGTCGACTAACGCTTCAGTTTCCCTCGAGAAACTAGTAGCAATAAAGTTTGCAACAGGTTTTAGAGCTAGAAATAGCAAGTTCGCACTCAACAACGGGTAATGTCTGCAGCCATCAAGGCCACTCTTAAAGC	GCTCGTAGTACCGTAAGCCAGATAC	GACTATTGCCGATTGCGTACCGATG	TGACGGTGGAGGAGGTTCTCGATCG	GATTATAAGGACATTGACGATAAA	GTCGAC	TAA	CGCTTCAGTTTCC	CTCGAG	AA	ACTAGT	AGCAATAAAGTTTGCAACAG	GTTTTAGAGCTAGAAATAGCAAGTT	CGCACTCAACAACGGGTAATGTCTG	CAGCCATCAAGGCCACTCTTAAAGC	3	SM-74
GCTCGTAGTACCGTAAGCCAGATACGGGTAATCGGTAATCTGCTTTCGCCTGACGGTGGAGGAGGTTCTCGATCGGACTACAAGATTGACGACGATAAAGTCGACTAACTTGAAGAGCGTTCTCGAGAAACTAGTCAGCCGTCCGTGTACTTAGCGTTTTAGAGCTAGAAATAGCAAGTTCATAAGTGGACCCATTTTGGGCGGTCAGCCATCAAGGCCACTCTTAAAGC	GCTCGTAGTACCGTAAGCCAGATAC	GGGTAATCGGTAATCTGCTTTCGCC	TGACGGTGGAGGAGGTTCTCGATCG	GACTACAAGATTGACGACGATAAA	GTCGAC	TAA	CTTGAAGAGCGTT	CTCGAG	AA	ACTAGT	CAGCCGTCCGTGTACTTAGC	GTTTTAGAGCTAGAAATAGCAAGTT	CATAAGTGGACCCATTTTGGGCGGT	CAGCCATCAAGGCCACTCTTAAAGC	1	SM-114
GCTCGTAGTACCGTAAGCCAGATACTTTTAGCGGCACAGGGCTTACGTACTGACGGTGGAGGAGGTTCTCGATCGTTTTATAAAGACGATGACGATAAAGTCGACTAATACAGCTGGACATCTCGAGAAACTAGTACAATCCGTCCCTGTTTGCTGTTTTAGAGCTAGAAATAGCAAGTTCGCTAAGAAGGGGTATTCCGTCACTCAGCCATCAAGGCCACTCTTAAAGC	GCTCGTAGTACCGTAAGCCAGATAC	TTTTAGCGGCACAGGGCTTACGTAC	TGACGGTGGAGGAGGTTCTCGATCG	TTTTATAAAGACGATGACGATAAA	GTCGAC	TAA	TACAGCTGGACAT	CTCGAG	AA	ACTAGT	ACAATCCGTCCCTGTTTGCT	GTTTTAGAGCTAGAAATAGCAAGTT	CGCTAAGAAGGGGTATTCCGTCACT	CAGCCATCAAGGCCACTCTTAAAGC	2	SM-138
GCTCGTAGTACCGTAAGCCAGATACGACTATTGCCGATTGCGTACCGATGTGACGGTGGAGGAGGTTCTCGATCGGACGATAAAGACGACGATGATAAAGTCGACTAAGGAAAATCCACAGCTCGAGAAACTAGTCGTCTCCAGATGTCTCTTAAGTTTTAGAGCTAGAAATAGCAAGTTCGCACTCAACAACGGGTAATGTCTGCAGCCATCAAGGCCACTCTTAAAGC	GCTCGTAGTACCGTAAGCCAGATAC	GACTATTGCCGATTGCGTACCGATG	TGACGGTGGAGGAGGTTCTCGATCG	GACGATAAAGACGACGATGATAAA	GTCGAC	TAA	GGAAAATCCACAG	CTCGAG	AA	ACTAGT	CGTCTCCAGATGTCTCTTAA	GTTTTAGAGCTAGAAATAGCAAGTT	CGCACTCAACAACGGGTAATGTCTG	CAGCCATCAAGGCCACTCTTAAAGC	3	SM-137
GCTCGTAGTACCGTAAGCCAGATACGACTATTGCCGATTGCGTACCGATGTGACGGTGGAGGAGGTTCTCGATCGGATTATGGCGATGATGATGATAAAGTCGACTAAATGGAATCCGCTGCTCGAGAAACTAGTGCGAGTTCCCAATGCCACACGTTTTAGAGCTAGAAATAGCAAGTTCGCACTCAACAACGGGTAATGTCTGCAGCCATCAAGGCCACTCTTAAAGC	GCTCGTAGTACCGTAAGCCAGATAC	GACTATTGCCGATTGCGTACCGATG	TGACGGTGGAGGAGGTTCTCGATCG	GATTATGGCGATGATGATGATAAA	GTCGAC	TAA	ATGGAATCCGCTG	CTCGAG	AA	ACTAGT	GCGAGTTCCCAATGCCACAC	GTTTTAGAGCTAGAAATAGCAAGTT	CGCACTCAACAACGGGTAATGTCTG	CAGCCATCAAGGCCACTCTTAAAGC	3	SM-144
GCTCGTAGTACCGTAAGCCAGATACTTTTAGCGGCACAGGGCTTACGTACTGACGGTGGAGGAGGTTCTCGATCGGATTATAAAGATTATGACGACAAGGTCGACTAACCAACTCAAGCACCTCGAGAAACTAGTACTGAAACAAGTACTAAGTCGTTTTAGAGCTAGAAATAGCAAGTTCGCTAAGAAGGGGTATTCCGTCACTCAGCCATCAAGGCCACTCTTAAAGC	GCTCGTAGTACCGTAAGCCAGATAC	TTTTAGCGGCACAGGGCTTACGTAC	TGACGGTGGAGGAGGTTCTCGATCG	GATTATAAAGATTATGACGACAAG	GTCGAC	TAA	CCAACTCAAGCAC	CTCGAG	AA	ACTAGT	ACTGAAACAAGTACTAAGTC	GTTTTAGAGCTAGAAATAGCAAGTT	CGCTAAGAAGGGGTATTCCGTCACT	CAGCCATCAAGGCCACTCTTAAAGC	2	SM-140
GCTCGTAGTACCGTAAGCCAGATACCGTGGGGTCTAGTCTCACAAGTAACTGACGGTGGAGGAGGTTCTCGATCGGACTACCCAGATGATGACGACAAAGTCGACTAAGACACGTCTTTAGCTCGAGAAACTAGTGCGTGACCTTCGACGTTTGTGTTTTAGAGCTAGAAATAGCAAGTTCAGATGAATCGGCTTGCTTCTACCCCAGCCATCAAGGCCACTCTTAAAGC	GCTCGTAGTACCGTAAGCCAGATAC	CGTGGGGTCTAGTCTCACAAGTAAC	TGACGGTGGAGGAGGTTCTCGATCG	GACTACCCAGATGATGACGACAAA	GTCGAC	TAA	GACACGTCTTTAG	CTCGAG	AA	ACTAGT	GCGTGACCTTCGACGTTTGT	GTTTTAGAGCTAGAAATAGCAAGTT	CAGATGAATCGGCTTGCTTCTACCC	CAGCCATCAAGGCCACTCTTAAAGC	4	SM-118
GCTCGTAGTACCGTAAGCCAGATACCGTGGGGTCTAGTCTCACAAGTAACTGACGGTGGAGGAGGTTCTCGATCGGATTATAAAGACGATGACGCCAAAGTCGACTAAAACCGGTGCTATTCTCGAGAAACTAGTCGTGAACAGAAGCTTTATTGGTTTTAGAGCTAGAAATAGCAAGTTCAGATGAATCGGCTTGCTTCTACCCCAGCCATCAAGGCCACTCTTAAAGC	GCTCGTAGTACCGTAAGCCAGATAC	CGTGGGGTCTAGTCTCACAAGTAAC	TGACGGTGGAGGAGGTTCTCGATCG	GATTATAAAGACGATGACGCCAAA	GTCGAC	TAA	AACCGGTGCTATT	CTCGAG	AA	ACTAGT	CGTGAACAGAAGCTTTATTG	GTTTTAGAGCTAGAAATAGCAAGTT	CAGATGAATCGGCTTGCTTCTACCC	CAGCCATCAAGGCCACTCTTAAAGC	4	SM-142
GCTCGTAGTACCGTAAGCCAGATACTTTTAGCGGCACAGGGCTTACGTACTGACGGTGGAGGAGGTTCTCGATCGGACTACAAAGATGCGGATGATAAAGTCGACTAAGGCATTCTTTCGCCTCGAGAAACTAGTGCAGTCTATGTCCCGAGAGAGTTTTAGAGCTAGAAATAGCAAGTTCGCTAAGAAGGGGTATTCCGTCACTCAGCCATCAAGGCCACTCTTAAAGC	GCTCGTAGTACCGTAAGCCAGATAC	TTTTAGCGGCACAGGGCTTACGTAC	TGACGGTGGAGGAGGTTCTCGATCG	GACTACAAAGATGCGGATGATAAA	GTCGAC	TAA	GGCATTCTTTCGC	CTCGAG	AA	ACTAGT	GCAGTCTATGTCCCGAGAGA	GTTTTAGAGCTAGAAATAGCAAGTT	CGCTAAGAAGGGGTATTCCGTCACT	CAGCCATCAAGGCCACTCTTAAAGC	2	SM-43
GCTCGTAGTACCGTAAGCCAGATACTTTTAGCGGCACAGGGCTTACGTACTGACGGTGGAGGAGGTTCTCGATCGATGTATAAAGATGATGATGACAAGGTCGACTAAAGCGTAAAAAGGGCTCGAGAAACTAGTACTGATGCGATTAAGCTAAGGTTTTAGAGCTAGAAATAGCAAGTTCGCTAAGAAGGGGTATTCCGTCACTCAGCCATCAAGGCCACTCTTAAAGC	GCTCGTAGTACCGTAAGCCAGATAC	TTTTAGCGGCACAGGGCTTACGTAC	TGACGGTGGAGGAGGTTCTCGATCG	ATGTATAAAGATGATGATGACAAG	GTCGAC	TAA	AGCGTAAAAAGGG	CTCGAG	AA	ACTAGT	ACTGATGCGATTAAGCTAAG	GTTTTAGAGCTAGAAATAGCAAGTT	CGCTAAGAAGGGGTATTCCGTCACT	CAGCCATCAAGGCCACTCTTAAAGC	2	SM-83
GCTCGTAGTACCGTAAGCCAGATACTTTTAGCGGCACAGGGCTTACGTACTGACGGTGGAGGAGGTTCTCGATCGGATTACAAAGATGACGATCGTAAGGTCGACTAACACTCATGCCTCACTCGAGAAACTAGTAGCCGATGAGCAACGTTAAGGTTTTAGAGCTAGAAATAGCAAGTTCGCTAAGAAGGGGTATTCCGTCACTCAGCCATCAAGGCCACTCTTAAAGC	GCTCGTAGTACCGTAAGCCAGATAC	TTTTAGCGGCACAGGGCTTACGTAC	TGACGGTGGAGGAGGTTCTCGATCG	GATTACAAAGATGACGATCGTAAG	GTCGAC	TAA	CACTCATGCCTCA	CTCGAG	AA	ACTAGT	AGCCGATGAGCAACGTTAAG	GTTTTAGAGCTAGAAATAGCAAGTT	CGCTAAGAAGGGGTATTCCGTCACT	CAGCCATCAAGGCCACTCTTAAAGC	2	SM-125
GCTCGTAGTACCGTAAGCCAGATACTTTTAGCGGCACAGGGCTTACGTACTGACGGTGGAGGAGGTTCTCGATCGGACTATAAAGATGACGATTGGAAAGTCGACTAAGCGTTCAACCACTCTCGAGAAACTAGTCAGTGTAGTGACGAATAAACGTTTTAGAGCTAGAAATAGCAAGTTCGCTAAGAAGGGGTATTCCGTCACTCAGCCATCAAGGCCACTCTTAAAGC	GCTCGTAGTACCGTAAGCCAGATAC	TTTTAGCGGCACAGGGCTTACGTAC	TGACGGTGGAGGAGGTTCTCGATCG	GACTATAAAGATGACGATTGGAAA	GTCGAC	TAA	GCGTTCAACCACT	CTCGAG	AA	ACTAGT	CAGTGTAGTGACGAATAAAC	GTTTTAGAGCTAGAAATAGCAAGTT	CGCTAAGAAGGGGTATTCCGTCACT	CAGCCATCAAGGCCACTCTTAAAGC	2	SM-8
GCTCGTAGTACCGTAAGCCAGATACCGTGGGGTCTAGTCTCACAAGTAACTGACGGTGGAGGAGGTTCTCGATCGGACTATCACGATGACGACGACAAAGTCGACTAACTGCATTCAGTTGCTCGAGAAACTAGTCACCCAGTTGCAAGTCACATGTTTTAGAGCTAGAAATAGCAAGTTCAGATGAATCGGCTTGCTTCTACCCCAGCCATCAAGGCCACTCTTAAAGC	GCTCGTAGTACCGTAAGCCAGATAC	CGTGGGGTCTAGTCTCACAAGTAAC	TGACGGTGGAGGAGGTTCTCGATCG	GACTATCACGATGACGACGACAAA	GTCGAC	TAA	CTGCATTCAGTTG	CTCGAG	AA	ACTAGT	CACCCAGTTGCAAGTCACAT	GTTTTAGAGCTAGAAATAGCAAGTT	CAGATGAATCGGCTTGCTTCTACCC	CAGCCATCAAGGCCACTCTTAAAGC	4	SM-152
GCTCGTAGTACCGTAAGCCAGATACTTTTAGCGGCACAGGGCTTACGTACTGACGGTGGAGGAGGTTCTCGATCGGCATACAAAGATGATGATGATAAGGTCGACTAATTGATGGATTGGGCTCGAGAAACTAGTGAGCAGTATCGACCTATCACGTTTTAGAGCTAGAAATAGCAAGTTCGCTAAGAAGGGGTATTCCGTCACTCAGCCATCAAGGCCACTCTTAAAGC	GCTCGTAGTACCGTAAGCCAGATAC	TTTTAGCGGCACAGGGCTTACGTAC	TGACGGTGGAGGAGGTTCTCGATCG	GCATACAAAGATGATGATGATAAG	GTCGAC	TAA	TTGATGGATTGGG	CTCGAG	AA	ACTAGT	GAGCAGTATCGACCTATCAC	GTTTTAGAGCTAGAAATAGCAAGTT	CGCTAAGAAGGGGTATTCCGTCACT	CAGCCATCAAGGCCACTCTTAAAGC	2	SM-109
GCTCGTAGTACCGTAAGCCAGATACGGGTAATCGGTAATCTGCTTTCGCCTGACGGTGGAGGAGGTTCTCGATCGGATTACAAAGATGATTGTGATAAAGTCGACTAATTTATAGGGCCTGCTCGAGAAACTAGTATCATCAATGTGTGAGTTTGGTTTTAGAGCTAGAAATAGCAAGTTCATAAGTGGACCCATTTTGGGCGGTCAGCCATCAAGGCCACTCTTAAAGC	GCTCGTAGTACCGTAAGCCAGATAC	GGGTAATCGGTAATCTGCTTTCGCC	TGACGGTGGAGGAGGTTCTCGATCG	GATTACAAAGATGATTGTGATAAA	GTCGAC	TAA	TTTATAGGGCCTG	CTCGAG	AA	ACTAGT	ATCATCAATGTGTGAGTTTG	GTTTTAGAGCTAGAAATAGCAAGTT	CATAAGTGGACCCATTTTGGGCGGT	CAGCCATCAAGGCCACTCTTAAAGC	1	SM-32
GCTCGTAGTACCGTAAGCCAGATACGGGTAATCGGTAATCTGCTTTCGCCTGACGGTGGAGGAGGTTCTCGATCGGACTACAAATTGGATGACGACAAGGTCGACTAAACCTCAATAGGGACTCGAGAAACTAGTCGTTGTGTGCTTTGTTCGTCGTTTTAGAGCTAGAAATAGCAAGTTCATAAGTGGACCCATTTTGGGCGGTCAGCCATCAAGGCCACTCTTAAAGC	GCTCGTAGTACCGTAAGCCAGATAC	GGGTAATCGGTAATCTGCTTTCGCC	TGACGGTGGAGGAGGTTCTCGATCG	GACTACAAATTGGATGACGACAAG	GTCGAC	TAA	ACCTCAATAGGGA	CTCGAG	AA	ACTAGT	CGTTGTGTGCTTTGTTCGTC	GTTTTAGAGCTAGAAATAGCAAGTT	CATAAGTGGACCCATTTTGGGCGGT	CAGCCATCAAGGCCACTCTTAAAGC	1	SM-111
GCTCGTAGTACCGTAAGCCAGATACGGGTAATCGGTAATCTGCTTTCGCCTGACGGTGGAGGAGGTTCTCGATCGGACTACAAAGACGACGACTATAAAGTCGACTAACTTAAGGCCAGTTCTCGAGAAACTAGTTGAAGCGTTCAACTACTCAAGTTTTAGAGCTAGAAATAGCAAGTTCATAAGTGGACCCATTTTGGGCGGTCAGCCATCAAGGCCACTCTTAAAGC	GCTCGTAGTACCGTAAGCCAGATAC	GGGTAATCGGTAATCTGCTTTCGCC	TGACGGTGGAGGAGGTTCTCGATCG	GACTACAAAGACGACGACTATAAA	GTCGAC	TAA	CTTAAGGCCAGTT	CTCGAG	AA	ACTAGT	TGAAGCGTTCAACTACTCAA	GTTTTAGAGCTAGAAATAGCAAGTT	CATAAGTGGACCCATTTTGGGCGGT	CAGCCATCAAGGCCACTCTTAAAGC	1	SM-98
GCTCGTAGTACCGTAAGCCAGATACGACTATTGCCGATTGCGTACCGATGTGACGGTGGAGGAGGTTCTCGATCGGATTATAAAGACGACGATGACGATGTCGACTAACTCTAAGCGATAGCTCGAGAAACTAGTGCGTACGATAGTAGCAACATGTTTTAGAGCTAGAAATAGCAAGTTCGCACTCAACAACGGGTAATGTCTGCAGCCATCAAGGCCACTCTTAAAGC	GCTCGTAGTACCGTAAGCCAGATAC	GACTATTGCCGATTGCGTACCGATG	TGACGGTGGAGGAGGTTCTCGATCG	GATTATAAAGACGACGATGACGAT	GTCGAC	TAA	CTCTAAGCGATAG	CTCGAG	AA	ACTAGT	GCGTACGATAGTAGCAACAT	GTTTTAGAGCTAGAAATAGCAAGTT	CGCACTCAACAACGGGTAATGTCTG	CAGCCATCAAGGCCACTCTTAAAGC	3	SM-10
GCTCGTAGTACCGTAAGCCAGATACGGGTAATCGGTAATCTGCTTTCGCCTGACGGTGGAGGAGGTTCTCGATCGGACTATAAGGATGATGACGATGGTGTCGACTAACGTGTAGAGAAGACTCGAGAAACTAGTGCGTTTAGCGAGTAATCCTCGTTTTAGAGCTAGAAATAGCAAGTTCATAAGTGGACCCATTTTGGGCGGTCAGCCATCAAGGCCACTCTTAAAGC	GCTCGTAGTACCGTAAGCCAGATAC	GGGTAATCGGTAATCTGCTTTCGCC	TGACGGTGGAGGAGGTTCTCGATCG	GACTATAAGGATGATGACGATGGT	GTCGAC	TAA	CGTGTAGAGAAGA	CTCGAG	AA	ACTAGT	GCGTTTAGCGAGTAATCCTC	GTTTTAGAGCTAGAAATAGCAAGTT	CATAAGTGGACCCATTTTGGGCGGT	CAGCCATCAAGGCCACTCTTAAAGC	1	SM-132
GCTCGTAGTACCGTAAGCCAGATACTTTTAGCGGCACAGGGCTTACGTACTGACGGTGGAGGAGGTTCTCGATCGGATTACAAAGATGTGGACGACAAAGTCGACTAAAGATGACAGCATCCTCGAGAAACTAGTCAACCGAATCTAATGACCGCGTTTTAGAGCTAGAAATAGCAAGTTCGCTAAGAAGGGGTATTCCGTCACTCAGCCATCAAGGCCACTCTTAAAGC	GCTCGTAGTACCGTAAGCCAGATAC	TTTTAGCGGCACAGGGCTTACGTAC	TGACGGTGGAGGAGGTTCTCGATCG	GATTACAAAGATGTGGACGACAAA	GTCGAC	TAA	AGATGACAGCATC	CTCGAG	AA	ACTAGT	CAACCGAATCTAATGACCGC	GTTTTAGAGCTAGAAATAGCAAGTT	CGCTAAGAAGGGGTATTCCGTCACT	CAGCCATCAAGGCCACTCTTAAAGC	2	SM-94
GCTCGTAGTACCGTAAGCCAGATACGACTATTGCCGATTGCGTACCGATGTGACGGTGGAGGAGGTTCTCGATCGGACTATAAAGATGATGATCAAAAAGTCGACTAATAGATGGTCTACCCTCGAGAAACTAGTAACCTTGTCGCGTACAACAAGTTTTAGAGCTAGAAATAGCAAGTTCGCACTCAACAACGGGTAATGTCTGCAGCCATCAAGGCCACTCTTAAAGC	GCTCGTAGTACCGTAAGCCAGATAC	GACTATTGCCGATTGCGTACCGATG	TGACGGTGGAGGAGGTTCTCGATCG	GACTATAAAGATGATGATCAAAAA	GTCGAC	TAA	TAGATGGTCTACC	CTCGAG	AA	ACTAGT	AACCTTGTCGCGTACAACAA	GTTTTAGAGCTAGAAATAGCAAGTT	CGCACTCAACAACGGGTAATGTCTG	CAGCCATCAAGGCCACTCTTAAAGC	3	SM-39
GCTCGTAGTACCGTAAGCCAGATACGGGTAATCGGTAATCTGCTTTCGCCTGACGGTGGAGGAGGTTCTCGATCGGATTACAAGGATATGGATGACAAAGTCGACTAAATCGGAAGGTACTCTCGAGAAACTAGTATGAACGCCGACCGCTACATGTTTTAGAGCTAGAAATAGCAAGTTCATAAGTGGACCCATTTTGGGCGGTCAGCCATCAAGGCCACTCTTAAAGC	GCTCGTAGTACCGTAAGCCAGATAC	GGGTAATCGGTAATCTGCTTTCGCC	TGACGGTGGAGGAGGTTCTCGATCG	GATTACAAGGATATGGATGACAAA	GTCGAC	TAA	ATCGGAAGGTACT	CTCGAG	AA	ACTAGT	ATGAACGCCGACCGCTACAT	GTTTTAGAGCTAGAAATAGCAAGTT	CATAAGTGGACCCATTTTGGGCGGT	CAGCCATCAAGGCCACTCTTAAAGC	1	SM-84
GCTCGTAGTACCGTAAGCCAGATACGACTATTGCCGATTGCGTACCGATGTGACGGTGGAGGAGGTTCTCGATCGGATTACAAAGATGACGATCATAAAGTCGACTAATACGATGCTTCCGCTCGAGAAACTAGTTGTGAAACGCAGATGCCAATGTTTTAGAGCTAGAAATAGCAAGTTCGCACTCAACAACGGGTAATGTCTGCAGCCATCAAGGCCACTCTTAAAGC	GCTCGTAGTACCGTAAGCCAGATAC	GACTATTGCCGATTGCGTACCGATG	TGACGGTGGAGGAGGTTCTCGATCG	GATTACAAAGATGACGATCATAAA	GTCGAC	TAA	TACGATGCTTCCG	CTCGAG	AA	ACTAGT	TGTGAAACGCAGATGCCAAT	GTTTTAGAGCTAGAAATAGCAAGTT	CGCACTCAACAACGGGTAATGTCTG	CAGCCATCAAGGCCACTCTTAAAGC	3	SM-60
GCTCGTAGTACCGTAAGCCAGATACCGTGGGGTCTAGTCTCACAAGTAACTGACGGTGGAGGAGGTTCTCGATCGGATTACTATGACGACGATGATAAAGTCGACTAAAACCGTCGTTCATCTCGAGAAACTAGTGCGCGAGAAATCTATGTACGGTTTTAGAGCTAGAAATAGCAAGTTCAGATGAATCGGCTTGCTTCTACCCCAGCCATCAAGGCCACTCTTAAAGC	GCTCGTAGTACCGTAAGCCAGATAC	CGTGGGGTCTAGTCTCACAAGTAAC	TGACGGTGGAGGAGGTTCTCGATCG	GATTACTATGACGACGATGATAAA	GTCGAC	TAA	AACCGTCGTTCAT	CTCGAG	AA	ACTAGT	GCGCGAGAAATCTATGTACG	GTTTTAGAGCTAGAAATAGCAAGTT	CAGATGAATCGGCTTGCTTCTACCC	CAGCCATCAAGGCCACTCTTAAAGC	4	SM-70
GCTCGTAGTACCGTAAGCCAGATACGGGTAATCGGTAATCTGCTTTCGCCTGACGGTGGAGGAGGTTCTCGATCGGATCACAAAGACGATGATGATAAAGTCGACTAATTTGCAAGGGTGCCTCGAGAAACTAGTAGACATCTACGTACCTGTCCGTTTTAGAGCTAGAAATAGCAAGTTCATAAGTGGACCCATTTTGGGCGGTCAGCCATCAAGGCCACTCTTAAAGC	GCTCGTAGTACCGTAAGCCAGATAC	GGGTAATCGGTAATCTGCTTTCGCC	TGACGGTGGAGGAGGTTCTCGATCG	GATCACAAAGACGATGATGATAAA	GTCGAC	TAA	TTTGCAAGGGTGC	CTCGAG	AA	ACTAGT	AGACATCTACGTACCTGTCC	GTTTTAGAGCTAGAAATAGCAAGTT	CATAAGTGGACCCATTTTGGGCGGT	CAGCCATCAAGGCCACTCTTAAAGC	1	SM-102
GCTCGTAGTACCGTAAGCCAGATACGACTATTGCCGATTGCGTACCGATGTGACGGTGGAGGAGGTTCTCGATCGGATTATAAAGATGATGATGATTATGTCGACTAATCGTAGCGCGAATCTCGAGAAACTAGTAACCGTCCCCGTACATTTCAGTTTTAGAGCTAGAAATAGCAAGTTCGCACTCAACAACGGGTAATGTCTGCAGCCATCAAGGCCACTCTTAAAGC	GCTCGTAGTACCGTAAGCCAGATAC	GACTATTGCCGATTGCGTACCGATG	TGACGGTGGAGGAGGTTCTCGATCG	GATTATAAAGATGATGATGATTAT	GTCGAC	TAA	TCGTAGCGCGAAT	CTCGAG	AA	ACTAGT	AACCGTCCCCGTACATTTCA	GTTTTAGAGCTAGAAATAGCAAGTT	CGCACTCAACAACGGGTAATGTCTG	CAGCCATCAAGGCCACTCTTAAAGC	3	SM-115
GCTCGTAGTACCGTAAGCCAGATACTTTTAGCGGCACAGGGCTTACGTACTGACGGTGGAGGAGGTTCTCGATCGGATTATAAAGACGATCAGGACAAAGTCGACTAAACAACCTACTGCCCTCGAGAAACTAGTCCACTGACCCATGATTTAGCGTTTTAGAGCTAGAAATAGCAAGTTCGCTAAGAAGGGGTATTCCGTCACTCAGCCATCAAGGCCACTCTTAAAGC	GCTCGTAGTACCGTAAGCCAGATAC	TTTTAGCGGCACAGGGCTTACGTAC	TGACGGTGGAGGAGGTTCTCGATCG	GATTATAAAGACGATCAGGACAAA	GTCGAC	TAA	ACAACCTACTGCC	CTCGAG	AA	ACTAGT	CCACTGACCCATGATTTAGC	GTTTTAGAGCTAGAAATAGCAAGTT	CGCTAAGAAGGGGTATTCCGTCACT	CAGCCATCAAGGCCACTCTTAAAGC	2	SM-16
GCTCGTAGTACCGTAAGCCAGATACCGTGGGGTCTAGTCTCACAAGTAACTGACGGTGGAGGAGGTTCTCGATCGGATTACAAAGATGACTCTGACAAGGTCGACTAAGCAGTGAAGATCTCTCGAGAAACTAGTGCATAAGTAAGATAGACATCGTTTTAGAGCTAGAAATAGCAAGTTCAGATGAATCGGCTTGCTTCTACCCCAGCCATCAAGGCCACTCTTAAAGC	GCTCGTAGTACCGTAAGCCAGATAC	CGTGGGGTCTAGTCTCACAAGTAAC	TGACGGTGGAGGAGGTTCTCGATCG	GATTACAAAGATGACTCTGACAAG	GTCGAC	TAA	GCAGTGAAGATCT	CTCGAG	AA	ACTAGT	GCATAAGTAAGATAGACATC	GTTTTAGAGCTAGAAATAGCAAGTT	CAGATGAATCGGCTTGCTTCTACCC	CAGCCATCAAGGCCACTCTTAAAGC	4	SM-28
GCTCGTAGTACCGTAAGCCAGATACGACTATTGCCGATTGCGTACCGATGTGACGGTGGAGGAGGTTCTCGATCGGACTACAAAGTCGATGATGATAAGGTCGACTAATTGGTTTTCCTGCCTCGAGAAACTAGTCGCCCCTAGTTGCTTCTCATGTTTTAGAGCTAGAAATAGCAAGTTCGCACTCAACAACGGGTAATGTCTGCAGCCATCAAGGCCACTCTTAAAGC	GCTCGTAGTACCGTAAGCCAGATAC	GACTATTGCCGATTGCGTACCGATG	TGACGGTGGAGGAGGTTCTCGATCG	GACTACAAAGTCGATGATGATAAG	GTCGAC	TAA	TTGGTTTTCCTGC	CTCGAG	AA	ACTAGT	CGCCCCTAGTTGCTTCTCAT	GTTTTAGAGCTAGAAATAGCAAGTT	CGCACTCAACAACGGGTAATGTCTG	CAGCCATCAAGGCCACTCTTAAAGC	3	SM-75
GCTCGTAGTACCGTAAGCCAGATACGACTATTGCCGATTGCGTACCGATGTGACGGTGGAGGAGGTTCTCGATCGGATTACAAAGATGATGATGACGAAGTCGACTAACCATCGGGTCAAACTCGAGAAACTAGTGTAAAGCCTCCCGTAAACAAGTTTTAGAGCTAGAAATAGCAAGTTCGCACTCAACAACGGGTAATGTCTGCAGCCATCAAGGCCACTCTTAAAGC	GCTCGTAGTACCGTAAGCCAGATAC	GACTATTGCCGATTGCGTACCGATG	TGACGGTGGAGGAGGTTCTCGATCG	GATTACAAAGATGATGATGACGAA	GTCGAC	TAA	CCATCGGGTCAAA	CTCGAG	AA	ACTAGT	GTAAAGCCTCCCGTAAACAA	GTTTTAGAGCTAGAAATAGCAAGTT	CGCACTCAACAACGGGTAATGTCTG	CAGCCATCAAGGCCACTCTTAAAGC	3	SM-19
GCTCGTAGTACCGTAAGCCAGATACCGTGGGGTCTAGTCTCACAAGTAACTGACGGTGGAGGAGGTTCTCGATCGGATTATAAAGACGACGACCACAAGGTCGACTAATTGTAGAGCTACGCTCGAGAAACTAGTACAAGTTGAGAAAGTTTCGCGTTTTAGAGCTAGAAATAGCAAGTTCAGATGAATCGGCTTGCTTCTACCCCAGCCATCAAGGCCACTCTTAAAGC	GCTCGTAGTACCGTAAGCCAGATAC	CGTGGGGTCTAGTCTCACAAGTAAC	TGACGGTGGAGGAGGTTCTCGATCG	GATTATAAAGACGACGACCACAAG	GTCGAC	TAA	TTGTAGAGCTACG	CTCGAG	AA	ACTAGT	ACAAGTTGAGAAAGTTTCGC	GTTTTAGAGCTAGAAATAGCAAGTT	CAGATGAATCGGCTTGCTTCTACCC	CAGCCATCAAGGCCACTCTTAAAGC	4	SM-60
GCTCGTAGTACCGTAAGCCAGATACTTTTAGCGGCACAGGGCTTACGTACTGACGGTGGAGGAGGTTCTCGATCGGATTATATCGATGACGACGATAAAGTCGACTAAAGATGCGGCATTTCTCGAGAAACTAGTTTGTCTCGCACCGTAAGTCAGTTTTAGAGCTAGAAATAGCAAGTTCGCTAAGAAGGGGTATTCCGTCACTCAGCCATCAAGGCCACTCTTAAAGC	GCTCGTAGTACCGTAAGCCAGATAC	TTTTAGCGGCACAGGGCTTACGTAC	TGACGGTGGAGGAGGTTCTCGATCG	GATTATATCGATGACGACGATAAA	GTCGAC	TAA	AGATGCGGCATTT	CTCGAG	AA	ACTAGT	TTGTCTCGCACCGTAAGTCA	GTTTTAGAGCTAGAAATAGCAAGTT	CGCTAAGAAGGGGTATTCCGTCACT	CAGCCATCAAGGCCACTCTTAAAGC	2	SM-64
GCTCGTAGTACCGTAAGCCAGATACCGTGGGGTCTAGTCTCACAAGTAACTGACGGTGGAGGAGGTTCTCGATCGGATATGAAAGATGATGATGATAAGGTCGACTAAGCTACCCCAATGACTCGAGAAACTAGTGCTCCCTAGAAATACCCAAAGTTTTAGAGCTAGAAATAGCAAGTTCAGATGAATCGGCTTGCTTCTACCCCAGCCATCAAGGCCACTCTTAAAGC	GCTCGTAGTACCGTAAGCCAGATAC	CGTGGGGTCTAGTCTCACAAGTAAC	TGACGGTGGAGGAGGTTCTCGATCG	GATATGAAAGATGATGATGATAAG	GTCGAC	TAA	GCTACCCCAATGA	CTCGAG	AA	ACTAGT	GCTCCCTAGAAATACCCAAA	GTTTTAGAGCTAGAAATAGCAAGTT	CAGATGAATCGGCTTGCTTCTACCC	CAGCCATCAAGGCCACTCTTAAAGC	4	SM-139
GCTCGTAGTACCGTAAGCCAGATACTTTTAGCGGCACAGGGCTTACGTACTGACGGTGGAGGAGGTTCTCGATCGGATTATAAAGATGACTATGATAAAGTCGACTAAGCGCAATATGCCACTCGAGAAACTAGTAAATCGTCCGCTTGCACGTAGTTTTAGAGCTAGAAATAGCAAGTTCGCTAAGAAGGGGTATTCCGTCACTCAGCCATCAAGGCCACTCTTAAAGC	GCTCGTAGTACCGTAAGCCAGATAC	TTTTAGCGGCACAGGGCTTACGTAC	TGACGGTGGAGGAGGTTCTCGATCG	GATTATAAAGATGACTATGATAAA	GTCGAC	TAA	GCGCAATATGCCA	CTCGAG	AA	ACTAGT	AAATCGTCCGCTTGCACGTA	GTTTTAGAGCTAGAAATAGCAAGTT	CGCTAAGAAGGGGTATTCCGTCACT	CAGCCATCAAGGCCACTCTTAAAGC	2	SM-0
GCTCGTAGTACCGTAAGCCAGATACCGTGGGGTCTAGTCTCACAAGTAACTGACGGTGGAGGAGGTTCTCGATCGGATTATAAAGATGACGACGATTACGTCGACTAACTGCTATGAACACCTCGAGAAACTAGTCAGTCGTTACGTAGCACAGAGTTTTAGAGCTAGAAATAGCAAGTTCAGATGAATCGGCTTGCTTCTACCCCAGCCATCAAGGCCACTCTTAAAGC	GCTCGTAGTACCGTAAGCCAGATAC	CGTGGGGTCTAGTCTCACAAGTAAC	TGACGGTGGAGGAGGTTCTCGATCG	GATTATAAAGATGACGACGATTAC	GTCGAC	TAA	CTGCTATGAACAC	CTCGAG	AA	ACTAGT	CAGTCGTTACGTAGCACAGA	GTTTTAGAGCTAGAAATAGCAAGTT	CAGATGAATCGGCTTGCTTCTACCC	CAGCCATCAAGGCCACTCTTAAAGC	4	SM-115
GCTCGTAGTACCGTAAGCCAGATACCGTGGGGTCTAGTCTCACAAGTAACTGACGGTGGAGGAGGTTCTCGATCGGATTACAAACCAGATGACGATAAGGTCGACTAAGCCGTTTTGTCTCCTCGAGAAACTAGTGCTGTTCGAAAACGCCTACGGTTTTAGAGCTAGAAATAGCAAGTTCAGATGAATCGGCTTGCTTCTACCCCAGCCATCAAGGCCACTCTTAAAGC	GCTCGTAGTACCGTAAGCCAGATAC	CGTGGGGTCTAGTCTCACAAGTAAC	TGACGGTGGAGGAGGTTCTCGATCG	GATTACAAACCAGATGACGATAAG	GTCGAC	TAA	GCCGTTTTGTCTC	CTCGAG	AA	ACTAGT	GCTGTTCGAAAACGCCTACG	GTTTTAGAGCTAGAAATAGCAAGTT	CAGATGAATCGGCTTGCTTCTACCC	CAGCCATCAAGGCCACTCTTAAAGC	4	SM-81
GCTCGTAGTACCGTAAGCCAGATACCGTGGGGTCTAGTCTCACAAGTAACTGACGGTGGAGGAGGTTCTCGATCGAAATATAAAGATGATGATGACAAAGTCGACTAATATTCCAGGTCCGCTCGAGAAACTAGTACTCAACGCTATAAGCCTGCGTTTTAGAGCTAGAAATAGCAAGTTCAGATGAATCGGCTTGCTTCTACCCCAGCCATCAAGGCCACTCTTAAAGC	GCTCGTAGTACCGTAAGCCAGATAC	CGTGGGGTCTAGTCTCACAAGTAAC	TGACGGTGGAGGAGGTTCTCGATCG	AAATATAAAGATGATGATGACAAA	GTCGAC	TAA	TATTCCAGGTCCG	CTCGAG	AA	ACTAGT	ACTCAACGCTATAAGCCTGC	GTTTTAGAGCTAGAAATAGCAAGTT	CAGATGAATCGGCTTGCTTCTACCC	CAGCCATCAAGGCCACTCTTAAAGC	4	SM-90
GCTCGTAGTACCGTAAGCCAGATACCGTGGGGTCTAGTCTCACAAGTAACTGACGGTGGAGGAGGTTCTCGATCGGACCTCAAAGACGATGATGATAAAGTCGACTAAGCGGGAGATCTATCTCGAGAAACTAGTAAGTTAGCAAGACAAACGAAGTTTTAGAGCTAGAAATAGCAAGTTCAGATGAATCGGCTTGCTTCTACCCCAGCCATCAAGGCCACTCTTAAAGC	GCTCGTAGTACCGTAAGCCAGATAC	CGTGGGGTCTAGTCTCACAAGTAAC	TGACGGTGGAGGAGGTTCTCGATCG	GACCTCAAAGACGATGATGATAAA	GTCGAC	TAA	GCGGGAGATCTAT	CTCGAG	AA	ACTAGT	AAGTTAGCAAGACAAACGAA	GTTTTAGAGCTAGAAATAGCAAGTT	CAGATGAATCGGCTTGCTTCTACCC	CAGCCATCAAGGCCACTCTTAAAGC	4	SM-143
GCTCGTAGTACCGTAAGCCAGATACCGTGGGGTCTAGTCTCACAAGTAACTGACGGTGGAGGAGGTTCTCGATCGGATGGTAAAGATGACGATGATAAAGTCGACTAAAAGGCAAGCGTACCTCGAGAAACTAGTAAACCGTATGTGACGATTCAGTTTTAGAGCTAGAAATAGCAAGTTCAGATGAATCGGCTTGCTTCTACCCCAGCCATCAAGGCCACTCTTAAAGC	GCTCGTAGTACCGTAAGCCAGATAC	CGTGGGGTCTAGTCTCACAAGTAAC	TGACGGTGGAGGAGGTTCTCGATCG	GATGGTAAAGATGACGATGATAAA	GTCGAC	TAA	AAGGCAAGCGTAC	CTCGAG	AA	ACTAGT	AAACCGTATGTGACGATTCA	GTTTTAGAGCTAGAAATAGCAAGTT	CAGATGAATCGGCTTGCTTCTACCC	CAGCCATCAAGGCCACTCTTAAAGC	4	SM-51
GCTCGTAGTACCGTAAGCCAGATACTTTTAGCGGCACAGGGCTTACGTACTGACGGTGGAGGAGGTTCTCGATCGGATTATAAACTGGATGATGATAAAGTCGACTAATCACTAGCCGATACTCGAGAAACTAGTGCCGACGACTGTGCCACTAAGTTTTAGAGCTAGAAATAGCAAGTTCGCTAAGAAGGGGTATTCCGTCACTCAGCCATCAAGGCCACTCTTAAAGC	GCTCGTAGTACCGTAAGCCAGATAC	TTTTAGCGGCACAGGGCTTACGTAC	TGACGGTGGAGGAGGTTCTCGATCG	GATTATAAACTGGATGATGATAAA	GTCGAC	TAA	TCACTAGCCGATA	CTCGAG	AA	ACTAGT	GCCGACGACTGTGCCACTAA	GTTTTAGAGCTAGAAATAGCAAGTT	CGCTAAGAAGGGGTATTCCGTCACT	CAGCCATCAAGGCCACTCTTAAAGC	2	SM-111
GCTCGTAGTACCGTAAGCCAGATACGACTATTGCCGATTGCGTACCGATGTGACGGTGGAGGAGGTTCTCGATCGGATTATGAAGATGATGATGACAAAGTCGACTAAAGTGCCGTATCAACTCGAGAAACTAGTCGTGTCAAGCATGTACTATTGTTTTAGAGCTAGAAATAGCAAGTTCGCACTCAACAACGGGTAATGTCTGCAGCCATCAAGGCCACTCTTAAAGC	GCTCGTAGTACCGTAAGCCAGATAC	GACTATTGCCGATTGCGTACCGATG	TGACGGTGGAGGAGGTTCTCGATCG	GATTATGAAGATGATGATGACAAA	GTCGAC	TAA	AGTGCCGTATCAA	CTCGAG	AA	ACTAGT	CGTGTCAAGCATGTACTATT	GTTTTAGAGCTAGAAATAGCAAGTT	CGCACTCAACAACGGGTAATGTCTG	CAGCCATCAAGGCCACTCTTAAAGC	3	SM-108
GCTCGTAGTACCGTAAGCCAGATACCGTGGGGTCTAGTCTCACAAGTAACTGACGGTGGAGGAGGTTCTCGATCGGACTACAAAGATGATGATAAAAAAGTCGACTAACTTACGACTTCCCCTCGAGAAACTAGTCGATAGATGCAATGCCTCACGTTTTAGAGCTAGAAATAGCAAGTTCAGATGAATCGGCTTGCTTCTACCCCAGCCATCAAGGCCACTCTTAAAGC	GCTCGTAGTACCGTAAGCCAGATAC	CGTGGGGTCTAGTCTCACAAGTAAC	TGACGGTGGAGGAGGTTCTCGATCG	GACTACAAAGATGATGATAAAAAA	GTCGAC	TAA	CTTACGACTTCCC	CTCGAG	AA	ACTAGT	CGATAGATGCAATGCCTCAC	GTTTTAGAGCTAGAAATAGCAAGTT	CAGATGAATCGGCTTGCTTCTACCC	CAGCCATCAAGGCCACTCTTAAAGC	4	SM-23
GCTCGTAGTACCGTAAGCCAGATACTTTTAGCGGCACAGGGCTTACGTACTGACGGTGGAGGAGGTTCTCGATCGGATTATAAAGATGATGACGACGTCGTCGACTAAGAGGAAGGACTACCTCGAGAAACTAGTTACGCCGTCTAAAACGTTCGGTTTTAGAGCTAGAAATAGCAAGTTCGCTAAGAAGGGGTATTCCGTCACTCAGCCATCAAGGCCACTCTTAAAGC	GCTCGTAGTACCGTAAGCCAGATAC	TTTTAGCGGCACAGGGCTTACGTAC	TGACGGTGGAGGAGGTTCTCGATCG	GATTATAAAGATGATGACGACGTC	GTCGAC	TAA	GAGGAAGGACTAC	CTCGAG	AA	ACTAGT	TACGCCGTCTAAAACGTTCG	GTTTTAGAGCTAGAAATAGCAAGTT	CGCTAAGAAGGGGTATTCCGTCACT	CAGCCATCAAGGCCACTCTTAAAGC	2	SM-25
GCTCGTAGTACCGTAAGCCAGATACCGTGGGGTCTAGTCTCACAAGTAACTGACGGTGGAGGAGGTTCTCGATCGATTTATAAAGACGATGATGATAAGGTCGACTAATGAGTCAGTCCAGCTCGAGAAACTAGTGCTATAAGTAAAGCATCACGGTTTTAGAGCTAGAAATAGCAAGTTCAGATGAATCGGCTTGCTTCTACCCCAGCCATCAAGGCCACTCTTAAAGC	GCTCGTAGTACCGTAAGCCAGATAC	CGTGGGGTCTAGTCTCACAAGTAAC	TGACGGTGGAGGAGGTTCTCGATCG	ATTTATAAAGACGATGATGATAAG	GTCGAC	TAA	TGAGTCAGTCCAG	CTCGAG	AA	ACTAGT	GCTATAAGTAAAGCATCACG	GTTTTAGAGCTAGAAATAGCAAGTT	CAGATGAATCGGCTTGCTTCTACCC	CAGCCATCAAGGCCACTCTTAAAGC	4	SM-61
GCTCGTAGTACCGTAAGCCAGATACGACTATTGCCGATTGCGTACCGATGTGACGGTGGAGGAGGTTCTCGATCGGATTACAAAGACGATGATCTGAAAGTCGACTAAACAGCACTCACCTCTCGAGAAACTAGTAAACCAGCTGATCCCAAGTAGTTTTAGAGCTAGAAATAGCAAGTTCGCACTCAACAACGGGTAATGTCTGCAGCCATCAAGGCCACTCTTAAAGC	GCTCGTAGTACCGTAAGCCAGATAC	GACTATTGCCGATTGCGTACCGATG	TGACGGTGGAGGAGGTTCTCGATCG	GATTACAAAGACGATGATCTGAAA	GTCGAC	TAA	ACAGCACTCACCT	CTCGAG	AA	ACTAGT	AAACCAGCTGATCCCAAGTA	GTTTTAGAGCTAGAAATAGCAAGTT	CGCACTCAACAACGGGTAATGTCTG	CAGCCATCAAGGCCACTCTTAAAGC	3	SM-2
GCTCGTAGTACCGTAAGCCAGATACTTTTAGCGGCACAGGGCTTACGTACTGACGGTGGAGGAGGTTCTCGATCGTGGTACAAAGATGATGATGATAAAGTCGACTAATGCTCTAGTACGACTCGAGAAACTAGTCCTTTGATTACACCGAGATGGTTTTAGAGCTAGAAATAGCAAGTTCGCTAAGAAGGGGTATTCCGTCACTCAGCCATCAAGGCCACTCTTAAAGC	GCTCGTAGTACCGTAAGCCAGATAC	TTTTAGCGGCACAGGGCTTACGTAC	TGACGGTGGAGGAGGTTCTCGATCG	TGGTACAAAGATGATGATGATAAA	GTCGAC	TAA	TGCTCTAGTACGA	CTCGAG	AA	ACTAGT	CCTTTGATTACACCGAGATG	GTTTTAGAGCTAGAAATAGCAAGTT	CGCTAAGAAGGGGTATTCCGTCACT	CAGCCATCAAGGCCACTCTTAAAGC	2	SM-47
GCTCGTAGTACCGTAAGCCAGATACTTTTAGCGGCACAGGGCTTACGTACTGACGGTGGAGGAGGTTCTCGATCGGATTATAAGGGCGATGATGATAAAGTCGACTAACCTCACTGACTATCTCGAGAAACTAGTAGCCGTACCTTATGCGCTACGTTTTAGAGCTAGAAATAGCAAGTTCGCTAAGAAGGGGTATTCCGTCACTCAGCCATCAAGGCCACTCTTAAAGC	GCTCGTAGTACCGTAAGCCAGATAC	TTTTAGCGGCACAGGGCTTACGTAC	TGACGGTGGAGGAGGTTCTCGATCG	GATTATAAGGGCGATGATGATAAA	GTCGAC	TAA	CCTCACTGACTAT	CTCGAG	AA	ACTAGT	AGCCGTACCTTATGCGCTAC	GTTTTAGAGCTAGAAATAGCAAGTT	CGCTAAGAAGGGGTATTCCGTCACT	CAGCCATCAAGGCCACTCTTAAAGC	2	SM-18
GCTCGTAGTACCGTAAGCCAGATACGACTATTGCCGATTGCGTACCGATGTGACGGTGGAGGAGGTTCTCGATCGGATTATAAACAGGACGATGATAAAGTCGACTAAATCACACGGACTTCTCGAGAAACTAGTCGTACGTAGACCTTATTTGAGTTTTAGAGCTAGAAATAGCAAGTTCGCACTCAACAACGGGTAATGTCTGCAGCCATCAAGGCCACTCTTAAAGC	GCTCGTAGTACCGTAAGCCAGATAC	GACTATTGCCGATTGCGTACCGATG	TGACGGTGGAGGAGGTTCTCGATCG	GATTATAAACAGGACGATGATAAA	GTCGAC	TAA	ATCACACGGACTT	CTCGAG	AA	ACTAGT	CGTACGTAGACCTTATTTGA	GTTTTAGAGCTAGAAATAGCAAGTT	CGCACTCAACAACGGGTAATGTCTG	CAGCCATCAAGGCCACTCTTAAAGC	3	SM-67
GCTCGTAGTACCGTAAGCCAGATACGACTATTGCCGATTGCGTACCGATGTGACGGTGGAGGAGGTTCTCGATCGGATTATAAAGATATGGATGATAAAGTCGACTAAACGTGGGTATTCACTCGAGAAACTAGTACTATTCTGAATAACCGAGCGTTTTAGAGCTAGAAATAGCAAGTTCGCACTCAACAACGGGTAATGTCTGCAGCCATCAAGGCCACTCTTAAAGC	GCTCGTAGTACCGTAAGCCAGATAC	GACTATTGCCGATTGCGTACCGATG	TGACGGTGGAGGAGGTTCTCGATCG	GATTATAAAGATATGGATGATAAA	GTCGAC	TAA	ACGTGGGTATTCA	CTCGAG	AA	ACTAGT	ACTATTCTGAATAACCGAGC	GTTTTAGAGCTAGAAATAGCAAGTT	CGCACTCAACAACGGGTAATGTCTG	CAGCCATCAAGGCCACTCTTAAAGC	3	SM-84
GCTCGTAGTACCGTAAGCCAGATACGGGTAATCGGTAATCTGCTTTCGCCTGACGGTGGAGGAGGTTCTCGATCGGATTATAAGGATGATGACGACGTGGTCGACTAAGCTGTATAGGGCACTCGAGAAACTAGTTTCACACTAAAGAGCCGAATGTTTTAGAGCTAGAAATAGCAAGTTCATAAGTGGACCCATTTTGGGCGGTCAGCCATCAAGGCCACTCTTAAAGC	GCTCGTAGTACCGTAAGCCAGATAC	GGGTAATCGGTAATCTGCTTTCGCC	TGACGGTGGAGGAGGTTCTCGATCG	GATTATAAGGATGATGACGACGTG	GTCGAC	TAA	GCTGTATAGGGCA	CTCGAG	AA	ACTAGT	TTCACACTAAAGAGCCGAAT	GTTTTAGAGCTAGAAATAGCAAGTT	CATAAGTGGACCCATTTTGGGCGGT	CAGCCATCAAGGCCACTCTTAAAGC	1	SM-25
GCTCGTAGTACCGTAAGCCAGATACTTTTAGCGGCACAGGGCTTACGTACTGACGGTGGAGGAGGTTCTCGATCGCTGTATAAAGATGATGATGACAAAGTCGACTAACTTCCGTTACTTGCTCGAGAAACTAGTAGCATAGAGTTGAACCTTAAGTTTTAGAGCTAGAAATAGCAAGTTCGCTAAGAAGGGGTATTCCGTCACTCAGCCATCAAGGCCACTCTTAAAGC	GCTCGTAGTACCGTAAGCCAGATAC	TTTTAGCGGCACAGGGCTTACGTAC	TGACGGTGGAGGAGGTTCTCGATCG	CTGTATAAAGATGATGATGACAAA	GTCGAC	TAA	CTTCCGTTACTTG	CTCGAG	AA	ACTAGT	AGCATAGAGTTGAACCTTAA	GTTTTAGAGCTAGAAATAGCAAGTT	CGCTAAGAAGGGGTATTCCGTCACT	CAGCCATCAAGGCCACTCTTAAAGC	2	SM-22
GCTCGTAGTACCGTAAGCCAGATACGGGTAATCGGTAATCTGCTTTCGCCTGACGGTGGAGGAGGTTCTCGATCGGATTACAAAGACCCGGATGACAAGGTCGACTAAGAAGCGAAGACTGCTCGAGAAACTAGTCTAGACCGATGTTGATACTCGTTTTAGAGCTAGAAATAGCAAGTTCATAAGTGGACCCATTTTGGGCGGTCAGCCATCAAGGCCACTCTTAAAGC	GCTCGTAGTACCGTAAGCCAGATAC	GGGTAATCGGTAATCTGCTTTCGCC	TGACGGTGGAGGAGGTTCTCGATCG	GATTACAAAGACCCGGATGACAAG	GTCGAC	TAA	GAAGCGAAGACTG	CTCGAG	AA	ACTAGT	CTAGACCGATGTTGATACTC	GTTTTAGAGCTAGAAATAGCAAGTT	CATAAGTGGACCCATTTTGGGCGGT	CAGCCATCAAGGCCACTCTTAAAGC	1	SM-130
GCTCGTAGTACCGTAAGCCAGATACGGGTAATCGGTAATCTGCTTTCGCCTGACGGTGGAGGAGGTTCTCGATCGGATTACAACGATGACGACGACAAAGTCGACTAAAGTACCGCTCAATCTCGAGAAACTAGTACGCAGTTGTATCTGATCAAGTTTTAGAGCTAGAAATAGCAAGTTCATAAGTGGACCCATTTTGGGCGGTCAGCCATCAAGGCCACTCTTAAAGC	GCTCGTAGTACCGTAAGCCAGATAC	GGGTAATCGGTAATCTGCTTTCGCC	TGACGGTGGAGGAGGTTCTCGATCG	GATTACAACGATGACGACGACAAA	GTCGAC	TAA	AGTACCGCTCAAT	CTCGAG	AA	ACTAGT	ACGCAGTTGTATCTGATCAA	GTTTTAGAGCTAGAAATAGCAAGTT	CATAAGTGGACCCATTTTGGGCGGT	CAGCCATCAAGGCCACTCTTAAAGC	1	SM-27
GCTCGTAGTACCGTAAGCCAGATACCGTGGGGTCTAGTCTCACAAGTAACTGACGGTGGAGGAGGTTCTCGATCGATGTATAAAGATGATGACGATAAGGTCGACTAATTTAATGGTCCCGCTCGAGAAACTAGTGAAGATCAACCTTTATTGCCGTTTTAGAGCTAGAAATAGCAAGTTCAGATGAATCGGCTTGCTTCTACCCCAGCCATCAAGGCCACTCTTAAAGC	GCTCGTAGTACCGTAAGCCAGATAC	CGTGGGGTCTAGTCTCACAAGTAAC	TGACGGTGGAGGAGGTTCTCGATCG	ATGTATAAAGATGATGACGATAAG	GTCGAC	TAA	TTTAATGGTCCCG	CTCGAG	AA	ACTAGT	GAAGATCAACCTTTATTGCC	GTTTTAGAGCTAGAAATAGCAAGTT	CAGATGAATCGGCTTGCTTCTACCC	CAGCCATCAAGGCCACTCTTAAAGC	4	SM-83
GCTCGTAGTACCGTAAGCCAGATACCGTGGGGTCTAGTCTCACAAGTAACTGACGGTGGAGGAGGTTCTCGATCGGATTACAAGGACGACGACGATCTGGTCGACTAACTATACCACTGGACTCGAGAAACTAGTCGAAGCTACCGAATAACTTTGTTTTAGAGCTAGAAATAGCAAGTTCAGATGAATCGGCTTGCTTCTACCCCAGCCATCAAGGCCACTCTTAAAGC	GCTCGTAGTACCGTAAGCCAGATAC	CGTGGGGTCTAGTCTCACAAGTAAC	TGACGGTGGAGGAGGTTCTCGATCG	GATTACAAGGACGACGACGATCTG	GTCGAC	TAA	CTATACCACTGGA	CTCGAG	AA	ACTAGT	CGAAGCTACCGAATAACTTT	GTTTTAGAGCTAGAAATAGCAAGTT	CAGATGAATCGGCTTGCTTCTACCC	CAGCCATCAAGGCCACTCTTAAAGC	4	SM-41
GCTCGTAGTACCGTAAGCCAGATACTTTTAGCGGCACAGGGCTTACGTACTGACGGTGGAGGAGGTTCTCGATCGGATTACAAAGATGACACGGATAAGGTCGACTAAGGAATGGACAGTACTCGAGAAACTAGTCGCACCACTCCACTATTATAGTTTTAGAGCTAGAAATAGCAAGTTCGCTAAGAAGGGGTATTCCGTCACTCAGCCATCAAGGCCACTCTTAAAGC	GCTCGTAGTACCGTAAGCCAGATAC	TTTTAGCGGCACAGGGCTTACGTAC	TGACGGTGGAGGAGGTTCTCGATCG	GATTACAAAGATGACACGGATAAG	GTCGAC	TAA	GGAATGGACAGTA	CTCGAG	AA	ACTAGT	CGCACCACTCCACTATTATA	GTTTTAGAGCTAGAAATAGCAAGTT	CGCTAAGAAGGGGTATTCCGTCACT	CAGCCATCAAGGCCACTCTTAAAGC	2	SM-85
GCTCGTAGTACCGTAAGCCAGATACGACTATTGCCGATTGCGTACCGATGTGACGGTGGAGGAGGTTCTCGATCGGACTATAAGGACGACCGTGATAAGGTCGACTAAGACACCACAGACTCTCGAGAAACTAGTCCAAACCAGCCTGCACCATCGTTTTAGAGCTAGAAATAGCAAGTTCGCACTCAACAACGGGTAATGTCTGCAGCCATCAAGGCCACTCTTAAAGC	GCTCGTAGTACCGTAAGCCAGATAC	GACTATTGCCGATTGCGTACCGATG	TGACGGTGGAGGAGGTTCTCGATCG	GACTATAAGGACGACCGTGATAAG	GTCGAC	TAA	GACACCACAGACT	CTCGAG	AA	ACTAGT	CCAAACCAGCCTGCACCATC	GTTTTAGAGCTAGAAATAGCAAGTT	CGCACTCAACAACGGGTAATGTCTG	CAGCCATCAAGGCCACTCTTAAAGC	3	SM-105
GCTCGTAGTACCGTAAGCCAGATACGGGTAATCGGTAATCTGCTTTCGCCTGACGGTGGAGGAGGTTCTCGATCGGATTACAAGGATGACGATGATACCGTCGACTAACTAGCAACAGAGTCTCGAGAAACTAGTCCTGAACCGTTACGTGATTCGTTTTAGAGCTAGAAATAGCAAGTTCATAAGTGGACCCATTTTGGGCGGTCAGCCATCAAGGCCACTCTTAAAGC	GCTCGTAGTACCGTAAGCCAGATAC	GGGTAATCGGTAATCTGCTTTCGCC	TGACGGTGGAGGAGGTTCTCGATCG	GATTACAAGGATGACGATGATACC	GTCGAC	TAA	CTAGCAACAGAGT	CTCGAG	AA	ACTAGT	CCTGAACCGTTACGTGATTC	GTTTTAGAGCTAGAAATAGCAAGTT	CATAAGTGGACCCATTTTGGGCGGT	CAGCCATCAAGGCCACTCTTAAAGC	1	SM-24
GCTCGTAGTACCGTAAGCCAGATACCGTGGGGTCTAGTCTCACAAGTAACTGACGGTGGAGGAGGTTCTCGATCGGATTATAAGGATGACGATTGGAAAGTCGACTAATGCAAGCGTGAATCTCGAGAAACTAGTGAGTCTCTACCTATGCGATAGTTTTAGAGCTAGAAATAGCAAGTTCAGATGAATCGGCTTGCTTCTACCCCAGCCATCAAGGCCACTCTTAAAGC	GCTCGTAGTACCGTAAGCCAGATAC	CGTGGGGTCTAGTCTCACAAGTAAC	TGACGGTGGAGGAGGTTCTCGATCG	GATTATAAGGATGACGATTGGAAA	GTCGAC	TAA	TGCAAGCGTGAAT	CTCGAG	AA	ACTAGT	GAGTCTCTACCTATGCGATA	GTTTTAGAGCTAGAAATAGCAAGTT	CAGATGAATCGGCTTGCTTCTACCC	CAGCCATCAAGGCCACTCTTAAAGC	4	SM-8
GCTCGTAGTACCGTAAGCCAGATACCGTGGGGTCTAGTCTCACAAGTAACTGACGGTGGAGGAGGTTCTCGATCGCACTACAAGGACGATGACGACAAAGTCGACTAAAAAACTCCCCAGTCTCGAGAAACTAGTCGCAAATGAAGTTTGAATGAGTTTTAGAGCTAGAAATAGCAAGTTCAGATGAATCGGCTTGCTTCTACCCCAGCCATCAAGGCCACTCTTAAAGC	GCTCGTAGTACCGTAAGCCAGATAC	CGTGGGGTCTAGTCTCACAAGTAAC	TGACGGTGGAGGAGGTTCTCGATCG	CACTACAAGGACGATGACGACAAA	GTCGAC	TAA	AAAACTCCCCAGT	CTCGAG	AA	ACTAGT	CGCAAATGAAGTTTGAATGA	GTTTTAGAGCTAGAAATAGCAAGTT	CAGATGAATCGGCTTGCTTCTACCC	CAGCCATCAAGGCCACTCTTAAAGC	4	SM-146
GCTCGTAGTACCGTAAGCCAGATACGGGTAATCGGTAATCTGCTTTCGCCTGACGGTGGAGGAGGTTCTCGATCGGACTATAAAGATGATCTGGATAAAGTCGACTAATCCAGATTGACCACTCGAGAAACTAGTTCCCGATGCCAAATACGTGCGTTTTAGAGCTAGAAATAGCAAGTTCATAAGTGGACCCATTTTGGGCGGTCAGCCATCAAGGCCACTCTTAAAGC	GCTCGTAGTACCGTAAGCCAGATAC	GGGTAATCGGTAATCTGCTTTCGCC	TGACGGTGGAGGAGGTTCTCGATCG	GACTATAAAGATGATCTGGATAAA	GTCGAC	TAA	TCCAGATTGACCA	CTCGAG	AA	ACTAGT	TCCCGATGCCAAATACGTGC	GTTTTAGAGCTAGAAATAGCAAGTT	CATAAGTGGACCCATTTTGGGCGGT	CAGCCATCAAGGCCACTCTTAAAGC	1	SM-59
GCTCGTAGTACCGTAAGCCAGATACGGGTAATCGGTAATCTGCTTTCGCCTGACGGTGGAGGAGGTTCTCGATCGGACTATTGGGATGACGATGATAAAGTCGACTAACGAAAGCGGATTCCTCGAGAAACTAGTGTAATGACGATAAGCCGCTCGTTTTAGAGCTAGAAATAGCAAGTTCATAAGTGGACCCATTTTGGGCGGTCAGCCATCAAGGCCACTCTTAAAGC	GCTCGTAGTACCGTAAGCCAGATAC	GGGTAATCGGTAATCTGCTTTCGCC	TGACGGTGGAGGAGGTTCTCGATCG	GACTATTGGGATGACGATGATAAA	GTCGAC	TAA	CGAAAGCGGATTC	CTCGAG	AA	ACTAGT	GTAATGACGATAAGCCGCTC	GTTTTAGAGCTAGAAATAGCAAGTT	CATAAGTGGACCCATTTTGGGCGGT	CAGCCATCAAGGCCACTCTTAAAGC	1	SM-92
GCTCGTAGTACCGTAAGCCAGATACGGGTAATCGGTAATCTGCTTTCGCCTGACGGTGGAGGAGGTTCTCGATCGCTCTATAAAGATGATGATGATAAAGTCGACTAACGTACCTGACTGACTCGAGAAACTAGTTAGCCCGCCACGTTAATGTTGTTTTAGAGCTAGAAATAGCAAGTTCATAAGTGGACCCATTTTGGGCGGTCAGCCATCAAGGCCACTCTTAAAGC	GCTCGTAGTACCGTAAGCCAGATAC	GGGTAATCGGTAATCTGCTTTCGCC	TGACGGTGGAGGAGGTTCTCGATCG	CTCTATAAAGATGATGATGATAAA	GTCGAC	TAA	CGTACCTGACTGA	CTCGAG	AA	ACTAGT	TAGCCCGCCACGTTAATGTT	GTTTTAGAGCTAGAAATAGCAAGTT	CATAAGTGGACCCATTTTGGGCGGT	CAGCCATCAAGGCCACTCTTAAAGC	1	SM-22
GCTCGTAGTACCGTAAGCCAGATACGGGTAATCGGTAATCTGCTTTCGCCTGACGGTGGAGGAGGTTCTCGATCGCGTTACAAAGATGATGATGACAAAGTCGACTAACAAAAGCGACGGACTCGAGAAACTAGTCGAATGCGCACCCGTTTTCTGTTTTAGAGCTAGAAATAGCAAGTTCATAAGTGGACCCATTTTGGGCGGTCAGCCATCAAGGCCACTCTTAAAGC	GCTCGTAGTACCGTAAGCCAGATAC	GGGTAATCGGTAATCTGCTTTCGCC	TGACGGTGGAGGAGGTTCTCGATCG	CGTTACAAAGATGATGATGACAAA	GTCGAC	TAA	CAAAAGCGACGGA	CTCGAG	AA	ACTAGT	CGAATGCGCACCCGTTTTCT	GTTTTAGAGCTAGAAATAGCAAGTT	CATAAGTGGACCCATTTTGGGCGGT	CAGCCATCAAGGCCACTCTTAAAGC	1	SM-96
GCTCGTAGTACCGTAAGCCAGATACGGGTAATCGGTAATCTGCTTTCGCCTGACGGTGGAGGAGGTTCTCGATCGGATTATAAAGACGATGACGACAAAGTCGACTAATATAGGGGCGATACTCGAGAAACTAGTGAGTGCCACACTTAAACAATGTTTTAGAGCTAGAAATAGCAAGTTCATAAGTGGACCCATTTTGGGCGGTCAGCCATCAAGGCCACTCTTAAAGC	GCTCGTAGTACCGTAAGCCAGATAC	GGGTAATCGGTAATCTGCTTTCGCC	TGACGGTGGAGGAGGTTCTCGATCG	GATTATAAAGACGATGACGACAAA	GTCGAC	TAA	TATAGGGGCGATA	CTCGAG	AA	ACTAGT	GAGTGCCACACTTAAACAAT	GTTTTAGAGCTAGAAATAGCAAGTT	CATAAGTGGACCCATTTTGGGCGGT	CAGCCATCAAGGCCACTCTTAAAGC	1	SM-37
GCTCGTAGTACCGTAAGCCAGATACTTTTAGCGGCACAGGGCTTACGTACTGACGGTGGAGGAGGTTCTCGATCGGATATTAAAGATGATGATGATAAAGTCGACTAACGGTCCTTTTACCCTCGAGAAACTAGTCATCGTAAAGCCACAACCTTGTTTTAGAGCTAGAAATAGCAAGTTCGCTAAGAAGGGGTATTCCGTCACTCAGCCATCAAGGCCACTCTTAAAGC	GCTCGTAGTACCGTAAGCCAGATAC	TTTTAGCGGCACAGGGCTTACGTAC	TGACGGTGGAGGAGGTTCTCGATCG	GATATTAAAGATGATGATGATAAA	GTCGAC	TAA	CGGTCCTTTTACC	CTCGAG	AA	ACTAGT	CATCGTAAAGCCACAACCTT	GTTTTAGAGCTAGAAATAGCAAGTT	CGCTAAGAAGGGGTATTCCGTCACT	CAGCCATCAAGGCCACTCTTAAAGC	2	SM-7
GCTCGTAGTACCGTAAGCCAGATACGACTATTGCCGATTGCGTACCGATGTGACGGTGGAGGAGGTTCTCGATCGGATTATAAGGATGACGATGACTGGGTCGACTAACATCAGTAGTCGGCTCGAGAAACTAGTGATGCCCGTCACATCACTGCGTTTTAGAGCTAGAAATAGCAAGTTCGCACTCAACAACGGGTAATGTCTGCAGCCATCAAGGCCACTCTTAAAGC	GCTCGTAGTACCGTAAGCCAGATAC	GACTATTGCCGATTGCGTACCGATG	TGACGGTGGAGGAGGTTCTCGATCG	GATTATAAGGATGACGATGACTGG	GTCGAC	TAA	CATCAGTAGTCGG	CTCGAG	AA	ACTAGT	GATGCCCGTCACATCACTGC	GTTTTAGAGCTAGAAATAGCAAGTT	CGCACTCAACAACGGGTAATGTCTG	CAGCCATCAAGGCCACTCTTAAAGC	3	SM-128
GCTCGTAGTACCGTAAGCCAGATACGACTATTGCCGATTGCGTACCGATGTGACGGTGGAGGAGGTTCTCGATCGGACTATCCGGATGACGACGACAAGGTCGACTAACTCGGAGGAAAGACTCGAGAAACTAGTATATCTATTACCACGAGATAGTTTTAGAGCTAGAAATAGCAAGTTCGCACTCAACAACGGGTAATGTCTGCAGCCATCAAGGCCACTCTTAAAGC	GCTCGTAGTACCGTAAGCCAGATAC	GACTATTGCCGATTGCGTACCGATG	TGACGGTGGAGGAGGTTCTCGATCG	GACTATCCGGATGACGACGACAAG	GTCGAC	TAA	CTCGGAGGAAAGA	CTCGAG	AA	ACTAGT	ATATCTATTACCACGAGATA	GTTTTAGAGCTAGAAATAGCAAGTT	CGCACTCAACAACGGGTAATGTCTG	CAGCCATCAAGGCCACTCTTAAAGC	3	SM-118
GCTCGTAGTACCGTAAGCCAGATACCGTGGGGTCTAGTCTCACAAGTAACTGACGGTGGAGGAGGTTCTCGATCGGACTACAAAGATGATGATGACTTTGTCGACTAAGATCCCTAAGGATCTCGAGAAACTAGTCTTTGATTAATATACGCGACGTTTTAGAGCTAGAAATAGCAAGTTCAGATGAATCGGCTTGCTTCTACCCCAGCCATCAAGGCCACTCTTAAAGC	GCTCGTAGTACCGTAAGCCAGATAC	CGTGGGGTCTAGTCTCACAAGTAAC	TGACGGTGGAGGAGGTTCTCGATCG	GACTACAAAGATGATGATGACTTT	GTCGAC	TAA	GATCCCTAAGGAT	CTCGAG	AA	ACTAGT	CTTTGATTAATATACGCGAC	GTTTTAGAGCTAGAAATAGCAAGTT	CAGATGAATCGGCTTGCTTCTACCC	CAGCCATCAAGGCCACTCTTAAAGC	4	SM-124
GCTCGTAGTACCGTAAGCCAGATACTTTTAGCGGCACAGGGCTTACGTACTGACGGTGGAGGAGGTTCTCGATCGGATTATAAGGATGATGAAGACAAGGTCGACTAATTCACGGGCTATCCTCGAGAAACTAGTTTACTAGCCTCTGCATGACTGTTTTAGAGCTAGAAATAGCAAGTTCGCTAAGAAGGGGTATTCCGTCACTCAGCCATCAAGGCCACTCTTAAAGC	GCTCGTAGTACCGTAAGCCAGATAC	TTTTAGCGGCACAGGGCTTACGTAC	TGACGGTGGAGGAGGTTCTCGATCG	GATTATAAGGATGATGAAGACAAG	GTCGAC	TAA	TTCACGGGCTATC	CTCGAG	AA	ACTAGT	TTACTAGCCTCTGCATGACT	GTTTTAGAGCTAGAAATAGCAAGTT	CGCTAAGAAGGGGTATTCCGTCACT	CAGCCATCAAGGCCACTCTTAAAGC	2	SM-86
GCTCGTAGTACCGTAAGCCAGATACGACTATTGCCGATTGCGTACCGATGTGACGGTGGAGGAGGTTCTCGATCGGATTACAAATATGATGATGACAAAGTCGACTAATGGGATCATGGCACTCGAGAAACTAGTCTCGCGTGATCACAACGACTGTTTTAGAGCTAGAAATAGCAAGTTCGCACTCAACAACGGGTAATGTCTGCAGCCATCAAGGCCACTCTTAAAGC	GCTCGTAGTACCGTAAGCCAGATAC	GACTATTGCCGATTGCGTACCGATG	TGACGGTGGAGGAGGTTCTCGATCG	GATTACAAATATGATGATGACAAA	GTCGAC	TAA	TGGGATCATGGCA	CTCGAG	AA	ACTAGT	CTCGCGTGATCACAACGACT	GTTTTAGAGCTAGAAATAGCAAGTT	CGCACTCAACAACGGGTAATGTCTG	CAGCCATCAAGGCCACTCTTAAAGC	3	SM-135
GCTCGTAGTACCGTAAGCCAGATACCGTGGGGTCTAGTCTCACAAGTAACTGACGGTGGAGGAGGTTCTCGATCGGACTATAAAGATGATGATGACGTTGTCGACTAACCTCTCTTTGGATCTCGAGAAACTAGTGCACCTAGATCGTTAACTTCGTTTTAGAGCTAGAAATAGCAAGTTCAGATGAATCGGCTTGCTTCTACCCCAGCCATCAAGGCCACTCTTAAAGC	GCTCGTAGTACCGTAAGCCAGATAC	CGTGGGGTCTAGTCTCACAAGTAAC	TGACGGTGGAGGAGGTTCTCGATCG	GACTATAAAGATGATGATGACGTT	GTCGAC	TAA	CCTCTCTTTGGAT	CTCGAG	AA	ACTAGT	GCACCTAGATCGTTAACTTC	GTTTTAGAGCTAGAAATAGCAAGTT	CAGATGAATCGGCTTGCTTCTACCC	CAGCCATCAAGGCCACTCTTAAAGC	4	SM-25
GCTCGTAGTACCGTAAGCCAGATACGGGTAATCGGTAATCTGCTTTCGCCTGACGGTGGAGGAGGTTCTCGATCGGATTACAAAGATGACGATGCGAAAGTCGACTAATATACCAAGGGGACTCGAGAAACTAGTTCAACCGCATATCAGACTAGGTTTTAGAGCTAGAAATAGCAAGTTCATAAGTGGACCCATTTTGGGCGGTCAGCCATCAAGGCCACTCTTAAAGC	GCTCGTAGTACCGTAAGCCAGATAC	GGGTAATCGGTAATCTGCTTTCGCC	TGACGGTGGAGGAGGTTCTCGATCG	GATTACAAAGATGACGATGCGAAA	GTCGAC	TAA	TATACCAAGGGGA	CTCGAG	AA	ACTAGT	TCAACCGCATATCAGACTAG	GTTTTAGAGCTAGAAATAGCAAGTT	CATAAGTGGACCCATTTTGGGCGGT	CAGCCATCAAGGCCACTCTTAAAGC	1	SM-142
GCTCGTAGTACCGTAAGCCAGATACGGGTAATCGGTAATCTGCTTTCGCCTGACGGTGGAGGAGGTTCTCGATCGGATTATAAAGATGACGACGATTCAGTCGACTAATGCCTTTTTACCCCTCGAGAAACTAGTGATTCGACCTCCGAGTCTTTGTTTTAGAGCTAGAAATAGCAAGTTCATAAGTGGACCCATTTTGGGCGGTCAGCCATCAAGGCCACTCTTAAAGC	GCTCGTAGTACCGTAAGCCAGATAC	GGGTAATCGGTAATCTGCTTTCGCC	TGACGGTGGAGGAGGTTCTCGATCG	GATTATAAAGATGACGACGATTCA	GTCGAC	TAA	TGCCTTTTTACCC	CTCGAG	AA	ACTAGT	GATTCGACCTCCGAGTCTTT	GTTTTAGAGCTAGAAATAGCAAGTT	CATAAGTGGACCCATTTTGGGCGGT	CAGCCATCAAGGCCACTCTTAAAGC	1	SM-11
GCTCGTAGTACCGTAAGCCAGATACGGGTAATCGGTAATCTGCTTTCGCCTGACGGTGGAGGAGGTTCTCGATCGGATTATAAGGATGATGATGATATGGTCGACTAAGCAAACAGTCAGGCTCGAGAAACTAGTTCCTCTAGTACGTGATGTTAGTTTTAGAGCTAGAAATAGCAAGTTCATAAGTGGACCCATTTTGGGCGGTCAGCCATCAAGGCCACTCTTAAAGC	GCTCGTAGTACCGTAAGCCAGATAC	GGGTAATCGGTAATCTGCTTTCGCC	TGACGGTGGAGGAGGTTCTCGATCG	GATTATAAGGATGATGATGATATG	GTCGAC	TAA	GCAAACAGTCAGG	CTCGAG	AA	ACTAGT	TCCTCTAGTACGTGATGTTA	GTTTTAGAGCTAGAAATAGCAAGTT	CATAAGTGGACCCATTTTGGGCGGT	CAGCCATCAAGGCCACTCTTAAAGC	1	SM-50
GCTCGTAGTACCGTAAGCCAGATACTTTTAGCGGCACAGGGCTTACGTACTGACGGTGGAGGAGGTTCTCGATCGGATTACTTCGACGATGATGATAAGGTCGACTAAGACGTAATGGTCCCTCGAGAAACTAGTATTGTCTGTGTCCGCGTACGGTTTTAGAGCTAGAAATAGCAAGTTCGCTAAGAAGGGGTATTCCGTCACTCAGCCATCAAGGCCACTCTTAAAGC	GCTCGTAGTACCGTAAGCCAGATAC	TTTTAGCGGCACAGGGCTTACGTAC	TGACGGTGGAGGAGGTTCTCGATCG	GATTACTTCGACGATGATGATAAG	GTCGAC	TAA	GACGTAATGGTCC	CTCGAG	AA	ACTAGT	ATTGTCTGTGTCCGCGTACG	GTTTTAGAGCTAGAAATAGCAAGTT	CGCTAAGAAGGGGTATTCCGTCACT	CAGCCATCAAGGCCACTCTTAAAGC	2	SM-65
GCTCGTAGTACCGTAAGCCAGATACTTTTAGCGGCACAGGGCTTACGTACTGACGGTGGAGGAGGTTCTCGATCGGATTATAAGGATCTGGACGACAAGGTCGACTAACTGAGCTAGTCTACTCGAGAAACTAGTGATCACAAGCACAGCGAATTGTTTTAGAGCTAGAAATAGCAAGTTCGCTAAGAAGGGGTATTCCGTCACTCAGCCATCAAGGCCACTCTTAAAGC	GCTCGTAGTACCGTAAGCCAGATAC	TTTTAGCGGCACAGGGCTTACGTAC	TGACGGTGGAGGAGGTTCTCGATCG	GATTATAAGGATCTGGACGACAAG	GTCGAC	TAA	CTGAGCTAGTCTA	CTCGAG	AA	ACTAGT	GATCACAAGCACAGCGAATT	GTTTTAGAGCTAGAAATAGCAAGTT	CGCTAAGAAGGGGTATTCCGTCACT	CAGCCATCAAGGCCACTCTTAAAGC	2	SM-149
GCTCGTAGTACCGTAAGCCAGATACGGGTAATCGGTAATCTGCTTTCGCCTGACGGTGGAGGAGGTTCTCGATCGGATCGCAAAGATGACGACGATAAAGTCGACTAACACATGAGATGGGCTCGAGAAACTAGTGACTAATGCGTAAACTTACTGTTTTAGAGCTAGAAATAGCAAGTTCATAAGTGGACCCATTTTGGGCGGTCAGCCATCAAGGCCACTCTTAAAGC	GCTCGTAGTACCGTAAGCCAGATAC	GGGTAATCGGTAATCTGCTTTCGCC	TGACGGTGGAGGAGGTTCTCGATCG	GATCGCAAAGATGACGACGATAAA	GTCGAC	TAA	CACATGAGATGGG	CTCGAG	AA	ACTAGT	GACTAATGCGTAAACTTACT	GTTTTAGAGCTAGAAATAGCAAGTT	CATAAGTGGACCCATTTTGGGCGGT	CAGCCATCAAGGCCACTCTTAAAGC	1	SM-126
GCTCGTAGTACCGTAAGCCAGATACCGTGGGGTCTAGTCTCACAAGTAACTGACGGTGGAGGAGGTTCTCGATCGGATTACAAAGATGATATGGATAAGGTCGACTAATGGTCATTACGACCTCGAGAAACTAGTCTGATTAGACACGTAAAGTGGTTTTAGAGCTAGAAATAGCAAGTTCAGATGAATCGGCTTGCTTCTACCCCAGCCATCAAGGCCACTCTTAAAGC	GCTCGTAGTACCGTAAGCCAGATAC	CGTGGGGTCTAGTCTCACAAGTAAC	TGACGGTGGAGGAGGTTCTCGATCG	GATTACAAAGATGATATGGATAAG	GTCGAC	TAA	TGGTCATTACGAC	CTCGAG	AA	ACTAGT	CTGATTAGACACGTAAAGTG	GTTTTAGAGCTAGAAATAGCAAGTT	CAGATGAATCGGCTTGCTTCTACCC	CAGCCATCAAGGCCACTCTTAAAGC	4	SM-26
GCTCGTAGTACCGTAAGCCAGATACTTTTAGCGGCACAGGGCTTACGTACTGACGGTGGAGGAGGTTCTCGATCGGATTGTAAAGATGATGACGACAAAGTCGACTAAACAGGGCCAGTTACTCGAGAAACTAGTTACTGACTCCCTACTTCATTGTTTTAGAGCTAGAAATAGCAAGTTCGCTAAGAAGGGGTATTCCGTCACTCAGCCATCAAGGCCACTCTTAAAGC	GCTCGTAGTACCGTAAGCCAGATAC	TTTTAGCGGCACAGGGCTTACGTAC	TGACGGTGGAGGAGGTTCTCGATCG	GATTGTAAAGATGATGACGACAAA	GTCGAC	TAA	ACAGGGCCAGTTA	CTCGAG	AA	ACTAGT	TACTGACTCCCTACTTCATT	GTTTTAGAGCTAGAAATAGCAAGTT	CGCTAAGAAGGGGTATTCCGTCACT	CAGCCATCAAGGCCACTCTTAAAGC	2	SM-131
GCTCGTAGTACCGTAAGCCAGATACTTTTAGCGGCACAGGGCTTACGTACTGACGGTGGAGGAGGTTCTCGATCGGATTACCACGATGACGACGACAAAGTCGACTAAGGTAATAACTCCGCTCGAGAAACTAGTTCACTTGCCATGCCACCTATGTTTTAGAGCTAGAAATAGCAAGTTCGCTAAGAAGGGGTATTCCGTCACTCAGCCATCAAGGCCACTCTTAAAGC	GCTCGTAGTACCGTAAGCCAGATAC	TTTTAGCGGCACAGGGCTTACGTAC	TGACGGTGGAGGAGGTTCTCGATCG	GATTACCACGATGACGACGACAAA	GTCGAC	TAA	GGTAATAACTCCG	CTCGAG	AA	ACTAGT	TCACTTGCCATGCCACCTAT	GTTTTAGAGCTAGAAATAGCAAGTT	CGCTAAGAAGGGGTATTCCGTCACT	CAGCCATCAAGGCCACTCTTAAAGC	2	SM-152
GCTCGTAGTACCGTAAGCCAGATACCGTGGGGTCTAGTCTCACAAGTAACTGACGGTGGAGGAGGTTCTCGATCGGATTATGGCGACGATGACGATAAGGTCGACTAATTTGGGTACGCTCCTCGAGAAACTAGTCAGTACAATATTTACGCGCAGTTTTAGAGCTAGAAATAGCAAGTTCAGATGAATCGGCTTGCTTCTACCCCAGCCATCAAGGCCACTCTTAAAGC	GCTCGTAGTACCGTAAGCCAGATAC	CGTGGGGTCTAGTCTCACAAGTAAC	TGACGGTGGAGGAGGTTCTCGATCG	GATTATGGCGACGATGACGATAAG	GTCGAC	TAA	TTTGGGTACGCTC	CTCGAG	AA	ACTAGT	CAGTACAATATTTACGCGCA	GTTTTAGAGCTAGAAATAGCAAGTT	CAGATGAATCGGCTTGCTTCTACCC	CAGCCATCAAGGCCACTCTTAAAGC	4	SM-144
GCTCGTAGTACCGTAAGCCAGATACCGTGGGGTCTAGTCTCACAAGTAACTGACGGTGGAGGAGGTTCTCGATCGGACTACCAGGATGATGATGATAAGGTCGACTAACGGTTCTTTCTGTCTCGAGAAACTAGTAGCCTACTCATGACTCTAGCGTTTTAGAGCTAGAAATAGCAAGTTCAGATGAATCGGCTTGCTTCTACCCCAGCCATCAAGGCCACTCTTAAAGC	GCTCGTAGTACCGTAAGCCAGATAC	CGTGGGGTCTAGTCTCACAAGTAAC	TGACGGTGGAGGAGGTTCTCGATCG	GACTACCAGGATGATGATGATAAG	GTCGAC	TAA	CGGTTCTTTCTGT	CTCGAG	AA	ACTAGT	AGCCTACTCATGACTCTAGC	GTTTTAGAGCTAGAAATAGCAAGTT	CAGATGAATCGGCTTGCTTCTACCC	CAGCCATCAAGGCCACTCTTAAAGC	4	SM-31
GCTCGTAGTACCGTAAGCCAGATACGGGTAATCGGTAATCTGCTTTCGCCTGACGGTGGAGGAGGTTCTCGATCGGACAATAAAGATGATGATGACAAGGTCGACTAAACCCCGAACTATGCTCGAGAAACTAGTCCTGCATTGAACAAACGCACGTTTTAGAGCTAGAAATAGCAAGTTCATAAGTGGACCCATTTTGGGCGGTCAGCCATCAAGGCCACTCTTAAAGC	GCTCGTAGTACCGTAAGCCAGATAC	GGGTAATCGGTAATCTGCTTTCGCC	TGACGGTGGAGGAGGTTCTCGATCG	GACAATAAAGATGATGATGACAAG	GTCGAC	TAA	ACCCCGAACTATG	CTCGAG	AA	ACTAGT	CCTGCATTGAACAAACGCAC	GTTTTAGAGCTAGAAATAGCAAGTT	CATAAGTGGACCCATTTTGGGCGGT	CAGCCATCAAGGCCACTCTTAAAGC	1	SM-15
GCTCGTAGTACCGTAAGCCAGATACGGGTAATCGGTAATCTGCTTTCGCCTGACGGTGGAGGAGGTTCTCGATCGGATTATAAAGATGATGATCGCAAAGTCGACTAATTGTGTACGTCTCCTCGAGAAACTAGTTTGAGTACCTGCCGCCACAGGTTTTAGAGCTAGAAATAGCAAGTTCATAAGTGGACCCATTTTGGGCGGTCAGCCATCAAGGCCACTCTTAAAGC	GCTCGTAGTACCGTAAGCCAGATAC	GGGTAATCGGTAATCTGCTTTCGCC	TGACGGTGGAGGAGGTTCTCGATCG	GATTATAAAGATGATGATCGCAAA	GTCGAC	TAA	TTGTGTACGTCTC	CTCGAG	AA	ACTAGT	TTGAGTACCTGCCGCCACAG	GTTTTAGAGCTAGAAATAGCAAGTT	CATAAGTGGACCCATTTTGGGCGGT	CAGCCATCAAGGCCACTCTTAAAGC	1	SM-125
GCTCGTAGTACCGTAAGCCAGATACTTTTAGCGGCACAGGGCTTACGTACTGACGGTGGAGGAGGTTCTCGATCGGATAAGAAAGACGATGACGATAAAGTCGACTAACCATCCGATCCTTCTCGAGAAACTAGTGTATACCCACGTAACAATATGTTTTAGAGCTAGAAATAGCAAGTTCGCTAAGAAGGGGTATTCCGTCACTCAGCCATCAAGGCCACTCTTAAAGC	GCTCGTAGTACCGTAAGCCAGATAC	TTTTAGCGGCACAGGGCTTACGTAC	TGACGGTGGAGGAGGTTCTCGATCG	GATAAGAAAGACGATGACGATAAA	GTCGAC	TAA	CCATCCGATCCTT	CTCGAG	AA	ACTAGT	GTATACCCACGTAACAATAT	GTTTTAGAGCTAGAAATAGCAAGTT	CGCTAAGAAGGGGTATTCCGTCACT	CAGCCATCAAGGCCACTCTTAAAGC	2	SM-52
GCTCGTAGTACCGTAAGCCAGATACGGGTAATCGGTAATCTGCTTTCGCCTGACGGTGGAGGAGGTTCTCGATCGGACTATAAGGATGATATGGACAAAGTCGACTAATTTCGCCTTACCGCTCGAGAAACTAGTCAGCGCTGTCAATGAAAATTGTTTTAGAGCTAGAAATAGCAAGTTCATAAGTGGACCCATTTTGGGCGGTCAGCCATCAAGGCCACTCTTAAAGC	GCTCGTAGTACCGTAAGCCAGATAC	GGGTAATCGGTAATCTGCTTTCGCC	TGACGGTGGAGGAGGTTCTCGATCG	GACTATAAGGATGATATGGACAAA	GTCGAC	TAA	TTTCGCCTTACCG	CTCGAG	AA	ACTAGT	CAGCGCTGTCAATGAAAATT	GTTTTAGAGCTAGAAATAGCAAGTT	CATAAGTGGACCCATTTTGGGCGGT	CAGCCATCAAGGCCACTCTTAAAGC	1	SM-26
GCTCGTAGTACCGTAAGCCAGATACCGTGGGGTCTAGTCTCACAAGTAACTGACGGTGGAGGAGGTTCTCGATCGGACGTCAAAGATGATGATGACAAAGTCGACTAAAGGCCCATGAAGTCTCGAGAAACTAGTCACACAACGCAAAATTCTTCGTTTTAGAGCTAGAAATAGCAAGTTCAGATGAATCGGCTTGCTTCTACCCCAGCCATCAAGGCCACTCTTAAAGC	GCTCGTAGTACCGTAAGCCAGATAC	CGTGGGGTCTAGTCTCACAAGTAAC	TGACGGTGGAGGAGGTTCTCGATCG	GACGTCAAAGATGATGATGACAAA	GTCGAC	TAA	AGGCCCATGAAGT	CTCGAG	AA	ACTAGT	CACACAACGCAAAATTCTTC	GTTTTAGAGCTAGAAATAGCAAGTT	CAGATGAATCGGCTTGCTTCTACCC	CAGCCATCAAGGCCACTCTTAAAGC	4	SM-44
GCTCGTAGTACCGTAAGCCAGATACTTTTAGCGGCACAGGGCTTACGTACTGACGGTGGAGGAGGTTCTCGATCGGACTATAAGGACATGGATGATAAAGTCGACTAATGCGCTCAAAATGCTCGAGAAACTAGTCTAGCACATAACCTCTAACGGTTTTAGAGCTAGAAATAGCAAGTTCGCTAAGAAGGGGTATTCCGTCACTCAGCCATCAAGGCCACTCTTAAAGC	GCTCGTAGTACCGTAAGCCAGATAC	TTTTAGCGGCACAGGGCTTACGTAC	TGACGGTGGAGGAGGTTCTCGATCG	GACTATAAGGACATGGATGATAAA	GTCGAC	TAA	TGCGCTCAAAATG	CTCGAG	AA	ACTAGT	CTAGCACATAACCTCTAACG	GTTTTAGAGCTAGAAATAGCAAGTT	CGCTAAGAAGGGGTATTCCGTCACT	CAGCCATCAAGGCCACTCTTAAAGC	2	SM-84
GCTCGTAGTACCGTAAGCCAGATACGACTATTGCCGATTGCGTACCGATGTGACGGTGGAGGAGGTTCTCGATCGGATTATAAAGATGATGATGATCGTGTCGACTAATGGCATGATTGACCTCGAGAAACTAGTGAGTAGCGCTACATTCAATCGTTTTAGAGCTAGAAATAGCAAGTTCGCACTCAACAACGGGTAATGTCTGCAGCCATCAAGGCCACTCTTAAAGC	GCTCGTAGTACCGTAAGCCAGATAC	GACTATTGCCGATTGCGTACCGATG	TGACGGTGGAGGAGGTTCTCGATCG	GATTATAAAGATGATGATGATCGT	GTCGAC	TAA	TGGCATGATTGAC	CTCGAG	AA	ACTAGT	GAGTAGCGCTACATTCAATC	GTTTTAGAGCTAGAAATAGCAAGTT	CGCACTCAACAACGGGTAATGTCTG	CAGCCATCAAGGCCACTCTTAAAGC	3	SM-36
GCTCGTAGTACCGTAAGCCAGATACGACTATTGCCGATTGCGTACCGATGTGACGGTGGAGGAGGTTCTCGATCGGACTATAAAAAAGATGACGACAAAGTCGACTAAGTGAACAACGCACCTCGAGAAACTAGTATAGACGCCTATCGTAGCTAGTTTTAGAGCTAGAAATAGCAAGTTCGCACTCAACAACGGGTAATGTCTGCAGCCATCAAGGCCACTCTTAAAGC	GCTCGTAGTACCGTAAGCCAGATAC	GACTATTGCCGATTGCGTACCGATG	TGACGGTGGAGGAGGTTCTCGATCG	GACTATAAAAAAGATGACGACAAA	GTCGAC	TAA	GTGAACAACGCAC	CTCGAG	AA	ACTAGT	ATAGACGCCTATCGTAGCTA	GTTTTAGAGCTAGAAATAGCAAGTT	CGCACTCAACAACGGGTAATGTCTG	CAGCCATCAAGGCCACTCTTAAAGC	3	SM-12
GCTCGTAGTACCGTAAGCCAGATACGACTATTGCCGATTGCGTACCGATGTGACGGTGGAGGAGGTTCTCGATCGGACCAAAAAGATGATGATGACAAAGTCGACTAAGGGCACGTAAACTCTCGAGAAACTAGTAATCTTGCGTTCCCTAACCTGTTTTAGAGCTAGAAATAGCAAGTTCGCACTCAACAACGGGTAATGTCTGCAGCCATCAAGGCCACTCTTAAAGC	GCTCGTAGTACCGTAAGCCAGATAC	GACTATTGCCGATTGCGTACCGATG	TGACGGTGGAGGAGGTTCTCGATCG	GACCAAAAAGATGATGATGACAAA	GTCGAC	TAA	GGGCACGTAAACT	CTCGAG	AA	ACTAGT	AATCTTGCGTTCCCTAACCT	GTTTTAGAGCTAGAAATAGCAAGTT	CGCACTCAACAACGGGTAATGTCTG	CAGCCATCAAGGCCACTCTTAAAGC	3	SM-72
GCTCGTAGTACCGTAAGCCAGATACTTTTAGCGGCACAGGGCTTACGTACTGACGGTGGAGGAGGTTCTCGATCGGACTATGATGATGACGACGATAAGGTCGACTAACAATGCTGCCACTCTCGAGAAACTAGTTGCACGTGATCCTAGATCCTGTTTTAGAGCTAGAAATAGCAAGTTCGCTAAGAAGGGGTATTCCGTCACTCAGCCATCAAGGCCACTCTTAAAGC	GCTCGTAGTACCGTAAGCCAGATAC	TTTTAGCGGCACAGGGCTTACGTAC	TGACGGTGGAGGAGGTTCTCGATCG	GACTATGATGATGACGACGATAAG	GTCGAC	TAA	CAATGCTGCCACT	CTCGAG	AA	ACTAGT	TGCACGTGATCCTAGATCCT	GTTTTAGAGCTAGAAATAGCAAGTT	CGCTAAGAAGGGGTATTCCGTCACT	CAGCCATCAAGGCCACTCTTAAAGC	2	SM-35
GCTCGTAGTACCGTAAGCCAGATACGACTATTGCCGATTGCGTACCGATGTGACGGTGGAGGAGGTTCTCGATCGGACTACCTGGATGATGATGATAAAGTCGACTAATTCCATGCGGATGCTCGAGAAACTAGTCATTTTCCACTATACGCAAGGTTTTAGAGCTAGAAATAGCAAGTTCGCACTCAACAACGGGTAATGTCTGCAGCCATCAAGGCCACTCTTAAAGC	GCTCGTAGTACCGTAAGCCAGATAC	GACTATTGCCGATTGCGTACCGATG	TGACGGTGGAGGAGGTTCTCGATCG	GACTACCTGGATGATGATGATAAA	GTCGAC	TAA	TTCCATGCGGATG	CTCGAG	AA	ACTAGT	CATTTTCCACTATACGCAAG	GTTTTAGAGCTAGAAATAGCAAGTT	CGCACTCAACAACGGGTAATGTCTG	CAGCCATCAAGGCCACTCTTAAAGC	3	SM-17
GCTCGTAGTACCGTAAGCCAGATACTTTTAGCGGCACAGGGCTTACGTACTGACGGTGGAGGAGGTTCTCGATCGGATTATAAAGACGATGACGACCCGGTCGACTAACTCGTCACATGAACTCGAGAAACTAGTAGTAGTATCACCGTACGCCTGTTTTAGAGCTAGAAATAGCAAGTTCGCTAAGAAGGGGTATTCCGTCACTCAGCCATCAAGGCCACTCTTAAAGC	GCTCGTAGTACCGTAAGCCAGATAC	TTTTAGCGGCACAGGGCTTACGTAC	TGACGGTGGAGGAGGTTCTCGATCG	GATTATAAAGACGATGACGACCCG	GTCGAC	TAA	CTCGTCACATGAA	CTCGAG	AA	ACTAGT	AGTAGTATCACCGTACGCCT	GTTTTAGAGCTAGAAATAGCAAGTT	CGCTAAGAAGGGGTATTCCGTCACT	CAGCCATCAAGGCCACTCTTAAAGC	2	SM-151
GCTCGTAGTACCGTAAGCCAGATACTTTTAGCGGCACAGGGCTTACGTACTGACGGTGGAGGAGGTTCTCGATCGGACTATAAGGATGATGACCAAAAAGTCGACTAAAAACGTGCCTGTGCTCGAGAAACTAGTATGCAGACCCCTCCAATCTGGTTTTAGAGCTAGAAATAGCAAGTTCGCTAAGAAGGGGTATTCCGTCACTCAGCCATCAAGGCCACTCTTAAAGC	GCTCGTAGTACCGTAAGCCAGATAC	TTTTAGCGGCACAGGGCTTACGTAC	TGACGGTGGAGGAGGTTCTCGATCG	GACTATAAGGATGATGACCAAAAA	GTCGAC	TAA	AAACGTGCCTGTG	CTCGAG	AA	ACTAGT	ATGCAGACCCCTCCAATCTG	GTTTTAGAGCTAGAAATAGCAAGTT	CGCTAAGAAGGGGTATTCCGTCACT	CAGCCATCAAGGCCACTCTTAAAGC	2	SM-39
GCTCGTAGTACCGTAAGCCAGATACTTTTAGCGGCACAGGGCTTACGTACTGACGGTGGAGGAGGTTCTCGATCGGATTATAAAGATGACGATGACAACGTCGACTAAGAACCCTAGGACACTCGAGAAACTAGTCCGTCACGTACACTCTATGAGTTTTAGAGCTAGAAATAGCAAGTTCGCTAAGAAGGGGTATTCCGTCACTCAGCCATCAAGGCCACTCTTAAAGC	GCTCGTAGTACCGTAAGCCAGATAC	TTTTAGCGGCACAGGGCTTACGTAC	TGACGGTGGAGGAGGTTCTCGATCG	GATTATAAAGATGACGATGACAAC	GTCGAC	TAA	GAACCCTAGGACA	CTCGAG	AA	ACTAGT	CCGTCACGTACACTCTATGA	GTTTTAGAGCTAGAAATAGCAAGTT	CGCTAAGAAGGGGTATTCCGTCACT	CAGCCATCAAGGCCACTCTTAAAGC	2	SM-30
GCTCGTAGTACCGTAAGCCAGATACGACTATTGCCGATTGCGTACCGATGTGACGGTGGAGGAGGTTCTCGATCGGGCTATAAGGACGACGACGACAAGGTCGACTAAAATGCCTATGGCGCTCGAGAAACTAGTTCGCCCAATAGAAAATTCAAGTTTTAGAGCTAGAAATAGCAAGTTCGCACTCAACAACGGGTAATGTCTGCAGCCATCAAGGCCACTCTTAAAGC	GCTCGTAGTACCGTAAGCCAGATAC	GACTATTGCCGATTGCGTACCGATG	TGACGGTGGAGGAGGTTCTCGATCG	GGCTATAAGGACGACGACGACAAG	GTCGAC	TAA	AATGCCTATGGCG	CTCGAG	AA	ACTAGT	TCGCCCAATAGAAAATTCAA	GTTTTAGAGCTAGAAATAGCAAGTT	CGCACTCAACAACGGGTAATGTCTG	CAGCCATCAAGGCCACTCTTAAAGC	3	SM-57
GCTCGTAGTACCGTAAGCCAGATACGACTATTGCCGATTGCGTACCGATGTGACGGTGGAGGAGGTTCTCGATCGGATTATTATGATGACGACGACAAAGTCGACTAAGGTGTCTCTAGTACTCGAGAAACTAGTGCCAAGTACCGATTCACCTAGTTTTAGAGCTAGAAATAGCAAGTTCGCACTCAACAACGGGTAATGTCTGCAGCCATCAAGGCCACTCTTAAAGC	GCTCGTAGTACCGTAAGCCAGATAC	GACTATTGCCGATTGCGTACCGATG	TGACGGTGGAGGAGGTTCTCGATCG	GATTATTATGATGACGACGACAAA	GTCGAC	TAA	GGTGTCTCTAGTA	CTCGAG	AA	ACTAGT	GCCAAGTACCGATTCACCTA	GTTTTAGAGCTAGAAATAGCAAGTT	CGCACTCAACAACGGGTAATGTCTG	CAGCCATCAAGGCCACTCTTAAAGC	3	SM-70
GCTCGTAGTACCGTAAGCCAGATACGACTATTGCCGATTGCGTACCGATGTGACGGTGGAGGAGGTTCTCGATCGGATGCAAAAGATGACGATGATAAAGTCGACTAATGTGGCCAAGTCACTCGAGAAACTAGTAAGTACAGATCGTTACATAAGTTTTAGAGCTAGAAATAGCAAGTTCGCACTCAACAACGGGTAATGTCTGCAGCCATCAAGGCCACTCTTAAAGC	GCTCGTAGTACCGTAAGCCAGATAC	GACTATTGCCGATTGCGTACCGATG	TGACGGTGGAGGAGGTTCTCGATCG	GATGCAAAAGATGACGATGATAAA	GTCGAC	TAA	TGTGGCCAAGTCA	CTCGAG	AA	ACTAGT	AAGTACAGATCGTTACATAA	GTTTTAGAGCTAGAAATAGCAAGTT	CGCACTCAACAACGGGTAATGTCTG	CAGCCATCAAGGCCACTCTTAAAGC	3	SM-78
GCTCGTAGTACCGTAAGCCAGATACGGGTAATCGGTAATCTGCTTTCGCCTGACGGTGGAGGAGGTTCTCGATCGGAATATAAAGATGATGATGATAAGGTCGACTAAGCTGACTATCAACCTCGAGAAACTAGTGACCGTAATATAATGCCCAGGTTTTAGAGCTAGAAATAGCAAGTTCATAAGTGGACCCATTTTGGGCGGTCAGCCATCAAGGCCACTCTTAAAGC	GCTCGTAGTACCGTAAGCCAGATAC	GGGTAATCGGTAATCTGCTTTCGCC	TGACGGTGGAGGAGGTTCTCGATCG	GAATATAAAGATGATGATGATAAG	GTCGAC	TAA	GCTGACTATCAAC	CTCGAG	AA	ACTAGT	GACCGTAATATAATGCCCAG	GTTTTAGAGCTAGAAATAGCAAGTT	CATAAGTGGACCCATTTTGGGCGGT	CAGCCATCAAGGCCACTCTTAAAGC	1	SM-34
GCTCGTAGTACCGTAAGCCAGATACTTTTAGCGGCACAGGGCTTACGTACTGACGGTGGAGGAGGTTCTCGATCGGATTATAAAGACCAGGATGACAAGGTCGACTAATGTATGGCCAACCCTCGAGAAACTAGTAATTACGTGACGCCCTCCTAGTTTTAGAGCTAGAAATAGCAAGTTCGCTAAGAAGGGGTATTCCGTCACTCAGCCATCAAGGCCACTCTTAAAGC	GCTCGTAGTACCGTAAGCCAGATAC	TTTTAGCGGCACAGGGCTTACGTAC	TGACGGTGGAGGAGGTTCTCGATCG	GATTATAAAGACCAGGATGACAAG	GTCGAC	TAA	TGTATGGCCAACC	CTCGAG	AA	ACTAGT	AATTACGTGACGCCCTCCTA	GTTTTAGAGCTAGAAATAGCAAGTT	CGCTAAGAAGGGGTATTCCGTCACT	CAGCCATCAAGGCCACTCTTAAAGC	2	SM-58
GCTCGTAGTACCGTAAGCCAGATACGGGTAATCGGTAATCTGCTTTCGCCTGACGGTGGAGGAGGTTCTCGATCGGACTACAAGGATGATGACATCAAAGTCGACTAATTGACGGCTTCCTCTCGAGAAACTAGTCGAAAGCAACTGTAGCCGTAGTTTTAGAGCTAGAAATAGCAAGTTCATAAGTGGACCCATTTTGGGCGGTCAGCCATCAAGGCCACTCTTAAAGC	GCTCGTAGTACCGTAAGCCAGATAC	GGGTAATCGGTAATCTGCTTTCGCC	TGACGGTGGAGGAGGTTCTCGATCG	GACTACAAGGATGATGACATCAAA	GTCGAC	TAA	TTGACGGCTTCCT	CTCGAG	AA	ACTAGT	CGAAAGCAACTGTAGCCGTA	GTTTTAGAGCTAGAAATAGCAAGTT	CATAAGTGGACCCATTTTGGGCGGT	CAGCCATCAAGGCCACTCTTAAAGC	1	SM-110
GCTCGTAGTACCGTAAGCCAGATACTTTTAGCGGCACAGGGCTTACGTACTGACGGTGGAGGAGGTTCTCGATCGGACTACCCGGACGACGATGATAAAGTCGACTAAACAAACCAGTTCCCTCGAGAAACTAGTATATCCAGTTGATCCTGCCCGTTTTAGAGCTAGAAATAGCAAGTTCGCTAAGAAGGGGTATTCCGTCACTCAGCCATCAAGGCCACTCTTAAAGC	GCTCGTAGTACCGTAAGCCAGATAC	TTTTAGCGGCACAGGGCTTACGTAC	TGACGGTGGAGGAGGTTCTCGATCG	GACTACCCGGACGACGATGATAAA	GTCGAC	TAA	ACAAACCAGTTCC	CTCGAG	AA	ACTAGT	ATATCCAGTTGATCCTGCCC	GTTTTAGAGCTAGAAATAGCAAGTT	CGCTAAGAAGGGGTATTCCGTCACT	CAGCCATCAAGGCCACTCTTAAAGC	2	SM-118
GCTCGTAGTACCGTAAGCCAGATACTTTTAGCGGCACAGGGCTTACGTACTGACGGTGGAGGAGGTTCTCGATCGGATTATAAAGATAAAGACGATAAAGTCGACTAAACAGTTGGGTCGTCTCGAGAAACTAGTGTCAACTCCCCGACAGCTCAGTTTTAGAGCTAGAAATAGCAAGTTCGCTAAGAAGGGGTATTCCGTCACTCAGCCATCAAGGCCACTCTTAAAGC	GCTCGTAGTACCGTAAGCCAGATAC	TTTTAGCGGCACAGGGCTTACGTAC	TGACGGTGGAGGAGGTTCTCGATCG	GATTATAAAGATAAAGACGATAAA	GTCGAC	TAA	ACAGTTGGGTCGT	CTCGAG	AA	ACTAGT	GTCAACTCCCCGACAGCTCA	GTTTTAGAGCTAGAAATAGCAAGTT	CGCTAAGAAGGGGTATTCCGTCACT	CAGCCATCAAGGCCACTCTTAAAGC	2	SM-127
GCTCGTAGTACCGTAAGCCAGATACGGGTAATCGGTAATCTGCTTTCGCCTGACGGTGGAGGAGGTTCTCGATCGGATGAAAAAGACGATGATGATAAAGTCGACTAAACCTGACAGTGCACTCGAGAAACTAGTGCCACAGAACAGATGAACCGGTTTTAGAGCTAGAAATAGCAAGTTCATAAGTGGACCCATTTTGGGCGGTCAGCCATCAAGGCCACTCTTAAAGC	GCTCGTAGTACCGTAAGCCAGATAC	GGGTAATCGGTAATCTGCTTTCGCC	TGACGGTGGAGGAGGTTCTCGATCG	GATGAAAAAGACGATGATGATAAA	GTCGAC	TAA	ACCTGACAGTGCA	CTCGAG	AA	ACTAGT	GCCACAGAACAGATGAACCG	GTTTTAGAGCTAGAAATAGCAAGTT	CATAAGTGGACCCATTTTGGGCGGT	CAGCCATCAAGGCCACTCTTAAAGC	1	SM-69
GCTCGTAGTACCGTAAGCCAGATACCGTGGGGTCTAGTCTCACAAGTAACTGACGGTGGAGGAGGTTCTCGATCGGATTACAAAGATGACCGCGATAAAGTCGACTAAGAGTGTCCCAGAACTCGAGAAACTAGTCCCCAACCGCGCATGTAATAGTTTTAGAGCTAGAAATAGCAAGTTCAGATGAATCGGCTTGCTTCTACCCCAGCCATCAAGGCCACTCTTAAAGC	GCTCGTAGTACCGTAAGCCAGATAC	CGTGGGGTCTAGTCTCACAAGTAAC	TGACGGTGGAGGAGGTTCTCGATCG	GATTACAAAGATGACCGCGATAAA	GTCGAC	TAA	GAGTGTCCCAGAA	CTCGAG	AA	ACTAGT	CCCCAACCGCGCATGTAATA	GTTTTAGAGCTAGAAATAGCAAGTT	CAGATGAATCGGCTTGCTTCTACCC	CAGCCATCAAGGCCACTCTTAAAGC	4	SM-105
GCTCGTAGTACCGTAAGCCAGATACTTTTAGCGGCACAGGGCTTACGTACTGACGGTGGAGGAGGTTCTCGATCGGACTATAAAGATGATGATGACATGGTCGACTAAAGGCCAAACAGCACTCGAGAAACTAGTCATCTATACTACATCTGTCTGTTTTAGAGCTAGAAATAGCAAGTTCGCTAAGAAGGGGTATTCCGTCACTCAGCCATCAAGGCCACTCTTAAAGC	GCTCGTAGTACCGTAAGCCAGATAC	TTTTAGCGGCACAGGGCTTACGTAC	TGACGGTGGAGGAGGTTCTCGATCG	GACTATAAAGATGATGATGACATG	GTCGAC	TAA	AGGCCAAACAGCA	CTCGAG	AA	ACTAGT	CATCTATACTACATCTGTCT	GTTTTAGAGCTAGAAATAGCAAGTT	CGCTAAGAAGGGGTATTCCGTCACT	CAGCCATCAAGGCCACTCTTAAAGC	2	SM-50
GCTCGTAGTACCGTAAGCCAGATACGGGTAATCGGTAATCTGCTTTCGCCTGACGGTGGAGGAGGTTCTCGATCGGACTATAAAGATGATGATAGTAAAGTCGACTAACGTTCGTAGCCTACTCGAGAAACTAGTTGCCAACTGCGATTACAGCCGTTTTAGAGCTAGAAATAGCAAGTTCATAAGTGGACCCATTTTGGGCGGTCAGCCATCAAGGCCACTCTTAAAGC	GCTCGTAGTACCGTAAGCCAGATAC	GGGTAATCGGTAATCTGCTTTCGCC	TGACGGTGGAGGAGGTTCTCGATCG	GACTATAAAGATGATGATAGTAAA	GTCGAC	TAA	CGTTCGTAGCCTA	CTCGAG	AA	ACTAGT	TGCCAACTGCGATTACAGCC	GTTTTAGAGCTAGAAATAGCAAGTT	CATAAGTGGACCCATTTTGGGCGGT	CAGCCATCAAGGCCACTCTTAAAGC	1	SM-136
GCTCGTAGTACCGTAAGCCAGATACGGGTAATCGGTAATCTGCTTTCGCCTGACGGTGGAGGAGGTTCTCGATCGGATTATAAAGTTGATGACGATAAAGTCGACTAAAGCGTGTTGAACTCTCGAGAAACTAGTCATCGATCTTCGAGCGCACAGTTTTAGAGCTAGAAATAGCAAGTTCATAAGTGGACCCATTTTGGGCGGTCAGCCATCAAGGCCACTCTTAAAGC	GCTCGTAGTACCGTAAGCCAGATAC	GGGTAATCGGTAATCTGCTTTCGCC	TGACGGTGGAGGAGGTTCTCGATCG	GATTATAAAGTTGATGACGATAAA	GTCGAC	TAA	AGCGTGTTGAACT	CTCGAG	AA	ACTAGT	CATCGATCTTCGAGCGCACA	GTTTTAGAGCTAGAAATAGCAAGTT	CATAAGTGGACCCATTTTGGGCGGT	CAGCCATCAAGGCCACTCTTAAAGC	1	SM-75
GCTCGTAGTACCGTAAGCCAGATACGGGTAATCGGTAATCTGCTTTCGCCTGACGGTGGAGGAGGTTCTCGATCGGATATTAAAGATGACGATGACAAAGTCGACTAACCCACTTAGACTGCTCGAGAAACTAGTATCCGTGTGTGAAACACCCCGTTTTAGAGCTAGAAATAGCAAGTTCATAAGTGGACCCATTTTGGGCGGTCAGCCATCAAGGCCACTCTTAAAGC	GCTCGTAGTACCGTAAGCCAGATAC	GGGTAATCGGTAATCTGCTTTCGCC	TGACGGTGGAGGAGGTTCTCGATCG	GATATTAAAGATGACGATGACAAA	GTCGAC	TAA	CCCACTTAGACTG	CTCGAG	AA	ACTAGT	ATCCGTGTGTGAAACACCCC	GTTTTAGAGCTAGAAATAGCAAGTT	CATAAGTGGACCCATTTTGGGCGGT	CAGCCATCAAGGCCACTCTTAAAGC	1	SM-7
GCTCGTAGTACCGTAAGCCAGATACGACTATTGCCGATTGCGTACCGATGTGACGGTGGAGGAGGTTCTCGATCGGATTATACAGATGACGATGATAAAGTCGACTAATCGGCGTTTATGCCTCGAGAAACTAGTCGCGACCGAATCGAACCATAGTTTTAGAGCTAGAAATAGCAAGTTCGCACTCAACAACGGGTAATGTCTGCAGCCATCAAGGCCACTCTTAAAGC	GCTCGTAGTACCGTAAGCCAGATAC	GACTATTGCCGATTGCGTACCGATG	TGACGGTGGAGGAGGTTCTCGATCG	GATTATACAGATGACGATGATAAA	GTCGAC	TAA	TCGGCGTTTATGC	CTCGAG	AA	ACTAGT	CGCGACCGAATCGAACCATA	GTTTTAGAGCTAGAAATAGCAAGTT	CGCACTCAACAACGGGTAATGTCTG	CAGCCATCAAGGCCACTCTTAAAGC	3	SM-100
GCTCGTAGTACCGTAAGCCAGATACTTTTAGCGGCACAGGGCTTACGTACTGACGGTGGAGGAGGTTCTCGATCGGATTACAAGGTTGATGATGATAAAGTCGACTAATTTTAGGACGCCACTCGAGAAACTAGTGAAGAAGCGTTCCTGTTGAGGTTTTAGAGCTAGAAATAGCAAGTTCGCTAAGAAGGGGTATTCCGTCACTCAGCCATCAAGGCCACTCTTAAAGC	GCTCGTAGTACCGTAAGCCAGATAC	TTTTAGCGGCACAGGGCTTACGTAC	TGACGGTGGAGGAGGTTCTCGATCG	GATTACAAGGTTGATGATGATAAA	GTCGAC	TAA	TTTTAGGACGCCA	CTCGAG	AA	ACTAGT	GAAGAAGCGTTCCTGTTGAG	GTTTTAGAGCTAGAAATAGCAAGTT	CGCTAAGAAGGGGTATTCCGTCACT	CAGCCATCAAGGCCACTCTTAAAGC	2	SM-75
GCTCGTAGTACCGTAAGCCAGATACCGTGGGGTCTAGTCTCACAAGTAACTGACGGTGGAGGAGGTTCTCGATCGGACTATGTGGACGACGATGATAAAGTCGACTAACCGTGATACCTAGCTCGAGAAACTAGTAAGACAGCTGACTGATAATCGTTTTAGAGCTAGAAATAGCAAGTTCAGATGAATCGGCTTGCTTCTACCCCAGCCATCAAGGCCACTCTTAAAGC	GCTCGTAGTACCGTAAGCCAGATAC	CGTGGGGTCTAGTCTCACAAGTAAC	TGACGGTGGAGGAGGTTCTCGATCG	GACTATGTGGACGACGATGATAAA	GTCGAC	TAA	CCGTGATACCTAG	CTCGAG	AA	ACTAGT	AAGACAGCTGACTGATAATC	GTTTTAGAGCTAGAAATAGCAAGTT	CAGATGAATCGGCTTGCTTCTACCC	CAGCCATCAAGGCCACTCTTAAAGC	4	SM-133
GCTCGTAGTACCGTAAGCCAGATACTTTTAGCGGCACAGGGCTTACGTACTGACGGTGGAGGAGGTTCTCGATCGGACTATAAAGATGATGACGACGAAGTCGACTAATCTTGAATGCAGCCTCGAGAAACTAGTGAGCATCCATTGAGCGAACAGTTTTAGAGCTAGAAATAGCAAGTTCGCTAAGAAGGGGTATTCCGTCACTCAGCCATCAAGGCCACTCTTAAAGC	GCTCGTAGTACCGTAAGCCAGATAC	TTTTAGCGGCACAGGGCTTACGTAC	TGACGGTGGAGGAGGTTCTCGATCG	GACTATAAAGATGATGACGACGAA	GTCGAC	TAA	TCTTGAATGCAGC	CTCGAG	AA	ACTAGT	GAGCATCCATTGAGCGAACA	GTTTTAGAGCTAGAAATAGCAAGTT	CGCTAAGAAGGGGTATTCCGTCACT	CAGCCATCAAGGCCACTCTTAAAGC	2	SM-19
GCTCGTAGTACCGTAAGCCAGATACGGGTAATCGGTAATCTGCTTTCGCCTGACGGTGGAGGAGGTTCTCGATCGGATTACAAACGTGACGACGATAAAGTCGACTAAGCAACAGTGAGTCCTCGAGAAACTAGTCCGAATACTGTCCAATGCCCGTTTTAGAGCTAGAAATAGCAAGTTCATAAGTGGACCCATTTTGGGCGGTCAGCCATCAAGGCCACTCTTAAAGC	GCTCGTAGTACCGTAAGCCAGATAC	GGGTAATCGGTAATCTGCTTTCGCC	TGACGGTGGAGGAGGTTCTCGATCG	GATTACAAACGTGACGACGATAAA	GTCGAC	TAA	GCAACAGTGAGTC	CTCGAG	AA	ACTAGT	CCGAATACTGTCCAATGCCC	GTTTTAGAGCTAGAAATAGCAAGTT	CATAAGTGGACCCATTTTGGGCGGT	CAGCCATCAAGGCCACTCTTAAAGC	1	SM-88
GCTCGTAGTACCGTAAGCCAGATACTTTTAGCGGCACAGGGCTTACGTACTGACGGTGGAGGAGGTTCTCGATCGGATTATAAGCACGATGACGATAAAGTCGACTAACAATGTCCATGCTCTCGAGAAACTAGTACTAGACGCTTTCCTCTGCCGTTTTAGAGCTAGAAATAGCAAGTTCGCTAAGAAGGGGTATTCCGTCACTCAGCCATCAAGGCCACTCTTAAAGC	GCTCGTAGTACCGTAAGCCAGATAC	TTTTAGCGGCACAGGGCTTACGTAC	TGACGGTGGAGGAGGTTCTCGATCG	GATTATAAGCACGATGACGATAAA	GTCGAC	TAA	CAATGTCCATGCT	CTCGAG	AA	ACTAGT	ACTAGACGCTTTCCTCTGCC	GTTTTAGAGCTAGAAATAGCAAGTT	CGCTAAGAAGGGGTATTCCGTCACT	CAGCCATCAAGGCCACTCTTAAAGC	2	SM-106
GCTCGTAGTACCGTAAGCCAGATACCGTGGGGTCTAGTCTCACAAGTAACTGACGGTGGAGGAGGTTCTCGATCGGACTATAAATGGGATGATGACAAAGTCGACTAAGAATCTCCCCTACCTCGAGAAACTAGTTCATTTCAAACCGACAAGTCGTTTTAGAGCTAGAAATAGCAAGTTCAGATGAATCGGCTTGCTTCTACCCCAGCCATCAAGGCCACTCTTAAAGC	GCTCGTAGTACCGTAAGCCAGATAC	CGTGGGGTCTAGTCTCACAAGTAAC	TGACGGTGGAGGAGGTTCTCGATCG	GACTATAAATGGGATGATGACAAA	GTCGAC	TAA	GAATCTCCCCTAC	CTCGAG	AA	ACTAGT	TCATTTCAAACCGACAAGTC	GTTTTAGAGCTAGAAATAGCAAGTT	CAGATGAATCGGCTTGCTTCTACCC	CAGCCATCAAGGCCACTCTTAAAGC	4	SM-147
GCTCGTAGTACCGTAAGCCAGATACGGGTAATCGGTAATCTGCTTTCGCCTGACGGTGGAGGAGGTTCTCGATCGGATCAGAAAGATGATGATGATAAGGTCGACTAAACGAACCGACTAACTCGAGAAACTAGTGTGCCTGCCAAACACGTAGTGTTTTAGAGCTAGAAATAGCAAGTTCATAAGTGGACCCATTTTGGGCGGTCAGCCATCAAGGCCACTCTTAAAGC	GCTCGTAGTACCGTAAGCCAGATAC	GGGTAATCGGTAATCTGCTTTCGCC	TGACGGTGGAGGAGGTTCTCGATCG	GATCAGAAAGATGATGATGATAAG	GTCGAC	TAA	ACGAACCGACTAA	CTCGAG	AA	ACTAGT	GTGCCTGCCAAACACGTAGT	GTTTTAGAGCTAGAAATAGCAAGTT	CATAAGTGGACCCATTTTGGGCGGT	CAGCCATCAAGGCCACTCTTAAAGC	1	SM-72
GCTCGTAGTACCGTAAGCCAGATACGGGTAATCGGTAATCTGCTTTCGCCTGACGGTGGAGGAGGTTCTCGATCGGACTATACGGATGACGACGATAAAGTCGACTAACACCGTGGATATACTCGAGAAACTAGTTACCACCAACGTGACGCGAGGTTTTAGAGCTAGAAATAGCAAGTTCATAAGTGGACCCATTTTGGGCGGTCAGCCATCAAGGCCACTCTTAAAGC	GCTCGTAGTACCGTAAGCCAGATAC	GGGTAATCGGTAATCTGCTTTCGCC	TGACGGTGGAGGAGGTTCTCGATCG	GACTATACGGATGACGACGATAAA	GTCGAC	TAA	CACCGTGGATATA	CTCGAG	AA	ACTAGT	TACCACCAACGTGACGCGAG	GTTTTAGAGCTAGAAATAGCAAGTT	CATAAGTGGACCCATTTTGGGCGGT	CAGCCATCAAGGCCACTCTTAAAGC	1	SM-100
GCTCGTAGTACCGTAAGCCAGATACCGTGGGGTCTAGTCTCACAAGTAACTGACGGTGGAGGAGGTTCTCGATCGGATGAAAAAGACGATGACGACAAAGTCGACTAAGAATGGAGTAACGCTCGAGAAACTAGTACTATACGACCGCCGTTCCCGTTTTAGAGCTAGAAATAGCAAGTTCAGATGAATCGGCTTGCTTCTACCCCAGCCATCAAGGCCACTCTTAAAGC	GCTCGTAGTACCGTAAGCCAGATAC	CGTGGGGTCTAGTCTCACAAGTAAC	TGACGGTGGAGGAGGTTCTCGATCG	GATGAAAAAGACGATGACGACAAA	GTCGAC	TAA	GAATGGAGTAACG	CTCGAG	AA	ACTAGT	ACTATACGACCGCCGTTCCC	GTTTTAGAGCTAGAAATAGCAAGTT	CAGATGAATCGGCTTGCTTCTACCC	CAGCCATCAAGGCCACTCTTAAAGC	4	SM-69
GCTCGTAGTACCGTAAGCCAGATACCGTGGGGTCTAGTCTCACAAGTAACTGACGGTGGAGGAGGTTCTCGATCGGACTACAAAGATGATCATGATAAAGTCGACTAAGATCTCGGTTCAACTCGAGAAACTAGTTTGAAGTGCCTCATTCCGACGTTTTAGAGCTAGAAATAGCAAGTTCAGATGAATCGGCTTGCTTCTACCCCAGCCATCAAGGCCACTCTTAAAGC	GCTCGTAGTACCGTAAGCCAGATAC	CGTGGGGTCTAGTCTCACAAGTAAC	TGACGGTGGAGGAGGTTCTCGATCG	GACTACAAAGATGATCATGATAAA	GTCGAC	TAA	GATCTCGGTTCAA	CTCGAG	AA	ACTAGT	TTGAAGTGCCTCATTCCGAC	GTTTTAGAGCTAGAAATAGCAAGTT	CAGATGAATCGGCTTGCTTCTACCC	CAGCCATCAAGGCCACTCTTAAAGC	4	SM-79
GCTCGTAGTACCGTAAGCCAGATACTTTTAGCGGCACAGGGCTTACGTACTGACGGTGGAGGAGGTTCTCGATCGGATTTTAAAGACGACGACGATAAAGTCGACTAAGCCAGTGTAATAGCTCGAGAAACTAGTGTCGTTACCCAATGCGTATAGTTTTAGAGCTAGAAATAGCAAGTTCGCTAAGAAGGGGTATTCCGTCACTCAGCCATCAAGGCCACTCTTAAAGC	GCTCGTAGTACCGTAAGCCAGATAC	TTTTAGCGGCACAGGGCTTACGTAC	TGACGGTGGAGGAGGTTCTCGATCG	GATTTTAAAGACGACGACGATAAA	GTCGAC	TAA	GCCAGTGTAATAG	CTCGAG	AA	ACTAGT	GTCGTTACCCAATGCGTATA	GTTTTAGAGCTAGAAATAGCAAGTT	CGCTAAGAAGGGGTATTCCGTCACT	CAGCCATCAAGGCCACTCTTAAAGC	2	SM-89
GCTCGTAGTACCGTAAGCCAGATACCGTGGGGTCTAGTCTCACAAGTAACTGACGGTGGAGGAGGTTCTCGATCGGACTATGATGATGACGATGACAAGGTCGACTAACTCGCTTCCATTCCTCGAGAAACTAGTCACTTTAAAGACATCGTGACGTTTTAGAGCTAGAAATAGCAAGTTCAGATGAATCGGCTTGCTTCTACCCCAGCCATCAAGGCCACTCTTAAAGC	GCTCGTAGTACCGTAAGCCAGATAC	CGTGGGGTCTAGTCTCACAAGTAAC	TGACGGTGGAGGAGGTTCTCGATCG	GACTATGATGATGACGATGACAAG	GTCGAC	TAA	CTCGCTTCCATTC	CTCGAG	AA	ACTAGT	CACTTTAAAGACATCGTGAC	GTTTTAGAGCTAGAAATAGCAAGTT	CAGATGAATCGGCTTGCTTCTACCC	CAGCCATCAAGGCCACTCTTAAAGC	4	SM-35
GCTCGTAGTACCGTAAGCCAGATACTTTTAGCGGCACAGGGCTTACGTACTGACGGTGGAGGAGGTTCTCGATCGGGTTACAAAGACGACGATGATAAAGTCGACTAACCAATGTTGTCACCTCGAGAAACTAGTCGATACAGAGATTATGCACTGTTTTAGAGCTAGAAATAGCAAGTTCGCTAAGAAGGGGTATTCCGTCACTCAGCCATCAAGGCCACTCTTAAAGC	GCTCGTAGTACCGTAAGCCAGATAC	TTTTAGCGGCACAGGGCTTACGTAC	TGACGGTGGAGGAGGTTCTCGATCG	GGTTACAAAGACGACGATGATAAA	GTCGAC	TAA	CCAATGTTGTCAC	CTCGAG	AA	ACTAGT	CGATACAGAGATTATGCACT	GTTTTAGAGCTAGAAATAGCAAGTT	CGCTAAGAAGGGGTATTCCGTCACT	CAGCCATCAAGGCCACTCTTAAAGC	2	SM-57
GCTCGTAGTACCGTAAGCCAGATACGACTATTGCCGATTGCGTACCGATGTGACGGTGGAGGAGGTTCTCGATCGGATTATAAAACCGACGACGATAAGGTCGACTAAGAGTTGCTCCTATCTCGAGAAACTAGTTAAGCGACAGATCCCTCGAAGTTTTAGAGCTAGAAATAGCAAGTTCGCACTCAACAACGGGTAATGTCTGCAGCCATCAAGGCCACTCTTAAAGC	GCTCGTAGTACCGTAAGCCAGATAC	GACTATTGCCGATTGCGTACCGATG	TGACGGTGGAGGAGGTTCTCGATCG	GATTATAAAACCGACGACGATAAG	GTCGAC	TAA	GAGTTGCTCCTAT	CTCGAG	AA	ACTAGT	TAAGCGACAGATCCCTCGAA	GTTTTAGAGCTAGAAATAGCAAGTT	CGCACTCAACAACGGGTAATGTCTG	CAGCCATCAAGGCCACTCTTAAAGC	3	SM-63
GCTCGTAGTACCGTAAGCCAGATACGACTATTGCCGATTGCGTACCGATGTGACGGTGGAGGAGGTTCTCGATCGGATTATAAAGATGATATGGATAAAGTCGACTAAGGTAGCTCAAACACTCGAGAAACTAGTAAAGCTACCATCGCTGCACAGTTTTAGAGCTAGAAATAGCAAGTTCGCACTCAACAACGGGTAATGTCTGCAGCCATCAAGGCCACTCTTAAAGC	GCTCGTAGTACCGTAAGCCAGATAC	GACTATTGCCGATTGCGTACCGATG	TGACGGTGGAGGAGGTTCTCGATCG	GATTATAAAGATGATATGGATAAA	GTCGAC	TAA	GGTAGCTCAAACA	CTCGAG	AA	ACTAGT	AAAGCTACCATCGCTGCACA	GTTTTAGAGCTAGAAATAGCAAGTT	CGCACTCAACAACGGGTAATGTCTG	CAGCCATCAAGGCCACTCTTAAAGC	3	SM-26
GCTCGTAGTACCGTAAGCCAGATACCGTGGGGTCTAGTCTCACAAGTAACTGACGGTGGAGGAGGTTCTCGATCGGATTATAAAGATGACGATAACAAGGTCGACTAATATGCTTGTCGCGCTCGAGAAACTAGTCCACGTCAATACGTCAGTAAGTTTTAGAGCTAGAAATAGCAAGTTCAGATGAATCGGCTTGCTTCTACCCCAGCCATCAAGGCCACTCTTAAAGC	GCTCGTAGTACCGTAAGCCAGATAC	CGTGGGGTCTAGTCTCACAAGTAAC	TGACGGTGGAGGAGGTTCTCGATCG	GATTATAAAGATGACGATAACAAG	GTCGAC	TAA	TATGCTTGTCGCG	CTCGAG	AA	ACTAGT	CCACGTCAATACGTCAGTAA	GTTTTAGAGCTAGAAATAGCAAGTT	CAGATGAATCGGCTTGCTTCTACCC	CAGCCATCAAGGCCACTCTTAAAGC	4	SM-107
GCTCGTAGTACCGTAAGCCAGATACTTTTAGCGGCACAGGGCTTACGTACTGACGGTGGAGGAGGTTCTCGATCGGACTACAAAGATGATGATTTCAAAGTCGACTAAGCACTATTACCTCCTCGAGAAACTAGTTTAAGTACATTAAAGTGAACGTTTTAGAGCTAGAAATAGCAAGTTCGCTAAGAAGGGGTATTCCGTCACTCAGCCATCAAGGCCACTCTTAAAGC	GCTCGTAGTACCGTAAGCCAGATAC	TTTTAGCGGCACAGGGCTTACGTAC	TGACGGTGGAGGAGGTTCTCGATCG	GACTACAAAGATGATGATTTCAAA	GTCGAC	TAA	GCACTATTACCTC	CTCGAG	AA	ACTAGT	TTAAGTACATTAAAGTGAAC	GTTTTAGAGCTAGAAATAGCAAGTT	CGCTAAGAAGGGGTATTCCGTCACT	CAGCCATCAAGGCCACTCTTAAAGC	2	SM-99
GCTCGTAGTACCGTAAGCCAGATACGGGTAATCGGTAATCTGCTTTCGCCTGACGGTGGAGGAGGTTCTCGATCGGATTATGTGGATGATGACGATAAAGTCGACTAAGATCTTGCTCCCACTCGAGAAACTAGTCATCTGTACGTGAAATGCAGGTTTTAGAGCTAGAAATAGCAAGTTCATAAGTGGACCCATTTTGGGCGGTCAGCCATCAAGGCCACTCTTAAAGC	GCTCGTAGTACCGTAAGCCAGATAC	GGGTAATCGGTAATCTGCTTTCGCC	TGACGGTGGAGGAGGTTCTCGATCG	GATTATGTGGATGATGACGATAAA	GTCGAC	TAA	GATCTTGCTCCCA	CTCGAG	AA	ACTAGT	CATCTGTACGTGAAATGCAG	GTTTTAGAGCTAGAAATAGCAAGTT	CATAAGTGGACCCATTTTGGGCGGT	CAGCCATCAAGGCCACTCTTAAAGC	1	SM-133
GCTCGTAGTACCGTAAGCCAGATACGACTATTGCCGATTGCGTACCGATGTGACGGTGGAGGAGGTTCTCGATCGGACTACAAAGATCGCGACGATAAAGTCGACTAAGTTTTCCCTCCCACTCGAGAAACTAGTGTTCGTATGACAGCTACTCGGTTTTAGAGCTAGAAATAGCAAGTTCGCACTCAACAACGGGTAATGTCTGCAGCCATCAAGGCCACTCTTAAAGC	GCTCGTAGTACCGTAAGCCAGATAC	GACTATTGCCGATTGCGTACCGATG	TGACGGTGGAGGAGGTTCTCGATCG	GACTACAAAGATCGCGACGATAAA	GTCGAC	TAA	GTTTTCCCTCCCA	CTCGAG	AA	ACTAGT	GTTCGTATGACAGCTACTCG	GTTTTAGAGCTAGAAATAGCAAGTT	CGCACTCAACAACGGGTAATGTCTG	CAGCCATCAAGGCCACTCTTAAAGC	3	SM-104
GCTCGTAGTACCGTAAGCCAGATACGGGTAATCGGTAATCTGCTTTCGCCTGACGGTGGAGGAGGTTCTCGATCGCCGTACAAAGACGATGACGACAAAGTCGACTAAGCTTCTTAAGGCGCTCGAGAAACTAGTCCACCGAGCCAACGTAAAAGGTTTTAGAGCTAGAAATAGCAAGTTCATAAGTGGACCCATTTTGGGCGGTCAGCCATCAAGGCCACTCTTAAAGC	GCTCGTAGTACCGTAAGCCAGATAC	GGGTAATCGGTAATCTGCTTTCGCC	TGACGGTGGAGGAGGTTCTCGATCG	CCGTACAAAGACGATGACGACAAA	GTCGAC	TAA	GCTTCTTAAGGCG	CTCGAG	AA	ACTAGT	CCACCGAGCCAACGTAAAAG	GTTTTAGAGCTAGAAATAGCAAGTT	CATAAGTGGACCCATTTTGGGCGGT	CAGCCATCAAGGCCACTCTTAAAGC	1	SM-42
GCTCGTAGTACCGTAAGCCAGATACGACTATTGCCGATTGCGTACCGATGTGACGGTGGAGGAGGTTCTCGATCGGATTATAAAGACGATTTTGACAAAGTCGACTAATATTGCGCCTCGACTCGAGAAACTAGTCTACCGTAAGAAAGTACGATGTTTTAGAGCTAGAAATAGCAAGTTCGCACTCAACAACGGGTAATGTCTGCAGCCATCAAGGCCACTCTTAAAGC	GCTCGTAGTACCGTAAGCCAGATAC	GACTATTGCCGATTGCGTACCGATG	TGACGGTGGAGGAGGTTCTCGATCG	GATTATAAAGACGATTTTGACAAA	GTCGAC	TAA	TATTGCGCCTCGA	CTCGAG	AA	ACTAGT	CTACCGTAAGAAAGTACGAT	GTTTTAGAGCTAGAAATAGCAAGTT	CGCACTCAACAACGGGTAATGTCTG	CAGCCATCAAGGCCACTCTTAAAGC	3	SM-68
GCTCGTAGTACCGTAAGCCAGATACTTTTAGCGGCACAGGGCTTACGTACTGACGGTGGAGGAGGTTCTCGATCGGATTATAAGGACGATTGGGACAAAGTCGACTAATGAGAGAGCGTTCCTCGAGAAACTAGTCTTTGTCAGCCCTTGTCCTTGTTTTAGAGCTAGAAATAGCAAGTTCGCTAAGAAGGGGTATTCCGTCACTCAGCCATCAAGGCCACTCTTAAAGC	GCTCGTAGTACCGTAAGCCAGATAC	TTTTAGCGGCACAGGGCTTACGTAC	TGACGGTGGAGGAGGTTCTCGATCG	GATTATAAGGACGATTGGGACAAA	GTCGAC	TAA	TGAGAGAGCGTTC	CTCGAG	AA	ACTAGT	CTTTGTCAGCCCTTGTCCTT	GTTTTAGAGCTAGAAATAGCAAGTT	CGCTAAGAAGGGGTATTCCGTCACT	CAGCCATCAAGGCCACTCTTAAAGC	2	SM-134
GCTCGTAGTACCGTAAGCCAGATACTTTTAGCGGCACAGGGCTTACGTACTGACGGTGGAGGAGGTTCTCGATCGGACTATAAAGACGACGATGACAAAGTCGACTAATCTCAGCGTGAATCTCGAGAAACTAGTAGCACTTCGTGTCGAAAACAGTTTTAGAGCTAGAAATAGCAAGTTCGCTAAGAAGGGGTATTCCGTCACTCAGCCATCAAGGCCACTCTTAAAGC	GCTCGTAGTACCGTAAGCCAGATAC	TTTTAGCGGCACAGGGCTTACGTAC	TGACGGTGGAGGAGGTTCTCGATCG	GACTATAAAGACGACGATGACAAA	GTCGAC	TAA	TCTCAGCGTGAAT	CTCGAG	AA	ACTAGT	AGCACTTCGTGTCGAAAACA	GTTTTAGAGCTAGAAATAGCAAGTT	CGCTAAGAAGGGGTATTCCGTCACT	CAGCCATCAAGGCCACTCTTAAAGC	2	SM-37
GCTCGTAGTACCGTAAGCCAGATACTTTTAGCGGCACAGGGCTTACGTACTGACGGTGGAGGAGGTTCTCGATCGGATTACAAACAGGATGATGATAAAGTCGACTAAGTTAAAGTCTGGGCTCGAGAAACTAGTGTGTAGTCAAGACTCGTAATGTTTTAGAGCTAGAAATAGCAAGTTCGCTAAGAAGGGGTATTCCGTCACTCAGCCATCAAGGCCACTCTTAAAGC	GCTCGTAGTACCGTAAGCCAGATAC	TTTTAGCGGCACAGGGCTTACGTAC	TGACGGTGGAGGAGGTTCTCGATCG	GATTACAAACAGGATGATGATAAA	GTCGAC	TAA	GTTAAAGTCTGGG	CTCGAG	AA	ACTAGT	GTGTAGTCAAGACTCGTAAT	GTTTTAGAGCTAGAAATAGCAAGTT	CGCTAAGAAGGGGTATTCCGTCACT	CAGCCATCAAGGCCACTCTTAAAGC	2	SM-67
GCTCGTAGTACCGTAAGCCAGATACTTTTAGCGGCACAGGGCTTACGTACTGACGGTGGAGGAGGTTCTCGATCGGACTATAAAGATGACTGCGATAAAGTCGACTAACTTGCGTTCGTCTCTCGAGAAACTAGTGTGATTCCAACTACTATCCGGTTTTAGAGCTAGAAATAGCAAGTTCGCTAAGAAGGGGTATTCCGTCACTCAGCCATCAAGGCCACTCTTAAAGC	GCTCGTAGTACCGTAAGCCAGATAC	TTTTAGCGGCACAGGGCTTACGTAC	TGACGGTGGAGGAGGTTCTCGATCG	GACTATAAAGATGACTGCGATAAA	GTCGAC	TAA	CTTGCGTTCGTCT	CTCGAG	AA	ACTAGT	GTGATTCCAACTACTATCCG	GTTTTAGAGCTAGAAATAGCAAGTT	CGCTAAGAAGGGGTATTCCGTCACT	CAGCCATCAAGGCCACTCTTAAAGC	2	SM-32
GCTCGTAGTACCGTAAGCCAGATACGACTATTGCCGATTGCGTACCGATGTGACGGTGGAGGAGGTTCTCGATCGGACTCAAAAGACGATGATGATAAGGTCGACTAACGACGATTCTTTGCTCGAGAAACTAGTGCAGTTTAGTGTCGATGAAAGTTTTAGAGCTAGAAATAGCAAGTTCGCACTCAACAACGGGTAATGTCTGCAGCCATCAAGGCCACTCTTAAAGC	GCTCGTAGTACCGTAAGCCAGATAC	GACTATTGCCGATTGCGTACCGATG	TGACGGTGGAGGAGGTTCTCGATCG	GACTCAAAAGACGATGATGATAAG	GTCGAC	TAA	CGACGATTCTTTG	CTCGAG	AA	ACTAGT	GCAGTTTAGTGTCGATGAAA	GTTTTAGAGCTAGAAATAGCAAGTT	CGCACTCAACAACGGGTAATGTCTG	CAGCCATCAAGGCCACTCTTAAAGC	3	SM-87
GCTCGTAGTACCGTAAGCCAGATACCGTGGGGTCTAGTCTCACAAGTAACTGACGGTGGAGGAGGTTCTCGATCGGACTATAAGGATGATGATGATGGCGTCGACTAATTGGCGAATCCACCTCGAGAAACTAGTACGCCCTAAGTACGACCGACGTTTTAGAGCTAGAAATAGCAAGTTCAGATGAATCGGCTTGCTTCTACCCCAGCCATCAAGGCCACTCTTAAAGC	GCTCGTAGTACCGTAAGCCAGATAC	CGTGGGGTCTAGTCTCACAAGTAAC	TGACGGTGGAGGAGGTTCTCGATCG	GACTATAAGGATGATGATGATGGC	GTCGAC	TAA	TTGGCGAATCCAC	CTCGAG	AA	ACTAGT	ACGCCCTAAGTACGACCGAC	GTTTTAGAGCTAGAAATAGCAAGTT	CAGATGAATCGGCTTGCTTCTACCC	CAGCCATCAAGGCCACTCTTAAAGC	4	SM-132
GCTCGTAGTACCGTAAGCCAGATACCGTGGGGTCTAGTCTCACAAGTAACTGACGGTGGAGGAGGTTCTCGATCGGATTATAAAGATGATGACGATACTGTCGACTAAGGATTCCACTAGGCTCGAGAAACTAGTTAACCATACGAGAGACAACCGTTTTAGAGCTAGAAATAGCAAGTTCAGATGAATCGGCTTGCTTCTACCCCAGCCATCAAGGCCACTCTTAAAGC	GCTCGTAGTACCGTAAGCCAGATAC	CGTGGGGTCTAGTCTCACAAGTAAC	TGACGGTGGAGGAGGTTCTCGATCG	GATTATAAAGATGATGACGATACT	GTCGAC	TAA	GGATTCCACTAGG	CTCGAG	AA	ACTAGT	TAACCATACGAGAGACAACC	GTTTTAGAGCTAGAAATAGCAAGTT	CAGATGAATCGGCTTGCTTCTACCC	CAGCCATCAAGGCCACTCTTAAAGC	4	SM-24
GCTCGTAGTACCGTAAGCCAGATACGGGTAATCGGTAATCTGCTTTCGCCTGACGGTGGAGGAGGTTCTCGATCGGATTGGAAGGATGATGATGATAAAGTCGACTAAAGTGTTTGGGGTGCTCGAGAAACTAGTTCCCCTGAACTGCCCTTAAAGTTTTAGAGCTAGAAATAGCAAGTTCATAAGTGGACCCATTTTGGGCGGTCAGCCATCAAGGCCACTCTTAAAGC	GCTCGTAGTACCGTAAGCCAGATAC	GGGTAATCGGTAATCTGCTTTCGCC	TGACGGTGGAGGAGGTTCTCGATCG	GATTGGAAGGATGATGATGATAAA	GTCGAC	TAA	AGTGTTTGGGGTG	CTCGAG	AA	ACTAGT	TCCCCTGAACTGCCCTTAAA	GTTTTAGAGCTAGAAATAGCAAGTT	CATAAGTGGACCCATTTTGGGCGGT	CAGCCATCAAGGCCACTCTTAAAGC	1	SM-120
GCTCGTAGTACCGTAAGCCAGATACTTTTAGCGGCACAGGGCTTACGTACTGACGGTGGAGGAGGTTCTCGATCGGACTACAAAGACTGGGACGATAAAGTCGACTAACAATTCACGTTCGCTCGAGAAACTAGTCAATGATTAGACCGTTGATCGTTTTAGAGCTAGAAATAGCAAGTTCGCTAAGAAGGGGTATTCCGTCACTCAGCCATCAAGGCCACTCTTAAAGC	GCTCGTAGTACCGTAAGCCAGATAC	TTTTAGCGGCACAGGGCTTACGTAC	TGACGGTGGAGGAGGTTCTCGATCG	GACTACAAAGACTGGGACGATAAA	GTCGAC	TAA	CAATTCACGTTCG	CTCGAG	AA	ACTAGT	CAATGATTAGACCGTTGATC	GTTTTAGAGCTAGAAATAGCAAGTT	CGCTAAGAAGGGGTATTCCGTCACT	CAGCCATCAAGGCCACTCTTAAAGC	2	SM-82
GCTCGTAGTACCGTAAGCCAGATACGACTATTGCCGATTGCGTACCGATGTGACGGTGGAGGAGGTTCTCGATCGGCATATAAAGATGACGATGATAAAGTCGACTAAACGTAATCCTGGACTCGAGAAACTAGTACACGCTGATCGATTATGATGTTTTAGAGCTAGAAATAGCAAGTTCGCACTCAACAACGGGTAATGTCTGCAGCCATCAAGGCCACTCTTAAAGC	GCTCGTAGTACCGTAAGCCAGATAC	GACTATTGCCGATTGCGTACCGATG	TGACGGTGGAGGAGGTTCTCGATCG	GCATATAAAGATGACGATGATAAA	GTCGAC	TAA	ACGTAATCCTGGA	CTCGAG	AA	ACTAGT	ACACGCTGATCGATTATGAT	GTTTTAGAGCTAGAAATAGCAAGTT	CGCACTCAACAACGGGTAATGTCTG	CAGCCATCAAGGCCACTCTTAAAGC	3	SM-109
GCTCGTAGTACCGTAAGCCAGATACTTTTAGCGGCACAGGGCTTACGTACTGACGGTGGAGGAGGTTCTCGATCGGACTATAAAGATGATGATGATCATGTCGACTAACAGGATCATACGTCTCGAGAAACTAGTTCTGCTCGTGCCTGTTTCAAGTTTTAGAGCTAGAAATAGCAAGTTCGCTAAGAAGGGGTATTCCGTCACTCAGCCATCAAGGCCACTCTTAAAGC	GCTCGTAGTACCGTAAGCCAGATAC	TTTTAGCGGCACAGGGCTTACGTAC	TGACGGTGGAGGAGGTTCTCGATCG	GACTATAAAGATGATGATGATCAT	GTCGAC	TAA	CAGGATCATACGT	CTCGAG	AA	ACTAGT	TCTGCTCGTGCCTGTTTCAA	GTTTTAGAGCTAGAAATAGCAAGTT	CGCTAAGAAGGGGTATTCCGTCACT	CAGCCATCAAGGCCACTCTTAAAGC	2	SM-20
GCTCGTAGTACCGTAAGCCAGATACCGTGGGGTCTAGTCTCACAAGTAACTGACGGTGGAGGAGGTTCTCGATCGGACTATATCGATGATGATGATAAGGTCGACTAAAATCCATACGCAGCTCGAGAAACTAGTCGTTTGTAAGTATCGCCTGTGTTTTAGAGCTAGAAATAGCAAGTTCAGATGAATCGGCTTGCTTCTACCCCAGCCATCAAGGCCACTCTTAAAGC	GCTCGTAGTACCGTAAGCCAGATAC	CGTGGGGTCTAGTCTCACAAGTAAC	TGACGGTGGAGGAGGTTCTCGATCG	GACTATATCGATGATGATGATAAG	GTCGAC	TAA	AATCCATACGCAG	CTCGAG	AA	ACTAGT	CGTTTGTAAGTATCGCCTGT	GTTTTAGAGCTAGAAATAGCAAGTT	CAGATGAATCGGCTTGCTTCTACCC	CAGCCATCAAGGCCACTCTTAAAGC	4	SM-64
GCTCGTAGTACCGTAAGCCAGATACGACTATTGCCGATTGCGTACCGATGTGACGGTGGAGGAGGTTCTCGATCGGATTACCAGGACGACGATGATAAGGTCGACTAATTTACTTACGGGGCTCGAGAAACTAGTCGCAGCAAATAACGTGATCCGTTTTAGAGCTAGAAATAGCAAGTTCGCACTCAACAACGGGTAATGTCTGCAGCCATCAAGGCCACTCTTAAAGC	GCTCGTAGTACCGTAAGCCAGATAC	GACTATTGCCGATTGCGTACCGATG	TGACGGTGGAGGAGGTTCTCGATCG	GATTACCAGGACGACGATGATAAG	GTCGAC	TAA	TTTACTTACGGGG	CTCGAG	AA	ACTAGT	CGCAGCAAATAACGTGATCC	GTTTTAGAGCTAGAAATAGCAAGTT	CGCACTCAACAACGGGTAATGTCTG	CAGCCATCAAGGCCACTCTTAAAGC	3	SM-31
GCTCGTAGTACCGTAAGCCAGATACCGTGGGGTCTAGTCTCACAAGTAACTGACGGTGGAGGAGGTTCTCGATCGACCTATAAGGATGATGACGACAAAGTCGACTAAGCTAACACACCGACTCGAGAAACTAGTTACGCACGCTTCCGTTGTCTGTTTTAGAGCTAGAAATAGCAAGTTCAGATGAATCGGCTTGCTTCTACCCCAGCCATCAAGGCCACTCTTAAAGC	GCTCGTAGTACCGTAAGCCAGATAC	CGTGGGGTCTAGTCTCACAAGTAAC	TGACGGTGGAGGAGGTTCTCGATCG	ACCTATAAGGATGATGACGACAAA	GTCGAC	TAA	GCTAACACACCGA	CTCGAG	AA	ACTAGT	TACGCACGCTTCCGTTGTCT	GTTTTAGAGCTAGAAATAGCAAGTT	CAGATGAATCGGCTTGCTTCTACCC	CAGCCATCAAGGCCACTCTTAAAGC	4	SM-40
GCTCGTAGTACCGTAAGCCAGATACTTTTAGCGGCACAGGGCTTACGTACTGACGGTGGAGGAGGTTCTCGATCGGATTATCTGGACGACGATGACAAAGTCGACTAATGTTACCGGAGCACTCGAGAAACTAGTGTGACGCAATATACGTGTAAGTTTTAGAGCTAGAAATAGCAAGTTCGCTAAGAAGGGGTATTCCGTCACTCAGCCATCAAGGCCACTCTTAAAGC	GCTCGTAGTACCGTAAGCCAGATAC	TTTTAGCGGCACAGGGCTTACGTAC	TGACGGTGGAGGAGGTTCTCGATCG	GATTATCTGGACGACGATGACAAA	GTCGAC	TAA	TGTTACCGGAGCA	CTCGAG	AA	ACTAGT	GTGACGCAATATACGTGTAA	GTTTTAGAGCTAGAAATAGCAAGTT	CGCTAAGAAGGGGTATTCCGTCACT	CAGCCATCAAGGCCACTCTTAAAGC	2	SM-17
GCTCGTAGTACCGTAAGCCAGATACGGGTAATCGGTAATCTGCTTTCGCCTGACGGTGGAGGAGGTTCTCGATCGGACTACAAAGACGAAGACGACAAAGTCGACTAATTGGTCTACGCAACTCGAGAAACTAGTGAGCAGCATGATATATTTCCGTTTTAGAGCTAGAAATAGCAAGTTCATAAGTGGACCCATTTTGGGCGGTCAGCCATCAAGGCCACTCTTAAAGC	GCTCGTAGTACCGTAAGCCAGATAC	GGGTAATCGGTAATCTGCTTTCGCC	TGACGGTGGAGGAGGTTCTCGATCG	GACTACAAAGACGAAGACGACAAA	GTCGAC	TAA	TTGGTCTACGCAA	CTCGAG	AA	ACTAGT	GAGCAGCATGATATATTTCC	GTTTTAGAGCTAGAAATAGCAAGTT	CATAAGTGGACCCATTTTGGGCGGT	CAGCCATCAAGGCCACTCTTAAAGC	1	SM-62
GCTCGTAGTACCGTAAGCCAGATACGGGTAATCGGTAATCTGCTTTCGCCTGACGGTGGAGGAGGTTCTCGATCGGATTATAAAGATGATGATGATTTCGTCGACTAACCCAATAGGGACTCTCGAGAAACTAGTGCAACACCGTATAAGCTGTTGTTTTAGAGCTAGAAATAGCAAGTTCATAAGTGGACCCATTTTGGGCGGTCAGCCATCAAGGCCACTCTTAAAGC	GCTCGTAGTACCGTAAGCCAGATAC	GGGTAATCGGTAATCTGCTTTCGCC	TGACGGTGGAGGAGGTTCTCGATCG	GATTATAAAGATGATGATGATTTC	GTCGAC	TAA	CCCAATAGGGACT	CTCGAG	AA	ACTAGT	GCAACACCGTATAAGCTGTT	GTTTTAGAGCTAGAAATAGCAAGTT	CATAAGTGGACCCATTTTGGGCGGT	CAGCCATCAAGGCCACTCTTAAAGC	1	SM-124
GCTCGTAGTACCGTAAGCCAGATACGGGTAATCGGTAATCTGCTTTCGCCTGACGGTGGAGGAGGTTCTCGATCGGACTATAAAGACGATGACGGCAAAGTCGACTAACATGCTGTAAGCTCTCGAGAAACTAGTCCGCAATACTTATCTCAGCTGTTTTAGAGCTAGAAATAGCAAGTTCATAAGTGGACCCATTTTGGGCGGTCAGCCATCAAGGCCACTCTTAAAGC	GCTCGTAGTACCGTAAGCCAGATAC	GGGTAATCGGTAATCTGCTTTCGCC	TGACGGTGGAGGAGGTTCTCGATCG	GACTATAAAGACGATGACGGCAAA	GTCGAC	TAA	CATGCTGTAAGCT	CTCGAG	AA	ACTAGT	CCGCAATACTTATCTCAGCT	GTTTTAGAGCTAGAAATAGCAAGTT	CATAAGTGGACCCATTTTGGGCGGT	CAGCCATCAAGGCCACTCTTAAAGC	1	SM-113
GCTCGTAGTACCGTAAGCCAGATACGGGTAATCGGTAATCTGCTTTCGCCTGACGGTGGAGGAGGTTCTCGATCGGATTATAAGGATAACGATGATAAAGTCGACTAACGCCGTGAGTTTTCTCGAGAAACTAGTAAACACACGCATCGAAATGTGTTTTAGAGCTAGAAATAGCAAGTTCATAAGTGGACCCATTTTGGGCGGTCAGCCATCAAGGCCACTCTTAAAGC	GCTCGTAGTACCGTAAGCCAGATAC	GGGTAATCGGTAATCTGCTTTCGCC	TGACGGTGGAGGAGGTTCTCGATCG	GATTATAAGGATAACGATGATAAA	GTCGAC	TAA	CGCCGTGAGTTTT	CTCGAG	AA	ACTAGT	AAACACACGCATCGAAATGT	GTTTTAGAGCTAGAAATAGCAAGTT	CATAAGTGGACCCATTTTGGGCGGT	CAGCCATCAAGGCCACTCTTAAAGC	1	SM-29
GCTCGTAGTACCGTAAGCCAGATACGACTATTGCCGATTGCGTACCGATGTGACGGTGGAGGAGGTTCTCGATCGGATTACTGGGATGATGATGATAAGGTCGACTAACTCTTGAGAGGTTCTCGAGAAACTAGTTACGAACACACCGACGTCAAGTTTTAGAGCTAGAAATAGCAAGTTCGCACTCAACAACGGGTAATGTCTGCAGCCATCAAGGCCACTCTTAAAGC	GCTCGTAGTACCGTAAGCCAGATAC	GACTATTGCCGATTGCGTACCGATG	TGACGGTGGAGGAGGTTCTCGATCG	GATTACTGGGATGATGATGATAAG	GTCGAC	TAA	CTCTTGAGAGGTT	CTCGAG	AA	ACTAGT	TACGAACACACCGACGTCAA	GTTTTAGAGCTAGAAATAGCAAGTT	CGCACTCAACAACGGGTAATGTCTG	CAGCCATCAAGGCCACTCTTAAAGC	3	SM-92
GCTCGTAGTACCGTAAGCCAGATACCGTGGGGTCTAGTCTCACAAGTAACTGACGGTGGAGGAGGTTCTCGATCGGATTGGAAAGATGACGACGATAAAGTCGACTAAGTATTCTCGTCGCCTCGAGAAACTAGTTTCCTGCGTTACCATACAAGGTTTTAGAGCTAGAAATAGCAAGTTCAGATGAATCGGCTTGCTTCTACCCCAGCCATCAAGGCCACTCTTAAAGC	GCTCGTAGTACCGTAAGCCAGATAC	CGTGGGGTCTAGTCTCACAAGTAAC	TGACGGTGGAGGAGGTTCTCGATCG	GATTGGAAAGATGACGACGATAAA	GTCGAC	TAA	GTATTCTCGTCGC	CTCGAG	AA	ACTAGT	TTCCTGCGTTACCATACAAG	GTTTTAGAGCTAGAAATAGCAAGTT	CAGATGAATCGGCTTGCTTCTACCC	CAGCCATCAAGGCCACTCTTAAAGC	4	SM-120
GCTCGTAGTACCGTAAGCCAGATACCGTGGGGTCTAGTCTCACAAGTAACTGACGGTGGAGGAGGTTCTCGATCGGACTACAAGGATGATGATGATCGCGTCGACTAAAGCCAACCTAAGGCTCGAGAAACTAGTAGTGCCGATGAGAATGCACCGTTTTAGAGCTAGAAATAGCAAGTTCAGATGAATCGGCTTGCTTCTACCCCAGCCATCAAGGCCACTCTTAAAGC	GCTCGTAGTACCGTAAGCCAGATAC	CGTGGGGTCTAGTCTCACAAGTAAC	TGACGGTGGAGGAGGTTCTCGATCG	GACTACAAGGATGATGATGATCGC	GTCGAC	TAA	AGCCAACCTAAGG	CTCGAG	AA	ACTAGT	AGTGCCGATGAGAATGCACC	GTTTTAGAGCTAGAAATAGCAAGTT	CAGATGAATCGGCTTGCTTCTACCC	CAGCCATCAAGGCCACTCTTAAAGC	4	SM-36
GCTCGTAGTACCGTAAGCCAGATACGGGTAATCGGTAATCTGCTTTCGCCTGACGGTGGAGGAGGTTCTCGATCGAGTTATAAAGATGACGATGACAAAGTCGACTAATATCAGGTCAAGCCTCGAGAAACTAGTGCATCAGACGCCAAACAACAGTTTTAGAGCTAGAAATAGCAAGTTCATAAGTGGACCCATTTTGGGCGGTCAGCCATCAAGGCCACTCTTAAAGC	GCTCGTAGTACCGTAAGCCAGATAC	GGGTAATCGGTAATCTGCTTTCGCC	TGACGGTGGAGGAGGTTCTCGATCG	AGTTATAAAGATGACGATGACAAA	GTCGAC	TAA	TATCAGGTCAAGC	CTCGAG	AA	ACTAGT	GCATCAGACGCCAAACAACA	GTTTTAGAGCTAGAAATAGCAAGTT	CATAAGTGGACCCATTTTGGGCGGT	CAGCCATCAAGGCCACTCTTAAAGC	1	SM-49
GCTCGTAGTACCGTAAGCCAGATACGGGTAATCGGTAATCTGCTTTCGCCTGACGGTGGAGGAGGTTCTCGATCGGACTATAAGGACTACGATGATAAAGTCGACTAAGCAAGCCTACACTCTCGAGAAACTAGTGCGTAGTAAGTAGTGTGATTGTTTTAGAGCTAGAAATAGCAAGTTCATAAGTGGACCCATTTTGGGCGGTCAGCCATCAAGGCCACTCTTAAAGC	GCTCGTAGTACCGTAAGCCAGATAC	GGGTAATCGGTAATCTGCTTTCGCC	TGACGGTGGAGGAGGTTCTCGATCG	GACTATAAGGACTACGATGATAAA	GTCGAC	TAA	GCAAGCCTACACT	CTCGAG	AA	ACTAGT	GCGTAGTAAGTAGTGTGATT	GTTTTAGAGCTAGAAATAGCAAGTT	CATAAGTGGACCCATTTTGGGCGGT	CAGCCATCAAGGCCACTCTTAAAGC	1	SM-140
GCTCGTAGTACCGTAAGCCAGATACGACTATTGCCGATTGCGTACCGATGTGACGGTGGAGGAGGTTCTCGATCGGATTATCATGATGATGACGATAAAGTCGACTAATGGTTAGATCAGGCTCGAGAAACTAGTCAACTTGAACCCGAGTTGCAGTTTTAGAGCTAGAAATAGCAAGTTCGCACTCAACAACGGGTAATGTCTGCAGCCATCAAGGCCACTCTTAAAGC	GCTCGTAGTACCGTAAGCCAGATAC	GACTATTGCCGATTGCGTACCGATG	TGACGGTGGAGGAGGTTCTCGATCG	GATTATCATGATGATGACGATAAA	GTCGAC	TAA	TGGTTAGATCAGG	CTCGAG	AA	ACTAGT	CAACTTGAACCCGAGTTGCA	GTTTTAGAGCTAGAAATAGCAAGTT	CGCACTCAACAACGGGTAATGTCTG	CAGCCATCAAGGCCACTCTTAAAGC	3	SM-152
GCTCGTAGTACCGTAAGCCAGATACGGGTAATCGGTAATCTGCTTTCGCCTGACGGTGGAGGAGGTTCTCGATCGGATTATCAGGATGATGACGATAAAGTCGACTAATCTCCGTGTCAGTCTCGAGAAACTAGTGCACCGCAGAATTATGCTTGGTTTTAGAGCTAGAAATAGCAAGTTCATAAGTGGACCCATTTTGGGCGGTCAGCCATCAAGGCCACTCTTAAAGC	GCTCGTAGTACCGTAAGCCAGATAC	GGGTAATCGGTAATCTGCTTTCGCC	TGACGGTGGAGGAGGTTCTCGATCG	GATTATCAGGATGATGACGATAAA	GTCGAC	TAA	TCTCCGTGTCAGT	CTCGAG	AA	ACTAGT	GCACCGCAGAATTATGCTTG	GTTTTAGAGCTAGAAATAGCAAGTT	CATAAGTGGACCCATTTTGGGCGGT	CAGCCATCAAGGCCACTCTTAAAGC	1	SM-31
GCTCGTAGTACCGTAAGCCAGATACCGTGGGGTCTAGTCTCACAAGTAACTGACGGTGGAGGAGGTTCTCGATCGGACTATAAAGACACGGATGACAAAGTCGACTAAGTAGGTAAGGCTACTCGAGAAACTAGTAAGACGAGCACACCTCCCTTGTTTTAGAGCTAGAAATAGCAAGTTCAGATGAATCGGCTTGCTTCTACCCCAGCCATCAAGGCCACTCTTAAAGC	GCTCGTAGTACCGTAAGCCAGATAC	CGTGGGGTCTAGTCTCACAAGTAAC	TGACGGTGGAGGAGGTTCTCGATCG	GACTATAAAGACACGGATGACAAA	GTCGAC	TAA	GTAGGTAAGGCTA	CTCGAG	AA	ACTAGT	AAGACGAGCACACCTCCCTT	GTTTTAGAGCTAGAAATAGCAAGTT	CAGATGAATCGGCTTGCTTCTACCC	CAGCCATCAAGGCCACTCTTAAAGC	4	SM-145
GCTCGTAGTACCGTAAGCCAGATACGACTATTGCCGATTGCGTACCGATGTGACGGTGGAGGAGGTTCTCGATCGGATAAAAAAGACGACGATGATAAGGTCGACTAACGCTCTGATATGCCTCGAGAAACTAGTATTTCACTGCAAGACCCGAGGTTTTAGAGCTAGAAATAGCAAGTTCGCACTCAACAACGGGTAATGTCTGCAGCCATCAAGGCCACTCTTAAAGC	GCTCGTAGTACCGTAAGCCAGATAC	GACTATTGCCGATTGCGTACCGATG	TGACGGTGGAGGAGGTTCTCGATCG	GATAAAAAAGACGACGATGATAAG	GTCGAC	TAA	CGCTCTGATATGC	CTCGAG	AA	ACTAGT	ATTTCACTGCAAGACCCGAG	GTTTTAGAGCTAGAAATAGCAAGTT	CGCACTCAACAACGGGTAATGTCTG	CAGCCATCAAGGCCACTCTTAAAGC	3	SM-52
GCTCGTAGTACCGTAAGCCAGATACCGTGGGGTCTAGTCTCACAAGTAACTGACGGTGGAGGAGGTTCTCGATCGGATTATAAAGATATGGATGACAAGGTCGACTAAACTACTGGTTGCGCTCGAGAAACTAGTGAAGTGACGCCCTCTACCCTGTTTTAGAGCTAGAAATAGCAAGTTCAGATGAATCGGCTTGCTTCTACCCCAGCCATCAAGGCCACTCTTAAAGC	GCTCGTAGTACCGTAAGCCAGATAC	CGTGGGGTCTAGTCTCACAAGTAAC	TGACGGTGGAGGAGGTTCTCGATCG	GATTATAAAGATATGGATGACAAG	GTCGAC	TAA	ACTACTGGTTGCG	CTCGAG	AA	ACTAGT	GAAGTGACGCCCTCTACCCT	GTTTTAGAGCTAGAAATAGCAAGTT	CAGATGAATCGGCTTGCTTCTACCC	CAGCCATCAAGGCCACTCTTAAAGC	4	SM-84
GCTCGTAGTACCGTAAGCCAGATACTTTTAGCGGCACAGGGCTTACGTACTGACGGTGGAGGAGGTTCTCGATCGGATTATAAAATGGATGACGATAAAGTCGACTAATGCACTAGGCACTCTCGAGAAACTAGTCGCATTGAATACCATACTTCGTTTTAGAGCTAGAAATAGCAAGTTCGCTAAGAAGGGGTATTCCGTCACTCAGCCATCAAGGCCACTCTTAAAGC	GCTCGTAGTACCGTAAGCCAGATAC	TTTTAGCGGCACAGGGCTTACGTAC	TGACGGTGGAGGAGGTTCTCGATCG	GATTATAAAATGGATGACGATAAA	GTCGAC	TAA	TGCACTAGGCACT	CTCGAG	AA	ACTAGT	CGCATTGAATACCATACTTC	GTTTTAGAGCTAGAAATAGCAAGTT	CGCTAAGAAGGGGTATTCCGTCACT	CAGCCATCAAGGCCACTCTTAAAGC	2	SM-14
GCTCGTAGTACCGTAAGCCAGATACGGGTAATCGGTAATCTGCTTTCGCCTGACGGTGGAGGAGGTTCTCGATCGGGCTATAAAGATGATGATGACAAAGTCGACTAAGGGTTAGCATTCGCTCGAGAAACTAGTCGTGACACAGCATAAAAGACGTTTTAGAGCTAGAAATAGCAAGTTCATAAGTGGACCCATTTTGGGCGGTCAGCCATCAAGGCCACTCTTAAAGC	GCTCGTAGTACCGTAAGCCAGATAC	GGGTAATCGGTAATCTGCTTTCGCC	TGACGGTGGAGGAGGTTCTCGATCG	GGCTATAAAGATGATGATGACAAA	GTCGAC	TAA	GGGTTAGCATTCG	CTCGAG	AA	ACTAGT	CGTGACACAGCATAAAAGAC	GTTTTAGAGCTAGAAATAGCAAGTT	CATAAGTGGACCCATTTTGGGCGGT	CAGCCATCAAGGCCACTCTTAAAGC	1	SM-57
GCTCGTAGTACCGTAAGCCAGATACGGGTAATCGGTAATCTGCTTTCGCCTGACGGTGGAGGAGGTTCTCGATCGGATTATAAAGACGATCAGGATAAAGTCGACTAATGTGACCTTCGACCTCGAGAAACTAGTGCCTAACAACCCCAGTTTTCGTTTTAGAGCTAGAAATAGCAAGTTCATAAGTGGACCCATTTTGGGCGGTCAGCCATCAAGGCCACTCTTAAAGC	GCTCGTAGTACCGTAAGCCAGATAC	GGGTAATCGGTAATCTGCTTTCGCC	TGACGGTGGAGGAGGTTCTCGATCG	GATTATAAAGACGATCAGGATAAA	GTCGAC	TAA	TGTGACCTTCGAC	CTCGAG	AA	ACTAGT	GCCTAACAACCCCAGTTTTC	GTTTTAGAGCTAGAAATAGCAAGTT	CATAAGTGGACCCATTTTGGGCGGT	CAGCCATCAAGGCCACTCTTAAAGC	1	SM-16
GCTCGTAGTACCGTAAGCCAGATACGGGTAATCGGTAATCTGCTTTCGCCTGACGGTGGAGGAGGTTCTCGATCGGATTATAAAGATCAAGATGATAAAGTCGACTAACCACTAAAGACGACTCGAGAAACTAGTCACGACCTCCTATAGATTTAGTTTTAGAGCTAGAAATAGCAAGTTCATAAGTGGACCCATTTTGGGCGGTCAGCCATCAAGGCCACTCTTAAAGC	GCTCGTAGTACCGTAAGCCAGATAC	GGGTAATCGGTAATCTGCTTTCGCC	TGACGGTGGAGGAGGTTCTCGATCG	GATTATAAAGATCAAGATGATAAA	GTCGAC	TAA	CCACTAAAGACGA	CTCGAG	AA	ACTAGT	CACGACCTCCTATAGATTTA	GTTTTAGAGCTAGAAATAGCAAGTT	CATAAGTGGACCCATTTTGGGCGGT	CAGCCATCAAGGCCACTCTTAAAGC	1	SM-58
GCTCGTAGTACCGTAAGCCAGATACGACTATTGCCGATTGCGTACCGATGTGACGGTGGAGGAGGTTCTCGATCGGATTACAATGACGATGACGATAAGGTCGACTAAAGCATGAAGCTCTCTCGAGAAACTAGTGTAGCTCTGACTCTTAACATGTTTTAGAGCTAGAAATAGCAAGTTCGCACTCAACAACGGGTAATGTCTGCAGCCATCAAGGCCACTCTTAAAGC	GCTCGTAGTACCGTAAGCCAGATAC	GACTATTGCCGATTGCGTACCGATG	TGACGGTGGAGGAGGTTCTCGATCG	GATTACAATGACGATGACGATAAG	GTCGAC	TAA	AGCATGAAGCTCT	CTCGAG	AA	ACTAGT	GTAGCTCTGACTCTTAACAT	GTTTTAGAGCTAGAAATAGCAAGTT	CGCACTCAACAACGGGTAATGTCTG	CAGCCATCAAGGCCACTCTTAAAGC	3	SM-27
GCTCGTAGTACCGTAAGCCAGATACTTTTAGCGGCACAGGGCTTACGTACTGACGGTGGAGGAGGTTCTCGATCGGATTACAAAGACGACGATGATGCAGTCGACTAAGCCTCTTGTGATCCTCGAGAAACTAGTAAACGATCCGTATAACCCTCGTTTTAGAGCTAGAAATAGCAAGTTCGCTAAGAAGGGGTATTCCGTCACTCAGCCATCAAGGCCACTCTTAAAGC	GCTCGTAGTACCGTAAGCCAGATAC	TTTTAGCGGCACAGGGCTTACGTAC	TGACGGTGGAGGAGGTTCTCGATCG	GATTACAAAGACGACGATGATGCA	GTCGAC	TAA	GCCTCTTGTGATC	CTCGAG	AA	ACTAGT	AAACGATCCGTATAACCCTC	GTTTTAGAGCTAGAAATAGCAAGTT	CGCTAAGAAGGGGTATTCCGTCACT	CAGCCATCAAGGCCACTCTTAAAGC	2	SM-5
GCTCGTAGTACCGTAAGCCAGATACCGTGGGGTCTAGTCTCACAAGTAACTGACGGTGGAGGAGGTTCTCGATCGGATTACAAAGACTCTGATGATAAAGTCGACTAAAGAAGTGGGCCTTCTCGAGAAACTAGTAACGTACCGCTTTGAAGATAGTTTTAGAGCTAGAAATAGCAAGTTCAGATGAATCGGCTTGCTTCTACCCCAGCCATCAAGGCCACTCTTAAAGC	GCTCGTAGTACCGTAAGCCAGATAC	CGTGGGGTCTAGTCTCACAAGTAAC	TGACGGTGGAGGAGGTTCTCGATCG	GATTACAAAGACTCTGATGATAAA	GTCGAC	TAA	AGAAGTGGGCCTT	CTCGAG	AA	ACTAGT	AACGTACCGCTTTGAAGATA	GTTTTAGAGCTAGAAATAGCAAGTT	CAGATGAATCGGCTTGCTTCTACCC	CAGCCATCAAGGCCACTCTTAAAGC	4	SM-54
GCTCGTAGTACCGTAAGCCAGATACTTTTAGCGGCACAGGGCTTACGTACTGACGGTGGAGGAGGTTCTCGATCGGATTATAAAGATGATGACAAAAAGGTCGACTAAGTTCACGTGAGTACTCGAGAAACTAGTAGTAAAAGCACCCGAATCACGTTTTAGAGCTAGAAATAGCAAGTTCGCTAAGAAGGGGTATTCCGTCACTCAGCCATCAAGGCCACTCTTAAAGC	GCTCGTAGTACCGTAAGCCAGATAC	TTTTAGCGGCACAGGGCTTACGTAC	TGACGGTGGAGGAGGTTCTCGATCG	GATTATAAAGATGATGACAAAAAG	GTCGAC	TAA	GTTCACGTGAGTA	CTCGAG	AA	ACTAGT	AGTAAAAGCACCCGAATCAC	GTTTTAGAGCTAGAAATAGCAAGTT	CGCTAAGAAGGGGTATTCCGTCACT	CAGCCATCAAGGCCACTCTTAAAGC	2	SM-23
GCTCGTAGTACCGTAAGCCAGATACCGTGGGGTCTAGTCTCACAAGTAACTGACGGTGGAGGAGGTTCTCGATCGGACTACACAGATGACGATGACAAGGTCGACTAATTCGCGGTAGTAGCTCGAGAAACTAGTTGCTAGTACTTCATACCCTAGTTTTAGAGCTAGAAATAGCAAGTTCAGATGAATCGGCTTGCTTCTACCCCAGCCATCAAGGCCACTCTTAAAGC	GCTCGTAGTACCGTAAGCCAGATAC	CGTGGGGTCTAGTCTCACAAGTAAC	TGACGGTGGAGGAGGTTCTCGATCG	GACTACACAGATGACGATGACAAG	GTCGAC	TAA	TTCGCGGTAGTAG	CTCGAG	AA	ACTAGT	TGCTAGTACTTCATACCCTA	GTTTTAGAGCTAGAAATAGCAAGTT	CAGATGAATCGGCTTGCTTCTACCC	CAGCCATCAAGGCCACTCTTAAAGC	4	SM-100
GCTCGTAGTACCGTAAGCCAGATACTTTTAGCGGCACAGGGCTTACGTACTGACGGTGGAGGAGGTTCTCGATCGGATTATAAAGATTTCGATGACAAAGTCGACTAAATTTGGGGTCCTCCTCGAGAAACTAGTTAGTACCAAATGTACGTCCCGTTTTAGAGCTAGAAATAGCAAGTTCGCTAAGAAGGGGTATTCCGTCACTCAGCCATCAAGGCCACTCTTAAAGC	GCTCGTAGTACCGTAAGCCAGATAC	TTTTAGCGGCACAGGGCTTACGTAC	TGACGGTGGAGGAGGTTCTCGATCG	GATTATAAAGATTTCGATGACAAA	GTCGAC	TAA	ATTTGGGGTCCTC	CTCGAG	AA	ACTAGT	TAGTACCAAATGTACGTCCC	GTTTTAGAGCTAGAAATAGCAAGTT	CGCTAAGAAGGGGTATTCCGTCACT	CAGCCATCAAGGCCACTCTTAAAGC	2	SM-97
GCTCGTAGTACCGTAAGCCAGATACTTTTAGCGGCACAGGGCTTACGTACTGACGGTGGAGGAGGTTCTCGATCGGACTACAAAGATGATGATGATTACGTCGACTAATGTACTGATCAGGCTCGAGAAACTAGTGAAAGCTTGATTTAGATCGTGTTTTAGAGCTAGAAATAGCAAGTTCGCTAAGAAGGGGTATTCCGTCACTCAGCCATCAAGGCCACTCTTAAAGC	GCTCGTAGTACCGTAAGCCAGATAC	TTTTAGCGGCACAGGGCTTACGTAC	TGACGGTGGAGGAGGTTCTCGATCG	GACTACAAAGATGATGATGATTAC	GTCGAC	TAA	TGTACTGATCAGG	CTCGAG	AA	ACTAGT	GAAAGCTTGATTTAGATCGT	GTTTTAGAGCTAGAAATAGCAAGTT	CGCTAAGAAGGGGTATTCCGTCACT	CAGCCATCAAGGCCACTCTTAAAGC	2	SM-115
GCTCGTAGTACCGTAAGCCAGATACGACTATTGCCGATTGCGTACCGATGTGACGGTGGAGGAGGTTCTCGATCGGATTATAAAGACGATGACATGAAAGTCGACTAACAAAGTTTTCCGCCTCGAGAAACTAGTGTAGCATCAAGCCGATTGTTGTTTTAGAGCTAGAAATAGCAAGTTCGCACTCAACAACGGGTAATGTCTGCAGCCATCAAGGCCACTCTTAAAGC	GCTCGTAGTACCGTAAGCCAGATAC	GACTATTGCCGATTGCGTACCGATG	TGACGGTGGAGGAGGTTCTCGATCG	GATTATAAAGACGATGACATGAAA	GTCGAC	TAA	CAAAGTTTTCCGC	CTCGAG	AA	ACTAGT	GTAGCATCAAGCCGATTGTT	GTTTTAGAGCTAGAAATAGCAAGTT	CGCACTCAACAACGGGTAATGTCTG	CAGCCATCAAGGCCACTCTTAAAGC	3	SM-123
GCTCGTAGTACCGTAAGCCAGATACGGGTAATCGGTAATCTGCTTTCGCCTGACGGTGGAGGAGGTTCTCGATCGGATTACAAAGACGACGATAAAAAGGTCGACTAACGGCCACTTTTTGCTCGAGAAACTAGTCCCATTACCTCAACGTCCCGGTTTTAGAGCTAGAAATAGCAAGTTCATAAGTGGACCCATTTTGGGCGGTCAGCCATCAAGGCCACTCTTAAAGC	GCTCGTAGTACCGTAAGCCAGATAC	GGGTAATCGGTAATCTGCTTTCGCC	TGACGGTGGAGGAGGTTCTCGATCG	GATTACAAAGACGACGATAAAAAG	GTCGAC	TAA	CGGCCACTTTTTG	CTCGAG	AA	ACTAGT	CCCATTACCTCAACGTCCCG	GTTTTAGAGCTAGAAATAGCAAGTT	CATAAGTGGACCCATTTTGGGCGGT	CAGCCATCAAGGCCACTCTTAAAGC	1	SM-23
GCTCGTAGTACCGTAAGCCAGATACCGTGGGGTCTAGTCTCACAAGTAACTGACGGTGGAGGAGGTTCTCGATCGGATTATAAAACTGATGACGATAAAGTCGACTAAGAGCCCCTTTATTCTCGAGAAACTAGTCCTTACGAACCCAATAATGAGTTTTAGAGCTAGAAATAGCAAGTTCAGATGAATCGGCTTGCTTCTACCCCAGCCATCAAGGCCACTCTTAAAGC	GCTCGTAGTACCGTAAGCCAGATAC	CGTGGGGTCTAGTCTCACAAGTAAC	TGACGGTGGAGGAGGTTCTCGATCG	GATTATAAAACTGATGACGATAAA	GTCGAC	TAA	GAGCCCCTTTATT	CTCGAG	AA	ACTAGT	CCTTACGAACCCAATAATGA	GTTTTAGAGCTAGAAATAGCAAGTT	CAGATGAATCGGCTTGCTTCTACCC	CAGCCATCAAGGCCACTCTTAAAGC	4	SM-63
GCTCGTAGTACCGTAAGCCAGATACTTTTAGCGGCACAGGGCTTACGTACTGACGGTGGAGGAGGTTCTCGATCGGACTATAAAGACGATGATTATAAAGTCGACTAATGACAGCCGATTTCTCGAGAAACTAGTGCTTACCCTGTCAACCACGAGTTTTAGAGCTAGAAATAGCAAGTTCGCTAAGAAGGGGTATTCCGTCACTCAGCCATCAAGGCCACTCTTAAAGC	GCTCGTAGTACCGTAAGCCAGATAC	TTTTAGCGGCACAGGGCTTACGTAC	TGACGGTGGAGGAGGTTCTCGATCG	GACTATAAAGACGATGATTATAAA	GTCGAC	TAA	TGACAGCCGATTT	CTCGAG	AA	ACTAGT	GCTTACCCTGTCAACCACGA	GTTTTAGAGCTAGAAATAGCAAGTT	CGCTAAGAAGGGGTATTCCGTCACT	CAGCCATCAAGGCCACTCTTAAAGC	2	SM-98
GCTCGTAGTACCGTAAGCCAGATACGACTATTGCCGATTGCGTACCGATGTGACGGTGGAGGAGGTTCTCGATCGGACTATAAAGATGATGATAACAAAGTCGACTAAGCTGGATTACTCTCTCGAGAAACTAGTTCGAGATCACTGAATACCAAGTTTTAGAGCTAGAAATAGCAAGTTCGCACTCAACAACGGGTAATGTCTGCAGCCATCAAGGCCACTCTTAAAGC	GCTCGTAGTACCGTAAGCCAGATAC	GACTATTGCCGATTGCGTACCGATG	TGACGGTGGAGGAGGTTCTCGATCG	GACTATAAAGATGATGATAACAAA	GTCGAC	TAA	GCTGGATTACTCT	CTCGAG	AA	ACTAGT	TCGAGATCACTGAATACCAA	GTTTTAGAGCTAGAAATAGCAAGTT	CGCACTCAACAACGGGTAATGTCTG	CAGCCATCAAGGCCACTCTTAAAGC	3	SM-107
GCTCGTAGTACCGTAAGCCAGATACTTTTAGCGGCACAGGGCTTACGTACTGACGGTGGAGGAGGTTCTCGATCGGATTATAAAGACCGTGACGATAAAGTCGACTAAACCGTAACGTCACCTCGAGAAACTAGTCAGTTCCCGTAAACCCGCAGGTTTTAGAGCTAGAAATAGCAAGTTCGCTAAGAAGGGGTATTCCGTCACTCAGCCATCAAGGCCACTCTTAAAGC	GCTCGTAGTACCGTAAGCCAGATAC	TTTTAGCGGCACAGGGCTTACGTAC	TGACGGTGGAGGAGGTTCTCGATCG	GATTATAAAGACCGTGACGATAAA	GTCGAC	TAA	ACCGTAACGTCAC	CTCGAG	AA	ACTAGT	CAGTTCCCGTAAACCCGCAG	GTTTTAGAGCTAGAAATAGCAAGTT	CGCTAAGAAGGGGTATTCCGTCACT	CAGCCATCAAGGCCACTCTTAAAGC	2	SM-104
GCTCGTAGTACCGTAAGCCAGATACGACTATTGCCGATTGCGTACCGATGTGACGGTGGAGGAGGTTCTCGATCGGATCTGAAAGATGATGACGATAAGGTCGACTAAAAGTCGTACAGCACTCGAGAAACTAGTCCCGAAAGTGTGATGACTAAGTTTTAGAGCTAGAAATAGCAAGTTCGCACTCAACAACGGGTAATGTCTGCAGCCATCAAGGCCACTCTTAAAGC	GCTCGTAGTACCGTAAGCCAGATAC	GACTATTGCCGATTGCGTACCGATG	TGACGGTGGAGGAGGTTCTCGATCG	GATCTGAAAGATGATGACGATAAG	GTCGAC	TAA	AAGTCGTACAGCA	CTCGAG	AA	ACTAGT	CCCGAAAGTGTGATGACTAA	GTTTTAGAGCTAGAAATAGCAAGTT	CGCACTCAACAACGGGTAATGTCTG	CAGCCATCAAGGCCACTCTTAAAGC	3	SM-143
GCTCGTAGTACCGTAAGCCAGATACCGTGGGGTCTAGTCTCACAAGTAACTGACGGTGGAGGAGGTTCTCGATCGGATTATAAAGATGATAAAGACAAAGTCGACTAAGCATGTGCGAATGCTCGAGAAACTAGTTCTAGATGAGTACAGAAGAGGTTTTAGAGCTAGAAATAGCAAGTTCAGATGAATCGGCTTGCTTCTACCCCAGCCATCAAGGCCACTCTTAAAGC	GCTCGTAGTACCGTAAGCCAGATAC	CGTGGGGTCTAGTCTCACAAGTAAC	TGACGGTGGAGGAGGTTCTCGATCG	GATTATAAAGATGATAAAGACAAA	GTCGAC	TAA	GCATGTGCGAATG	CTCGAG	AA	ACTAGT	TCTAGATGAGTACAGAAGAG	GTTTTAGAGCTAGAAATAGCAAGTT	CAGATGAATCGGCTTGCTTCTACCC	CAGCCATCAAGGCCACTCTTAAAGC	4	SM-1
GCTCGTAGTACCGTAAGCCAGATACGGGTAATCGGTAATCTGCTTTCGCCTGACGGTGGAGGAGGTTCTCGATCGGATTACAAAGATGACGATGACGAGGTCGACTAAAACGAACCCACCACTCGAGAAACTAGTCGCACGAGACAGTGTCTTAGGTTTTAGAGCTAGAAATAGCAAGTTCATAAGTGGACCCATTTTGGGCGGTCAGCCATCAAGGCCACTCTTAAAGC	GCTCGTAGTACCGTAAGCCAGATAC	GGGTAATCGGTAATCTGCTTTCGCC	TGACGGTGGAGGAGGTTCTCGATCG	GATTACAAAGATGACGATGACGAG	GTCGAC	TAA	AACGAACCCACCA	CTCGAG	AA	ACTAGT	CGCACGAGACAGTGTCTTAG	GTTTTAGAGCTAGAAATAGCAAGTT	CATAAGTGGACCCATTTTGGGCGGT	CAGCCATCAAGGCCACTCTTAAAGC	1	SM-19
GCTCGTAGTACCGTAAGCCAGATACCGTGGGGTCTAGTCTCACAAGTAACTGACGGTGGAGGAGGTTCTCGATCGGACTTCAAGGATGATGATGACAAGGTCGACTAATCGTCTGAATCAGCTCGAGAAACTAGTCAACGAATCCCAACATATAAGTTTTAGAGCTAGAAATAGCAAGTTCAGATGAATCGGCTTGCTTCTACCCCAGCCATCAAGGCCACTCTTAAAGC	GCTCGTAGTACCGTAAGCCAGATAC	CGTGGGGTCTAGTCTCACAAGTAAC	TGACGGTGGAGGAGGTTCTCGATCG	GACTTCAAGGATGATGATGACAAG	GTCGAC	TAA	TCGTCTGAATCAG	CTCGAG	AA	ACTAGT	CAACGAATCCCAACATATAA	GTTTTAGAGCTAGAAATAGCAAGTT	CAGATGAATCGGCTTGCTTCTACCC	CAGCCATCAAGGCCACTCTTAAAGC	4	SM-89
GCTCGTAGTACCGTAAGCCAGATACGACTATTGCCGATTGCGTACCGATGTGACGGTGGAGGAGGTTCTCGATCGGACTACAAAGACAACGATGACAAGGTCGACTAATCACGCGTTGTTGCTCGAGAAACTAGTGATTCCGTGCGCTATCAAGTGTTTTAGAGCTAGAAATAGCAAGTTCGCACTCAACAACGGGTAATGTCTGCAGCCATCAAGGCCACTCTTAAAGC	GCTCGTAGTACCGTAAGCCAGATAC	GACTATTGCCGATTGCGTACCGATG	TGACGGTGGAGGAGGTTCTCGATCG	GACTACAAAGACAACGATGACAAG	GTCGAC	TAA	TCACGCGTTGTTG	CTCGAG	AA	ACTAGT	GATTCCGTGCGCTATCAAGT	GTTTTAGAGCTAGAAATAGCAAGTT	CGCACTCAACAACGGGTAATGTCTG	CAGCCATCAAGGCCACTCTTAAAGC	3	SM-29
GCTCGTAGTACCGTAAGCCAGATACCGTGGGGTCTAGTCTCACAAGTAACTGACGGTGGAGGAGGTTCTCGATCGGATTATCGTGATGATGACGACAAAGTCGACTAAGCTGAACAAGACTCTCGAGAAACTAGTTAGATAGAGCAACACTTGCAGTTTTAGAGCTAGAAATAGCAAGTTCAGATGAATCGGCTTGCTTCTACCCCAGCCATCAAGGCCACTCTTAAAGC	GCTCGTAGTACCGTAAGCCAGATAC	CGTGGGGTCTAGTCTCACAAGTAAC	TGACGGTGGAGGAGGTTCTCGATCG	GATTATCGTGATGATGACGACAAA	GTCGAC	TAA	GCTGAACAAGACT	CTCGAG	AA	ACTAGT	TAGATAGAGCAACACTTGCA	GTTTTAGAGCTAGAAATAGCAAGTT	CAGATGAATCGGCTTGCTTCTACCC	CAGCCATCAAGGCCACTCTTAAAGC	4	SM-119
GCTCGTAGTACCGTAAGCCAGATACTTTTAGCGGCACAGGGCTTACGTACTGACGGTGGAGGAGGTTCTCGATCGGATTATTGGGATGACGATGATAAAGTCGACTAACGAAGGTCTACCTCTCGAGAAACTAGTCGATTCACGCCTGACGAAATGTTTTAGAGCTAGAAATAGCAAGTTCGCTAAGAAGGGGTATTCCGTCACTCAGCCATCAAGGCCACTCTTAAAGC	GCTCGTAGTACCGTAAGCCAGATAC	TTTTAGCGGCACAGGGCTTACGTAC	TGACGGTGGAGGAGGTTCTCGATCG	GATTATTGGGATGACGATGATAAA	GTCGAC	TAA	CGAAGGTCTACCT	CTCGAG	AA	ACTAGT	CGATTCACGCCTGACGAAAT	GTTTTAGAGCTAGAAATAGCAAGTT	CGCTAAGAAGGGGTATTCCGTCACT	CAGCCATCAAGGCCACTCTTAAAGC	2	SM-92
GCTCGTAGTACCGTAAGCCAGATACCGTGGGGTCTAGTCTCACAAGTAACTGACGGTGGAGGAGGTTCTCGATCGGATTACAAAGATGATGACGACATCGTCGACTAATGAGTTGAGGACACTCGAGAAACTAGTCGTACAGTAACAGTTCCATGGTTTTAGAGCTAGAAATAGCAAGTTCAGATGAATCGGCTTGCTTCTACCCCAGCCATCAAGGCCACTCTTAAAGC	GCTCGTAGTACCGTAAGCCAGATAC	CGTGGGGTCTAGTCTCACAAGTAAC	TGACGGTGGAGGAGGTTCTCGATCG	GATTACAAAGATGATGACGACATC	GTCGAC	TAA	TGAGTTGAGGACA	CTCGAG	AA	ACTAGT	CGTACAGTAACAGTTCCATG	GTTTTAGAGCTAGAAATAGCAAGTT	CAGATGAATCGGCTTGCTTCTACCC	CAGCCATCAAGGCCACTCTTAAAGC	4	SM-77
GCTCGTAGTACCGTAAGCCAGATACCGTGGGGTCTAGTCTCACAAGTAACTGACGGTGGAGGAGGTTCTCGATCGGACTATAAAGATGACGATTACAAAGTCGACTAAAGCGCAACAAGAACTCGAGAAACTAGTAGCGATCCTCTGAAATCACCGTTTTAGAGCTAGAAATAGCAAGTTCAGATGAATCGGCTTGCTTCTACCCCAGCCATCAAGGCCACTCTTAAAGC	GCTCGTAGTACCGTAAGCCAGATAC	CGTGGGGTCTAGTCTCACAAGTAAC	TGACGGTGGAGGAGGTTCTCGATCG	GACTATAAAGATGACGATTACAAA	GTCGAC	TAA	AGCGCAACAAGAA	CTCGAG	AA	ACTAGT	AGCGATCCTCTGAAATCACC	GTTTTAGAGCTAGAAATAGCAAGTT	CAGATGAATCGGCTTGCTTCTACCC	CAGCCATCAAGGCCACTCTTAAAGC	4	SM-98
GCTCGTAGTACCGTAAGCCAGATACGGGTAATCGGTAATCTGCTTTCGCCTGACGGTGGAGGAGGTTCTCGATCGGACTATAAAGACAAGGACGATAAAGTCGACTAAGGACACTCGAAATCTCGAGAAACTAGTGATCACTAGCTACTCGACCTGTTTTAGAGCTAGAAATAGCAAGTTCATAAGTGGACCCATTTTGGGCGGTCAGCCATCAAGGCCACTCTTAAAGC	GCTCGTAGTACCGTAAGCCAGATAC	GGGTAATCGGTAATCTGCTTTCGCC	TGACGGTGGAGGAGGTTCTCGATCG	GACTATAAAGACAAGGACGATAAA	GTCGAC	TAA	GGACACTCGAAAT	CTCGAG	AA	ACTAGT	GATCACTAGCTACTCGACCT	GTTTTAGAGCTAGAAATAGCAAGTT	CATAAGTGGACCCATTTTGGGCGGT	CAGCCATCAAGGCCACTCTTAAAGC	1	SM-127
GCTCGTAGTACCGTAAGCCAGATACCGTGGGGTCTAGTCTCACAAGTAACTGACGGTGGAGGAGGTTCTCGATCGGACTATAAAATCGATGACGATAAAGTCGACTAATATGGTCCACTCTCTCGAGAAACTAGTAATCTCGCTGCATGCATCACGTTTTAGAGCTAGAAATAGCAAGTTCAGATGAATCGGCTTGCTTCTACCCCAGCCATCAAGGCCACTCTTAAAGC	GCTCGTAGTACCGTAAGCCAGATAC	CGTGGGGTCTAGTCTCACAAGTAAC	TGACGGTGGAGGAGGTTCTCGATCG	GACTATAAAATCGATGACGATAAA	GTCGAC	TAA	TATGGTCCACTCT	CTCGAG	AA	ACTAGT	AATCTCGCTGCATGCATCAC	GTTTTAGAGCTAGAAATAGCAAGTT	CAGATGAATCGGCTTGCTTCTACCC	CAGCCATCAAGGCCACTCTTAAAGC	4	SM-114
GCTCGTAGTACCGTAAGCCAGATACGGGTAATCGGTAATCTGCTTTCGCCTGACGGTGGAGGAGGTTCTCGATCGGATTATAAAGATCGCGATGATAAAGTCGACTAAGATAACAGCGTGCCTCGAGAAACTAGTCAGCCTTGCATGCCGTTAAAGTTTTAGAGCTAGAAATAGCAAGTTCATAAGTGGACCCATTTTGGGCGGTCAGCCATCAAGGCCACTCTTAAAGC	GCTCGTAGTACCGTAAGCCAGATAC	GGGTAATCGGTAATCTGCTTTCGCC	TGACGGTGGAGGAGGTTCTCGATCG	GATTATAAAGATCGCGATGATAAA	GTCGAC	TAA	GATAACAGCGTGC	CTCGAG	AA	ACTAGT	CAGCCTTGCATGCCGTTAAA	GTTTTAGAGCTAGAAATAGCAAGTT	CATAAGTGGACCCATTTTGGGCGGT	CAGCCATCAAGGCCACTCTTAAAGC	1	SM-104
GCTCGTAGTACCGTAAGCCAGATACCGTGGGGTCTAGTCTCACAAGTAACTGACGGTGGAGGAGGTTCTCGATCGGATTATAAAGACGATTGCGATAAGGTCGACTAATCATGCCCCTGAACTCGAGAAACTAGTACCGCGCACTCACAGAATTAGTTTTAGAGCTAGAAATAGCAAGTTCAGATGAATCGGCTTGCTTCTACCCCAGCCATCAAGGCCACTCTTAAAGC	GCTCGTAGTACCGTAAGCCAGATAC	CGTGGGGTCTAGTCTCACAAGTAAC	TGACGGTGGAGGAGGTTCTCGATCG	GATTATAAAGACGATTGCGATAAG	GTCGAC	TAA	TCATGCCCCTGAA	CTCGAG	AA	ACTAGT	ACCGCGCACTCACAGAATTA	GTTTTAGAGCTAGAAATAGCAAGTT	CAGATGAATCGGCTTGCTTCTACCC	CAGCCATCAAGGCCACTCTTAAAGC	4	SM-32
GCTCGTAGTACCGTAAGCCAGATACGACTATTGCCGATTGCGTACCGATGTGACGGTGGAGGAGGTTCTCGATCGGATTATAAAGACGATGAGGACAAGGTCGACTAAAATGGGGTGTTTCCTCGAGAAACTAGTGCGTCCAAAGCATGACACACGTTTTAGAGCTAGAAATAGCAAGTTCGCACTCAACAACGGGTAATGTCTGCAGCCATCAAGGCCACTCTTAAAGC	GCTCGTAGTACCGTAAGCCAGATAC	GACTATTGCCGATTGCGTACCGATG	TGACGGTGGAGGAGGTTCTCGATCG	GATTATAAAGACGATGAGGACAAG	GTCGAC	TAA	AATGGGGTGTTTC	CTCGAG	AA	ACTAGT	GCGTCCAAAGCATGACACAC	GTTTTAGAGCTAGAAATAGCAAGTT	CGCACTCAACAACGGGTAATGTCTG	CAGCCATCAAGGCCACTCTTAAAGC	3	SM-86
GCTCGTAGTACCGTAAGCCAGATACCGTGGGGTCTAGTCTCACAAGTAACTGACGGTGGAGGAGGTTCTCGATCGGATTACGAAGATGATGACGACAAGGTCGACTAAGCGTGTACTGTGACTCGAGAAACTAGTATCTTCCGTGCTAGTCTACCGTTTTAGAGCTAGAAATAGCAAGTTCAGATGAATCGGCTTGCTTCTACCCCAGCCATCAAGGCCACTCTTAAAGC	GCTCGTAGTACCGTAAGCCAGATAC	CGTGGGGTCTAGTCTCACAAGTAAC	TGACGGTGGAGGAGGTTCTCGATCG	GATTACGAAGATGATGACGACAAG	GTCGAC	TAA	GCGTGTACTGTGA	CTCGAG	AA	ACTAGT	ATCTTCCGTGCTAGTCTACC	GTTTTAGAGCTAGAAATAGCAAGTT	CAGATGAATCGGCTTGCTTCTACCC	CAGCCATCAAGGCCACTCTTAAAGC	4	SM-108
GCTCGTAGTACCGTAAGCCAGATACCGTGGGGTCTAGTCTCACAAGTAACTGACGGTGGAGGAGGTTCTCGATCGGACTATAAAGATGATGACTTTAAAGTCGACTAAATTATTGGTGGGCCTCGAGAAACTAGTAACCCGCTCGTAGTTCACGCGTTTTAGAGCTAGAAATAGCAAGTTCAGATGAATCGGCTTGCTTCTACCCCAGCCATCAAGGCCACTCTTAAAGC	GCTCGTAGTACCGTAAGCCAGATAC	CGTGGGGTCTAGTCTCACAAGTAAC	TGACGGTGGAGGAGGTTCTCGATCG	GACTATAAAGATGATGACTTTAAA	GTCGAC	TAA	ATTATTGGTGGGC	CTCGAG	AA	ACTAGT	AACCCGCTCGTAGTTCACGC	GTTTTAGAGCTAGAAATAGCAAGTT	CAGATGAATCGGCTTGCTTCTACCC	CAGCCATCAAGGCCACTCTTAAAGC	4	SM-99
GCTCGTAGTACCGTAAGCCAGATACGGGTAATCGGTAATCTGCTTTCGCCTGACGGTGGAGGAGGTTCTCGATCGGACTACAAAGACGCGGATGATAAAGTCGACTAATGGTCACTCCTAGCTCGAGAAACTAGTGAATCTATGCCATACGCTGCGTTTTAGAGCTAGAAATAGCAAGTTCATAAGTGGACCCATTTTGGGCGGTCAGCCATCAAGGCCACTCTTAAAGC	GCTCGTAGTACCGTAAGCCAGATAC	GGGTAATCGGTAATCTGCTTTCGCC	TGACGGTGGAGGAGGTTCTCGATCG	GACTACAAAGACGCGGATGATAAA	GTCGAC	TAA	TGGTCACTCCTAG	CTCGAG	AA	ACTAGT	GAATCTATGCCATACGCTGC	GTTTTAGAGCTAGAAATAGCAAGTT	CATAAGTGGACCCATTTTGGGCGGT	CAGCCATCAAGGCCACTCTTAAAGC	1	SM-43
GCTCGTAGTACCGTAAGCCAGATACGGGTAATCGGTAATCTGCTTTCGCCTGACGGTGGAGGAGGTTCTCGATCGGACTACAAAGATGATGACTTGAAGGTCGACTAACCTTCGGTATAGACTCGAGAAACTAGTTCGCCCCAAGTGTACCTAATGTTTTAGAGCTAGAAATAGCAAGTTCATAAGTGGACCCATTTTGGGCGGTCAGCCATCAAGGCCACTCTTAAAGC	GCTCGTAGTACCGTAAGCCAGATAC	GGGTAATCGGTAATCTGCTTTCGCC	TGACGGTGGAGGAGGTTCTCGATCG	GACTACAAAGATGATGACTTGAAG	GTCGAC	TAA	CCTTCGGTATAGA	CTCGAG	AA	ACTAGT	TCGCCCCAAGTGTACCTAAT	GTTTTAGAGCTAGAAATAGCAAGTT	CATAAGTGGACCCATTTTGGGCGGT	CAGCCATCAAGGCCACTCTTAAAGC	1	SM-2
GCTCGTAGTACCGTAAGCCAGATACGGGTAATCGGTAATCTGCTTTCGCCTGACGGTGGAGGAGGTTCTCGATCGGATTACAAAGACGATAAAGATAAAGTCGACTAATACCCACGGTAAACTCGAGAAACTAGTGCCTCCGATTCACATTTTGTGTTTTAGAGCTAGAAATAGCAAGTTCATAAGTGGACCCATTTTGGGCGGTCAGCCATCAAGGCCACTCTTAAAGC	GCTCGTAGTACCGTAAGCCAGATAC	GGGTAATCGGTAATCTGCTTTCGCC	TGACGGTGGAGGAGGTTCTCGATCG	GATTACAAAGACGATAAAGATAAA	GTCGAC	TAA	TACCCACGGTAAA	CTCGAG	AA	ACTAGT	GCCTCCGATTCACATTTTGT	GTTTTAGAGCTAGAAATAGCAAGTT	CATAAGTGGACCCATTTTGGGCGGT	CAGCCATCAAGGCCACTCTTAAAGC	1	SM-1
GCTCGTAGTACCGTAAGCCAGATACGGGTAATCGGTAATCTGCTTTCGCCTGACGGTGGAGGAGGTTCTCGATCGGATTATAAGGAAGACGATGACAAAGTCGACTAAAGCATATCGCCTTCTCGAGAAACTAGTTCGTGCACCCAAGATACCCAGTTTTAGAGCTAGAAATAGCAAGTTCATAAGTGGACCCATTTTGGGCGGTCAGCCATCAAGGCCACTCTTAAAGC	GCTCGTAGTACCGTAAGCCAGATAC	GGGTAATCGGTAATCTGCTTTCGCC	TGACGGTGGAGGAGGTTCTCGATCG	GATTATAAGGAAGACGATGACAAA	GTCGAC	TAA	AGCATATCGCCTT	CTCGAG	AA	ACTAGT	TCGTGCACCCAAGATACCCA	GTTTTAGAGCTAGAAATAGCAAGTT	CATAAGTGGACCCATTTTGGGCGGT	CAGCCATCAAGGCCACTCTTAAAGC	1	SM-46
GCTCGTAGTACCGTAAGCCAGATACCGTGGGGTCTAGTCTCACAAGTAACTGACGGTGGAGGAGGTTCTCGATCGGACTATAAAGACGTTGATGACAAAGTCGACTAAAGCCCCATTCTACCTCGAGAAACTAGTAAGTGACAAGTAATTCTCACGTTTTAGAGCTAGAAATAGCAAGTTCAGATGAATCGGCTTGCTTCTACCCCAGCCATCAAGGCCACTCTTAAAGC	GCTCGTAGTACCGTAAGCCAGATAC	CGTGGGGTCTAGTCTCACAAGTAAC	TGACGGTGGAGGAGGTTCTCGATCG	GACTATAAAGACGTTGATGACAAA	GTCGAC	TAA	AGCCCCATTCTAC	CTCGAG	AA	ACTAGT	AAGTGACAAGTAATTCTCAC	GTTTTAGAGCTAGAAATAGCAAGTT	CAGATGAATCGGCTTGCTTCTACCC	CAGCCATCAAGGCCACTCTTAAAGC	4	SM-94
GCTCGTAGTACCGTAAGCCAGATACGACTATTGCCGATTGCGTACCGATGTGACGGTGGAGGAGGTTCTCGATCGATTTATAAGGATGACGATGACAAAGTCGACTAATTTTCAAACGCGCCTCGAGAAACTAGTCACACAATCGTTGCGTGCCCGTTTTAGAGCTAGAAATAGCAAGTTCGCACTCAACAACGGGTAATGTCTGCAGCCATCAAGGCCACTCTTAAAGC	GCTCGTAGTACCGTAAGCCAGATAC	GACTATTGCCGATTGCGTACCGATG	TGACGGTGGAGGAGGTTCTCGATCG	ATTTATAAGGATGACGATGACAAA	GTCGAC	TAA	TTTTCAAACGCGC	CTCGAG	AA	ACTAGT	CACACAATCGTTGCGTGCCC	GTTTTAGAGCTAGAAATAGCAAGTT	CGCACTCAACAACGGGTAATGTCTG	CAGCCATCAAGGCCACTCTTAAAGC	3	SM-61
GCTCGTAGTACCGTAAGCCAGATACCGTGGGGTCTAGTCTCACAAGTAACTGACGGTGGAGGAGGTTCTCGATCGGATTATAAAGAGGATGATGACAAAGTCGACTAAATAGTACCTGCTCCTCGAGAAACTAGTTGAACATTTGTGAGTCATCGGTTTTAGAGCTAGAAATAGCAAGTTCAGATGAATCGGCTTGCTTCTACCCCAGCCATCAAGGCCACTCTTAAAGC	GCTCGTAGTACCGTAAGCCAGATAC	CGTGGGGTCTAGTCTCACAAGTAAC	TGACGGTGGAGGAGGTTCTCGATCG	GATTATAAAGAGGATGATGACAAA	GTCGAC	TAA	ATAGTACCTGCTC	CTCGAG	AA	ACTAGT	TGAACATTTGTGAGTCATCG	GTTTTAGAGCTAGAAATAGCAAGTT	CAGATGAATCGGCTTGCTTCTACCC	CAGCCATCAAGGCCACTCTTAAAGC	4	SM-46
GCTCGTAGTACCGTAAGCCAGATACGACTATTGCCGATTGCGTACCGATGTGACGGTGGAGGAGGTTCTCGATCGGATTATAAGGACGACGATGACCATGTCGACTAATGCCGACATGTAGCTCGAGAAACTAGTGCAGCAAAGTAGTATCAATTGTTTTAGAGCTAGAAATAGCAAGTTCGCACTCAACAACGGGTAATGTCTGCAGCCATCAAGGCCACTCTTAAAGC	GCTCGTAGTACCGTAAGCCAGATAC	GACTATTGCCGATTGCGTACCGATG	TGACGGTGGAGGAGGTTCTCGATCG	GATTATAAGGACGACGATGACCAT	GTCGAC	TAA	TGCCGACATGTAG	CTCGAG	AA	ACTAGT	GCAGCAAAGTAGTATCAATT	GTTTTAGAGCTAGAAATAGCAAGTT	CGCACTCAACAACGGGTAATGTCTG	CAGCCATCAAGGCCACTCTTAAAGC	3	SM-20
GCTCGTAGTACCGTAAGCCAGATACTTTTAGCGGCACAGGGCTTACGTACTGACGGTGGAGGAGGTTCTCGATCGGACTACAAAGATGATGCTGACAAAGTCGACTAATCGCGATATGCACCTCGAGAAACTAGTGATAATAGAGAAACGATGAGGTTTTAGAGCTAGAAATAGCAAGTTCGCTAAGAAGGGGTATTCCGTCACTCAGCCATCAAGGCCACTCTTAAAGC	GCTCGTAGTACCGTAAGCCAGATAC	TTTTAGCGGCACAGGGCTTACGTAC	TGACGGTGGAGGAGGTTCTCGATCG	GACTACAAAGATGATGCTGACAAA	GTCGAC	TAA	TCGCGATATGCAC	CTCGAG	AA	ACTAGT	GATAATAGAGAAACGATGAG	GTTTTAGAGCTAGAAATAGCAAGTT	CGCTAAGAAGGGGTATTCCGTCACT	CAGCCATCAAGGCCACTCTTAAAGC	2	SM-80
GCTCGTAGTACCGTAAGCCAGATACGACTATTGCCGATTGCGTACCGATGTGACGGTGGAGGAGGTTCTCGATCGGATTACATTGATGACGATGACAAAGTCGACTAACTGACTTGCAAAGCTCGAGAAACTAGTGAAGTCTCGACCAGATACATGTTTTAGAGCTAGAAATAGCAAGTTCGCACTCAACAACGGGTAATGTCTGCAGCCATCAAGGCCACTCTTAAAGC	GCTCGTAGTACCGTAAGCCAGATAC	GACTATTGCCGATTGCGTACCGATG	TGACGGTGGAGGAGGTTCTCGATCG	GATTACATTGATGACGATGACAAA	GTCGAC	TAA	CTGACTTGCAAAG	CTCGAG	AA	ACTAGT	GAAGTCTCGACCAGATACAT	GTTTTAGAGCTAGAAATAGCAAGTT	CGCACTCAACAACGGGTAATGTCTG	CAGCCATCAAGGCCACTCTTAAAGC	3	SM-64
GCTCGTAGTACCGTAAGCCAGATACGACTATTGCCGATTGCGTACCGATGTGACGGTGGAGGAGGTTCTCGATCGGATCCGAAGGACGATGATGACAAAGTCGACTAATTGACACGATTCCCTCGAGAAACTAGTACTAAAAGCACTTCCCCACAGTTTTAGAGCTAGAAATAGCAAGTTCGCACTCAACAACGGGTAATGTCTGCAGCCATCAAGGCCACTCTTAAAGC	GCTCGTAGTACCGTAAGCCAGATAC	GACTATTGCCGATTGCGTACCGATG	TGACGGTGGAGGAGGTTCTCGATCG	GATCCGAAGGACGATGATGACAAA	GTCGAC	TAA	TTGACACGATTCC	CTCGAG	AA	ACTAGT	ACTAAAAGCACTTCCCCACA	GTTTTAGAGCTAGAAATAGCAAGTT	CGCACTCAACAACGGGTAATGTCTG	CAGCCATCAAGGCCACTCTTAAAGC	3	SM-38
GCTCGTAGTACCGTAAGCCAGATACTTTTAGCGGCACAGGGCTTACGTACTGACGGTGGAGGAGGTTCTCGATCGGATTATAACGATGATGACGACAAAGTCGACTAATGAGTTATCAGCGCTCGAGAAACTAGTGATGATACAGCCCATTTGCGGTTTTAGAGCTAGAAATAGCAAGTTCGCTAAGAAGGGGTATTCCGTCACTCAGCCATCAAGGCCACTCTTAAAGC	GCTCGTAGTACCGTAAGCCAGATAC	TTTTAGCGGCACAGGGCTTACGTAC	TGACGGTGGAGGAGGTTCTCGATCG	GATTATAACGATGATGACGACAAA	GTCGAC	TAA	TGAGTTATCAGCG	CTCGAG	AA	ACTAGT	GATGATACAGCCCATTTGCG	GTTTTAGAGCTAGAAATAGCAAGTT	CGCTAAGAAGGGGTATTCCGTCACT	CAGCCATCAAGGCCACTCTTAAAGC	2	SM-27
GCTCGTAGTACCGTAAGCCAGATACGACTATTGCCGATTGCGTACCGATGTGACGGTGGAGGAGGTTCTCGATCGGATACAAAAGATGATGATGATAAAGTCGACTAATCCCGTTAGCTTGCTCGAGAAACTAGTCCGCTTGTGACAAACGATCTGTTTTAGAGCTAGAAATAGCAAGTTCGCACTCAACAACGGGTAATGTCTGCAGCCATCAAGGCCACTCTTAAAGC	GCTCGTAGTACCGTAAGCCAGATAC	GACTATTGCCGATTGCGTACCGATG	TGACGGTGGAGGAGGTTCTCGATCG	GATACAAAAGATGATGATGATAAA	GTCGAC	TAA	TCCCGTTAGCTTG	CTCGAG	AA	ACTAGT	CCGCTTGTGACAAACGATCT	GTTTTAGAGCTAGAAATAGCAAGTT	CGCACTCAACAACGGGTAATGTCTG	CAGCCATCAAGGCCACTCTTAAAGC	3	SM-91
GCTCGTAGTACCGTAAGCCAGATACTTTTAGCGGCACAGGGCTTACGTACTGACGGTGGAGGAGGTTCTCGATCGGATTACAAATTTGACGATGATAAAGTCGACTAATGTTGTAGGAGGCCTCGAGAAACTAGTTACTCGCTCCCTATCAGAGAGTTTTAGAGCTAGAAATAGCAAGTTCGCTAAGAAGGGGTATTCCGTCACTCAGCCATCAAGGCCACTCTTAAAGC	GCTCGTAGTACCGTAAGCCAGATAC	TTTTAGCGGCACAGGGCTTACGTAC	TGACGGTGGAGGAGGTTCTCGATCG	GATTACAAATTTGACGATGATAAA	GTCGAC	TAA	TGTTGTAGGAGGC	CTCGAG	AA	ACTAGT	TACTCGCTCCCTATCAGAGA	GTTTTAGAGCTAGAAATAGCAAGTT	CGCTAAGAAGGGGTATTCCGTCACT	CAGCCATCAAGGCCACTCTTAAAGC	2	SM-45
GCTCGTAGTACCGTAAGCCAGATACCGTGGGGTCTAGTCTCACAAGTAACTGACGGTGGAGGAGGTTCTCGATCGGATTACAAAGATGATTATGATAAAGTCGACTAATTTTGAGGCGGCACTCGAGAAACTAGTCCCTATCTACGTAAGCGTAAGTTTTAGAGCTAGAAATAGCAAGTTCAGATGAATCGGCTTGCTTCTACCCCAGCCATCAAGGCCACTCTTAAAGC	GCTCGTAGTACCGTAAGCCAGATAC	CGTGGGGTCTAGTCTCACAAGTAAC	TGACGGTGGAGGAGGTTCTCGATCG	GATTACAAAGATGATTATGATAAA	GTCGAC	TAA	TTTTGAGGCGGCA	CTCGAG	AA	ACTAGT	CCCTATCTACGTAAGCGTAA	GTTTTAGAGCTAGAAATAGCAAGTT	CAGATGAATCGGCTTGCTTCTACCC	CAGCCATCAAGGCCACTCTTAAAGC	4	SM-0
GCTCGTAGTACCGTAAGCCAGATACGGGTAATCGGTAATCTGCTTTCGCCTGACGGTGGAGGAGGTTCTCGATCGGATTACAAAGACGATGACGACAACGTCGACTAAGTCTCTGCATATCCTCGAGAAACTAGTCTCGCAAACGCGACAACTGTGTTTTAGAGCTAGAAATAGCAAGTTCATAAGTGGACCCATTTTGGGCGGTCAGCCATCAAGGCCACTCTTAAAGC	GCTCGTAGTACCGTAAGCCAGATAC	GGGTAATCGGTAATCTGCTTTCGCC	TGACGGTGGAGGAGGTTCTCGATCG	GATTACAAAGACGATGACGACAAC	GTCGAC	TAA	GTCTCTGCATATC	CTCGAG	AA	ACTAGT	CTCGCAAACGCGACAACTGT	GTTTTAGAGCTAGAAATAGCAAGTT	CATAAGTGGACCCATTTTGGGCGGT	CAGCCATCAAGGCCACTCTTAAAGC	1	SM-30
GCTCGTAGTACCGTAAGCCAGATACGACTATTGCCGATTGCGTACCGATGTGACGGTGGAGGAGGTTCTCGATCGGACTACAAAGATTTCGATGACAAAGTCGACTAACCTGCAGTTAGATCTCGAGAAACTAGTTGACCCTAGCCCTGACAAAGGTTTTAGAGCTAGAAATAGCAAGTTCGCACTCAACAACGGGTAATGTCTGCAGCCATCAAGGCCACTCTTAAAGC	GCTCGTAGTACCGTAAGCCAGATAC	GACTATTGCCGATTGCGTACCGATG	TGACGGTGGAGGAGGTTCTCGATCG	GACTACAAAGATTTCGATGACAAA	GTCGAC	TAA	CCTGCAGTTAGAT	CTCGAG	AA	ACTAGT	TGACCCTAGCCCTGACAAAG	GTTTTAGAGCTAGAAATAGCAAGTT	CGCACTCAACAACGGGTAATGTCTG	CAGCCATCAAGGCCACTCTTAAAGC	3	SM-97
GCTCGTAGTACCGTAAGCCAGATACGACTATTGCCGATTGCGTACCGATGTGACGGTGGAGGAGGTTCTCGATCGGATTACAAGGATGAGGATGATAAAGTCGACTAATCCGAATACTCCTCTCGAGAAACTAGTGCTCCTATCGAAACCAGTCTGTTTTAGAGCTAGAAATAGCAAGTTCGCACTCAACAACGGGTAATGTCTGCAGCCATCAAGGCCACTCTTAAAGC	GCTCGTAGTACCGTAAGCCAGATAC	GACTATTGCCGATTGCGTACCGATG	TGACGGTGGAGGAGGTTCTCGATCG	GATTACAAGGATGAGGATGATAAA	GTCGAC	TAA	TCCGAATACTCCT	CTCGAG	AA	ACTAGT	GCTCCTATCGAAACCAGTCT	GTTTTAGAGCTAGAAATAGCAAGTT	CGCACTCAACAACGGGTAATGTCTG	CAGCCATCAAGGCCACTCTTAAAGC	3	SM-62
GCTCGTAGTACCGTAAGCCAGATACGACTATTGCCGATTGCGTACCGATGTGACGGTGGAGGAGGTTCTCGATCGGACTACAAAGATGATGACGACAACGTCGACTAATGAGAGATCTCACCTCGAGAAACTAGTCTCAACGAAGTAGTCCGTTCGTTTTAGAGCTAGAAATAGCAAGTTCGCACTCAACAACGGGTAATGTCTGCAGCCATCAAGGCCACTCTTAAAGC	GCTCGTAGTACCGTAAGCCAGATAC	GACTATTGCCGATTGCGTACCGATG	TGACGGTGGAGGAGGTTCTCGATCG	GACTACAAAGATGATGACGACAAC	GTCGAC	TAA	TGAGAGATCTCAC	CTCGAG	AA	ACTAGT	CTCAACGAAGTAGTCCGTTC	GTTTTAGAGCTAGAAATAGCAAGTT	CGCACTCAACAACGGGTAATGTCTG	CAGCCATCAAGGCCACTCTTAAAGC	3	SM-30
GCTCGTAGTACCGTAAGCCAGATACGGGTAATCGGTAATCTGCTTTCGCCTGACGGTGGAGGAGGTTCTCGATCGGACTACCATGATGACGACGACAAAGTCGACTAACATAACTGCACCCCTCGAGAAACTAGTAATTACCCACCCAAGATTCGGTTTTAGAGCTAGAAATAGCAAGTTCATAAGTGGACCCATTTTGGGCGGTCAGCCATCAAGGCCACTCTTAAAGC	GCTCGTAGTACCGTAAGCCAGATAC	GGGTAATCGGTAATCTGCTTTCGCC	TGACGGTGGAGGAGGTTCTCGATCG	GACTACCATGATGACGACGACAAA	GTCGAC	TAA	CATAACTGCACCC	CTCGAG	AA	ACTAGT	AATTACCCACCCAAGATTCG	GTTTTAGAGCTAGAAATAGCAAGTT	CATAAGTGGACCCATTTTGGGCGGT	CAGCCATCAAGGCCACTCTTAAAGC	1	SM-152
GCTCGTAGTACCGTAAGCCAGATACGGGTAATCGGTAATCTGCTTTCGCCTGACGGTGGAGGAGGTTCTCGATCGGATTGTAAGGACGACGATGATAAAGTCGACTAATGCCCTTTAATGGCTCGAGAAACTAGTTAGAAAAGAGTCAACCTCCGGTTTTAGAGCTAGAAATAGCAAGTTCATAAGTGGACCCATTTTGGGCGGTCAGCCATCAAGGCCACTCTTAAAGC	GCTCGTAGTACCGTAAGCCAGATAC	GGGTAATCGGTAATCTGCTTTCGCC	TGACGGTGGAGGAGGTTCTCGATCG	GATTGTAAGGACGACGATGATAAA	GTCGAC	TAA	TGCCCTTTAATGG	CTCGAG	AA	ACTAGT	TAGAAAAGAGTCAACCTCCG	GTTTTAGAGCTAGAAATAGCAAGTT	CATAAGTGGACCCATTTTGGGCGGT	CAGCCATCAAGGCCACTCTTAAAGC	1	SM-131
GCTCGTAGTACCGTAAGCCAGATACCGTGGGGTCTAGTCTCACAAGTAACTGACGGTGGAGGAGGTTCTCGATCGGATTACAAGGATGACGACATCAAAGTCGACTAATGTCACATGATCGCTCGAGAAACTAGTGAACGTTGTGTGAACCCGACGTTTTAGAGCTAGAAATAGCAAGTTCAGATGAATCGGCTTGCTTCTACCCCAGCCATCAAGGCCACTCTTAAAGC	GCTCGTAGTACCGTAAGCCAGATAC	CGTGGGGTCTAGTCTCACAAGTAAC	TGACGGTGGAGGAGGTTCTCGATCG	GATTACAAGGATGACGACATCAAA	GTCGAC	TAA	TGTCACATGATCG	CTCGAG	AA	ACTAGT	GAACGTTGTGTGAACCCGAC	GTTTTAGAGCTAGAAATAGCAAGTT	CAGATGAATCGGCTTGCTTCTACCC	CAGCCATCAAGGCCACTCTTAAAGC	4	SM-110
GCTCGTAGTACCGTAAGCCAGATACGGGTAATCGGTAATCTGCTTTCGCCTGACGGTGGAGGAGGTTCTCGATCGGTTTATAAGGATGACGATGATAAGGTCGACTAAGGCTACAATGAAGCTCGAGAAACTAGTGCCGAACCAAAATACAGTAGGTTTTAGAGCTAGAAATAGCAAGTTCATAAGTGGACCCATTTTGGGCGGTCAGCCATCAAGGCCACTCTTAAAGC	GCTCGTAGTACCGTAAGCCAGATAC	GGGTAATCGGTAATCTGCTTTCGCC	TGACGGTGGAGGAGGTTCTCGATCG	GTTTATAAGGATGACGATGATAAG	GTCGAC	TAA	GGCTACAATGAAG	CTCGAG	AA	ACTAGT	GCCGAACCAAAATACAGTAG	GTTTTAGAGCTAGAAATAGCAAGTT	CATAAGTGGACCCATTTTGGGCGGT	CAGCCATCAAGGCCACTCTTAAAGC	1	SM-3
GCTCGTAGTACCGTAAGCCAGATACGGGTAATCGGTAATCTGCTTTCGCCTGACGGTGGAGGAGGTTCTCGATCGGACTACGAAGATGATGATGATAAGGTCGACTAACACATCCGAAGATCTCGAGAAACTAGTCGCGATCCCGTCTAACACCAGTTTTAGAGCTAGAAATAGCAAGTTCATAAGTGGACCCATTTTGGGCGGTCAGCCATCAAGGCCACTCTTAAAGC	GCTCGTAGTACCGTAAGCCAGATAC	GGGTAATCGGTAATCTGCTTTCGCC	TGACGGTGGAGGAGGTTCTCGATCG	GACTACGAAGATGATGATGATAAG	GTCGAC	TAA	CACATCCGAAGAT	CTCGAG	AA	ACTAGT	CGCGATCCCGTCTAACACCA	GTTTTAGAGCTAGAAATAGCAAGTT	CATAAGTGGACCCATTTTGGGCGGT	CAGCCATCAAGGCCACTCTTAAAGC	1	SM-108
GCTCGTAGTACCGTAAGCCAGATACTTTTAGCGGCACAGGGCTTACGTACTGACGGTGGAGGAGGTTCTCGATCGACCTATAAGGACGATGACGACAAAGTCGACTAAGCCAACCGATGAACTCGAGAAACTAGTGACACGCTACAGATGCCACAGTTTTAGAGCTAGAAATAGCAAGTTCGCTAAGAAGGGGTATTCCGTCACTCAGCCATCAAGGCCACTCTTAAAGC	GCTCGTAGTACCGTAAGCCAGATAC	TTTTAGCGGCACAGGGCTTACGTAC	TGACGGTGGAGGAGGTTCTCGATCG	ACCTATAAGGACGATGACGACAAA	GTCGAC	TAA	GCCAACCGATGAA	CTCGAG	AA	ACTAGT	GACACGCTACAGATGCCACA	GTTTTAGAGCTAGAAATAGCAAGTT	CGCTAAGAAGGGGTATTCCGTCACT	CAGCCATCAAGGCCACTCTTAAAGC	2	SM-40
GCTCGTAGTACCGTAAGCCAGATACCGTGGGGTCTAGTCTCACAAGTAACTGACGGTGGAGGAGGTTCTCGATCGAATTATAAGGATGATGATGATAAAGTCGACTAACTAAGGGCTAATCCTCGAGAAACTAGTAGAGATTCTGCCGATTGACCGTTTTAGAGCTAGAAATAGCAAGTTCAGATGAATCGGCTTGCTTCTACCCCAGCCATCAAGGCCACTCTTAAAGC	GCTCGTAGTACCGTAAGCCAGATAC	CGTGGGGTCTAGTCTCACAAGTAAC	TGACGGTGGAGGAGGTTCTCGATCG	AATTATAAGGATGATGATGATAAA	GTCGAC	TAA	CTAAGGGCTAATC	CTCGAG	AA	ACTAGT	AGAGATTCTGCCGATTGACC	GTTTTAGAGCTAGAAATAGCAAGTT	CAGATGAATCGGCTTGCTTCTACCC	CAGCCATCAAGGCCACTCTTAAAGC	4	SM-71
GCTCGTAGTACCGTAAGCCAGATACGGGTAATCGGTAATCTGCTTTCGCCTGACGGTGGAGGAGGTTCTCGATCGGACTATAAAGACGATTACGATAAAGTCGACTAACCTACGAGGTTGACTCGAGAAACTAGTAACCGCTACAGCCCCAAACGGTTTTAGAGCTAGAAATAGCAAGTTCATAAGTGGACCCATTTTGGGCGGTCAGCCATCAAGGCCACTCTTAAAGC	GCTCGTAGTACCGTAAGCCAGATAC	GGGTAATCGGTAATCTGCTTTCGCC	TGACGGTGGAGGAGGTTCTCGATCG	GACTATAAAGACGATTACGATAAA	GTCGAC	TAA	CCTACGAGGTTGA	CTCGAG	AA	ACTAGT	AACCGCTACAGCCCCAAACG	GTTTTAGAGCTAGAAATAGCAAGTT	CATAAGTGGACCCATTTTGGGCGGT	CAGCCATCAAGGCCACTCTTAAAGC	1	SM-0
GCTCGTAGTACCGTAAGCCAGATACTTTTAGCGGCACAGGGCTTACGTACTGACGGTGGAGGAGGTTCTCGATCGGATTATAAAGATGATATCGATAAAGTCGACTAAACAATACGACTGCCTCGAGAAACTAGTCGTTAATTTGCCCACTACCGGTTTTAGAGCTAGAAATAGCAAGTTCGCTAAGAAGGGGTATTCCGTCACTCAGCCATCAAGGCCACTCTTAAAGC	GCTCGTAGTACCGTAAGCCAGATAC	TTTTAGCGGCACAGGGCTTACGTAC	TGACGGTGGAGGAGGTTCTCGATCG	GATTATAAAGATGATATCGATAAA	GTCGAC	TAA	ACAATACGACTGC	CTCGAG	AA	ACTAGT	CGTTAATTTGCCCACTACCG	GTTTTAGAGCTAGAAATAGCAAGTT	CGCTAAGAAGGGGTATTCCGTCACT	CAGCCATCAAGGCCACTCTTAAAGC	2	SM-101
GCTCGTAGTACCGTAAGCCAGATACGACTATTGCCGATTGCGTACCGATGTGACGGTGGAGGAGGTTCTCGATCGGATTACAAAGATTGTGATGATAAAGTCGACTAAGTCCACGAATACTCTCGAGAAACTAGTTACGTATGATAAAGCACTCAGTTTTAGAGCTAGAAATAGCAAGTTCGCACTCAACAACGGGTAATGTCTGCAGCCATCAAGGCCACTCTTAAAGC	GCTCGTAGTACCGTAAGCCAGATAC	GACTATTGCCGATTGCGTACCGATG	TGACGGTGGAGGAGGTTCTCGATCG	GATTACAAAGATTGTGATGATAAA	GTCGAC	TAA	GTCCACGAATACT	CTCGAG	AA	ACTAGT	TACGTATGATAAAGCACTCA	GTTTTAGAGCTAGAAATAGCAAGTT	CGCACTCAACAACGGGTAATGTCTG	CAGCCATCAAGGCCACTCTTAAAGC	3	SM-48
GCTCGTAGTACCGTAAGCCAGATACGACTATTGCCGATTGCGTACCGATGTGACGGTGGAGGAGGTTCTCGATCGGATTACAAGGATTATGACGATAAAGTCGACTAAAACGCATGAAGCACTCGAGAAACTAGTTATGTGATGCGCCCATGCATGTTTTAGAGCTAGAAATAGCAAGTTCGCACTCAACAACGGGTAATGTCTGCAGCCATCAAGGCCACTCTTAAAGC	GCTCGTAGTACCGTAAGCCAGATAC	GACTATTGCCGATTGCGTACCGATG	TGACGGTGGAGGAGGTTCTCGATCG	GATTACAAGGATTATGACGATAAA	GTCGAC	TAA	AACGCATGAAGCA	CTCGAG	AA	ACTAGT	TATGTGATGCGCCCATGCAT	GTTTTAGAGCTAGAAATAGCAAGTT	CGCACTCAACAACGGGTAATGTCTG	CAGCCATCAAGGCCACTCTTAAAGC	3	SM-140
GCTCGTAGTACCGTAAGCCAGATACCGTGGGGTCTAGTCTCACAAGTAACTGACGGTGGAGGAGGTTCTCGATCGGATTATAAGGATCAGGATGATAAAGTCGACTAATAAGCAGGACGCACTCGAGAAACTAGTCCACAACAGATAACGACCAGGTTTTAGAGCTAGAAATAGCAAGTTCAGATGAATCGGCTTGCTTCTACCCCAGCCATCAAGGCCACTCTTAAAGC	GCTCGTAGTACCGTAAGCCAGATAC	CGTGGGGTCTAGTCTCACAAGTAAC	TGACGGTGGAGGAGGTTCTCGATCG	GATTATAAGGATCAGGATGATAAA	GTCGAC	TAA	TAAGCAGGACGCA	CTCGAG	AA	ACTAGT	CCACAACAGATAACGACCAG	GTTTTAGAGCTAGAAATAGCAAGTT	CAGATGAATCGGCTTGCTTCTACCC	CAGCCATCAAGGCCACTCTTAAAGC	4	SM-58
GCTCGTAGTACCGTAAGCCAGATACGACTATTGCCGATTGCGTACCGATGTGACGGTGGAGGAGGTTCTCGATCGTGCTATAAAGATGATGATGACAAGGTCGACTAAGGTCGCAAAGATCCTCGAGAAACTAGTATCCAGAGACGTCCTATAGTGTTTTAGAGCTAGAAATAGCAAGTTCGCACTCAACAACGGGTAATGTCTGCAGCCATCAAGGCCACTCTTAAAGC	GCTCGTAGTACCGTAAGCCAGATAC	GACTATTGCCGATTGCGTACCGATG	TGACGGTGGAGGAGGTTCTCGATCG	TGCTATAAAGATGATGATGACAAG	GTCGAC	TAA	GGTCGCAAAGATC	CTCGAG	AA	ACTAGT	ATCCAGAGACGTCCTATAGT	GTTTTAGAGCTAGAAATAGCAAGTT	CGCACTCAACAACGGGTAATGTCTG	CAGCCATCAAGGCCACTCTTAAAGC	3	SM-13
GCTCGTAGTACCGTAAGCCAGATACTTTTAGCGGCACAGGGCTTACGTACTGACGGTGGAGGAGGTTCTCGATCGGATAATAAGGATGATGACGATAAAGTCGACTAAACTACCTTCACGCCTCGAGAAACTAGTCCGAAACCCATCGTATTAGAGTTTTAGAGCTAGAAATAGCAAGTTCGCTAAGAAGGGGTATTCCGTCACTCAGCCATCAAGGCCACTCTTAAAGC	GCTCGTAGTACCGTAAGCCAGATAC	TTTTAGCGGCACAGGGCTTACGTAC	TGACGGTGGAGGAGGTTCTCGATCG	GATAATAAGGATGATGACGATAAA	GTCGAC	TAA	ACTACCTTCACGC	CTCGAG	AA	ACTAGT	CCGAAACCCATCGTATTAGA	GTTTTAGAGCTAGAAATAGCAAGTT	CGCTAAGAAGGGGTATTCCGTCACT	CAGCCATCAAGGCCACTCTTAAAGC	2	SM-15
GCTCGTAGTACCGTAAGCCAGATACGACTATTGCCGATTGCGTACCGATGTGACGGTGGAGGAGGTTCTCGATCGCGCTATAAAGATGATGATGATAAAGTCGACTAAAGGAGTGTCAGAACTCGAGAAACTAGTAACTGAAACGTCATTCTGCAGTTTTAGAGCTAGAAATAGCAAGTTCGCACTCAACAACGGGTAATGTCTGCAGCCATCAAGGCCACTCTTAAAGC	GCTCGTAGTACCGTAAGCCAGATAC	GACTATTGCCGATTGCGTACCGATG	TGACGGTGGAGGAGGTTCTCGATCG	CGCTATAAAGATGATGATGATAAA	GTCGAC	TAA	AGGAGTGTCAGAA	CTCGAG	AA	ACTAGT	AACTGAAACGTCATTCTGCA	GTTTTAGAGCTAGAAATAGCAAGTT	CGCACTCAACAACGGGTAATGTCTG	CAGCCATCAAGGCCACTCTTAAAGC	3	SM-96
GCTCGTAGTACCGTAAGCCAGATACGGGTAATCGGTAATCTGCTTTCGCCTGACGGTGGAGGAGGTTCTCGATCGAACTACAAAGACGACGATGATAAAGTCGACTAAAGGAGACAGCGAACTCGAGAAACTAGTTGTGACCATTCTTCGCAACCGTTTTAGAGCTAGAAATAGCAAGTTCATAAGTGGACCCATTTTGGGCGGTCAGCCATCAAGGCCACTCTTAAAGC	GCTCGTAGTACCGTAAGCCAGATAC	GGGTAATCGGTAATCTGCTTTCGCC	TGACGGTGGAGGAGGTTCTCGATCG	AACTACAAAGACGACGATGATAAA	GTCGAC	TAA	AGGAGACAGCGAA	CTCGAG	AA	ACTAGT	TGTGACCATTCTTCGCAACC	GTTTTAGAGCTAGAAATAGCAAGTT	CATAAGTGGACCCATTTTGGGCGGT	CAGCCATCAAGGCCACTCTTAAAGC	1	SM-71
GCTCGTAGTACCGTAAGCCAGATACTTTTAGCGGCACAGGGCTTACGTACTGACGGTGGAGGAGGTTCTCGATCGGATTATAAAGATAATGACGATAAGGTCGACTAACTGAGACGTACGTCTCGAGAAACTAGTCGAATTTTCAAAGCCGCATTGTTTTAGAGCTAGAAATAGCAAGTTCGCTAAGAAGGGGTATTCCGTCACTCAGCCATCAAGGCCACTCTTAAAGC	GCTCGTAGTACCGTAAGCCAGATAC	TTTTAGCGGCACAGGGCTTACGTAC	TGACGGTGGAGGAGGTTCTCGATCG	GATTATAAAGATAATGACGATAAG	GTCGAC	TAA	CTGAGACGTACGT	CTCGAG	AA	ACTAGT	CGAATTTTCAAAGCCGCATT	GTTTTAGAGCTAGAAATAGCAAGTT	CGCTAAGAAGGGGTATTCCGTCACT	CAGCCATCAAGGCCACTCTTAAAGC	2	SM-29
GCTCGTAGTACCGTAAGCCAGATACTTTTAGCGGCACAGGGCTTACGTACTGACGGTGGAGGAGGTTCTCGATCGGATTATAAAGCAGATGATGATAAAGTCGACTAATCATGCTCCTCGTCTCGAGAAACTAGTATAACTTCGACTAGCCCCTAGTTTTAGAGCTAGAAATAGCAAGTTCGCTAAGAAGGGGTATTCCGTCACTCAGCCATCAAGGCCACTCTTAAAGC	GCTCGTAGTACCGTAAGCCAGATAC	TTTTAGCGGCACAGGGCTTACGTAC	TGACGGTGGAGGAGGTTCTCGATCG	GATTATAAAGCAGATGATGATAAA	GTCGAC	TAA	TCATGCTCCTCGT	CTCGAG	AA	ACTAGT	ATAACTTCGACTAGCCCCTA	GTTTTAGAGCTAGAAATAGCAAGTT	CGCTAAGAAGGGGTATTCCGTCACT	CAGCCATCAAGGCCACTCTTAAAGC	2	SM-73
GCTCGTAGTACCGTAAGCCAGATACGACTATTGCCGATTGCGTACCGATGTGACGGTGGAGGAGGTTCTCGATCGGACTATAAAGCGGATGATGATAAAGTCGACTAACGAGCTAGCATTCCTCGAGAAACTAGTTCAAAGCAATCGCAAGTACTGTTTTAGAGCTAGAAATAGCAAGTTCGCACTCAACAACGGGTAATGTCTGCAGCCATCAAGGCCACTCTTAAAGC	GCTCGTAGTACCGTAAGCCAGATAC	GACTATTGCCGATTGCGTACCGATG	TGACGGTGGAGGAGGTTCTCGATCG	GACTATAAAGCGGATGATGATAAA	GTCGAC	TAA	CGAGCTAGCATTC	CTCGAG	AA	ACTAGT	TCAAAGCAATCGCAAGTACT	GTTTTAGAGCTAGAAATAGCAAGTT	CGCACTCAACAACGGGTAATGTCTG	CAGCCATCAAGGCCACTCTTAAAGC	3	SM-73
GCTCGTAGTACCGTAAGCCAGATACCGTGGGGTCTAGTCTCACAAGTAACTGACGGTGGAGGAGGTTCTCGATCGGACTATAAAGATGACGATTCGAAGGTCGACTAAGCACATCTGGCTACTCGAGAAACTAGTCGCAGAAACGATCGACTCCTGTTTTAGAGCTAGAAATAGCAAGTTCAGATGAATCGGCTTGCTTCTACCCCAGCCATCAAGGCCACTCTTAAAGC	GCTCGTAGTACCGTAAGCCAGATAC	CGTGGGGTCTAGTCTCACAAGTAAC	TGACGGTGGAGGAGGTTCTCGATCG	GACTATAAAGATGACGATTCGAAG	GTCGAC	TAA	GCACATCTGGCTA	CTCGAG	AA	ACTAGT	CGCAGAAACGATCGACTCCT	GTTTTAGAGCTAGAAATAGCAAGTT	CAGATGAATCGGCTTGCTTCTACCC	CAGCCATCAAGGCCACTCTTAAAGC	4	SM-136
GCTCGTAGTACCGTAAGCCAGATACGACTATTGCCGATTGCGTACCGATGTGACGGTGGAGGAGGTTCTCGATCGCCTTATAAAGATGACGATGATAAGGTCGACTAAGCGTTAGCTTCGACTCGAGAAACTAGTACAACTGATTGTAAGTGCTCGTTTTAGAGCTAGAAATAGCAAGTTCGCACTCAACAACGGGTAATGTCTGCAGCCATCAAGGCCACTCTTAAAGC	GCTCGTAGTACCGTAAGCCAGATAC	GACTATTGCCGATTGCGTACCGATG	TGACGGTGGAGGAGGTTCTCGATCG	CCTTATAAAGATGACGATGATAAG	GTCGAC	TAA	GCGTTAGCTTCGA	CTCGAG	AA	ACTAGT	ACAACTGATTGTAAGTGCTC	GTTTTAGAGCTAGAAATAGCAAGTT	CGCACTCAACAACGGGTAATGTCTG	CAGCCATCAAGGCCACTCTTAAAGC	3	SM-42
GCTCGTAGTACCGTAAGCCAGATACGGGTAATCGGTAATCTGCTTTCGCCTGACGGTGGAGGAGGTTCTCGATCGGACTACAAAGATGACATTGACAAAGTCGACTAATGTTGTTACGGCACTCGAGAAACTAGTTCTACGAAGACTATCAATCCGTTTTAGAGCTAGAAATAGCAAGTTCATAAGTGGACCCATTTTGGGCGGTCAGCCATCAAGGCCACTCTTAAAGC	GCTCGTAGTACCGTAAGCCAGATAC	GGGTAATCGGTAATCTGCTTTCGCC	TGACGGTGGAGGAGGTTCTCGATCG	GACTACAAAGATGACATTGACAAA	GTCGAC	TAA	TGTTGTTACGGCA	CTCGAG	AA	ACTAGT	TCTACGAAGACTATCAATCC	GTTTTAGAGCTAGAAATAGCAAGTT	CATAAGTGGACCCATTTTGGGCGGT	CAGCCATCAAGGCCACTCTTAAAGC	1	SM-101
GCTCGTAGTACCGTAAGCCAGATACCGTGGGGTCTAGTCTCACAAGTAACTGACGGTGGAGGAGGTTCTCGATCGGATTATAAGGGCGATGACGACAAAGTCGACTAATGCTAGACGCGATCTCGAGAAACTAGTGTGACGAGTCAGAATATGTTGTTTTAGAGCTAGAAATAGCAAGTTCAGATGAATCGGCTTGCTTCTACCCCAGCCATCAAGGCCACTCTTAAAGC	GCTCGTAGTACCGTAAGCCAGATAC	CGTGGGGTCTAGTCTCACAAGTAAC	TGACGGTGGAGGAGGTTCTCGATCG	GATTATAAGGGCGATGACGACAAA	GTCGAC	TAA	TGCTAGACGCGAT	CTCGAG	AA	ACTAGT	GTGACGAGTCAGAATATGTT	GTTTTAGAGCTAGAAATAGCAAGTT	CAGATGAATCGGCTTGCTTCTACCC	CAGCCATCAAGGCCACTCTTAAAGC	4	SM-18
GCTCGTAGTACCGTAAGCCAGATACGGGTAATCGGTAATCTGCTTTCGCCTGACGGTGGAGGAGGTTCTCGATCGGACTACTGTGATGATGACGACAAGGTCGACTAAGCTTACGTGTGTTCTCGAGAAACTAGTAGCCCCTATCCCTTTGACTCGTTTTAGAGCTAGAAATAGCAAGTTCATAAGTGGACCCATTTTGGGCGGTCAGCCATCAAGGCCACTCTTAAAGC	GCTCGTAGTACCGTAAGCCAGATAC	GGGTAATCGGTAATCTGCTTTCGCC	TGACGGTGGAGGAGGTTCTCGATCG	GACTACTGTGATGATGACGACAAG	GTCGAC	TAA	GCTTACGTGTGTT	CTCGAG	AA	ACTAGT	AGCCCCTATCCCTTTGACTC	GTTTTAGAGCTAGAAATAGCAAGTT	CATAAGTGGACCCATTTTGGGCGGT	CAGCCATCAAGGCCACTCTTAAAGC	1	SM-53
GCTCGTAGTACCGTAAGCCAGATACCGTGGGGTCTAGTCTCACAAGTAACTGACGGTGGAGGAGGTTCTCGATCGGGTTATAAAGATGACGATGATAAAGTCGACTAATTCGAGTGTGAGACTCGAGAAACTAGTGCCTGACCCCGACCCATTAGGTTTTAGAGCTAGAAATAGCAAGTTCAGATGAATCGGCTTGCTTCTACCCCAGCCATCAAGGCCACTCTTAAAGC	GCTCGTAGTACCGTAAGCCAGATAC	CGTGGGGTCTAGTCTCACAAGTAAC	TGACGGTGGAGGAGGTTCTCGATCG	GGTTATAAAGATGACGATGATAAA	GTCGAC	TAA	TTCGAGTGTGAGA	CTCGAG	AA	ACTAGT	GCCTGACCCCGACCCATTAG	GTTTTAGAGCTAGAAATAGCAAGTT	CAGATGAATCGGCTTGCTTCTACCC	CAGCCATCAAGGCCACTCTTAAAGC	4	SM-57
GCTCGTAGTACCGTAAGCCAGATACCGTGGGGTCTAGTCTCACAAGTAACTGACGGTGGAGGAGGTTCTCGATCGGACTACAAAGATTGTGATGATAAAGTCGACTAACTGTTACGAGCTTCTCGAGAAACTAGTCCAGCCCGTTCGTAACAATTGTTTTAGAGCTAGAAATAGCAAGTTCAGATGAATCGGCTTGCTTCTACCCCAGCCATCAAGGCCACTCTTAAAGC	GCTCGTAGTACCGTAAGCCAGATAC	CGTGGGGTCTAGTCTCACAAGTAAC	TGACGGTGGAGGAGGTTCTCGATCG	GACTACAAAGATTGTGATGATAAA	GTCGAC	TAA	CTGTTACGAGCTT	CTCGAG	AA	ACTAGT	CCAGCCCGTTCGTAACAATT	GTTTTAGAGCTAGAAATAGCAAGTT	CAGATGAATCGGCTTGCTTCTACCC	CAGCCATCAAGGCCACTCTTAAAGC	4	SM-48
GCTCGTAGTACCGTAAGCCAGATACGGGTAATCGGTAATCTGCTTTCGCCTGACGGTGGAGGAGGTTCTCGATCGGATTATAAAGATGACGACGATCATGTCGACTAACATCCTGCTTCAGCTCGAGAAACTAGTAAGTGATACGTATATGCCAAGTTTTAGAGCTAGAAATAGCAAGTTCATAAGTGGACCCATTTTGGGCGGTCAGCCATCAAGGCCACTCTTAAAGC	GCTCGTAGTACCGTAAGCCAGATAC	GGGTAATCGGTAATCTGCTTTCGCC	TGACGGTGGAGGAGGTTCTCGATCG	GATTATAAAGATGACGACGATCAT	GTCGAC	TAA	CATCCTGCTTCAG	CTCGAG	AA	ACTAGT	AAGTGATACGTATATGCCAA	GTTTTAGAGCTAGAAATAGCAAGTT	CATAAGTGGACCCATTTTGGGCGGT	CAGCCATCAAGGCCACTCTTAAAGC	1	SM-20
GCTCGTAGTACCGTAAGCCAGATACCGTGGGGTCTAGTCTCACAAGTAACTGACGGTGGAGGAGGTTCTCGATCGTGGTATAAAGATGATGATGACAAAGTCGACTAACAGCCTGGTGATACTCGAGAAACTAGTTCCCAGTTACACGAGACTTGGTTTTAGAGCTAGAAATAGCAAGTTCAGATGAATCGGCTTGCTTCTACCCCAGCCATCAAGGCCACTCTTAAAGC	GCTCGTAGTACCGTAAGCCAGATAC	CGTGGGGTCTAGTCTCACAAGTAAC	TGACGGTGGAGGAGGTTCTCGATCG	TGGTATAAAGATGATGATGACAAA	GTCGAC	TAA	CAGCCTGGTGATA	CTCGAG	AA	ACTAGT	TCCCAGTTACACGAGACTTG	GTTTTAGAGCTAGAAATAGCAAGTT	CAGATGAATCGGCTTGCTTCTACCC	CAGCCATCAAGGCCACTCTTAAAGC	4	SM-47
GCTCGTAGTACCGTAAGCCAGATACGGGTAATCGGTAATCTGCTTTCGCCTGACGGTGGAGGAGGTTCTCGATCGGATTATAAAGATCTGGATGACAAAGTCGACTAAACGACGACTCAGACTCGAGAAACTAGTCAATCCCACGAGTGCATATTGTTTTAGAGCTAGAAATAGCAAGTTCATAAGTGGACCCATTTTGGGCGGTCAGCCATCAAGGCCACTCTTAAAGC	GCTCGTAGTACCGTAAGCCAGATAC	GGGTAATCGGTAATCTGCTTTCGCC	TGACGGTGGAGGAGGTTCTCGATCG	GATTATAAAGATCTGGATGACAAA	GTCGAC	TAA	ACGACGACTCAGA	CTCGAG	AA	ACTAGT	CAATCCCACGAGTGCATATT	GTTTTAGAGCTAGAAATAGCAAGTT	CATAAGTGGACCCATTTTGGGCGGT	CAGCCATCAAGGCCACTCTTAAAGC	1	SM-149
GCTCGTAGTACCGTAAGCCAGATACGGGTAATCGGTAATCTGCTTTCGCCTGACGGTGGAGGAGGTTCTCGATCGTGGTATAAAGATGATGACGATAAAGTCGACTAATCATATGAGCAGCCTCGAGAAACTAGTCGAAATAGAACATAGCGCAAGTTTTAGAGCTAGAAATAGCAAGTTCATAAGTGGACCCATTTTGGGCGGTCAGCCATCAAGGCCACTCTTAAAGC	GCTCGTAGTACCGTAAGCCAGATAC	GGGTAATCGGTAATCTGCTTTCGCC	TGACGGTGGAGGAGGTTCTCGATCG	TGGTATAAAGATGATGACGATAAA	GTCGAC	TAA	TCATATGAGCAGC	CTCGAG	AA	ACTAGT	CGAAATAGAACATAGCGCAA	GTTTTAGAGCTAGAAATAGCAAGTT	CATAAGTGGACCCATTTTGGGCGGT	CAGCCATCAAGGCCACTCTTAAAGC	1	SM-47
GCTCGTAGTACCGTAAGCCAGATACTTTTAGCGGCACAGGGCTTACGTACTGACGGTGGAGGAGGTTCTCGATCGGACTATAAAGACGACGATGACAGCGTCGACTAAGCTAGTCTTCGCTCTCGAGAAACTAGTGTTGACGAGTGATCCAACGAGTTTTAGAGCTAGAAATAGCAAGTTCGCTAAGAAGGGGTATTCCGTCACTCAGCCATCAAGGCCACTCTTAAAGC	GCTCGTAGTACCGTAAGCCAGATAC	TTTTAGCGGCACAGGGCTTACGTAC	TGACGGTGGAGGAGGTTCTCGATCG	GACTATAAAGACGACGATGACAGC	GTCGAC	TAA	GCTAGTCTTCGCT	CTCGAG	AA	ACTAGT	GTTGACGAGTGATCCAACGA	GTTTTAGAGCTAGAAATAGCAAGTT	CGCTAAGAAGGGGTATTCCGTCACT	CAGCCATCAAGGCCACTCTTAAAGC	2	SM-11
GCTCGTAGTACCGTAAGCCAGATACGACTATTGCCGATTGCGTACCGATGTGACGGTGGAGGAGGTTCTCGATCGGATTATAAGGATGATGACGATAAAGTCGACTAACCTCTTTTCAGCTCTCGAGAAACTAGTGAGAGCCTAATATGCACTTCGTTTTAGAGCTAGAAATAGCAAGTTCGCACTCAACAACGGGTAATGTCTGCAGCCATCAAGGCCACTCTTAAAGC	GCTCGTAGTACCGTAAGCCAGATAC	GACTATTGCCGATTGCGTACCGATG	TGACGGTGGAGGAGGTTCTCGATCG	GATTATAAGGATGATGACGATAAA	GTCGAC	TAA	CCTCTTTTCAGCT	CTCGAG	AA	ACTAGT	GAGAGCCTAATATGCACTTC	GTTTTAGAGCTAGAAATAGCAAGTT	CGCACTCAACAACGGGTAATGTCTG	CAGCCATCAAGGCCACTCTTAAAGC	3	SM-37
GCTCGTAGTACCGTAAGCCAGATACGACTATTGCCGATTGCGTACCGATGTGACGGTGGAGGAGGTTCTCGATCGGACTATAAGGATGACAATGATAAAGTCGACTAAACGCATGCTCCATCTCGAGAAACTAGTAAACTTCTATCTCCAGCTACGTTTTAGAGCTAGAAATAGCAAGTTCGCACTCAACAACGGGTAATGTCTGCAGCCATCAAGGCCACTCTTAAAGC	GCTCGTAGTACCGTAAGCCAGATAC	GACTATTGCCGATTGCGTACCGATG	TGACGGTGGAGGAGGTTCTCGATCG	GACTATAAGGATGACAATGATAAA	GTCGAC	TAA	ACGCATGCTCCAT	CTCGAG	AA	ACTAGT	AAACTTCTATCTCCAGCTAC	GTTTTAGAGCTAGAAATAGCAAGTT	CGCACTCAACAACGGGTAATGTCTG	CAGCCATCAAGGCCACTCTTAAAGC	3	SM-122
GCTCGTAGTACCGTAAGCCAGATACGACTATTGCCGATTGCGTACCGATGTGACGGTGGAGGAGGTTCTCGATCGGATGGCAAAGACGATGACGATAAAGTCGACTAACTGCGCAACTAATCTCGAGAAACTAGTGTCCGCTGTTCAAACTATTTGTTTTAGAGCTAGAAATAGCAAGTTCGCACTCAACAACGGGTAATGTCTGCAGCCATCAAGGCCACTCTTAAAGC	GCTCGTAGTACCGTAAGCCAGATAC	GACTATTGCCGATTGCGTACCGATG	TGACGGTGGAGGAGGTTCTCGATCG	GATGGCAAAGACGATGACGATAAA	GTCGAC	TAA	CTGCGCAACTAAT	CTCGAG	AA	ACTAGT	GTCCGCTGTTCAAACTATTT	GTTTTAGAGCTAGAAATAGCAAGTT	CGCACTCAACAACGGGTAATGTCTG	CAGCCATCAAGGCCACTCTTAAAGC	3	SM-51
GCTCGTAGTACCGTAAGCCAGATACGGGTAATCGGTAATCTGCTTTCGCCTGACGGTGGAGGAGGTTCTCGATCGGATGGTAAAGATGATGACGACAAAGTCGACTAACTGTGGAGTTGTCCTCGAGAAACTAGTGAAGAAACATGCCGTTTTCCGTTTTAGAGCTAGAAATAGCAAGTTCATAAGTGGACCCATTTTGGGCGGTCAGCCATCAAGGCCACTCTTAAAGC	GCTCGTAGTACCGTAAGCCAGATAC	GGGTAATCGGTAATCTGCTTTCGCC	TGACGGTGGAGGAGGTTCTCGATCG	GATGGTAAAGATGATGACGACAAA	GTCGAC	TAA	CTGTGGAGTTGTC	CTCGAG	AA	ACTAGT	GAAGAAACATGCCGTTTTCC	GTTTTAGAGCTAGAAATAGCAAGTT	CATAAGTGGACCCATTTTGGGCGGT	CAGCCATCAAGGCCACTCTTAAAGC	1	SM-51
GCTCGTAGTACCGTAAGCCAGATACGGGTAATCGGTAATCTGCTTTCGCCTGACGGTGGAGGAGGTTCTCGATCGGATTATAAATACGACGACGATAAAGTCGACTAAGGGTTGTTTCATGCTCGAGAAACTAGTACCTTGTGACTCGACGTGAGGTTTTAGAGCTAGAAATAGCAAGTTCATAAGTGGACCCATTTTGGGCGGTCAGCCATCAAGGCCACTCTTAAAGC	GCTCGTAGTACCGTAAGCCAGATAC	GGGTAATCGGTAATCTGCTTTCGCC	TGACGGTGGAGGAGGTTCTCGATCG	GATTATAAATACGACGACGATAAA	GTCGAC	TAA	GGGTTGTTTCATG	CTCGAG	AA	ACTAGT	ACCTTGTGACTCGACGTGAG	GTTTTAGAGCTAGAAATAGCAAGTT	CATAAGTGGACCCATTTTGGGCGGT	CAGCCATCAAGGCCACTCTTAAAGC	1	SM-135
GCTCGTAGTACCGTAAGCCAGATACTTTTAGCGGCACAGGGCTTACGTACTGACGGTGGAGGAGGTTCTCGATCGGATCTGAAAGACGATGACGATAAAGTCGACTAAGAATCTTGCGGTGCTCGAGAAACTAGTGTAGCAACTTACCGATAGCAGTTTTAGAGCTAGAAATAGCAAGTTCGCTAAGAAGGGGTATTCCGTCACTCAGCCATCAAGGCCACTCTTAAAGC	GCTCGTAGTACCGTAAGCCAGATAC	TTTTAGCGGCACAGGGCTTACGTAC	TGACGGTGGAGGAGGTTCTCGATCG	GATCTGAAAGACGATGACGATAAA	GTCGAC	TAA	GAATCTTGCGGTG	CTCGAG	AA	ACTAGT	GTAGCAACTTACCGATAGCA	GTTTTAGAGCTAGAAATAGCAAGTT	CGCTAAGAAGGGGTATTCCGTCACT	CAGCCATCAAGGCCACTCTTAAAGC	2	SM-143
GCTCGTAGTACCGTAAGCCAGATACCGTGGGGTCTAGTCTCACAAGTAACTGACGGTGGAGGAGGTTCTCGATCGGACTATAAAGATGACGATGGTAAAGTCGACTAATGGGAATCACGTGCTCGAGAAACTAGTAGACGAAATATAGCCCCTGTGTTTTAGAGCTAGAAATAGCAAGTTCAGATGAATCGGCTTGCTTCTACCCCAGCCATCAAGGCCACTCTTAAAGC	GCTCGTAGTACCGTAAGCCAGATAC	CGTGGGGTCTAGTCTCACAAGTAAC	TGACGGTGGAGGAGGTTCTCGATCG	GACTATAAAGATGACGATGGTAAA	GTCGAC	TAA	TGGGAATCACGTG	CTCGAG	AA	ACTAGT	AGACGAAATATAGCCCCTGT	GTTTTAGAGCTAGAAATAGCAAGTT	CAGATGAATCGGCTTGCTTCTACCC	CAGCCATCAAGGCCACTCTTAAAGC	4	SM-113
GCTCGTAGTACCGTAAGCCAGATACGGGTAATCGGTAATCTGCTTTCGCCTGACGGTGGAGGAGGTTCTCGATCGGATTATAAGGATGATGTTGATAAAGTCGACTAAACACTTTGCGCTGCTCGAGAAACTAGTTGTTGAGTTACCGCACACGTGTTTTAGAGCTAGAAATAGCAAGTTCATAAGTGGACCCATTTTGGGCGGTCAGCCATCAAGGCCACTCTTAAAGC	GCTCGTAGTACCGTAAGCCAGATAC	GGGTAATCGGTAATCTGCTTTCGCC	TGACGGTGGAGGAGGTTCTCGATCG	GATTATAAGGATGATGTTGATAAA	GTCGAC	TAA	ACACTTTGCGCTG	CTCGAG	AA	ACTAGT	TGTTGAGTTACCGCACACGT	GTTTTAGAGCTAGAAATAGCAAGTT	CATAAGTGGACCCATTTTGGGCGGT	CAGCCATCAAGGCCACTCTTAAAGC	1	SM-9
GCTCGTAGTACCGTAAGCCAGATACTTTTAGCGGCACAGGGCTTACGTACTGACGGTGGAGGAGGTTCTCGATCGGATTACAAAGATGACGATGACGGTGTCGACTAAAGTCGCAATTGCCCTCGAGAAACTAGTGCAACCTTCATTAACGCGCTGTTTTAGAGCTAGAAATAGCAAGTTCGCTAAGAAGGGGTATTCCGTCACTCAGCCATCAAGGCCACTCTTAAAGC	GCTCGTAGTACCGTAAGCCAGATAC	TTTTAGCGGCACAGGGCTTACGTAC	TGACGGTGGAGGAGGTTCTCGATCG	GATTACAAAGATGACGATGACGGT	GTCGAC	TAA	AGTCGCAATTGCC	CTCGAG	AA	ACTAGT	GCAACCTTCATTAACGCGCT	GTTTTAGAGCTAGAAATAGCAAGTT	CGCTAAGAAGGGGTATTCCGTCACT	CAGCCATCAAGGCCACTCTTAAAGC	2	SM-132
GCTCGTAGTACCGTAAGCCAGATACCGTGGGGTCTAGTCTCACAAGTAACTGACGGTGGAGGAGGTTCTCGATCGGACGCCAAGGACGATGACGACAAAGTCGACTAACTAAGCTTCGGTGCTCGAGAAACTAGTCTGAAAGCGACAAGAATGTAGTTTTAGAGCTAGAAATAGCAAGTTCAGATGAATCGGCTTGCTTCTACCCCAGCCATCAAGGCCACTCTTAAAGC	GCTCGTAGTACCGTAAGCCAGATAC	CGTGGGGTCTAGTCTCACAAGTAAC	TGACGGTGGAGGAGGTTCTCGATCG	GACGCCAAGGACGATGACGACAAA	GTCGAC	TAA	CTAAGCTTCGGTG	CTCGAG	AA	ACTAGT	CTGAAAGCGACAAGAATGTA	GTTTTAGAGCTAGAAATAGCAAGTT	CAGATGAATCGGCTTGCTTCTACCC	CAGCCATCAAGGCCACTCTTAAAGC	4	SM-78
GCTCGTAGTACCGTAAGCCAGATACTTTTAGCGGCACAGGGCTTACGTACTGACGGTGGAGGAGGTTCTCGATCGGATTACAAAACAGATGACGACAAAGTCGACTAAACCAAGCCAGTCTCTCGAGAAACTAGTTCCGATAAGCACACCGTTGCGTTTTAGAGCTAGAAATAGCAAGTTCGCTAAGAAGGGGTATTCCGTCACTCAGCCATCAAGGCCACTCTTAAAGC	GCTCGTAGTACCGTAAGCCAGATAC	TTTTAGCGGCACAGGGCTTACGTAC	TGACGGTGGAGGAGGTTCTCGATCG	GATTACAAAACAGATGACGACAAA	GTCGAC	TAA	ACCAAGCCAGTCT	CTCGAG	AA	ACTAGT	TCCGATAAGCACACCGTTGC	GTTTTAGAGCTAGAAATAGCAAGTT	CGCTAAGAAGGGGTATTCCGTCACT	CAGCCATCAAGGCCACTCTTAAAGC	2	SM-63
GCTCGTAGTACCGTAAGCCAGATACGACTATTGCCGATTGCGTACCGATGTGACGGTGGAGGAGGTTCTCGATCGGATGTCAAAGACGACGATGATAAGGTCGACTAACTGAGCGTTTTCACTCGAGAAACTAGTTAAAGAGCCCGTCAGATAGTGTTTTAGAGCTAGAAATAGCAAGTTCGCACTCAACAACGGGTAATGTCTGCAGCCATCAAGGCCACTCTTAAAGC	GCTCGTAGTACCGTAAGCCAGATAC	GACTATTGCCGATTGCGTACCGATG	TGACGGTGGAGGAGGTTCTCGATCG	GATGTCAAAGACGACGATGATAAG	GTCGAC	TAA	CTGAGCGTTTTCA	CTCGAG	AA	ACTAGT	TAAAGAGCCCGTCAGATAGT	GTTTTAGAGCTAGAAATAGCAAGTT	CGCACTCAACAACGGGTAATGTCTG	CAGCCATCAAGGCCACTCTTAAAGC	3	SM-44
GCTCGTAGTACCGTAAGCCAGATACGACTATTGCCGATTGCGTACCGATGTGACGGTGGAGGAGGTTCTCGATCGGACTATAAAGATGATATCGACAAAGTCGACTAAACTTGGGACAACTCTCGAGAAACTAGTGTAAGCCACGACATACAGAGGTTTTAGAGCTAGAAATAGCAAGTTCGCACTCAACAACGGGTAATGTCTGCAGCCATCAAGGCCACTCTTAAAGC	GCTCGTAGTACCGTAAGCCAGATAC	GACTATTGCCGATTGCGTACCGATG	TGACGGTGGAGGAGGTTCTCGATCG	GACTATAAAGATGATATCGACAAA	GTCGAC	TAA	ACTTGGGACAACT	CTCGAG	AA	ACTAGT	GTAAGCCACGACATACAGAG	GTTTTAGAGCTAGAAATAGCAAGTT	CGCACTCAACAACGGGTAATGTCTG	CAGCCATCAAGGCCACTCTTAAAGC	3	SM-101
GCTCGTAGTACCGTAAGCCAGATACGGGTAATCGGTAATCTGCTTTCGCCTGACGGTGGAGGAGGTTCTCGATCGACGTATAAAGACGATGATGATAAAGTCGACTAAGTCCGCCAATGAACTCGAGAAACTAGTTAGCCGATGACAGAACCTAAGTTTTAGAGCTAGAAATAGCAAGTTCATAAGTGGACCCATTTTGGGCGGTCAGCCATCAAGGCCACTCTTAAAGC	GCTCGTAGTACCGTAAGCCAGATAC	GGGTAATCGGTAATCTGCTTTCGCC	TGACGGTGGAGGAGGTTCTCGATCG	ACGTATAAAGACGATGATGATAAA	GTCGAC	TAA	GTCCGCCAATGAA	CTCGAG	AA	ACTAGT	TAGCCGATGACAGAACCTAA	GTTTTAGAGCTAGAAATAGCAAGTT	CATAAGTGGACCCATTTTGGGCGGT	CAGCCATCAAGGCCACTCTTAAAGC	1	SM-40
GCTCGTAGTACCGTAAGCCAGATACTTTTAGCGGCACAGGGCTTACGTACTGACGGTGGAGGAGGTTCTCGATCGGACTATAAAGATGACGACCCGAAGGTCGACTAACCTCAGCCTAGTTCTCGAGAAACTAGTACGCCCATTTCACACCGATGGTTTTAGAGCTAGAAATAGCAAGTTCGCTAAGAAGGGGTATTCCGTCACTCAGCCATCAAGGCCACTCTTAAAGC	GCTCGTAGTACCGTAAGCCAGATAC	TTTTAGCGGCACAGGGCTTACGTAC	TGACGGTGGAGGAGGTTCTCGATCG	GACTATAAAGATGACGACCCGAAG	GTCGAC	TAA	CCTCAGCCTAGTT	CTCGAG	AA	ACTAGT	ACGCCCATTTCACACCGATG	GTTTTAGAGCTAGAAATAGCAAGTT	CGCTAAGAAGGGGTATTCCGTCACT	CAGCCATCAAGGCCACTCTTAAAGC	2	SM-56
GCTCGTAGTACCGTAAGCCAGATACTTTTAGCGGCACAGGGCTTACGTACTGACGGTGGAGGAGGTTCTCGATCGGACTACAAAGACATTGATGACAAAGTCGACTAATATAGAACGGAGGCTCGAGAAACTAGTCTGCTATCTAAGACGTAACCGTTTTAGAGCTAGAAATAGCAAGTTCGCTAAGAAGGGGTATTCCGTCACTCAGCCATCAAGGCCACTCTTAAAGC	GCTCGTAGTACCGTAAGCCAGATAC	TTTTAGCGGCACAGGGCTTACGTAC	TGACGGTGGAGGAGGTTCTCGATCG	GACTACAAAGACATTGATGACAAA	GTCGAC	TAA	TATAGAACGGAGG	CTCGAG	AA	ACTAGT	CTGCTATCTAAGACGTAACC	GTTTTAGAGCTAGAAATAGCAAGTT	CGCTAAGAAGGGGTATTCCGTCACT	CAGCCATCAAGGCCACTCTTAAAGC	2	SM-74
GCTCGTAGTACCGTAAGCCAGATACTTTTAGCGGCACAGGGCTTACGTACTGACGGTGGAGGAGGTTCTCGATCGGATTATAAAGATGACGATGATCGTGTCGACTAATTTGATGGCGAACCTCGAGAAACTAGTCCGAACCGTCAGACCAATGAGTTTTAGAGCTAGAAATAGCAAGTTCGCTAAGAAGGGGTATTCCGTCACTCAGCCATCAAGGCCACTCTTAAAGC	GCTCGTAGTACCGTAAGCCAGATAC	TTTTAGCGGCACAGGGCTTACGTAC	TGACGGTGGAGGAGGTTCTCGATCG	GATTATAAAGATGACGATGATCGT	GTCGAC	TAA	TTTGATGGCGAAC	CTCGAG	AA	ACTAGT	CCGAACCGTCAGACCAATGA	GTTTTAGAGCTAGAAATAGCAAGTT	CGCTAAGAAGGGGTATTCCGTCACT	CAGCCATCAAGGCCACTCTTAAAGC	2	SM-36
GCTCGTAGTACCGTAAGCCAGATACGGGTAATCGGTAATCTGCTTTCGCCTGACGGTGGAGGAGGTTCTCGATCGATTTATAAAGACGATGATGACAAGGTCGACTAATGAGTCGCTAGAACTCGAGAAACTAGTAGCAGTATCGCAAAACCCTTGTTTTAGAGCTAGAAATAGCAAGTTCATAAGTGGACCCATTTTGGGCGGTCAGCCATCAAGGCCACTCTTAAAGC	GCTCGTAGTACCGTAAGCCAGATAC	GGGTAATCGGTAATCTGCTTTCGCC	TGACGGTGGAGGAGGTTCTCGATCG	ATTTATAAAGACGATGATGACAAG	GTCGAC	TAA	TGAGTCGCTAGAA	CTCGAG	AA	ACTAGT	AGCAGTATCGCAAAACCCTT	GTTTTAGAGCTAGAAATAGCAAGTT	CATAAGTGGACCCATTTTGGGCGGT	CAGCCATCAAGGCCACTCTTAAAGC	1	SM-61
GCTCGTAGTACCGTAAGCCAGATACCGTGGGGTCTAGTCTCACAAGTAACTGACGGTGGAGGAGGTTCTCGATCGGATTACAAAGACGATGATGATGATGTCGACTAATCTAAAACGGGCGCTCGAGAAACTAGTTGAAAGCATCACGCAATATCGTTTTAGAGCTAGAAATAGCAAGTTCAGATGAATCGGCTTGCTTCTACCCCAGCCATCAAGGCCACTCTTAAAGC	GCTCGTAGTACCGTAAGCCAGATAC	CGTGGGGTCTAGTCTCACAAGTAAC	TGACGGTGGAGGAGGTTCTCGATCG	GATTACAAAGACGATGATGATGAT	GTCGAC	TAA	TCTAAAACGGGCG	CTCGAG	AA	ACTAGT	TGAAAGCATCACGCAATATC	GTTTTAGAGCTAGAAATAGCAAGTT	CAGATGAATCGGCTTGCTTCTACCC	CAGCCATCAAGGCCACTCTTAAAGC	4	SM-10
GCTCGTAGTACCGTAAGCCAGATACGACTATTGCCGATTGCGTACCGATGTGACGGTGGAGGAGGTTCTCGATCGACTTACAAAGATGATGACGACAAAGTCGACTAAAGAGTTTGTCGCTCTCGAGAAACTAGTCGCACTCATTGCCATCGAGCGTTTTAGAGCTAGAAATAGCAAGTTCGCACTCAACAACGGGTAATGTCTGCAGCCATCAAGGCCACTCTTAAAGC	GCTCGTAGTACCGTAAGCCAGATAC	GACTATTGCCGATTGCGTACCGATG	TGACGGTGGAGGAGGTTCTCGATCG	ACTTACAAAGATGATGACGACAAA	GTCGAC	TAA	AGAGTTTGTCGCT	CTCGAG	AA	ACTAGT	CGCACTCATTGCCATCGAGC	GTTTTAGAGCTAGAAATAGCAAGTT	CGCACTCAACAACGGGTAATGTCTG	CAGCCATCAAGGCCACTCTTAAAGC	3	SM-40
GCTCGTAGTACCGTAAGCCAGATACCGTGGGGTCTAGTCTCACAAGTAACTGACGGTGGAGGAGGTTCTCGATCGGACTATAAAGACGACCCTGATAAAGTCGACTAAGTATGCTCGACTCCTCGAGAAACTAGTGCCATAACCTACACGACTATGTTTTAGAGCTAGAAATAGCAAGTTCAGATGAATCGGCTTGCTTCTACCCCAGCCATCAAGGCCACTCTTAAAGC	GCTCGTAGTACCGTAAGCCAGATAC	CGTGGGGTCTAGTCTCACAAGTAAC	TGACGGTGGAGGAGGTTCTCGATCG	GACTATAAAGACGACCCTGATAAA	GTCGAC	TAA	GTATGCTCGACTC	CTCGAG	AA	ACTAGT	GCCATAACCTACACGACTAT	GTTTTAGAGCTAGAAATAGCAAGTT	CAGATGAATCGGCTTGCTTCTACCC	CAGCCATCAAGGCCACTCTTAAAGC	4	SM-121
GCTCGTAGTACCGTAAGCCAGATACGACTATTGCCGATTGCGTACCGATGTGACGGTGGAGGAGGTTCTCGATCGGACTATAAAGACGATGATTACAAAGTCGACTAAAGCTGCTGATCACCTCGAGAAACTAGTTGATCTCGCGACTGTATCTGGTTTTAGAGCTAGAAATAGCAAGTTCGCACTCAACAACGGGTAATGTCTGCAGCCATCAAGGCCACTCTTAAAGC	GCTCGTAGTACCGTAAGCCAGATAC	GACTATTGCCGATTGCGTACCGATG	TGACGGTGGAGGAGGTTCTCGATCG	GACTATAAAGACGATGATTACAAA	GTCGAC	TAA	AGCTGCTGATCAC	CTCGAG	AA	ACTAGT	TGATCTCGCGACTGTATCTG	GTTTTAGAGCTAGAAATAGCAAGTT	CGCACTCAACAACGGGTAATGTCTG	CAGCCATCAAGGCCACTCTTAAAGC	3	SM-98
GCTCGTAGTACCGTAAGCCAGATACTTTTAGCGGCACAGGGCTTACGTACTGACGGTGGAGGAGGTTCTCGATCGGATACCAAAGATGATGATGATAAAGTCGACTAACTTACTCTTCCCCCTCGAGAAACTAGTACATATTAATCGTCAGTACCGTTTTAGAGCTAGAAATAGCAAGTTCGCTAAGAAGGGGTATTCCGTCACTCAGCCATCAAGGCCACTCTTAAAGC	GCTCGTAGTACCGTAAGCCAGATAC	TTTTAGCGGCACAGGGCTTACGTAC	TGACGGTGGAGGAGGTTCTCGATCG	GATACCAAAGATGATGATGATAAA	GTCGAC	TAA	CTTACTCTTCCCC	CTCGAG	AA	ACTAGT	ACATATTAATCGTCAGTACC	GTTTTAGAGCTAGAAATAGCAAGTT	CGCTAAGAAGGGGTATTCCGTCACT	CAGCCATCAAGGCCACTCTTAAAGC	2	SM-91
GCTCGTAGTACCGTAAGCCAGATACTTTTAGCGGCACAGGGCTTACGTACTGACGGTGGAGGAGGTTCTCGATCGGATTACTACGACGACGACGATAAAGTCGACTAAATCAGAGAGAACGCTCGAGAAACTAGTTAGATAATCCCCGACTTCTCGTTTTAGAGCTAGAAATAGCAAGTTCGCTAAGAAGGGGTATTCCGTCACTCAGCCATCAAGGCCACTCTTAAAGC	GCTCGTAGTACCGTAAGCCAGATAC	TTTTAGCGGCACAGGGCTTACGTAC	TGACGGTGGAGGAGGTTCTCGATCG	GATTACTACGACGACGACGATAAA	GTCGAC	TAA	ATCAGAGAGAACG	CTCGAG	AA	ACTAGT	TAGATAATCCCCGACTTCTC	GTTTTAGAGCTAGAAATAGCAAGTT	CGCTAAGAAGGGGTATTCCGTCACT	CAGCCATCAAGGCCACTCTTAAAGC	2	SM-70
GCTCGTAGTACCGTAAGCCAGATACGACTATTGCCGATTGCGTACCGATGTGACGGTGGAGGAGGTTCTCGATCGCTTTATAAGGATGATGATGATAAGGTCGACTAACAGAAAGTTGGCTCTCGAGAAACTAGTTGTCCTACTCACCGAATGATGTTTTAGAGCTAGAAATAGCAAGTTCGCACTCAACAACGGGTAATGTCTGCAGCCATCAAGGCCACTCTTAAAGC	GCTCGTAGTACCGTAAGCCAGATAC	GACTATTGCCGATTGCGTACCGATG	TGACGGTGGAGGAGGTTCTCGATCG	CTTTATAAGGATGATGATGATAAG	GTCGAC	TAA	CAGAAAGTTGGCT	CTCGAG	AA	ACTAGT	TGTCCTACTCACCGAATGAT	GTTTTAGAGCTAGAAATAGCAAGTT	CGCACTCAACAACGGGTAATGTCTG	CAGCCATCAAGGCCACTCTTAAAGC	3	SM-22
GCTCGTAGTACCGTAAGCCAGATACTTTTAGCGGCACAGGGCTTACGTACTGACGGTGGAGGAGGTTCTCGATCGGATTACCGTGACGATGATGACAAGGTCGACTAAGCCTAGTATGAACCTCGAGAAACTAGTCATTACGACGAACCTGCAAAGTTTTAGAGCTAGAAATAGCAAGTTCGCTAAGAAGGGGTATTCCGTCACTCAGCCATCAAGGCCACTCTTAAAGC	GCTCGTAGTACCGTAAGCCAGATAC	TTTTAGCGGCACAGGGCTTACGTAC	TGACGGTGGAGGAGGTTCTCGATCG	GATTACCGTGACGATGATGACAAG	GTCGAC	TAA	GCCTAGTATGAAC	CTCGAG	AA	ACTAGT	CATTACGACGAACCTGCAAA	GTTTTAGAGCTAGAAATAGCAAGTT	CGCTAAGAAGGGGTATTCCGTCACT	CAGCCATCAAGGCCACTCTTAAAGC	2	SM-119
GCTCGTAGTACCGTAAGCCAGATACGGGTAATCGGTAATCTGCTTTCGCCTGACGGTGGAGGAGGTTCTCGATCGGATTACAAACCAGATGATGATAAGGTCGACTAAACTGCGTGTTGTACTCGAGAAACTAGTTTAGTTACGAATCACGATGTGTTTTAGAGCTAGAAATAGCAAGTTCATAAGTGGACCCATTTTGGGCGGTCAGCCATCAAGGCCACTCTTAAAGC	GCTCGTAGTACCGTAAGCCAGATAC	GGGTAATCGGTAATCTGCTTTCGCC	TGACGGTGGAGGAGGTTCTCGATCG	GATTACAAACCAGATGATGATAAG	GTCGAC	TAA	ACTGCGTGTTGTA	CTCGAG	AA	ACTAGT	TTAGTTACGAATCACGATGT	GTTTTAGAGCTAGAAATAGCAAGTT	CATAAGTGGACCCATTTTGGGCGGT	CAGCCATCAAGGCCACTCTTAAAGC	1	SM-81
GCTCGTAGTACCGTAAGCCAGATACGACTATTGCCGATTGCGTACCGATGTGACGGTGGAGGAGGTTCTCGATCGAATTATAAAGATGATGATGACAAAGTCGACTAAGTGAAGCGCTAAACTCGAGAAACTAGTGCCCTGCTGATGTAAAAGTTGTTTTAGAGCTAGAAATAGCAAGTTCGCACTCAACAACGGGTAATGTCTGCAGCCATCAAGGCCACTCTTAAAGC	GCTCGTAGTACCGTAAGCCAGATAC	GACTATTGCCGATTGCGTACCGATG	TGACGGTGGAGGAGGTTCTCGATCG	AATTATAAAGATGATGATGACAAA	GTCGAC	TAA	GTGAAGCGCTAAA	CTCGAG	AA	ACTAGT	GCCCTGCTGATGTAAAAGTT	GTTTTAGAGCTAGAAATAGCAAGTT	CGCACTCAACAACGGGTAATGTCTG	CAGCCATCAAGGCCACTCTTAAAGC	3	SM-71
GCTCGTAGTACCGTAAGCCAGATACGACTATTGCCGATTGCGTACCGATGTGACGGTGGAGGAGGTTCTCGATCGGATTACAAGGACGACGATACGAAGGTCGACTAACAATCGACAGGACCTCGAGAAACTAGTGCATATGCAAGCTCCAGCATGTTTTAGAGCTAGAAATAGCAAGTTCGCACTCAACAACGGGTAATGTCTGCAGCCATCAAGGCCACTCTTAAAGC	GCTCGTAGTACCGTAAGCCAGATAC	GACTATTGCCGATTGCGTACCGATG	TGACGGTGGAGGAGGTTCTCGATCG	GATTACAAGGACGACGATACGAAG	GTCGAC	TAA	CAATCGACAGGAC	CTCGAG	AA	ACTAGT	GCATATGCAAGCTCCAGCAT	GTTTTAGAGCTAGAAATAGCAAGTT	CGCACTCAACAACGGGTAATGTCTG	CAGCCATCAAGGCCACTCTTAAAGC	3	SM-141
GCTCGTAGTACCGTAAGCCAGATACGACTATTGCCGATTGCGTACCGATGTGACGGTGGAGGAGGTTCTCGATCGGACTGTAAAGACGACGATGATAAAGTCGACTAACTGAGTTGTCTGACTCGAGAAACTAGTAACGCGAGATGACCTAACTTGTTTTAGAGCTAGAAATAGCAAGTTCGCACTCAACAACGGGTAATGTCTGCAGCCATCAAGGCCACTCTTAAAGC	GCTCGTAGTACCGTAAGCCAGATAC	GACTATTGCCGATTGCGTACCGATG	TGACGGTGGAGGAGGTTCTCGATCG	GACTGTAAAGACGACGATGATAAA	GTCGAC	TAA	CTGAGTTGTCTGA	CTCGAG	AA	ACTAGT	AACGCGAGATGACCTAACTT	GTTTTAGAGCTAGAAATAGCAAGTT	CGCACTCAACAACGGGTAATGTCTG	CAGCCATCAAGGCCACTCTTAAAGC	3	SM-131
GCTCGTAGTACCGTAAGCCAGATACGACTATTGCCGATTGCGTACCGATGTGACGGTGGAGGAGGTTCTCGATCGGATTATAAACGCGATGATGACAAAGTCGACTAATACCCTGGGTATACTCGAGAAACTAGTTGTGTAATGATGCCTGTACCGTTTTAGAGCTAGAAATAGCAAGTTCGCACTCAACAACGGGTAATGTCTGCAGCCATCAAGGCCACTCTTAAAGC	GCTCGTAGTACCGTAAGCCAGATAC	GACTATTGCCGATTGCGTACCGATG	TGACGGTGGAGGAGGTTCTCGATCG	GATTATAAACGCGATGATGACAAA	GTCGAC	TAA	TACCCTGGGTATA	CTCGAG	AA	ACTAGT	TGTGTAATGATGCCTGTACC	GTTTTAGAGCTAGAAATAGCAAGTT	CGCACTCAACAACGGGTAATGTCTG	CAGCCATCAAGGCCACTCTTAAAGC	3	SM-88
GCTCGTAGTACCGTAAGCCAGATACCGTGGGGTCTAGTCTCACAAGTAACTGACGGTGGAGGAGGTTCTCGATCGGATTACAAAGACGATGACGATAACGTCGACTAATGGGCTGAAACATCTCGAGAAACTAGTATCAGTCAACAACAGCGATCGTTTTAGAGCTAGAAATAGCAAGTTCAGATGAATCGGCTTGCTTCTACCCCAGCCATCAAGGCCACTCTTAAAGC	GCTCGTAGTACCGTAAGCCAGATAC	CGTGGGGTCTAGTCTCACAAGTAAC	TGACGGTGGAGGAGGTTCTCGATCG	GATTACAAAGACGATGACGATAAC	GTCGAC	TAA	TGGGCTGAAACAT	CTCGAG	AA	ACTAGT	ATCAGTCAACAACAGCGATC	GTTTTAGAGCTAGAAATAGCAAGTT	CAGATGAATCGGCTTGCTTCTACCC	CAGCCATCAAGGCCACTCTTAAAGC	4	SM-30
GCTCGTAGTACCGTAAGCCAGATACGACTATTGCCGATTGCGTACCGATGTGACGGTGGAGGAGGTTCTCGATCGGATTACAAAGATGACTACGACAAAGTCGACTAAGGATTAGCAACGGCTCGAGAAACTAGTAATCGCTAAAATTGATCCTGGTTTTAGAGCTAGAAATAGCAAGTTCGCACTCAACAACGGGTAATGTCTGCAGCCATCAAGGCCACTCTTAAAGC	GCTCGTAGTACCGTAAGCCAGATAC	GACTATTGCCGATTGCGTACCGATG	TGACGGTGGAGGAGGTTCTCGATCG	GATTACAAAGATGACTACGACAAA	GTCGAC	TAA	GGATTAGCAACGG	CTCGAG	AA	ACTAGT	AATCGCTAAAATTGATCCTG	GTTTTAGAGCTAGAAATAGCAAGTT	CGCACTCAACAACGGGTAATGTCTG	CAGCCATCAAGGCCACTCTTAAAGC	3	SM-0
GCTCGTAGTACCGTAAGCCAGATACCGTGGGGTCTAGTCTCACAAGTAACTGACGGTGGAGGAGGTTCTCGATCGTTCTATAAAGATGATGACGATAAAGTCGACTAACTTTCTCGCGTTGCTCGAGAAACTAGTCCCCAGAATCTACACACGAGGTTTTAGAGCTAGAAATAGCAAGTTCAGATGAATCGGCTTGCTTCTACCCCAGCCATCAAGGCCACTCTTAAAGC	GCTCGTAGTACCGTAAGCCAGATAC	CGTGGGGTCTAGTCTCACAAGTAAC	TGACGGTGGAGGAGGTTCTCGATCG	TTCTATAAAGATGATGACGATAAA	GTCGAC	TAA	CTTTCTCGCGTTG	CTCGAG	AA	ACTAGT	CCCCAGAATCTACACACGAG	GTTTTAGAGCTAGAAATAGCAAGTT	CAGATGAATCGGCTTGCTTCTACCC	CAGCCATCAAGGCCACTCTTAAAGC	4	SM-138
GCTCGTAGTACCGTAAGCCAGATACCGTGGGGTCTAGTCTCACAAGTAACTGACGGTGGAGGAGGTTCTCGATCGGATCGCAAGGATGATGATGATAAGGTCGACTAAGCACCTGATTCCTCTCGAGAAACTAGTGCATGACCGCAAATTTACCGGTTTTAGAGCTAGAAATAGCAAGTTCAGATGAATCGGCTTGCTTCTACCCCAGCCATCAAGGCCACTCTTAAAGC	GCTCGTAGTACCGTAAGCCAGATAC	CGTGGGGTCTAGTCTCACAAGTAAC	TGACGGTGGAGGAGGTTCTCGATCG	GATCGCAAGGATGATGATGATAAG	GTCGAC	TAA	GCACCTGATTCCT	CTCGAG	AA	ACTAGT	GCATGACCGCAAATTTACCG	GTTTTAGAGCTAGAAATAGCAAGTT	CAGATGAATCGGCTTGCTTCTACCC	CAGCCATCAAGGCCACTCTTAAAGC	4	SM-126
GCTCGTAGTACCGTAAGCCAGATACGGGTAATCGGTAATCTGCTTTCGCCTGACGGTGGAGGAGGTTCTCGATCGGACTATAAGGACGATGATGACGCGGTCGACTAACTCATCCGCCTTTCTCGAGAAACTAGTCATGATAGCATTTTCCGTACGTTTTAGAGCTAGAAATAGCAAGTTCATAAGTGGACCCATTTTGGGCGGTCAGCCATCAAGGCCACTCTTAAAGC	GCTCGTAGTACCGTAAGCCAGATAC	GGGTAATCGGTAATCTGCTTTCGCC	TGACGGTGGAGGAGGTTCTCGATCG	GACTATAAGGACGATGATGACGCG	GTCGAC	TAA	CTCATCCGCCTTT	CTCGAG	AA	ACTAGT	CATGATAGCATTTTCCGTAC	GTTTTAGAGCTAGAAATAGCAAGTT	CATAAGTGGACCCATTTTGGGCGGT	CAGCCATCAAGGCCACTCTTAAAGC	1	SM-5
GCTCGTAGTACCGTAAGCCAGATACTTTTAGCGGCACAGGGCTTACGTACTGACGGTGGAGGAGGTTCTCGATCGGATTATAAGGATGATGATGATTGGGTCGACTAAGGGGAATTGCAATCTCGAGAAACTAGTTATTCACCCTACGCAGCTTAGTTTTAGAGCTAGAAATAGCAAGTTCGCTAAGAAGGGGTATTCCGTCACTCAGCCATCAAGGCCACTCTTAAAGC	GCTCGTAGTACCGTAAGCCAGATAC	TTTTAGCGGCACAGGGCTTACGTAC	TGACGGTGGAGGAGGTTCTCGATCG	GATTATAAGGATGATGATGATTGG	GTCGAC	TAA	GGGGAATTGCAAT	CTCGAG	AA	ACTAGT	TATTCACCCTACGCAGCTTA	GTTTTAGAGCTAGAAATAGCAAGTT	CGCTAAGAAGGGGTATTCCGTCACT	CAGCCATCAAGGCCACTCTTAAAGC	2	SM-128
GCTCGTAGTACCGTAAGCCAGATACTTTTAGCGGCACAGGGCTTACGTACTGACGGTGGAGGAGGTTCTCGATCGGACTATACAGATGATGATGACAAAGTCGACTAAGTGCCTGGTTTATCTCGAGAAACTAGTGCTCGCCGAGTTGAAACCAGGTTTTAGAGCTAGAAATAGCAAGTTCGCTAAGAAGGGGTATTCCGTCACTCAGCCATCAAGGCCACTCTTAAAGC	GCTCGTAGTACCGTAAGCCAGATAC	TTTTAGCGGCACAGGGCTTACGTAC	TGACGGTGGAGGAGGTTCTCGATCG	GACTATACAGATGATGATGACAAA	GTCGAC	TAA	GTGCCTGGTTTAT	CTCGAG	AA	ACTAGT	GCTCGCCGAGTTGAAACCAG	GTTTTAGAGCTAGAAATAGCAAGTT	CGCTAAGAAGGGGTATTCCGTCACT	CAGCCATCAAGGCCACTCTTAAAGC	2	SM-100
GCTCGTAGTACCGTAAGCCAGATACTTTTAGCGGCACAGGGCTTACGTACTGACGGTGGAGGAGGTTCTCGATCGGACTATAAGGATGATCTCGACAAGGTCGACTAAGCTGGATTCGAATCTCGAGAAACTAGTCATGCAAAGACGCCTAACGTGTTTTAGAGCTAGAAATAGCAAGTTCGCTAAGAAGGGGTATTCCGTCACTCAGCCATCAAGGCCACTCTTAAAGC	GCTCGTAGTACCGTAAGCCAGATAC	TTTTAGCGGCACAGGGCTTACGTAC	TGACGGTGGAGGAGGTTCTCGATCG	GACTATAAGGATGATCTCGACAAG	GTCGAC	TAA	GCTGGATTCGAAT	CTCGAG	AA	ACTAGT	CATGCAAAGACGCCTAACGT	GTTTTAGAGCTAGAAATAGCAAGTT	CGCTAAGAAGGGGTATTCCGTCACT	CAGCCATCAAGGCCACTCTTAAAGC	2	SM-59
GCTCGTAGTACCGTAAGCCAGATACCGTGGGGTCTAGTCTCACAAGTAACTGACGGTGGAGGAGGTTCTCGATCGGATTATAAAGATGGGGATGATAAAGTCGACTAACACTCCTAGCGTTCTCGAGAAACTAGTCGTGAGTGAGCATATCTAAAGTTTTAGAGCTAGAAATAGCAAGTTCAGATGAATCGGCTTGCTTCTACCCCAGCCATCAAGGCCACTCTTAAAGC	GCTCGTAGTACCGTAAGCCAGATAC	CGTGGGGTCTAGTCTCACAAGTAAC	TGACGGTGGAGGAGGTTCTCGATCG	GATTATAAAGATGGGGATGATAAA	GTCGAC	TAA	CACTCCTAGCGTT	CTCGAG	AA	ACTAGT	CGTGAGTGAGCATATCTAAA	GTTTTAGAGCTAGAAATAGCAAGTT	CAGATGAATCGGCTTGCTTCTACCC	CAGCCATCAAGGCCACTCTTAAAGC	4	SM-21
GCTCGTAGTACCGTAAGCCAGATACTTTTAGCGGCACAGGGCTTACGTACTGACGGTGGAGGAGGTTCTCGATCGGACTATAAGTGGGACGATGATAAAGTCGACTAAGGTGTCAGTAGCTCTCGAGAAACTAGTCAGAGCCGCCATTAACCACTGTTTTAGAGCTAGAAATAGCAAGTTCGCTAAGAAGGGGTATTCCGTCACTCAGCCATCAAGGCCACTCTTAAAGC	GCTCGTAGTACCGTAAGCCAGATAC	TTTTAGCGGCACAGGGCTTACGTAC	TGACGGTGGAGGAGGTTCTCGATCG	GACTATAAGTGGGACGATGATAAA	GTCGAC	TAA	GGTGTCAGTAGCT	CTCGAG	AA	ACTAGT	CAGAGCCGCCATTAACCACT	GTTTTAGAGCTAGAAATAGCAAGTT	CGCTAAGAAGGGGTATTCCGTCACT	CAGCCATCAAGGCCACTCTTAAAGC	2	SM-147
GCTCGTAGTACCGTAAGCCAGATACGACTATTGCCGATTGCGTACCGATGTGACGGTGGAGGAGGTTCTCGATCGGATTGGAAAGACGACGATGACAAGGTCGACTAACCCTAAGCACTAGCTCGAGAAACTAGTGAACACCCTGAAAACATGCCGTTTTAGAGCTAGAAATAGCAAGTTCGCACTCAACAACGGGTAATGTCTGCAGCCATCAAGGCCACTCTTAAAGC	GCTCGTAGTACCGTAAGCCAGATAC	GACTATTGCCGATTGCGTACCGATG	TGACGGTGGAGGAGGTTCTCGATCG	GATTGGAAAGACGACGATGACAAG	GTCGAC	TAA	CCCTAAGCACTAG	CTCGAG	AA	ACTAGT	GAACACCCTGAAAACATGCC	GTTTTAGAGCTAGAAATAGCAAGTT	CGCACTCAACAACGGGTAATGTCTG	CAGCCATCAAGGCCACTCTTAAAGC	3	SM-120
GCTCGTAGTACCGTAAGCCAGATACCGTGGGGTCTAGTCTCACAAGTAACTGACGGTGGAGGAGGTTCTCGATCGGACTATAAAGATGATGGTGATAAGGTCGACTAAGTTGTTTGGGCATCTCGAGAAACTAGTCGCCATTATGCTCCTATGTGGTTTTAGAGCTAGAAATAGCAAGTTCAGATGAATCGGCTTGCTTCTACCCCAGCCATCAAGGCCACTCTTAAAGC	GCTCGTAGTACCGTAAGCCAGATAC	CGTGGGGTCTAGTCTCACAAGTAAC	TGACGGTGGAGGAGGTTCTCGATCG	GACTATAAAGATGATGGTGATAAG	GTCGAC	TAA	GTTGTTTGGGCAT	CTCGAG	AA	ACTAGT	CGCCATTATGCTCCTATGTG	GTTTTAGAGCTAGAAATAGCAAGTT	CAGATGAATCGGCTTGCTTCTACCC	CAGCCATCAAGGCCACTCTTAAAGC	4	SM-103
GCTCGTAGTACCGTAAGCCAGATACGACTATTGCCGATTGCGTACCGATGTGACGGTGGAGGAGGTTCTCGATCGGATTACAAGATGGATGATGATAAAGTCGACTAAAGGGAAACTTGGACTCGAGAAACTAGTCTGCCGATAGTAGTACCGTCGTTTTAGAGCTAGAAATAGCAAGTTCGCACTCAACAACGGGTAATGTCTGCAGCCATCAAGGCCACTCTTAAAGC	GCTCGTAGTACCGTAAGCCAGATAC	GACTATTGCCGATTGCGTACCGATG	TGACGGTGGAGGAGGTTCTCGATCG	GATTACAAGATGGATGATGATAAA	GTCGAC	TAA	AGGGAAACTTGGA	CTCGAG	AA	ACTAGT	CTGCCGATAGTAGTACCGTC	GTTTTAGAGCTAGAAATAGCAAGTT	CGCACTCAACAACGGGTAATGTCTG	CAGCCATCAAGGCCACTCTTAAAGC	3	SM-14
GCTCGTAGTACCGTAAGCCAGATACGACTATTGCCGATTGCGTACCGATGTGACGGTGGAGGAGGTTCTCGATCGGACTATAAGGACGACGACGATTCAGTCGACTAAACCCAAACCTTGCCTCGAGAAACTAGTTCGCATGTAACGCACTCTAAGTTTTAGAGCTAGAAATAGCAAGTTCGCACTCAACAACGGGTAATGTCTGCAGCCATCAAGGCCACTCTTAAAGC	GCTCGTAGTACCGTAAGCCAGATAC	GACTATTGCCGATTGCGTACCGATG	TGACGGTGGAGGAGGTTCTCGATCG	GACTATAAGGACGACGACGATTCA	GTCGAC	TAA	ACCCAAACCTTGC	CTCGAG	AA	ACTAGT	TCGCATGTAACGCACTCTAA	GTTTTAGAGCTAGAAATAGCAAGTT	CGCACTCAACAACGGGTAATGTCTG	CAGCCATCAAGGCCACTCTTAAAGC	3	SM-11
GCTCGTAGTACCGTAAGCCAGATACGACTATTGCCGATTGCGTACCGATGTGACGGTGGAGGAGGTTCTCGATCGGATTACGATGATGACGATGATAAAGTCGACTAAGCTTAGACACCCTCTCGAGAAACTAGTCGCTGCCTTTAGTTACTCGCGTTTTAGAGCTAGAAATAGCAAGTTCGCACTCAACAACGGGTAATGTCTGCAGCCATCAAGGCCACTCTTAAAGC	GCTCGTAGTACCGTAAGCCAGATAC	GACTATTGCCGATTGCGTACCGATG	TGACGGTGGAGGAGGTTCTCGATCG	GATTACGATGATGACGATGATAAA	GTCGAC	TAA	GCTTAGACACCCT	CTCGAG	AA	ACTAGT	CGCTGCCTTTAGTTACTCGC	GTTTTAGAGCTAGAAATAGCAAGTT	CGCACTCAACAACGGGTAATGTCTG	CAGCCATCAAGGCCACTCTTAAAGC	3	SM-35
GCTCGTAGTACCGTAAGCCAGATACGGGTAATCGGTAATCTGCTTTCGCCTGACGGTGGAGGAGGTTCTCGATCGGATTATAAAGATGATTCCGACAAGGTCGACTAACGTAACCGAAGCTCTCGAGAAACTAGTCCGTGATGAACTGTGACTCCGTTTTAGAGCTAGAAATAGCAAGTTCATAAGTGGACCCATTTTGGGCGGTCAGCCATCAAGGCCACTCTTAAAGC	GCTCGTAGTACCGTAAGCCAGATAC	GGGTAATCGGTAATCTGCTTTCGCC	TGACGGTGGAGGAGGTTCTCGATCG	GATTATAAAGATGATTCCGACAAG	GTCGAC	TAA	CGTAACCGAAGCT	CTCGAG	AA	ACTAGT	CCGTGATGAACTGTGACTCC	GTTTTAGAGCTAGAAATAGCAAGTT	CATAAGTGGACCCATTTTGGGCGGT	CAGCCATCAAGGCCACTCTTAAAGC	1	SM-28
GCTCGTAGTACCGTAAGCCAGATACCGTGGGGTCTAGTCTCACAAGTAACTGACGGTGGAGGAGGTTCTCGATCGGACTACAAAGACGACGATGACAAAGTCGACTAATGCTCGCTGGTTTCTCGAGAAACTAGTGAACAGTGTGATGCACTAATGTTTTAGAGCTAGAAATAGCAAGTTCAGATGAATCGGCTTGCTTCTACCCCAGCCATCAAGGCCACTCTTAAAGC	GCTCGTAGTACCGTAAGCCAGATAC	CGTGGGGTCTAGTCTCACAAGTAAC	TGACGGTGGAGGAGGTTCTCGATCG	GACTACAAAGACGACGATGACAAA	GTCGAC	TAA	TGCTCGCTGGTTT	CTCGAG	AA	ACTAGT	GAACAGTGTGATGCACTAAT	GTTTTAGAGCTAGAAATAGCAAGTT	CAGATGAATCGGCTTGCTTCTACCC	CAGCCATCAAGGCCACTCTTAAAGC	4	SM-37
GCTCGTAGTACCGTAAGCCAGATACCGTGGGGTCTAGTCTCACAAGTAACTGACGGTGGAGGAGGTTCTCGATCGGCTTATAAAGACGATGATGATAAAGTCGACTAAGAATCGATGGTCGCTCGAGAAACTAGTACTTCGAGCTGAACTTCGCTGTTTTAGAGCTAGAAATAGCAAGTTCAGATGAATCGGCTTGCTTCTACCCCAGCCATCAAGGCCACTCTTAAAGC	GCTCGTAGTACCGTAAGCCAGATAC	CGTGGGGTCTAGTCTCACAAGTAAC	TGACGGTGGAGGAGGTTCTCGATCG	GCTTATAAAGACGATGATGATAAA	GTCGAC	TAA	GAATCGATGGTCG	CTCGAG	AA	ACTAGT	ACTTCGAGCTGAACTTCGCT	GTTTTAGAGCTAGAAATAGCAAGTT	CAGATGAATCGGCTTGCTTCTACCC	CAGCCATCAAGGCCACTCTTAAAGC	4	SM-109
GCTCGTAGTACCGTAAGCCAGATACGACTATTGCCGATTGCGTACCGATGTGACGGTGGAGGAGGTTCTCGATCGGATTATTCCGATGATGACGATAAGGTCGACTAAACCCTTTTCAACCCTCGAGAAACTAGTCAATCGATTATCCAACTTAGGTTTTAGAGCTAGAAATAGCAAGTTCGCACTCAACAACGGGTAATGTCTGCAGCCATCAAGGCCACTCTTAAAGC	GCTCGTAGTACCGTAAGCCAGATAC	GACTATTGCCGATTGCGTACCGATG	TGACGGTGGAGGAGGTTCTCGATCG	GATTATTCCGATGATGACGATAAG	GTCGAC	TAA	ACCCTTTTCAACC	CTCGAG	AA	ACTAGT	CAATCGATTATCCAACTTAG	GTTTTAGAGCTAGAAATAGCAAGTT	CGCACTCAACAACGGGTAATGTCTG	CAGCCATCAAGGCCACTCTTAAAGC	3	SM-76
GCTCGTAGTACCGTAAGCCAGATACCGTGGGGTCTAGTCTCACAAGTAACTGACGGTGGAGGAGGTTCTCGATCGGACTATAAAGACGACAACGACAAGGTCGACTAACTATACCTGCGTGCTCGAGAAACTAGTACTCTGTAGATAAAAGTAGAGTTTTAGAGCTAGAAATAGCAAGTTCAGATGAATCGGCTTGCTTCTACCCCAGCCATCAAGGCCACTCTTAAAGC	GCTCGTAGTACCGTAAGCCAGATAC	CGTGGGGTCTAGTCTCACAAGTAAC	TGACGGTGGAGGAGGTTCTCGATCG	GACTATAAAGACGACAACGACAAG	GTCGAC	TAA	CTATACCTGCGTG	CTCGAG	AA	ACTAGT	ACTCTGTAGATAAAAGTAGA	GTTTTAGAGCTAGAAATAGCAAGTT	CAGATGAATCGGCTTGCTTCTACCC	CAGCCATCAAGGCCACTCTTAAAGC	4	SM-122
GCTCGTAGTACCGTAAGCCAGATACCGTGGGGTCTAGTCTCACAAGTAACTGACGGTGGAGGAGGTTCTCGATCGGATTATAAAGACGATGATGATATGGTCGACTAACAGAGCTGGTACTCTCGAGAAACTAGTCGCAGCATGACCTCACAAGTGTTTTAGAGCTAGAAATAGCAAGTTCAGATGAATCGGCTTGCTTCTACCCCAGCCATCAAGGCCACTCTTAAAGC	GCTCGTAGTACCGTAAGCCAGATAC	CGTGGGGTCTAGTCTCACAAGTAAC	TGACGGTGGAGGAGGTTCTCGATCG	GATTATAAAGACGATGATGATATG	GTCGAC	TAA	CAGAGCTGGTACT	CTCGAG	AA	ACTAGT	CGCAGCATGACCTCACAAGT	GTTTTAGAGCTAGAAATAGCAAGTT	CAGATGAATCGGCTTGCTTCTACCC	CAGCCATCAAGGCCACTCTTAAAGC	4	SM-50
GCTCGTAGTACCGTAAGCCAGATACGGGTAATCGGTAATCTGCTTTCGCCTGACGGTGGAGGAGGTTCTCGATCGGACTATAAAGATGATGATGATTGTGTCGACTAACGTAGAATGCTAGCTCGAGAAACTAGTAAGATACTAGCCCCATATGAGTTTTAGAGCTAGAAATAGCAAGTTCATAAGTGGACCCATTTTGGGCGGTCAGCCATCAAGGCCACTCTTAAAGC	GCTCGTAGTACCGTAAGCCAGATAC	GGGTAATCGGTAATCTGCTTTCGCC	TGACGGTGGAGGAGGTTCTCGATCG	GACTATAAAGATGATGATGATTGT	GTCGAC	TAA	CGTAGAATGCTAG	CTCGAG	AA	ACTAGT	AAGATACTAGCCCCATATGA	GTTTTAGAGCTAGAAATAGCAAGTT	CATAAGTGGACCCATTTTGGGCGGT	CAGCCATCAAGGCCACTCTTAAAGC	1	SM-116
GCTCGTAGTACCGTAAGCCAGATACGACTATTGCCGATTGCGTACCGATGTGACGGTGGAGGAGGTTCTCGATCGGATTATAAAGATGATGATGATGGTGTCGACTAAGTTTGGCACTAGGCTCGAGAAACTAGTCCCCATGCAACCGACTTCTTGTTTTAGAGCTAGAAATAGCAAGTTCGCACTCAACAACGGGTAATGTCTGCAGCCATCAAGGCCACTCTTAAAGC	GCTCGTAGTACCGTAAGCCAGATAC	GACTATTGCCGATTGCGTACCGATG	TGACGGTGGAGGAGGTTCTCGATCG	GATTATAAAGATGATGATGATGGT	GTCGAC	TAA	GTTTGGCACTAGG	CTCGAG	AA	ACTAGT	CCCCATGCAACCGACTTCTT	GTTTTAGAGCTAGAAATAGCAAGTT	CGCACTCAACAACGGGTAATGTCTG	CAGCCATCAAGGCCACTCTTAAAGC	3	SM-132
GCTCGTAGTACCGTAAGCCAGATACCGTGGGGTCTAGTCTCACAAGTAACTGACGGTGGAGGAGGTTCTCGATCGGATTATAAAGATGATACCGACAAAGTCGACTAACTCGAACCTGTGTCTCGAGAAACTAGTATAAACGTAATATCCGATCCGTTTTAGAGCTAGAAATAGCAAGTTCAGATGAATCGGCTTGCTTCTACCCCAGCCATCAAGGCCACTCTTAAAGC	GCTCGTAGTACCGTAAGCCAGATAC	CGTGGGGTCTAGTCTCACAAGTAAC	TGACGGTGGAGGAGGTTCTCGATCG	GATTATAAAGATGATACCGACAAA	GTCGAC	TAA	CTCGAACCTGTGT	CTCGAG	AA	ACTAGT	ATAAACGTAATATCCGATCC	GTTTTAGAGCTAGAAATAGCAAGTT	CAGATGAATCGGCTTGCTTCTACCC	CAGCCATCAAGGCCACTCTTAAAGC	4	SM-85
GCTCGTAGTACCGTAAGCCAGATACGACTATTGCCGATTGCGTACCGATGTGACGGTGGAGGAGGTTCTCGATCGGATTATAAGGACGACGATAAAAAGGTCGACTAACTTGACCCCTAACCTCGAGAAACTAGTGAAGTACATCGCGCCCCTTGGTTTTAGAGCTAGAAATAGCAAGTTCGCACTCAACAACGGGTAATGTCTGCAGCCATCAAGGCCACTCTTAAAGC	GCTCGTAGTACCGTAAGCCAGATAC	GACTATTGCCGATTGCGTACCGATG	TGACGGTGGAGGAGGTTCTCGATCG	GATTATAAGGACGACGATAAAAAG	GTCGAC	TAA	CTTGACCCCTAAC	CTCGAG	AA	ACTAGT	GAAGTACATCGCGCCCCTTG	GTTTTAGAGCTAGAAATAGCAAGTT	CGCACTCAACAACGGGTAATGTCTG	CAGCCATCAAGGCCACTCTTAAAGC	3	SM-23
GCTCGTAGTACCGTAAGCCAGATACTTTTAGCGGCACAGGGCTTACGTACTGACGGTGGAGGAGGTTCTCGATCGGACTACAAAGATACGGATGACAAAGTCGACTAACGAAGGTTGTCACCTCGAGAAACTAGTACATCTTTCGAACGAAATCGGTTTTAGAGCTAGAAATAGCAAGTTCGCTAAGAAGGGGTATTCCGTCACTCAGCCATCAAGGCCACTCTTAAAGC	GCTCGTAGTACCGTAAGCCAGATAC	TTTTAGCGGCACAGGGCTTACGTAC	TGACGGTGGAGGAGGTTCTCGATCG	GACTACAAAGATACGGATGACAAA	GTCGAC	TAA	CGAAGGTTGTCAC	CTCGAG	AA	ACTAGT	ACATCTTTCGAACGAAATCG	GTTTTAGAGCTAGAAATAGCAAGTT	CGCTAAGAAGGGGTATTCCGTCACT	CAGCCATCAAGGCCACTCTTAAAGC	2	SM-145
GCTCGTAGTACCGTAAGCCAGATACCGTGGGGTCTAGTCTCACAAGTAACTGACGGTGGAGGAGGTTCTCGATCGGACTATAAAGACGAAGACGACAAGGTCGACTAAGCAAGATTCGGGACTCGAGAAACTAGTTCTCGTAATGTACCATCGCGGTTTTAGAGCTAGAAATAGCAAGTTCAGATGAATCGGCTTGCTTCTACCCCAGCCATCAAGGCCACTCTTAAAGC	GCTCGTAGTACCGTAAGCCAGATAC	CGTGGGGTCTAGTCTCACAAGTAAC	TGACGGTGGAGGAGGTTCTCGATCG	GACTATAAAGACGAAGACGACAAG	GTCGAC	TAA	GCAAGATTCGGGA	CTCGAG	AA	ACTAGT	TCTCGTAATGTACCATCGCG	GTTTTAGAGCTAGAAATAGCAAGTT	CAGATGAATCGGCTTGCTTCTACCC	CAGCCATCAAGGCCACTCTTAAAGC	4	SM-62
GCTCGTAGTACCGTAAGCCAGATACCGTGGGGTCTAGTCTCACAAGTAACTGACGGTGGAGGAGGTTCTCGATCGGATGACAAAGATGATGATGACAAAGTCGACTAACAGGGATTCTTTCCTCGAGAAACTAGTCTACTTACGAAAACTCGCATGTTTTAGAGCTAGAAATAGCAAGTTCAGATGAATCGGCTTGCTTCTACCCCAGCCATCAAGGCCACTCTTAAAGC	GCTCGTAGTACCGTAAGCCAGATAC	CGTGGGGTCTAGTCTCACAAGTAAC	TGACGGTGGAGGAGGTTCTCGATCG	GATGACAAAGATGATGATGACAAA	GTCGAC	TAA	CAGGGATTCTTTC	CTCGAG	AA	ACTAGT	CTACTTACGAAAACTCGCAT	GTTTTAGAGCTAGAAATAGCAAGTT	CAGATGAATCGGCTTGCTTCTACCC	CAGCCATCAAGGCCACTCTTAAAGC	4	SM-137
GCTCGTAGTACCGTAAGCCAGATACGGGTAATCGGTAATCTGCTTTCGCCTGACGGTGGAGGAGGTTCTCGATCGGACTATAAAGATGACGACACCAAAGTCGACTAAACGTGCACGATGTCTCGAGAAACTAGTCGTTGAATAGATAAACCGATGTTTTAGAGCTAGAAATAGCAAGTTCATAAGTGGACCCATTTTGGGCGGTCAGCCATCAAGGCCACTCTTAAAGC	GCTCGTAGTACCGTAAGCCAGATAC	GGGTAATCGGTAATCTGCTTTCGCC	TGACGGTGGAGGAGGTTCTCGATCG	GACTATAAAGATGACGACACCAAA	GTCGAC	TAA	ACGTGCACGATGT	CTCGAG	AA	ACTAGT	CGTTGAATAGATAAACCGAT	GTTTTAGAGCTAGAAATAGCAAGTT	CATAAGTGGACCCATTTTGGGCGGT	CAGCCATCAAGGCCACTCTTAAAGC	1	SM-141
GCTCGTAGTACCGTAAGCCAGATACTTTTAGCGGCACAGGGCTTACGTACTGACGGTGGAGGAGGTTCTCGATCGCAGTACAAAGACGACGATGACAAAGTCGACTAACGGTGAAGTGTAACTCGAGAAACTAGTTATGACCTTAAATACGACAGGTTTTAGAGCTAGAAATAGCAAGTTCGCTAAGAAGGGGTATTCCGTCACTCAGCCATCAAGGCCACTCTTAAAGC	GCTCGTAGTACCGTAAGCCAGATAC	TTTTAGCGGCACAGGGCTTACGTAC	TGACGGTGGAGGAGGTTCTCGATCG	CAGTACAAAGACGACGATGACAAA	GTCGAC	TAA	CGGTGAAGTGTAA	CTCGAG	AA	ACTAGT	TATGACCTTAAATACGACAG	GTTTTAGAGCTAGAAATAGCAAGTT	CGCTAAGAAGGGGTATTCCGTCACT	CAGCCATCAAGGCCACTCTTAAAGC	2	SM-129
GCTCGTAGTACCGTAAGCCAGATACGGGTAATCGGTAATCTGCTTTCGCCTGACGGTGGAGGAGGTTCTCGATCGGACTACAAGGATGACGACGATTACGTCGACTAAGGTGTAAACTCACCTCGAGAAACTAGTATGAAATCGCCTCTGTGACAGTTTTAGAGCTAGAAATAGCAAGTTCATAAGTGGACCCATTTTGGGCGGTCAGCCATCAAGGCCACTCTTAAAGC	GCTCGTAGTACCGTAAGCCAGATAC	GGGTAATCGGTAATCTGCTTTCGCC	TGACGGTGGAGGAGGTTCTCGATCG	GACTACAAGGATGACGACGATTAC	GTCGAC	TAA	GGTGTAAACTCAC	CTCGAG	AA	ACTAGT	ATGAAATCGCCTCTGTGACA	GTTTTAGAGCTAGAAATAGCAAGTT	CATAAGTGGACCCATTTTGGGCGGT	CAGCCATCAAGGCCACTCTTAAAGC	1	SM-115
GCTCGTAGTACCGTAAGCCAGATACCGTGGGGTCTAGTCTCACAAGTAACTGACGGTGGAGGAGGTTCTCGATCGGATTATAAAGACGATGATGACTCAGTCGACTAAACCCTCGGTGATTCTCGAGAAACTAGTGTCGTTGACCCAACTGACACGTTTTAGAGCTAGAAATAGCAAGTTCAGATGAATCGGCTTGCTTCTACCCCAGCCATCAAGGCCACTCTTAAAGC	GCTCGTAGTACCGTAAGCCAGATAC	CGTGGGGTCTAGTCTCACAAGTAAC	TGACGGTGGAGGAGGTTCTCGATCG	GATTATAAAGACGATGATGACTCA	GTCGAC	TAA	ACCCTCGGTGATT	CTCGAG	AA	ACTAGT	GTCGTTGACCCAACTGACAC	GTTTTAGAGCTAGAAATAGCAAGTT	CAGATGAATCGGCTTGCTTCTACCC	CAGCCATCAAGGCCACTCTTAAAGC	4	SM-11
GCTCGTAGTACCGTAAGCCAGATACCGTGGGGTCTAGTCTCACAAGTAACTGACGGTGGAGGAGGTTCTCGATCGGATTATAGCGACGATGATGACAAAGTCGACTAAAGTCGTTATGCGTCTCGAGAAACTAGTTAAAGCAAGAGCACTCATACGTTTTAGAGCTAGAAATAGCAAGTTCAGATGAATCGGCTTGCTTCTACCCCAGCCATCAAGGCCACTCTTAAAGC	GCTCGTAGTACCGTAAGCCAGATAC	CGTGGGGTCTAGTCTCACAAGTAAC	TGACGGTGGAGGAGGTTCTCGATCG	GATTATAGCGACGATGATGACAAA	GTCGAC	TAA	AGTCGTTATGCGT	CTCGAG	AA	ACTAGT	TAAAGCAAGAGCACTCATAC	GTTTTAGAGCTAGAAATAGCAAGTT	CAGATGAATCGGCTTGCTTCTACCC	CAGCCATCAAGGCCACTCTTAAAGC	4	SM-76
GCTCGTAGTACCGTAAGCCAGATACGGGTAATCGGTAATCTGCTTTCGCCTGACGGTGGAGGAGGTTCTCGATCGATGTATAAAGATGATGACGATAAAGTCGACTAACGTATTCATTGCGCTCGAGAAACTAGTGACAGTAATATAGAGTGCGAGTTTTAGAGCTAGAAATAGCAAGTTCATAAGTGGACCCATTTTGGGCGGTCAGCCATCAAGGCCACTCTTAAAGC	GCTCGTAGTACCGTAAGCCAGATAC	GGGTAATCGGTAATCTGCTTTCGCC	TGACGGTGGAGGAGGTTCTCGATCG	ATGTATAAAGATGATGACGATAAA	GTCGAC	TAA	CGTATTCATTGCG	CTCGAG	AA	ACTAGT	GACAGTAATATAGAGTGCGA	GTTTTAGAGCTAGAAATAGCAAGTT	CATAAGTGGACCCATTTTGGGCGGT	CAGCCATCAAGGCCACTCTTAAAGC	1	SM-83
GCTCGTAGTACCGTAAGCCAGATACGGGTAATCGGTAATCTGCTTTCGCCTGACGGTGGAGGAGGTTCTCGATCGGCTTATAAAGATGATGACGACAAAGTCGACTAACGATACACAACTGCTCGAGAAACTAGTATAGAAAACGAAAGCATCCAGTTTTAGAGCTAGAAATAGCAAGTTCATAAGTGGACCCATTTTGGGCGGTCAGCCATCAAGGCCACTCTTAAAGC	GCTCGTAGTACCGTAAGCCAGATAC	GGGTAATCGGTAATCTGCTTTCGCC	TGACGGTGGAGGAGGTTCTCGATCG	GCTTATAAAGATGATGACGACAAA	GTCGAC	TAA	CGATACACAACTG	CTCGAG	AA	ACTAGT	ATAGAAAACGAAAGCATCCA	GTTTTAGAGCTAGAAATAGCAAGTT	CATAAGTGGACCCATTTTGGGCGGT	CAGCCATCAAGGCCACTCTTAAAGC	1	SM-109
GCTCGTAGTACCGTAAGCCAGATACCGTGGGGTCTAGTCTCACAAGTAACTGACGGTGGAGGAGGTTCTCGATCGGATTATTTCGATGATGATGATAAAGTCGACTAAAGGCTCGCTTTTGCTCGAGAAACTAGTAAACCATTGCTATCTGAAGCGTTTTAGAGCTAGAAATAGCAAGTTCAGATGAATCGGCTTGCTTCTACCCCAGCCATCAAGGCCACTCTTAAAGC	GCTCGTAGTACCGTAAGCCAGATAC	CGTGGGGTCTAGTCTCACAAGTAAC	TGACGGTGGAGGAGGTTCTCGATCG	GATTATTTCGATGATGATGATAAA	GTCGAC	TAA	AGGCTCGCTTTTG	CTCGAG	AA	ACTAGT	AAACCATTGCTATCTGAAGC	GTTTTAGAGCTAGAAATAGCAAGTT	CAGATGAATCGGCTTGCTTCTACCC	CAGCCATCAAGGCCACTCTTAAAGC	4	SM-65
GCTCGTAGTACCGTAAGCCAGATACTTTTAGCGGCACAGGGCTTACGTACTGACGGTGGAGGAGGTTCTCGATCGGATTATAAAGATGAGGATGATAAAGTCGACTAAAGGGGAGAAAGCTCTCGAGAAACTAGTATGCGTGAGACTTACCACATGTTTTAGAGCTAGAAATAGCAAGTTCGCTAAGAAGGGGTATTCCGTCACTCAGCCATCAAGGCCACTCTTAAAGC	GCTCGTAGTACCGTAAGCCAGATAC	TTTTAGCGGCACAGGGCTTACGTAC	TGACGGTGGAGGAGGTTCTCGATCG	GATTATAAAGATGAGGATGATAAA	GTCGAC	TAA	AGGGGAGAAAGCT	CTCGAG	AA	ACTAGT	ATGCGTGAGACTTACCACAT	GTTTTAGAGCTAGAAATAGCAAGTT	CGCTAAGAAGGGGTATTCCGTCACT	CAGCCATCAAGGCCACTCTTAAAGC	2	SM-62
GCTCGTAGTACCGTAAGCCAGATACTTTTAGCGGCACAGGGCTTACGTACTGACGGTGGAGGAGGTTCTCGATCGGATATGAAAGATGATGACGATAAGGTCGACTAATCCAACTACTGTCCTCGAGAAACTAGTATCGTAGCTTATATCGCGTCGTTTTAGAGCTAGAAATAGCAAGTTCGCTAAGAAGGGGTATTCCGTCACTCAGCCATCAAGGCCACTCTTAAAGC	GCTCGTAGTACCGTAAGCCAGATAC	TTTTAGCGGCACAGGGCTTACGTAC	TGACGGTGGAGGAGGTTCTCGATCG	GATATGAAAGATGATGACGATAAG	GTCGAC	TAA	TCCAACTACTGTC	CTCGAG	AA	ACTAGT	ATCGTAGCTTATATCGCGTC	GTTTTAGAGCTAGAAATAGCAAGTT	CGCTAAGAAGGGGTATTCCGTCACT	CAGCCATCAAGGCCACTCTTAAAGC	2	SM-139
GCTCGTAGTACCGTAAGCCAGATACCGTGGGGTCTAGTCTCACAAGTAACTGACGGTGGAGGAGGTTCTCGATCGGACTATGCCGATGACGACGATAAAGTCGACTAACAGGCTATCTCTACTCGAGAAACTAGTACTGAGTGAATAGATAGCTTGTTTTAGAGCTAGAAATAGCAAGTTCAGATGAATCGGCTTGCTTCTACCCCAGCCATCAAGGCCACTCTTAAAGC	GCTCGTAGTACCGTAAGCCAGATAC	CGTGGGGTCTAGTCTCACAAGTAAC	TGACGGTGGAGGAGGTTCTCGATCG	GACTATGCCGATGACGACGATAAA	GTCGAC	TAA	CAGGCTATCTCTA	CTCGAG	AA	ACTAGT	ACTGAGTGAATAGATAGCTT	GTTTTAGAGCTAGAAATAGCAAGTT	CAGATGAATCGGCTTGCTTCTACCC	CAGCCATCAAGGCCACTCTTAAAGC	4	SM-148
GCTCGTAGTACCGTAAGCCAGATACGGGTAATCGGTAATCTGCTTTCGCCTGACGGTGGAGGAGGTTCTCGATCGGACTACGATGATGATGATGATAAAGTCGACTAAAAAACAGGAGCTGCTCGAGAAACTAGTGTCCGAGCACCCTGAATTATGTTTTAGAGCTAGAAATAGCAAGTTCATAAGTGGACCCATTTTGGGCGGTCAGCCATCAAGGCCACTCTTAAAGC	GCTCGTAGTACCGTAAGCCAGATAC	GGGTAATCGGTAATCTGCTTTCGCC	TGACGGTGGAGGAGGTTCTCGATCG	GACTACGATGATGATGATGATAAA	GTCGAC	TAA	AAAACAGGAGCTG	CTCGAG	AA	ACTAGT	GTCCGAGCACCCTGAATTAT	GTTTTAGAGCTAGAAATAGCAAGTT	CATAAGTGGACCCATTTTGGGCGGT	CAGCCATCAAGGCCACTCTTAAAGC	1	SM-35
GCTCGTAGTACCGTAAGCCAGATACGACTATTGCCGATTGCGTACCGATGTGACGGTGGAGGAGGTTCTCGATCGGATTTTAAAGATGACGATGACAAAGTCGACTAACACTCCCTCCTAACTCGAGAAACTAGTCACTGTCCCGTATCTTGTCAGTTTTAGAGCTAGAAATAGCAAGTTCGCACTCAACAACGGGTAATGTCTGCAGCCATCAAGGCCACTCTTAAAGC	GCTCGTAGTACCGTAAGCCAGATAC	GACTATTGCCGATTGCGTACCGATG	TGACGGTGGAGGAGGTTCTCGATCG	GATTTTAAAGATGACGATGACAAA	GTCGAC	TAA	CACTCCCTCCTAA	CTCGAG	AA	ACTAGT	CACTGTCCCGTATCTTGTCA	GTTTTAGAGCTAGAAATAGCAAGTT	CGCACTCAACAACGGGTAATGTCTG	CAGCCATCAAGGCCACTCTTAAAGC	3	SM-89
GCTCGTAGTACCGTAAGCCAGATACGGGTAATCGGTAATCTGCTTTCGCCTGACGGTGGAGGAGGTTCTCGATCGGATTATAAAGACGATACAGATAAGGTCGACTAAAACAGTCGCAAAGCTCGAGAAACTAGTCCGCCGTATACAAATGCTAGGTTTTAGAGCTAGAAATAGCAAGTTCATAAGTGGACCCATTTTGGGCGGTCAGCCATCAAGGCCACTCTTAAAGC	GCTCGTAGTACCGTAAGCCAGATAC	GGGTAATCGGTAATCTGCTTTCGCC	TGACGGTGGAGGAGGTTCTCGATCG	GATTATAAAGACGATACAGATAAG	GTCGAC	TAA	AACAGTCGCAAAG	CTCGAG	AA	ACTAGT	CCGCCGTATACAAATGCTAG	GTTTTAGAGCTAGAAATAGCAAGTT	CATAAGTGGACCCATTTTGGGCGGT	CAGCCATCAAGGCCACTCTTAAAGC	1	SM-85
GCTCGTAGTACCGTAAGCCAGATACTTTTAGCGGCACAGGGCTTACGTACTGACGGTGGAGGAGGTTCTCGATCGGACGGGAAAGACGATGACGATAAAGTCGACTAAAATCGTAACTGCCCTCGAGAAACTAGTATCTACCGTGAAGACGCCAAGTTTTAGAGCTAGAAATAGCAAGTTCGCTAAGAAGGGGTATTCCGTCACTCAGCCATCAAGGCCACTCTTAAAGC	GCTCGTAGTACCGTAAGCCAGATAC	TTTTAGCGGCACAGGGCTTACGTAC	TGACGGTGGAGGAGGTTCTCGATCG	GACGGGAAAGACGATGACGATAAA	GTCGAC	TAA	AATCGTAACTGCC	CTCGAG	AA	ACTAGT	ATCTACCGTGAAGACGCCAA	GTTTTAGAGCTAGAAATAGCAAGTT	CGCTAAGAAGGGGTATTCCGTCACT	CAGCCATCAAGGCCACTCTTAAAGC	2	SM-51
GCTCGTAGTACCGTAAGCCAGATACCGTGGGGTCTAGTCTCACAAGTAACTGACGGTGGAGGAGGTTCTCGATCGGATTATAAGGATGACTGGGACAAGGTCGACTAAGCTAAAAACCCGGCTCGAGAAACTAGTAGCACTAAGAATCGTCATAGGTTTTAGAGCTAGAAATAGCAAGTTCAGATGAATCGGCTTGCTTCTACCCCAGCCATCAAGGCCACTCTTAAAGC	GCTCGTAGTACCGTAAGCCAGATAC	CGTGGGGTCTAGTCTCACAAGTAAC	TGACGGTGGAGGAGGTTCTCGATCG	GATTATAAGGATGACTGGGACAAG	GTCGAC	TAA	GCTAAAAACCCGG	CTCGAG	AA	ACTAGT	AGCACTAAGAATCGTCATAG	GTTTTAGAGCTAGAAATAGCAAGTT	CAGATGAATCGGCTTGCTTCTACCC	CAGCCATCAAGGCCACTCTTAAAGC	4	SM-134
GCTCGTAGTACCGTAAGCCAGATACGACTATTGCCGATTGCGTACCGATGTGACGGTGGAGGAGGTTCTCGATCGGATTATATGGATGACGACGACAAAGTCGACTAACTCGTGACGAGTACTCGAGAAACTAGTTATCGTGCGTATTAAGCCGAGTTTTAGAGCTAGAAATAGCAAGTTCGCACTCAACAACGGGTAATGTCTGCAGCCATCAAGGCCACTCTTAAAGC	GCTCGTAGTACCGTAAGCCAGATAC	GACTATTGCCGATTGCGTACCGATG	TGACGGTGGAGGAGGTTCTCGATCG	GATTATATGGATGACGACGACAAA	GTCGAC	TAA	CTCGTGACGAGTA	CTCGAG	AA	ACTAGT	TATCGTGCGTATTAAGCCGA	GTTTTAGAGCTAGAAATAGCAAGTT	CGCACTCAACAACGGGTAATGTCTG	CAGCCATCAAGGCCACTCTTAAAGC	3	SM-150
GCTCGTAGTACCGTAAGCCAGATACGACTATTGCCGATTGCGTACCGATGTGACGGTGGAGGAGGTTCTCGATCGGACTATAAGGACGATGACTGGAAGGTCGACTAAGCGATTCCAACAACTCGAGAAACTAGTGATAAACTGAGATGACTCACGTTTTAGAGCTAGAAATAGCAAGTTCGCACTCAACAACGGGTAATGTCTGCAGCCATCAAGGCCACTCTTAAAGC	GCTCGTAGTACCGTAAGCCAGATAC	GACTATTGCCGATTGCGTACCGATG	TGACGGTGGAGGAGGTTCTCGATCG	GACTATAAGGACGATGACTGGAAG	GTCGAC	TAA	GCGATTCCAACAA	CTCGAG	AA	ACTAGT	GATAAACTGAGATGACTCAC	GTTTTAGAGCTAGAAATAGCAAGTT	CGCACTCAACAACGGGTAATGTCTG	CAGCCATCAAGGCCACTCTTAAAGC	3	SM-8
GCTCGTAGTACCGTAAGCCAGATACGGGTAATCGGTAATCTGCTTTCGCCTGACGGTGGAGGAGGTTCTCGATCGGACTATGCTGATGACGACGACAAAGTCGACTAATCGTCGTGAATTGCTCGAGAAACTAGTCAATATGCTAATACGCCGCTGTTTTAGAGCTAGAAATAGCAAGTTCATAAGTGGACCCATTTTGGGCGGTCAGCCATCAAGGCCACTCTTAAAGC	GCTCGTAGTACCGTAAGCCAGATAC	GGGTAATCGGTAATCTGCTTTCGCC	TGACGGTGGAGGAGGTTCTCGATCG	GACTATGCTGATGACGACGACAAA	GTCGAC	TAA	TCGTCGTGAATTG	CTCGAG	AA	ACTAGT	CAATATGCTAATACGCCGCT	GTTTTAGAGCTAGAAATAGCAAGTT	CATAAGTGGACCCATTTTGGGCGGT	CAGCCATCAAGGCCACTCTTAAAGC	1	SM-148
GCTCGTAGTACCGTAAGCCAGATACTTTTAGCGGCACAGGGCTTACGTACTGACGGTGGAGGAGGTTCTCGATCGGATTACAAAGACGATGGCGATAAAGTCGACTAATTGAAACTACCCCCTCGAGAAACTAGTGTGCAATAATGTGACTCTATGTTTTAGAGCTAGAAATAGCAAGTTCGCTAAGAAGGGGTATTCCGTCACTCAGCCATCAAGGCCACTCTTAAAGC	GCTCGTAGTACCGTAAGCCAGATAC	TTTTAGCGGCACAGGGCTTACGTAC	TGACGGTGGAGGAGGTTCTCGATCG	GATTACAAAGACGATGGCGATAAA	GTCGAC	TAA	TTGAAACTACCCC	CTCGAG	AA	ACTAGT	GTGCAATAATGTGACTCTAT	GTTTTAGAGCTAGAAATAGCAAGTT	CGCTAAGAAGGGGTATTCCGTCACT	CAGCCATCAAGGCCACTCTTAAAGC	2	SM-103
GCTCGTAGTACCGTAAGCCAGATACCGTGGGGTCTAGTCTCACAAGTAACTGACGGTGGAGGAGGTTCTCGATCGGATTACAAGGACGATGACGACCCGGTCGACTAATCAGATGATCCCTCTCGAGAAACTAGTAAAATGCGCACGTGTTCACTGTTTTAGAGCTAGAAATAGCAAGTTCAGATGAATCGGCTTGCTTCTACCCCAGCCATCAAGGCCACTCTTAAAGC	GCTCGTAGTACCGTAAGCCAGATAC	CGTGGGGTCTAGTCTCACAAGTAAC	TGACGGTGGAGGAGGTTCTCGATCG	GATTACAAGGACGATGACGACCCG	GTCGAC	TAA	TCAGATGATCCCT	CTCGAG	AA	ACTAGT	AAAATGCGCACGTGTTCACT	GTTTTAGAGCTAGAAATAGCAAGTT	CAGATGAATCGGCTTGCTTCTACCC	CAGCCATCAAGGCCACTCTTAAAGC	4	SM-151
GCTCGTAGTACCGTAAGCCAGATACGACTATTGCCGATTGCGTACCGATGTGACGGTGGAGGAGGTTCTCGATCGGACTACAAACTGGATGATGACAAAGTCGACTAATGGGGAAGTCGTTCTCGAGAAACTAGTGTTAAGCTTTGATCCGAACCGTTTTAGAGCTAGAAATAGCAAGTTCGCACTCAACAACGGGTAATGTCTGCAGCCATCAAGGCCACTCTTAAAGC	GCTCGTAGTACCGTAAGCCAGATAC	GACTATTGCCGATTGCGTACCGATG	TGACGGTGGAGGAGGTTCTCGATCG	GACTACAAACTGGATGATGACAAA	GTCGAC	TAA	TGGGGAAGTCGTT	CTCGAG	AA	ACTAGT	GTTAAGCTTTGATCCGAACC	GTTTTAGAGCTAGAAATAGCAAGTT	CGCACTCAACAACGGGTAATGTCTG	CAGCCATCAAGGCCACTCTTAAAGC	3	SM-111
GCTCGTAGTACCGTAAGCCAGATACGGGTAATCGGTAATCTGCTTTCGCCTGACGGTGGAGGAGGTTCTCGATCGGATTATAAGGACGACGATGTGAAAGTCGACTAAAATCTCGTCTCGCCTCGAGAAACTAGTCAGCCGACGAATCTCTCATAGTTTTAGAGCTAGAAATAGCAAGTTCATAAGTGGACCCATTTTGGGCGGTCAGCCATCAAGGCCACTCTTAAAGC	GCTCGTAGTACCGTAAGCCAGATAC	GGGTAATCGGTAATCTGCTTTCGCC	TGACGGTGGAGGAGGTTCTCGATCG	GATTATAAGGACGACGATGTGAAA	GTCGAC	TAA	AATCTCGTCTCGC	CTCGAG	AA	ACTAGT	CAGCCGACGAATCTCTCATA	GTTTTAGAGCTAGAAATAGCAAGTT	CATAAGTGGACCCATTTTGGGCGGT	CAGCCATCAAGGCCACTCTTAAAGC	1	SM-117
GCTCGTAGTACCGTAAGCCAGATACGGGTAATCGGTAATCTGCTTTCGCCTGACGGTGGAGGAGGTTCTCGATCGTACTATAAGGACGATGACGACAAAGTCGACTAAGCCGTTGATGGATCTCGAGAAACTAGTTGACCCCTAGAATCATCGTTGTTTTAGAGCTAGAAATAGCAAGTTCATAAGTGGACCCATTTTGGGCGGTCAGCCATCAAGGCCACTCTTAAAGC	GCTCGTAGTACCGTAAGCCAGATAC	GGGTAATCGGTAATCTGCTTTCGCC	TGACGGTGGAGGAGGTTCTCGATCG	TACTATAAGGACGATGACGACAAA	GTCGAC	TAA	GCCGTTGATGGAT	CTCGAG	AA	ACTAGT	TGACCCCTAGAATCATCGTT	GTTTTAGAGCTAGAAATAGCAAGTT	CATAAGTGGACCCATTTTGGGCGGT	CAGCCATCAAGGCCACTCTTAAAGC	1	SM-33
GCTCGTAGTACCGTAAGCCAGATACTTTTAGCGGCACAGGGCTTACGTACTGACGGTGGAGGAGGTTCTCGATCGAGTTATAAGGACGACGACGATAAAGTCGACTAACATGGGACACTAGCTCGAGAAACTAGTAATAAGAGATTTCAACGCAAGTTTTAGAGCTAGAAATAGCAAGTTCGCTAAGAAGGGGTATTCCGTCACTCAGCCATCAAGGCCACTCTTAAAGC	GCTCGTAGTACCGTAAGCCAGATAC	TTTTAGCGGCACAGGGCTTACGTAC	TGACGGTGGAGGAGGTTCTCGATCG	AGTTATAAGGACGACGACGATAAA	GTCGAC	TAA	CATGGGACACTAG	CTCGAG	AA	ACTAGT	AATAAGAGATTTCAACGCAA	GTTTTAGAGCTAGAAATAGCAAGTT	CGCTAAGAAGGGGTATTCCGTCACT	CAGCCATCAAGGCCACTCTTAAAGC	2	SM-49
GCTCGTAGTACCGTAAGCCAGATACGACTATTGCCGATTGCGTACCGATGTGACGGTGGAGGAGGTTCTCGATCGGACTACTGTGATGACGATGATAAAGTCGACTAAGTTTGTCAGCACACTCGAGAAACTAGTACGTTTAATCAACCGTAGCTGTTTTAGAGCTAGAAATAGCAAGTTCGCACTCAACAACGGGTAATGTCTGCAGCCATCAAGGCCACTCTTAAAGC	GCTCGTAGTACCGTAAGCCAGATAC	GACTATTGCCGATTGCGTACCGATG	TGACGGTGGAGGAGGTTCTCGATCG	GACTACTGTGATGACGATGATAAA	GTCGAC	TAA	GTTTGTCAGCACA	CTCGAG	AA	ACTAGT	ACGTTTAATCAACCGTAGCT	GTTTTAGAGCTAGAAATAGCAAGTT	CGCACTCAACAACGGGTAATGTCTG	CAGCCATCAAGGCCACTCTTAAAGC	3	SM-53
GCTCGTAGTACCGTAAGCCAGATACCGTGGGGTCTAGTCTCACAAGTAACTGACGGTGGAGGAGGTTCTCGATCGGACTACAAAGATGATCTCGACAAAGTCGACTAAAAACGGTCCCTTACTCGAGAAACTAGTAAAGAACTCGAAACGTGTATGTTTTAGAGCTAGAAATAGCAAGTTCAGATGAATCGGCTTGCTTCTACCCCAGCCATCAAGGCCACTCTTAAAGC	GCTCGTAGTACCGTAAGCCAGATAC	CGTGGGGTCTAGTCTCACAAGTAAC	TGACGGTGGAGGAGGTTCTCGATCG	GACTACAAAGATGATCTCGACAAA	GTCGAC	TAA	AAACGGTCCCTTA	CTCGAG	AA	ACTAGT	AAAGAACTCGAAACGTGTAT	GTTTTAGAGCTAGAAATAGCAAGTT	CAGATGAATCGGCTTGCTTCTACCC	CAGCCATCAAGGCCACTCTTAAAGC	4	SM-59
GCTCGTAGTACCGTAAGCCAGATACTTTTAGCGGCACAGGGCTTACGTACTGACGGTGGAGGAGGTTCTCGATCGGATTACGTGGATGATGACGATAAGGTCGACTAAACTAGCGTTCGGACTCGAGAAACTAGTAGTCCGATCGTTGATTTCCTGTTTTAGAGCTAGAAATAGCAAGTTCGCTAAGAAGGGGTATTCCGTCACTCAGCCATCAAGGCCACTCTTAAAGC	GCTCGTAGTACCGTAAGCCAGATAC	TTTTAGCGGCACAGGGCTTACGTAC	TGACGGTGGAGGAGGTTCTCGATCG	GATTACGTGGATGATGACGATAAG	GTCGAC	TAA	ACTAGCGTTCGGA	CTCGAG	AA	ACTAGT	AGTCCGATCGTTGATTTCCT	GTTTTAGAGCTAGAAATAGCAAGTT	CGCTAAGAAGGGGTATTCCGTCACT	CAGCCATCAAGGCCACTCTTAAAGC	2	SM-133
GCTCGTAGTACCGTAAGCCAGATACGGGTAATCGGTAATCTGCTTTCGCCTGACGGTGGAGGAGGTTCTCGATCGGATTATTTAGATGACGATGACAAAGTCGACTAACGCAGTATACCATCTCGAGAAACTAGTATATAGACGAATAAACCCCTGTTTTAGAGCTAGAAATAGCAAGTTCATAAGTGGACCCATTTTGGGCGGTCAGCCATCAAGGCCACTCTTAAAGC	GCTCGTAGTACCGTAAGCCAGATAC	GGGTAATCGGTAATCTGCTTTCGCC	TGACGGTGGAGGAGGTTCTCGATCG	GATTATTTAGATGACGATGACAAA	GTCGAC	TAA	CGCAGTATACCAT	CTCGAG	AA	ACTAGT	ATATAGACGAATAAACCCCT	GTTTTAGAGCTAGAAATAGCAAGTT	CATAAGTGGACCCATTTTGGGCGGT	CAGCCATCAAGGCCACTCTTAAAGC	1	SM-17
GCTCGTAGTACCGTAAGCCAGATACCGTGGGGTCTAGTCTCACAAGTAACTGACGGTGGAGGAGGTTCTCGATCGGATTATAAAGATGATGAGGATAAGGTCGACTAAGATTGCCTTACAGCTCGAGAAACTAGTACAAGTTATCGAGTTACATCGTTTTAGAGCTAGAAATAGCAAGTTCAGATGAATCGGCTTGCTTCTACCCCAGCCATCAAGGCCACTCTTAAAGC	GCTCGTAGTACCGTAAGCCAGATAC	CGTGGGGTCTAGTCTCACAAGTAAC	TGACGGTGGAGGAGGTTCTCGATCG	GATTATAAAGATGATGAGGATAAG	GTCGAC	TAA	GATTGCCTTACAG	CTCGAG	AA	ACTAGT	ACAAGTTATCGAGTTACATC	GTTTTAGAGCTAGAAATAGCAAGTT	CAGATGAATCGGCTTGCTTCTACCC	CAGCCATCAAGGCCACTCTTAAAGC	4	SM-86
GCTCGTAGTACCGTAAGCCAGATACCGTGGGGTCTAGTCTCACAAGTAACTGACGGTGGAGGAGGTTCTCGATCGGACTATAACGACGATGATGACAAAGTCGACTAAGCAAAATGGGAGCCTCGAGAAACTAGTGTAAAGTATTACCCGTTTGCGTTTTAGAGCTAGAAATAGCAAGTTCAGATGAATCGGCTTGCTTCTACCCCAGCCATCAAGGCCACTCTTAAAGC	GCTCGTAGTACCGTAAGCCAGATAC	CGTGGGGTCTAGTCTCACAAGTAAC	TGACGGTGGAGGAGGTTCTCGATCG	GACTATAACGACGATGATGACAAA	GTCGAC	TAA	GCAAAATGGGAGC	CTCGAG	AA	ACTAGT	GTAAAGTATTACCCGTTTGC	GTTTTAGAGCTAGAAATAGCAAGTT	CAGATGAATCGGCTTGCTTCTACCC	CAGCCATCAAGGCCACTCTTAAAGC	4	SM-27
GCTCGTAGTACCGTAAGCCAGATACCGTGGGGTCTAGTCTCACAAGTAACTGACGGTGGAGGAGGTTCTCGATCGCCGTATAAAGATGATGACGATAAAGTCGACTAAAGGGATGTAGCCTCTCGAGAAACTAGTGTCAGCCAGTCCCATATCAGGTTTTAGAGCTAGAAATAGCAAGTTCAGATGAATCGGCTTGCTTCTACCCCAGCCATCAAGGCCACTCTTAAAGC	GCTCGTAGTACCGTAAGCCAGATAC	CGTGGGGTCTAGTCTCACAAGTAAC	TGACGGTGGAGGAGGTTCTCGATCG	CCGTATAAAGATGATGACGATAAA	GTCGAC	TAA	AGGGATGTAGCCT	CTCGAG	AA	ACTAGT	GTCAGCCAGTCCCATATCAG	GTTTTAGAGCTAGAAATAGCAAGTT	CAGATGAATCGGCTTGCTTCTACCC	CAGCCATCAAGGCCACTCTTAAAGC	4	SM-42
GCTCGTAGTACCGTAAGCCAGATACCGTGGGGTCTAGTCTCACAAGTAACTGACGGTGGAGGAGGTTCTCGATCGGATTATAAACAGGATGATGATAAAGTCGACTAACTGCATACACAGGCTCGAGAAACTAGTCCGCGTTCGAAATCAATAAGGTTTTAGAGCTAGAAATAGCAAGTTCAGATGAATCGGCTTGCTTCTACCCCAGCCATCAAGGCCACTCTTAAAGC	GCTCGTAGTACCGTAAGCCAGATAC	CGTGGGGTCTAGTCTCACAAGTAAC	TGACGGTGGAGGAGGTTCTCGATCG	GATTATAAACAGGATGATGATAAA	GTCGAC	TAA	CTGCATACACAGG	CTCGAG	AA	ACTAGT	CCGCGTTCGAAATCAATAAG	GTTTTAGAGCTAGAAATAGCAAGTT	CAGATGAATCGGCTTGCTTCTACCC	CAGCCATCAAGGCCACTCTTAAAGC	4	SM-67
GCTCGTAGTACCGTAAGCCAGATACCGTGGGGTCTAGTCTCACAAGTAACTGACGGTGGAGGAGGTTCTCGATCGGATTATAAACTGGACGACGACAAAGTCGACTAATTCAGACACGCTGCTCGAGAAACTAGTGCACTGACACCTTCTTAACGGTTTTAGAGCTAGAAATAGCAAGTTCAGATGAATCGGCTTGCTTCTACCCCAGCCATCAAGGCCACTCTTAAAGC	GCTCGTAGTACCGTAAGCCAGATAC	CGTGGGGTCTAGTCTCACAAGTAAC	TGACGGTGGAGGAGGTTCTCGATCG	GATTATAAACTGGACGACGACAAA	GTCGAC	TAA	TTCAGACACGCTG	CTCGAG	AA	ACTAGT	GCACTGACACCTTCTTAACG	GTTTTAGAGCTAGAAATAGCAAGTT	CAGATGAATCGGCTTGCTTCTACCC	CAGCCATCAAGGCCACTCTTAAAGC	4	SM-111
GCTCGTAGTACCGTAAGCCAGATACGACTATTGCCGATTGCGTACCGATGTGACGGTGGAGGAGGTTCTCGATCGGACTATAAGGATGACGACGATACGGTCGACTAATAGTACCTACTGGCTCGAGAAACTAGTGAATGAGCCGCGAGAGCTTTGTTTTAGAGCTAGAAATAGCAAGTTCGCACTCAACAACGGGTAATGTCTGCAGCCATCAAGGCCACTCTTAAAGC	GCTCGTAGTACCGTAAGCCAGATAC	GACTATTGCCGATTGCGTACCGATG	TGACGGTGGAGGAGGTTCTCGATCG	GACTATAAGGATGACGACGATACG	GTCGAC	TAA	TAGTACCTACTGG	CTCGAG	AA	ACTAGT	GAATGAGCCGCGAGAGCTTT	GTTTTAGAGCTAGAAATAGCAAGTT	CGCACTCAACAACGGGTAATGTCTG	CAGCCATCAAGGCCACTCTTAAAGC	3	SM-24
GCTCGTAGTACCGTAAGCCAGATACGACTATTGCCGATTGCGTACCGATGTGACGGTGGAGGAGGTTCTCGATCGGATATGAAAGATGACGATGATAAAGTCGACTAAGCAAACCCGGAATCTCGAGAAACTAGTTACAAAGAGATGACCGCAATGTTTTAGAGCTAGAAATAGCAAGTTCGCACTCAACAACGGGTAATGTCTGCAGCCATCAAGGCCACTCTTAAAGC	GCTCGTAGTACCGTAAGCCAGATAC	GACTATTGCCGATTGCGTACCGATG	TGACGGTGGAGGAGGTTCTCGATCG	GATATGAAAGATGACGATGATAAA	GTCGAC	TAA	GCAAACCCGGAAT	CTCGAG	AA	ACTAGT	TACAAAGAGATGACCGCAAT	GTTTTAGAGCTAGAAATAGCAAGTT	CGCACTCAACAACGGGTAATGTCTG	CAGCCATCAAGGCCACTCTTAAAGC	3	SM-139
GCTCGTAGTACCGTAAGCCAGATACGACTATTGCCGATTGCGTACCGATGTGACGGTGGAGGAGGTTCTCGATCGGACTATAAAGATCATGACGATAAAGTCGACTAATCGATACTCCCAGCTCGAGAAACTAGTAGTATTCCCGCTTGCTCCAAGTTTTAGAGCTAGAAATAGCAAGTTCGCACTCAACAACGGGTAATGTCTGCAGCCATCAAGGCCACTCTTAAAGC	GCTCGTAGTACCGTAAGCCAGATAC	GACTATTGCCGATTGCGTACCGATG	TGACGGTGGAGGAGGTTCTCGATCG	GACTATAAAGATCATGACGATAAA	GTCGAC	TAA	TCGATACTCCCAG	CTCGAG	AA	ACTAGT	AGTATTCCCGCTTGCTCCAA	GTTTTAGAGCTAGAAATAGCAAGTT	CGCACTCAACAACGGGTAATGTCTG	CAGCCATCAAGGCCACTCTTAAAGC	3	SM-55
GCTCGTAGTACCGTAAGCCAGATACGACTATTGCCGATTGCGTACCGATGTGACGGTGGAGGAGGTTCTCGATCGGACTATTTCGACGACGATGATAAAGTCGACTAAGGAGTATCGGACTCTCGAGAAACTAGTCGCGATAAGAGCACTTATAGGTTTTAGAGCTAGAAATAGCAAGTTCGCACTCAACAACGGGTAATGTCTGCAGCCATCAAGGCCACTCTTAAAGC	GCTCGTAGTACCGTAAGCCAGATAC	GACTATTGCCGATTGCGTACCGATG	TGACGGTGGAGGAGGTTCTCGATCG	GACTATTTCGACGACGATGATAAA	GTCGAC	TAA	GGAGTATCGGACT	CTCGAG	AA	ACTAGT	CGCGATAAGAGCACTTATAG	GTTTTAGAGCTAGAAATAGCAAGTT	CGCACTCAACAACGGGTAATGTCTG	CAGCCATCAAGGCCACTCTTAAAGC	3	SM-65
GCTCGTAGTACCGTAAGCCAGATACGACTATTGCCGATTGCGTACCGATGTGACGGTGGAGGAGGTTCTCGATCGGACTATAAGTGCGATGATGATAAAGTCGACTAACCCTTGCTGCTAACTCGAGAAACTAGTTCTAACCAATAATTCCAGAGGTTTTAGAGCTAGAAATAGCAAGTTCGCACTCAACAACGGGTAATGTCTGCAGCCATCAAGGCCACTCTTAAAGC	GCTCGTAGTACCGTAAGCCAGATAC	GACTATTGCCGATTGCGTACCGATG	TGACGGTGGAGGAGGTTCTCGATCG	GACTATAAGTGCGATGATGATAAA	GTCGAC	TAA	CCCTTGCTGCTAA	CTCGAG	AA	ACTAGT	TCTAACCAATAATTCCAGAG	GTTTTAGAGCTAGAAATAGCAAGTT	CGCACTCAACAACGGGTAATGTCTG	CAGCCATCAAGGCCACTCTTAAAGC	3	SM-66
GCTCGTAGTACCGTAAGCCAGATACGACTATTGCCGATTGCGTACCGATGTGACGGTGGAGGAGGTTCTCGATCGGATTATAAAGACGATTCAGACAAAGTCGACTAAGTGATTGTCTACGCTCGAGAAACTAGTAACTCCAAACGACTCCGCGAGTTTTAGAGCTAGAAATAGCAAGTTCGCACTCAACAACGGGTAATGTCTGCAGCCATCAAGGCCACTCTTAAAGC	GCTCGTAGTACCGTAAGCCAGATAC	GACTATTGCCGATTGCGTACCGATG	TGACGGTGGAGGAGGTTCTCGATCG	GATTATAAAGACGATTCAGACAAA	GTCGAC	TAA	GTGATTGTCTACG	CTCGAG	AA	ACTAGT	AACTCCAAACGACTCCGCGA	GTTTTAGAGCTAGAAATAGCAAGTT	CGCACTCAACAACGGGTAATGTCTG	CAGCCATCAAGGCCACTCTTAAAGC	3	SM-28
GCTCGTAGTACCGTAAGCCAGATACCGTGGGGTCTAGTCTCACAAGTAACTGACGGTGGAGGAGGTTCTCGATCGGATTATAAAGATGATGTGGATAAGGTCGACTAAAATCCAGCAGTCTCTCGAGAAACTAGTCTTAGAACCGTAGATGTCCGGTTTTAGAGCTAGAAATAGCAAGTTCAGATGAATCGGCTTGCTTCTACCCCAGCCATCAAGGCCACTCTTAAAGC	GCTCGTAGTACCGTAAGCCAGATAC	CGTGGGGTCTAGTCTCACAAGTAAC	TGACGGTGGAGGAGGTTCTCGATCG	GATTATAAAGATGATGTGGATAAG	GTCGAC	TAA	AATCCAGCAGTCT	CTCGAG	AA	ACTAGT	CTTAGAACCGTAGATGTCCG	GTTTTAGAGCTAGAAATAGCAAGTT	CAGATGAATCGGCTTGCTTCTACCC	CAGCCATCAAGGCCACTCTTAAAGC	4	SM-9
GCTCGTAGTACCGTAAGCCAGATACGACTATTGCCGATTGCGTACCGATGTGACGGTGGAGGAGGTTCTCGATCGCATTATAAAGACGATGATGATAAAGTCGACTAAGTCGGTTCTGACACTCGAGAAACTAGTACTTTGTAGACGCCTAGCCAGTTTTAGAGCTAGAAATAGCAAGTTCGCACTCAACAACGGGTAATGTCTGCAGCCATCAAGGCCACTCTTAAAGC	GCTCGTAGTACCGTAAGCCAGATAC	GACTATTGCCGATTGCGTACCGATG	TGACGGTGGAGGAGGTTCTCGATCG	CATTATAAAGACGATGATGATAAA	GTCGAC	TAA	GTCGGTTCTGACA	CTCGAG	AA	ACTAGT	ACTTTGTAGACGCCTAGCCA	GTTTTAGAGCTAGAAATAGCAAGTT	CGCACTCAACAACGGGTAATGTCTG	CAGCCATCAAGGCCACTCTTAAAGC	3	SM-146
GCTCGTAGTACCGTAAGCCAGATACGACTATTGCCGATTGCGTACCGATGTGACGGTGGAGGAGGTTCTCGATCGGATTACAAAGGCGACGATGATAAAGTCGACTAACCTGCGTGATGTTCTCGAGAAACTAGTTGCTAATAAGACATAACCATGTTTTAGAGCTAGAAATAGCAAGTTCGCACTCAACAACGGGTAATGTCTGCAGCCATCAAGGCCACTCTTAAAGC	GCTCGTAGTACCGTAAGCCAGATAC	GACTATTGCCGATTGCGTACCGATG	TGACGGTGGAGGAGGTTCTCGATCG	GATTACAAAGGCGACGATGATAAA	GTCGAC	TAA	CCTGCGTGATGTT	CTCGAG	AA	ACTAGT	TGCTAATAAGACATAACCAT	GTTTTAGAGCTAGAAATAGCAAGTT	CGCACTCAACAACGGGTAATGTCTG	CAGCCATCAAGGCCACTCTTAAAGC	3	SM-18
GCTCGTAGTACCGTAAGCCAGATACTTTTAGCGGCACAGGGCTTACGTACTGACGGTGGAGGAGGTTCTCGATCGGTTTACAAAGATGATGATGATAAAGTCGACTAAGGATGGTCACAACCTCGAGAAACTAGTCAGTACGACGTTTGTAATCCGTTTTAGAGCTAGAAATAGCAAGTTCGCTAAGAAGGGGTATTCCGTCACTCAGCCATCAAGGCCACTCTTAAAGC	GCTCGTAGTACCGTAAGCCAGATAC	TTTTAGCGGCACAGGGCTTACGTAC	TGACGGTGGAGGAGGTTCTCGATCG	GTTTACAAAGATGATGATGATAAA	GTCGAC	TAA	GGATGGTCACAAC	CTCGAG	AA	ACTAGT	CAGTACGACGTTTGTAATCC	GTTTTAGAGCTAGAAATAGCAAGTT	CGCTAAGAAGGGGTATTCCGTCACT	CAGCCATCAAGGCCACTCTTAAAGC	2	SM-3
GCTCGTAGTACCGTAAGCCAGATACGGGTAATCGGTAATCTGCTTTCGCCTGACGGTGGAGGAGGTTCTCGATCGGATTATCGTGACGATGACGATAAAGTCGACTAATCTCCCGCTTTACCTCGAGAAACTAGTTGAACATTGAGCCGAAATCAGTTTTAGAGCTAGAAATAGCAAGTTCATAAGTGGACCCATTTTGGGCGGTCAGCCATCAAGGCCACTCTTAAAGC	GCTCGTAGTACCGTAAGCCAGATAC	GGGTAATCGGTAATCTGCTTTCGCC	TGACGGTGGAGGAGGTTCTCGATCG	GATTATCGTGACGATGACGATAAA	GTCGAC	TAA	TCTCCCGCTTTAC	CTCGAG	AA	ACTAGT	TGAACATTGAGCCGAAATCA	GTTTTAGAGCTAGAAATAGCAAGTT	CATAAGTGGACCCATTTTGGGCGGT	CAGCCATCAAGGCCACTCTTAAAGC	1	SM-119
GCTCGTAGTACCGTAAGCCAGATACGACTATTGCCGATTGCGTACCGATGTGACGGTGGAGGAGGTTCTCGATCGAAATATAAAGACGATGATGATAAAGTCGACTAAATCGCTTCAATCCCTCGAGAAACTAGTGTAAAACGAGTCCGCCGACAGTTTTAGAGCTAGAAATAGCAAGTTCGCACTCAACAACGGGTAATGTCTGCAGCCATCAAGGCCACTCTTAAAGC	GCTCGTAGTACCGTAAGCCAGATAC	GACTATTGCCGATTGCGTACCGATG	TGACGGTGGAGGAGGTTCTCGATCG	AAATATAAAGACGATGATGATAAA	GTCGAC	TAA	ATCGCTTCAATCC	CTCGAG	AA	ACTAGT	GTAAAACGAGTCCGCCGACA	GTTTTAGAGCTAGAAATAGCAAGTT	CGCACTCAACAACGGGTAATGTCTG	CAGCCATCAAGGCCACTCTTAAAGC	3	SM-90
GCTCGTAGTACCGTAAGCCAGATACCGTGGGGTCTAGTCTCACAAGTAACTGACGGTGGAGGAGGTTCTCGATCGGATTACAAAGACGATGATGACTGCGTCGACTAAGGAGATGGACCTTCTCGAGAAACTAGTCTCAAAGACTATGCTTGCTCGTTTTAGAGCTAGAAATAGCAAGTTCAGATGAATCGGCTTGCTTCTACCCCAGCCATCAAGGCCACTCTTAAAGC	GCTCGTAGTACCGTAAGCCAGATAC	CGTGGGGTCTAGTCTCACAAGTAAC	TGACGGTGGAGGAGGTTCTCGATCG	GATTACAAAGACGATGATGACTGC	GTCGAC	TAA	GGAGATGGACCTT	CTCGAG	AA	ACTAGT	CTCAAAGACTATGCTTGCTC	GTTTTAGAGCTAGAAATAGCAAGTT	CAGATGAATCGGCTTGCTTCTACCC	CAGCCATCAAGGCCACTCTTAAAGC	4	SM-116
GCTCGTAGTACCGTAAGCCAGATACGACTATTGCCGATTGCGTACCGATGTGACGGTGGAGGAGGTTCTCGATCGAGTTATAAAGACGATGATGATAAGGTCGACTAATGCACGGAGTTTACTCGAGAAACTAGTCGTAGTATGACTAGAGTCCAGTTTTAGAGCTAGAAATAGCAAGTTCGCACTCAACAACGGGTAATGTCTGCAGCCATCAAGGCCACTCTTAAAGC	GCTCGTAGTACCGTAAGCCAGATAC	GACTATTGCCGATTGCGTACCGATG	TGACGGTGGAGGAGGTTCTCGATCG	AGTTATAAAGACGATGATGATAAG	GTCGAC	TAA	TGCACGGAGTTTA	CTCGAG	AA	ACTAGT	CGTAGTATGACTAGAGTCCA	GTTTTAGAGCTAGAAATAGCAAGTT	CGCACTCAACAACGGGTAATGTCTG	CAGCCATCAAGGCCACTCTTAAAGC	3	SM-49
GCTCGTAGTACCGTAAGCCAGATACGACTATTGCCGATTGCGTACCGATGTGACGGTGGAGGAGGTTCTCGATCGGATTACGTTGATGACGATGATAAAGTCGACTAACCACCAAAGGGATCTCGAGAAACTAGTCAAACTCCGTCAAAGCAATCGTTTTAGAGCTAGAAATAGCAAGTTCGCACTCAACAACGGGTAATGTCTGCAGCCATCAAGGCCACTCTTAAAGC	GCTCGTAGTACCGTAAGCCAGATAC	GACTATTGCCGATTGCGTACCGATG	TGACGGTGGAGGAGGTTCTCGATCG	GATTACGTTGATGACGATGATAAA	GTCGAC	TAA	CCACCAAAGGGAT	CTCGAG	AA	ACTAGT	CAAACTCCGTCAAAGCAATC	GTTTTAGAGCTAGAAATAGCAAGTT	CGCACTCAACAACGGGTAATGTCTG	CAGCCATCAAGGCCACTCTTAAAGC	3	SM-133
GCTCGTAGTACCGTAAGCCAGATACTTTTAGCGGCACAGGGCTTACGTACTGACGGTGGAGGAGGTTCTCGATCGAAATATAAAGATGATGATGATAAAGTCGACTAACCTTATTTCCGCCCTCGAGAAACTAGTACGAAGCACCCAAGATGTCCGTTTTAGAGCTAGAAATAGCAAGTTCGCTAAGAAGGGGTATTCCGTCACTCAGCCATCAAGGCCACTCTTAAAGC	GCTCGTAGTACCGTAAGCCAGATAC	TTTTAGCGGCACAGGGCTTACGTAC	TGACGGTGGAGGAGGTTCTCGATCG	AAATATAAAGATGATGATGATAAA	GTCGAC	TAA	CCTTATTTCCGCC	CTCGAG	AA	ACTAGT	ACGAAGCACCCAAGATGTCC	GTTTTAGAGCTAGAAATAGCAAGTT	CGCTAAGAAGGGGTATTCCGTCACT	CAGCCATCAAGGCCACTCTTAAAGC	2	SM-90
GCTCGTAGTACCGTAAGCCAGATACGACTATTGCCGATTGCGTACCGATGTGACGGTGGAGGAGGTTCTCGATCGGATTATAAATCCGATGACGACAAAGTCGACTAACAAAAGGGCAGAACTCGAGAAACTAGTAGCCATAACGTGACTCCTTCGTTTTAGAGCTAGAAATAGCAAGTTCGCACTCAACAACGGGTAATGTCTGCAGCCATCAAGGCCACTCTTAAAGC	GCTCGTAGTACCGTAAGCCAGATAC	GACTATTGCCGATTGCGTACCGATG	TGACGGTGGAGGAGGTTCTCGATCG	GATTATAAATCCGATGACGACAAA	GTCGAC	TAA	CAAAAGGGCAGAA	CTCGAG	AA	ACTAGT	AGCCATAACGTGACTCCTTC	GTTTTAGAGCTAGAAATAGCAAGTT	CGCACTCAACAACGGGTAATGTCTG	CAGCCATCAAGGCCACTCTTAAAGC	3	SM-112
GCTCGTAGTACCGTAAGCCAGATACTTTTAGCGGCACAGGGCTTACGTACTGACGGTGGAGGAGGTTCTCGATCGGATTATAAAGATCCGGACGATAAAGTCGACTAAGGATTCGTCTCTTCTCGAGAAACTAGTGCTATTTCGAAAGAGCGCGAGTTTTAGAGCTAGAAATAGCAAGTTCGCTAAGAAGGGGTATTCCGTCACTCAGCCATCAAGGCCACTCTTAAAGC	GCTCGTAGTACCGTAAGCCAGATAC	TTTTAGCGGCACAGGGCTTACGTAC	TGACGGTGGAGGAGGTTCTCGATCG	GATTATAAAGATCCGGACGATAAA	GTCGAC	TAA	GGATTCGTCTCTT	CTCGAG	AA	ACTAGT	GCTATTTCGAAAGAGCGCGA	GTTTTAGAGCTAGAAATAGCAAGTT	CGCTAAGAAGGGGTATTCCGTCACT	CAGCCATCAAGGCCACTCTTAAAGC	2	SM-130
GCTCGTAGTACCGTAAGCCAGATACTTTTAGCGGCACAGGGCTTACGTACTGACGGTGGAGGAGGTTCTCGATCGGACTATAAGGATGACGATATGAAAGTCGACTAAGTTACACCGTTAGCTCGAGAAACTAGTGATAGAACTTGATATTCGCCGTTTTAGAGCTAGAAATAGCAAGTTCGCTAAGAAGGGGTATTCCGTCACTCAGCCATCAAGGCCACTCTTAAAGC	GCTCGTAGTACCGTAAGCCAGATAC	TTTTAGCGGCACAGGGCTTACGTAC	TGACGGTGGAGGAGGTTCTCGATCG	GACTATAAGGATGACGATATGAAA	GTCGAC	TAA	GTTACACCGTTAG	CTCGAG	AA	ACTAGT	GATAGAACTTGATATTCGCC	GTTTTAGAGCTAGAAATAGCAAGTT	CGCTAAGAAGGGGTATTCCGTCACT	CAGCCATCAAGGCCACTCTTAAAGC	2	SM-123
GCTCGTAGTACCGTAAGCCAGATACTTTTAGCGGCACAGGGCTTACGTACTGACGGTGGAGGAGGTTCTCGATCGGACTATAAAGACGATGATGACTGCGTCGACTAACCCTCATTGCTTCCTCGAGAAACTAGTTAGCAAGTAAATAAACGCCAGTTTTAGAGCTAGAAATAGCAAGTTCGCTAAGAAGGGGTATTCCGTCACTCAGCCATCAAGGCCACTCTTAAAGC	GCTCGTAGTACCGTAAGCCAGATAC	TTTTAGCGGCACAGGGCTTACGTAC	TGACGGTGGAGGAGGTTCTCGATCG	GACTATAAAGACGATGATGACTGC	GTCGAC	TAA	CCCTCATTGCTTC	CTCGAG	AA	ACTAGT	TAGCAAGTAAATAAACGCCA	GTTTTAGAGCTAGAAATAGCAAGTT	CGCTAAGAAGGGGTATTCCGTCACT	CAGCCATCAAGGCCACTCTTAAAGC	2	SM-116
GCTCGTAGTACCGTAAGCCAGATACCGTGGGGTCTAGTCTCACAAGTAACTGACGGTGGAGGAGGTTCTCGATCGTATTATAAAGACGATGACGACAAGGTCGACTAAAGCCTAGACTACCCTCGAGAAACTAGTTGCGCGACAGCATTGCAAGTGTTTTAGAGCTAGAAATAGCAAGTTCAGATGAATCGGCTTGCTTCTACCCCAGCCATCAAGGCCACTCTTAAAGC	GCTCGTAGTACCGTAAGCCAGATAC	CGTGGGGTCTAGTCTCACAAGTAAC	TGACGGTGGAGGAGGTTCTCGATCG	TATTATAAAGACGATGACGACAAG	GTCGAC	TAA	AGCCTAGACTACC	CTCGAG	AA	ACTAGT	TGCGCGACAGCATTGCAAGT	GTTTTAGAGCTAGAAATAGCAAGTT	CAGATGAATCGGCTTGCTTCTACCC	CAGCCATCAAGGCCACTCTTAAAGC	4	SM-33
GCTCGTAGTACCGTAAGCCAGATACTTTTAGCGGCACAGGGCTTACGTACTGACGGTGGAGGAGGTTCTCGATCGGACGATAAGGATGACGACGATAAAGTCGACTAACCAAAGAGCTGTGCTCGAGAAACTAGTCGCGTATCTTCGATCCTGATGTTTTAGAGCTAGAAATAGCAAGTTCGCTAAGAAGGGGTATTCCGTCACTCAGCCATCAAGGCCACTCTTAAAGC	GCTCGTAGTACCGTAAGCCAGATAC	TTTTAGCGGCACAGGGCTTACGTAC	TGACGGTGGAGGAGGTTCTCGATCG	GACGATAAGGATGACGACGATAAA	GTCGAC	TAA	CCAAAGAGCTGTG	CTCGAG	AA	ACTAGT	CGCGTATCTTCGATCCTGAT	GTTTTAGAGCTAGAAATAGCAAGTT	CGCTAAGAAGGGGTATTCCGTCACT	CAGCCATCAAGGCCACTCTTAAAGC	2	SM-137
GCTCGTAGTACCGTAAGCCAGATACCGTGGGGTCTAGTCTCACAAGTAACTGACGGTGGAGGAGGTTCTCGATCGGATTACAAAGATATCGATGATAAAGTCGACTAAACGGCACAAGTTTCTCGAGAAACTAGTTACACGTGATTCGAAGCACTGTTTTAGAGCTAGAAATAGCAAGTTCAGATGAATCGGCTTGCTTCTACCCCAGCCATCAAGGCCACTCTTAAAGC	GCTCGTAGTACCGTAAGCCAGATAC	CGTGGGGTCTAGTCTCACAAGTAAC	TGACGGTGGAGGAGGTTCTCGATCG	GATTACAAAGATATCGATGATAAA	GTCGAC	TAA	ACGGCACAAGTTT	CTCGAG	AA	ACTAGT	TACACGTGATTCGAAGCACT	GTTTTAGAGCTAGAAATAGCAAGTT	CAGATGAATCGGCTTGCTTCTACCC	CAGCCATCAAGGCCACTCTTAAAGC	4	SM-74
GCTCGTAGTACCGTAAGCCAGATACTTTTAGCGGCACAGGGCTTACGTACTGACGGTGGAGGAGGTTCTCGATCGTGTTATAAAGACGATGATGACAAAGTCGACTAACCTTGACCGATGTCTCGAGAAACTAGTATGCTTCGAGACACCACTCTGTTTTAGAGCTAGAAATAGCAAGTTCGCTAAGAAGGGGTATTCCGTCACTCAGCCATCAAGGCCACTCTTAAAGC	GCTCGTAGTACCGTAAGCCAGATAC	TTTTAGCGGCACAGGGCTTACGTAC	TGACGGTGGAGGAGGTTCTCGATCG	TGTTATAAAGACGATGATGACAAA	GTCGAC	TAA	CCTTGACCGATGT	CTCGAG	AA	ACTAGT	ATGCTTCGAGACACCACTCT	GTTTTAGAGCTAGAAATAGCAAGTT	CGCTAAGAAGGGGTATTCCGTCACT	CAGCCATCAAGGCCACTCTTAAAGC	2	SM-13
GCTCGTAGTACCGTAAGCCAGATACGACTATTGCCGATTGCGTACCGATGTGACGGTGGAGGAGGTTCTCGATCGGATTACAAAGATCAGGATGATAAGGTCGACTAACACTTAGAGCCTACTCGAGAAACTAGTGAAACGTAGTCATACTCCCTGTTTTAGAGCTAGAAATAGCAAGTTCGCACTCAACAACGGGTAATGTCTGCAGCCATCAAGGCCACTCTTAAAGC	GCTCGTAGTACCGTAAGCCAGATAC	GACTATTGCCGATTGCGTACCGATG	TGACGGTGGAGGAGGTTCTCGATCG	GATTACAAAGATCAGGATGATAAG	GTCGAC	TAA	CACTTAGAGCCTA	CTCGAG	AA	ACTAGT	GAAACGTAGTCATACTCCCT	GTTTTAGAGCTAGAAATAGCAAGTT	CGCACTCAACAACGGGTAATGTCTG	CAGCCATCAAGGCCACTCTTAAAGC	3	SM-58
GCTCGTAGTACCGTAAGCCAGATACGACTATTGCCGATTGCGTACCGATGTGACGGTGGAGGAGGTTCTCGATCGGACTACAAAGATGATGACCCAAAAGTCGACTAATGTATCACGGATGCTCGAGAAACTAGTATGTCTCAAGTTAATTTACCGTTTTAGAGCTAGAAATAGCAAGTTCGCACTCAACAACGGGTAATGTCTGCAGCCATCAAGGCCACTCTTAAAGC	GCTCGTAGTACCGTAAGCCAGATAC	GACTATTGCCGATTGCGTACCGATG	TGACGGTGGAGGAGGTTCTCGATCG	GACTACAAAGATGATGACCCAAAA	GTCGAC	TAA	TGTATCACGGATG	CTCGAG	AA	ACTAGT	ATGTCTCAAGTTAATTTACC	GTTTTAGAGCTAGAAATAGCAAGTT	CGCACTCAACAACGGGTAATGTCTG	CAGCCATCAAGGCCACTCTTAAAGC	3	SM-56
GCTCGTAGTACCGTAAGCCAGATACTTTTAGCGGCACAGGGCTTACGTACTGACGGTGGAGGAGGTTCTCGATCGGAATATAAGGATGACGACGATAAAGTCGACTAACAGGGTAGATGGACTCGAGAAACTAGTTAGATTCGAAACGCGACCCTGTTTTAGAGCTAGAAATAGCAAGTTCGCTAAGAAGGGGTATTCCGTCACTCAGCCATCAAGGCCACTCTTAAAGC	GCTCGTAGTACCGTAAGCCAGATAC	TTTTAGCGGCACAGGGCTTACGTAC	TGACGGTGGAGGAGGTTCTCGATCG	GAATATAAGGATGACGACGATAAA	GTCGAC	TAA	CAGGGTAGATGGA	CTCGAG	AA	ACTAGT	TAGATTCGAAACGCGACCCT	GTTTTAGAGCTAGAAATAGCAAGTT	CGCTAAGAAGGGGTATTCCGTCACT	CAGCCATCAAGGCCACTCTTAAAGC	2	SM-34
GCTCGTAGTACCGTAAGCCAGATACGGGTAATCGGTAATCTGCTTTCGCCTGACGGTGGAGGAGGTTCTCGATCGGATGTTAAAGATGATGATGATAAAGTCGACTAAAAGGGGGATTCCACTCGAGAAACTAGTGACACGTGCGATGTTACTTTGTTTTAGAGCTAGAAATAGCAAGTTCATAAGTGGACCCATTTTGGGCGGTCAGCCATCAAGGCCACTCTTAAAGC	GCTCGTAGTACCGTAAGCCAGATAC	GGGTAATCGGTAATCTGCTTTCGCC	TGACGGTGGAGGAGGTTCTCGATCG	GATGTTAAAGATGATGATGATAAA	GTCGAC	TAA	AAGGGGGATTCCA	CTCGAG	AA	ACTAGT	GACACGTGCGATGTTACTTT	GTTTTAGAGCTAGAAATAGCAAGTT	CATAAGTGGACCCATTTTGGGCGGT	CAGCCATCAAGGCCACTCTTAAAGC	1	SM-44
GCTCGTAGTACCGTAAGCCAGATACCGTGGGGTCTAGTCTCACAAGTAACTGACGGTGGAGGAGGTTCTCGATCGGATTATAAATGTGATGATGATAAGGTCGACTAAATACTCGCAGTTGCTCGAGAAACTAGTCTAATTGATACCCAGAATCGGTTTTAGAGCTAGAAATAGCAAGTTCAGATGAATCGGCTTGCTTCTACCCCAGCCATCAAGGCCACTCTTAAAGC	GCTCGTAGTACCGTAAGCCAGATAC	CGTGGGGTCTAGTCTCACAAGTAAC	TGACGGTGGAGGAGGTTCTCGATCG	GATTATAAATGTGATGATGATAAG	GTCGAC	TAA	ATACTCGCAGTTG	CTCGAG	AA	ACTAGT	CTAATTGATACCCAGAATCG	GTTTTAGAGCTAGAAATAGCAAGTT	CAGATGAATCGGCTTGCTTCTACCC	CAGCCATCAAGGCCACTCTTAAAGC	4	SM-66
GCTCGTAGTACCGTAAGCCAGATACCGTGGGGTCTAGTCTCACAAGTAACTGACGGTGGAGGAGGTTCTCGATCGGATTATAAATTTGATGATGATAAGGTCGACTAATAGCCGAAAACACCTCGAGAAACTAGTCAAATTATTGCACATCAGAGGTTTTAGAGCTAGAAATAGCAAGTTCAGATGAATCGGCTTGCTTCTACCCCAGCCATCAAGGCCACTCTTAAAGC	GCTCGTAGTACCGTAAGCCAGATAC	CGTGGGGTCTAGTCTCACAAGTAAC	TGACGGTGGAGGAGGTTCTCGATCG	GATTATAAATTTGATGATGATAAG	GTCGAC	TAA	TAGCCGAAAACAC	CTCGAG	AA	ACTAGT	CAAATTATTGCACATCAGAG	GTTTTAGAGCTAGAAATAGCAAGTT	CAGATGAATCGGCTTGCTTCTACCC	CAGCCATCAAGGCCACTCTTAAAGC	4	SM-45
GCTCGTAGTACCGTAAGCCAGATACGGGTAATCGGTAATCTGCTTTCGCCTGACGGTGGAGGAGGTTCTCGATCGGATTACAAGTGCGACGACGATAAGGTCGACTAAGCTACGAACGCATCTCGAGAAACTAGTCCCCAACATCGTATTCTACGGTTTTAGAGCTAGAAATAGCAAGTTCATAAGTGGACCCATTTTGGGCGGTCAGCCATCAAGGCCACTCTTAAAGC	GCTCGTAGTACCGTAAGCCAGATAC	GGGTAATCGGTAATCTGCTTTCGCC	TGACGGTGGAGGAGGTTCTCGATCG	GATTACAAGTGCGACGACGATAAG	GTCGAC	TAA	GCTACGAACGCAT	CTCGAG	AA	ACTAGT	CCCCAACATCGTATTCTACG	GTTTTAGAGCTAGAAATAGCAAGTT	CATAAGTGGACCCATTTTGGGCGGT	CAGCCATCAAGGCCACTCTTAAAGC	1	SM-66
GCTCGTAGTACCGTAAGCCAGATACTTTTAGCGGCACAGGGCTTACGTACTGACGGTGGAGGAGGTTCTCGATCGGATTACAAAATTGACGACGACAAGGTCGACTAACATCACGACGATTCTCGAGAAACTAGTAGTGTAGCACTGCAACTATCGTTTTAGAGCTAGAAATAGCAAGTTCGCTAAGAAGGGGTATTCCGTCACTCAGCCATCAAGGCCACTCTTAAAGC	GCTCGTAGTACCGTAAGCCAGATAC	TTTTAGCGGCACAGGGCTTACGTAC	TGACGGTGGAGGAGGTTCTCGATCG	GATTACAAAATTGACGACGACAAG	GTCGAC	TAA	CATCACGACGATT	CTCGAG	AA	ACTAGT	AGTGTAGCACTGCAACTATC	GTTTTAGAGCTAGAAATAGCAAGTT	CGCTAAGAAGGGGTATTCCGTCACT	CAGCCATCAAGGCCACTCTTAAAGC	2	SM-114
GCTCGTAGTACCGTAAGCCAGATACTTTTAGCGGCACAGGGCTTACGTACTGACGGTGGAGGAGGTTCTCGATCGGATCCGAAAGACGATGATGATAAAGTCGACTAACCCACACGTTAGTCTCGAGAAACTAGTCTTAGATGCCGAACTAACAGGTTTTAGAGCTAGAAATAGCAAGTTCGCTAAGAAGGGGTATTCCGTCACTCAGCCATCAAGGCCACTCTTAAAGC	GCTCGTAGTACCGTAAGCCAGATAC	TTTTAGCGGCACAGGGCTTACGTAC	TGACGGTGGAGGAGGTTCTCGATCG	GATCCGAAAGACGATGATGATAAA	GTCGAC	TAA	CCCACACGTTAGT	CTCGAG	AA	ACTAGT	CTTAGATGCCGAACTAACAG	GTTTTAGAGCTAGAAATAGCAAGTT	CGCTAAGAAGGGGTATTCCGTCACT	CAGCCATCAAGGCCACTCTTAAAGC	2	SM-38
GCTCGTAGTACCGTAAGCCAGATACCGTGGGGTCTAGTCTCACAAGTAACTGACGGTGGAGGAGGTTCTCGATCGGATTACAAAGATGATGATACGAAAGTCGACTAAGAAATGGCTCGGACTCGAGAAACTAGTAAGAATCCTAAAACCGTATGGTTTTAGAGCTAGAAATAGCAAGTTCAGATGAATCGGCTTGCTTCTACCCCAGCCATCAAGGCCACTCTTAAAGC	GCTCGTAGTACCGTAAGCCAGATAC	CGTGGGGTCTAGTCTCACAAGTAAC	TGACGGTGGAGGAGGTTCTCGATCG	GATTACAAAGATGATGATACGAAA	GTCGAC	TAA	GAAATGGCTCGGA	CTCGAG	AA	ACTAGT	AAGAATCCTAAAACCGTATG	GTTTTAGAGCTAGAAATAGCAAGTT	CAGATGAATCGGCTTGCTTCTACCC	CAGCCATCAAGGCCACTCTTAAAGC	4	SM-141
GCTCGTAGTACCGTAAGCCAGATACGACTATTGCCGATTGCGTACCGATGTGACGGTGGAGGAGGTTCTCGATCGGATTACAAAGATGACGACGACATGGTCGACTAACCCGGTTATAGTACTCGAGAAACTAGTAGCTATCTCCCAAACCGTTAGTTTTAGAGCTAGAAATAGCAAGTTCGCACTCAACAACGGGTAATGTCTGCAGCCATCAAGGCCACTCTTAAAGC	GCTCGTAGTACCGTAAGCCAGATAC	GACTATTGCCGATTGCGTACCGATG	TGACGGTGGAGGAGGTTCTCGATCG	GATTACAAAGATGACGACGACATG	GTCGAC	TAA	CCCGGTTATAGTA	CTCGAG	AA	ACTAGT	AGCTATCTCCCAAACCGTTA	GTTTTAGAGCTAGAAATAGCAAGTT	CGCACTCAACAACGGGTAATGTCTG	CAGCCATCAAGGCCACTCTTAAAGC	3	SM-50
GCTCGTAGTACCGTAAGCCAGATACGGGTAATCGGTAATCTGCTTTCGCCTGACGGTGGAGGAGGTTCTCGATCGGATCCTAAAGATGATGATGACAAGGTCGACTAAGCGAGCTAATTGACTCGAGAAACTAGTGACACTCCGTAACTAGCCTCGTTTTAGAGCTAGAAATAGCAAGTTCATAAGTGGACCCATTTTGGGCGGTCAGCCATCAAGGCCACTCTTAAAGC	GCTCGTAGTACCGTAAGCCAGATAC	GGGTAATCGGTAATCTGCTTTCGCC	TGACGGTGGAGGAGGTTCTCGATCG	GATCCTAAAGATGATGATGACAAG	GTCGAC	TAA	GCGAGCTAATTGA	CTCGAG	AA	ACTAGT	GACACTCCGTAACTAGCCTC	GTTTTAGAGCTAGAAATAGCAAGTT	CATAAGTGGACCCATTTTGGGCGGT	CAGCCATCAAGGCCACTCTTAAAGC	1	SM-38
GCTCGTAGTACCGTAAGCCAGATACGACTATTGCCGATTGCGTACCGATGTGACGGTGGAGGAGGTTCTCGATCGGATGAAAAAGACGATGATGATAAGGTCGACTAATTGTGAAGAGGCACTCGAGAAACTAGTCGCAACAGCCAGTACATCAGGTTTTAGAGCTAGAAATAGCAAGTTCGCACTCAACAACGGGTAATGTCTGCAGCCATCAAGGCCACTCTTAAAGC	GCTCGTAGTACCGTAAGCCAGATAC	GACTATTGCCGATTGCGTACCGATG	TGACGGTGGAGGAGGTTCTCGATCG	GATGAAAAAGACGATGATGATAAG	GTCGAC	TAA	TTGTGAAGAGGCA	CTCGAG	AA	ACTAGT	CGCAACAGCCAGTACATCAG	GTTTTAGAGCTAGAAATAGCAAGTT	CGCACTCAACAACGGGTAATGTCTG	CAGCCATCAAGGCCACTCTTAAAGC	3	SM-69
GCTCGTAGTACCGTAAGCCAGATACCGTGGGGTCTAGTCTCACAAGTAACTGACGGTGGAGGAGGTTCTCGATCGGAGTACAAAGACGATGATGACAAAGTCGACTAAAAAGCTCCGATTCCTCGAGAAACTAGTAACTACAACTCACCTCCCTAGTTTTAGAGCTAGAAATAGCAAGTTCAGATGAATCGGCTTGCTTCTACCCCAGCCATCAAGGCCACTCTTAAAGC	GCTCGTAGTACCGTAAGCCAGATAC	CGTGGGGTCTAGTCTCACAAGTAAC	TGACGGTGGAGGAGGTTCTCGATCG	GAGTACAAAGACGATGATGACAAA	GTCGAC	TAA	AAAGCTCCGATTC	CTCGAG	AA	ACTAGT	AACTACAACTCACCTCCCTA	GTTTTAGAGCTAGAAATAGCAAGTT	CAGATGAATCGGCTTGCTTCTACCC	CAGCCATCAAGGCCACTCTTAAAGC	4	SM-34
GCTCGTAGTACCGTAAGCCAGATACCGTGGGGTCTAGTCTCACAAGTAACTGACGGTGGAGGAGGTTCTCGATCGCAATACAAAGACGATGACGATAAGGTCGACTAATTACGTAACCGCCCTCGAGAAACTAGTCGCTGAGACTAATTACGTGTGTTTTAGAGCTAGAAATAGCAAGTTCAGATGAATCGGCTTGCTTCTACCCCAGCCATCAAGGCCACTCTTAAAGC	GCTCGTAGTACCGTAAGCCAGATAC	CGTGGGGTCTAGTCTCACAAGTAAC	TGACGGTGGAGGAGGTTCTCGATCG	CAATACAAAGACGATGACGATAAG	GTCGAC	TAA	TTACGTAACCGCC	CTCGAG	AA	ACTAGT	CGCTGAGACTAATTACGTGT	GTTTTAGAGCTAGAAATAGCAAGTT	CAGATGAATCGGCTTGCTTCTACCC	CAGCCATCAAGGCCACTCTTAAAGC	4	SM-129
GCTCGTAGTACCGTAAGCCAGATACCGTGGGGTCTAGTCTCACAAGTAACTGACGGTGGAGGAGGTTCTCGATCGGACTATAAGTATGATGACGACAAAGTCGACTAATGATACAGTAGCCCTCGAGAAACTAGTTGAGCCATCCTAGAACTGTTGTTTTAGAGCTAGAAATAGCAAGTTCAGATGAATCGGCTTGCTTCTACCCCAGCCATCAAGGCCACTCTTAAAGC	GCTCGTAGTACCGTAAGCCAGATAC	CGTGGGGTCTAGTCTCACAAGTAAC	TGACGGTGGAGGAGGTTCTCGATCG	GACTATAAGTATGATGACGACAAA	GTCGAC	TAA	TGATACAGTAGCC	CTCGAG	AA	ACTAGT	TGAGCCATCCTAGAACTGTT	GTTTTAGAGCTAGAAATAGCAAGTT	CAGATGAATCGGCTTGCTTCTACCC	CAGCCATCAAGGCCACTCTTAAAGC	4	SM-135
GCTCGTAGTACCGTAAGCCAGATACGACTATTGCCGATTGCGTACCGATGTGACGGTGGAGGAGGTTCTCGATCGCAGTACAAAGATGATGATGATAAAGTCGACTAATAACGCGACCTAGCTCGAGAAACTAGTGATGACTGCCGACATTACAGGTTTTAGAGCTAGAAATAGCAAGTTCGCACTCAACAACGGGTAATGTCTGCAGCCATCAAGGCCACTCTTAAAGC	GCTCGTAGTACCGTAAGCCAGATAC	GACTATTGCCGATTGCGTACCGATG	TGACGGTGGAGGAGGTTCTCGATCG	CAGTACAAAGATGATGATGATAAA	GTCGAC	TAA	TAACGCGACCTAG	CTCGAG	AA	ACTAGT	GATGACTGCCGACATTACAG	GTTTTAGAGCTAGAAATAGCAAGTT	CGCACTCAACAACGGGTAATGTCTG	CAGCCATCAAGGCCACTCTTAAAGC	3	SM-129
GCTCGTAGTACCGTAAGCCAGATACCGTGGGGTCTAGTCTCACAAGTAACTGACGGTGGAGGAGGTTCTCGATCGGTTTATAAGGATGATGATGATAAAGTCGACTAATTGGCAAGGCATGCTCGAGAAACTAGTTCGCACCGTAATAATTGTCCGTTTTAGAGCTAGAAATAGCAAGTTCAGATGAATCGGCTTGCTTCTACCCCAGCCATCAAGGCCACTCTTAAAGC	GCTCGTAGTACCGTAAGCCAGATAC	CGTGGGGTCTAGTCTCACAAGTAAC	TGACGGTGGAGGAGGTTCTCGATCG	GTTTATAAGGATGATGATGATAAA	GTCGAC	TAA	TTGGCAAGGCATG	CTCGAG	AA	ACTAGT	TCGCACCGTAATAATTGTCC	GTTTTAGAGCTAGAAATAGCAAGTT	CAGATGAATCGGCTTGCTTCTACCC	CAGCCATCAAGGCCACTCTTAAAGC	4	SM-3
GCTCGTAGTACCGTAAGCCAGATACGGGTAATCGGTAATCTGCTTTCGCCTGACGGTGGAGGAGGTTCTCGATCGGATTACAAAGATTGGGATGATAAAGTCGACTAAAGTTGCAAGTAGGCTCGAGAAACTAGTAATATTCACGTACTCAGACCGTTTTAGAGCTAGAAATAGCAAGTTCATAAGTGGACCCATTTTGGGCGGTCAGCCATCAAGGCCACTCTTAAAGC	GCTCGTAGTACCGTAAGCCAGATAC	GGGTAATCGGTAATCTGCTTTCGCC	TGACGGTGGAGGAGGTTCTCGATCG	GATTACAAAGATTGGGATGATAAA	GTCGAC	TAA	AGTTGCAAGTAGG	CTCGAG	AA	ACTAGT	AATATTCACGTACTCAGACC	GTTTTAGAGCTAGAAATAGCAAGTT	CATAAGTGGACCCATTTTGGGCGGT	CAGCCATCAAGGCCACTCTTAAAGC	1	SM-82
GCTCGTAGTACCGTAAGCCAGATACTTTTAGCGGCACAGGGCTTACGTACTGACGGTGGAGGAGGTTCTCGATCGGATTACAAAGACGACAAAGATAAAGTCGACTAACTGCGAAGTCTTCCTCGAGAAACTAGTCCCCATGATAACCGTTGTACGTTTTAGAGCTAGAAATAGCAAGTTCGCTAAGAAGGGGTATTCCGTCACTCAGCCATCAAGGCCACTCTTAAAGC	GCTCGTAGTACCGTAAGCCAGATAC	TTTTAGCGGCACAGGGCTTACGTAC	TGACGGTGGAGGAGGTTCTCGATCG	GATTACAAAGACGACAAAGATAAA	GTCGAC	TAA	CTGCGAAGTCTTC	CTCGAG	AA	ACTAGT	CCCCATGATAACCGTTGTAC	GTTTTAGAGCTAGAAATAGCAAGTT	CGCTAAGAAGGGGTATTCCGTCACT	CAGCCATCAAGGCCACTCTTAAAGC	2	SM-1
GCTCGTAGTACCGTAAGCCAGATACGACTATTGCCGATTGCGTACCGATGTGACGGTGGAGGAGGTTCTCGATCGGATTACAAGGATGACCACGATAAAGTCGACTAAACTCTAGCTCAGCCTCGAGAAACTAGTGTCTTCGCCAGATGTAGTGCGTTTTAGAGCTAGAAATAGCAAGTTCGCACTCAACAACGGGTAATGTCTGCAGCCATCAAGGCCACTCTTAAAGC	GCTCGTAGTACCGTAAGCCAGATAC	GACTATTGCCGATTGCGTACCGATG	TGACGGTGGAGGAGGTTCTCGATCG	GATTACAAGGATGACCACGATAAA	GTCGAC	TAA	ACTCTAGCTCAGC	CTCGAG	AA	ACTAGT	GTCTTCGCCAGATGTAGTGC	GTTTTAGAGCTAGAAATAGCAAGTT	CGCACTCAACAACGGGTAATGTCTG	CAGCCATCAAGGCCACTCTTAAAGC	3	SM-79
GCTCGTAGTACCGTAAGCCAGATACTTTTAGCGGCACAGGGCTTACGTACTGACGGTGGAGGAGGTTCTCGATCGGATTATAAAGATCATGATGATAAAGTCGACTAAGGTCTGAATAACCCTCGAGAAACTAGTGCTCGTCCTAACTGTCAGTAGTTTTAGAGCTAGAAATAGCAAGTTCGCTAAGAAGGGGTATTCCGTCACTCAGCCATCAAGGCCACTCTTAAAGC	GCTCGTAGTACCGTAAGCCAGATAC	TTTTAGCGGCACAGGGCTTACGTAC	TGACGGTGGAGGAGGTTCTCGATCG	GATTATAAAGATCATGATGATAAA	GTCGAC	TAA	GGTCTGAATAACC	CTCGAG	AA	ACTAGT	GCTCGTCCTAACTGTCAGTA	GTTTTAGAGCTAGAAATAGCAAGTT	CGCTAAGAAGGGGTATTCCGTCACT	CAGCCATCAAGGCCACTCTTAAAGC	2	SM-55
GCTCGTAGTACCGTAAGCCAGATACGACTATTGCCGATTGCGTACCGATGTGACGGTGGAGGAGGTTCTCGATCGGACTATAAGGATGATGATGATCCTGTCGACTAACTCATGGAATGTCCTCGAGAAACTAGTGTAATACCCTTCGTCCGCTAGTTTTAGAGCTAGAAATAGCAAGTTCGCACTCAACAACGGGTAATGTCTGCAGCCATCAAGGCCACTCTTAAAGC	GCTCGTAGTACCGTAAGCCAGATAC	GACTATTGCCGATTGCGTACCGATG	TGACGGTGGAGGAGGTTCTCGATCG	GACTATAAGGATGATGATGATCCT	GTCGAC	TAA	CTCATGGAATGTC	CTCGAG	AA	ACTAGT	GTAATACCCTTCGTCCGCTA	GTTTTAGAGCTAGAAATAGCAAGTT	CGCACTCAACAACGGGTAATGTCTG	CAGCCATCAAGGCCACTCTTAAAGC	3	SM-151
GCTCGTAGTACCGTAAGCCAGATACTTTTAGCGGCACAGGGCTTACGTACTGACGGTGGAGGAGGTTCTCGATCGGACTATAAGGATGATATGGATAAGGTCGACTAAGGGATTAAGGCACCTCGAGAAACTAGTTAGACGTATGAAACAAGAGAGTTTTAGAGCTAGAAATAGCAAGTTCGCTAAGAAGGGGTATTCCGTCACTCAGCCATCAAGGCCACTCTTAAAGC	GCTCGTAGTACCGTAAGCCAGATAC	TTTTAGCGGCACAGGGCTTACGTAC	TGACGGTGGAGGAGGTTCTCGATCG	GACTATAAGGATGATATGGATAAG	GTCGAC	TAA	GGGATTAAGGCAC	CTCGAG	AA	ACTAGT	TAGACGTATGAAACAAGAGA	GTTTTAGAGCTAGAAATAGCAAGTT	CGCTAAGAAGGGGTATTCCGTCACT	CAGCCATCAAGGCCACTCTTAAAGC	2	SM-26
GCTCGTAGTACCGTAAGCCAGATACGGGTAATCGGTAATCTGCTTTCGCCTGACGGTGGAGGAGGTTCTCGATCGGACTATAAAGACGTCGATGATAAAGTCGACTAAATTGGTGGCGTAGCTCGAGAAACTAGTCACTCATGCGTGTAAGTAAAGTTTTAGAGCTAGAAATAGCAAGTTCATAAGTGGACCCATTTTGGGCGGTCAGCCATCAAGGCCACTCTTAAAGC	GCTCGTAGTACCGTAAGCCAGATAC	GGGTAATCGGTAATCTGCTTTCGCC	TGACGGTGGAGGAGGTTCTCGATCG	GACTATAAAGACGTCGATGATAAA	GTCGAC	TAA	ATTGGTGGCGTAG	CTCGAG	AA	ACTAGT	CACTCATGCGTGTAAGTAAA	GTTTTAGAGCTAGAAATAGCAAGTT	CATAAGTGGACCCATTTTGGGCGGT	CAGCCATCAAGGCCACTCTTAAAGC	1	SM-94
GCTCGTAGTACCGTAAGCCAGATACGGGTAATCGGTAATCTGCTTTCGCCTGACGGTGGAGGAGGTTCTCGATCGGATTATAAAGACGATGATGACCGTGTCGACTAAGGTCTGCCCTATTCTCGAGAAACTAGTATGTTCCACGAGCGATGTACGTTTTAGAGCTAGAAATAGCAAGTTCATAAGTGGACCCATTTTGGGCGGTCAGCCATCAAGGCCACTCTTAAAGC	GCTCGTAGTACCGTAAGCCAGATAC	GGGTAATCGGTAATCTGCTTTCGCC	TGACGGTGGAGGAGGTTCTCGATCG	GATTATAAAGACGATGATGACCGT	GTCGAC	TAA	GGTCTGCCCTATT	CTCGAG	AA	ACTAGT	ATGTTCCACGAGCGATGTAC	GTTTTAGAGCTAGAAATAGCAAGTT	CATAAGTGGACCCATTTTGGGCGGT	CAGCCATCAAGGCCACTCTTAAAGC	1	SM-36
GCTCGTAGTACCGTAAGCCAGATACGGGTAATCGGTAATCTGCTTTCGCCTGACGGTGGAGGAGGTTCTCGATCGGACTATAAAGATGATAATGACAAAGTCGACTAACCGTAACGGAAAGCTCGAGAAACTAGTAAGCAACCGATAGCCTTGATGTTTTAGAGCTAGAAATAGCAAGTTCATAAGTGGACCCATTTTGGGCGGTCAGCCATCAAGGCCACTCTTAAAGC	GCTCGTAGTACCGTAAGCCAGATAC	GGGTAATCGGTAATCTGCTTTCGCC	TGACGGTGGAGGAGGTTCTCGATCG	GACTATAAAGATGATAATGACAAA	GTCGAC	TAA	CCGTAACGGAAAG	CTCGAG	AA	ACTAGT	AAGCAACCGATAGCCTTGAT	GTTTTAGAGCTAGAAATAGCAAGTT	CATAAGTGGACCCATTTTGGGCGGT	CAGCCATCAAGGCCACTCTTAAAGC	1	SM-122
GCTCGTAGTACCGTAAGCCAGATACTTTTAGCGGCACAGGGCTTACGTACTGACGGTGGAGGAGGTTCTCGATCGGATTACAAAGACGATGATGATACCGTCGACTAAGCATTTGCCTTGACTCGAGAAACTAGTACGCGCCGTAGACAACTTAAGTTTTAGAGCTAGAAATAGCAAGTTCGCTAAGAAGGGGTATTCCGTCACTCAGCCATCAAGGCCACTCTTAAAGC	GCTCGTAGTACCGTAAGCCAGATAC	TTTTAGCGGCACAGGGCTTACGTAC	TGACGGTGGAGGAGGTTCTCGATCG	GATTACAAAGACGATGATGATACC	GTCGAC	TAA	GCATTTGCCTTGA	CTCGAG	AA	ACTAGT	ACGCGCCGTAGACAACTTAA	GTTTTAGAGCTAGAAATAGCAAGTT	CGCTAAGAAGGGGTATTCCGTCACT	CAGCCATCAAGGCCACTCTTAAAGC	2	SM-24
GCTCGTAGTACCGTAAGCCAGATACGGGTAATCGGTAATCTGCTTTCGCCTGACGGTGGAGGAGGTTCTCGATCGGATGCAAAGGACGATGATGACAAAGTCGACTAACACGATACCTAAGCTCGAGAAACTAGTGTGCATTTCTGAGTCGAGTCGTTTTAGAGCTAGAAATAGCAAGTTCATAAGTGGACCCATTTTGGGCGGTCAGCCATCAAGGCCACTCTTAAAGC	GCTCGTAGTACCGTAAGCCAGATAC	GGGTAATCGGTAATCTGCTTTCGCC	TGACGGTGGAGGAGGTTCTCGATCG	GATGCAAAGGACGATGATGACAAA	GTCGAC	TAA	CACGATACCTAAG	CTCGAG	AA	ACTAGT	GTGCATTTCTGAGTCGAGTC	GTTTTAGAGCTAGAAATAGCAAGTT	CATAAGTGGACCCATTTTGGGCGGT	CAGCCATCAAGGCCACTCTTAAAGC	1	SM-78
GCTCGTAGTACCGTAAGCCAGATACGACTATTGCCGATTGCGTACCGATGTGACGGTGGAGGAGGTTCTCGATCGGACTATAAGGATGATCTTGATAAAGTCGACTAAGTGACTATCTTGGCTCGAGAAACTAGTGCTTCGTAACTCTGAGAGTAGTTTTAGAGCTAGAAATAGCAAGTTCGCACTCAACAACGGGTAATGTCTGCAGCCATCAAGGCCACTCTTAAAGC	GCTCGTAGTACCGTAAGCCAGATAC	GACTATTGCCGATTGCGTACCGATG	TGACGGTGGAGGAGGTTCTCGATCG	GACTATAAGGATGATCTTGATAAA	GTCGAC	TAA	GTGACTATCTTGG	CTCGAG	AA	ACTAGT	GCTTCGTAACTCTGAGAGTA	GTTTTAGAGCTAGAAATAGCAAGTT	CGCACTCAACAACGGGTAATGTCTG	CAGCCATCAAGGCCACTCTTAAAGC	3	SM-59
GCTCGTAGTACCGTAAGCCAGATACTTTTAGCGGCACAGGGCTTACGTACTGACGGTGGAGGAGGTTCTCGATCGGATTACAAGGATTCCGATGATAAAGTCGACTAATTCCAAATTCGGGCTCGAGAAACTAGTTCGTGAGCACGTGCAAGAAAGTTTTAGAGCTAGAAATAGCAAGTTCGCTAAGAAGGGGTATTCCGTCACTCAGCCATCAAGGCCACTCTTAAAGC	GCTCGTAGTACCGTAAGCCAGATAC	TTTTAGCGGCACAGGGCTTACGTAC	TGACGGTGGAGGAGGTTCTCGATCG	GATTACAAGGATTCCGATGATAAA	GTCGAC	TAA	TTCCAAATTCGGG	CTCGAG	AA	ACTAGT	TCGTGAGCACGTGCAAGAAA	GTTTTAGAGCTAGAAATAGCAAGTT	CGCTAAGAAGGGGTATTCCGTCACT	CAGCCATCAAGGCCACTCTTAAAGC	2	SM-54
GCTCGTAGTACCGTAAGCCAGATACGGGTAATCGGTAATCTGCTTTCGCCTGACGGTGGAGGAGGTTCTCGATCGGATTACAAAAGTGATGATGATAAAGTCGACTAATATGACAGCCGAACTCGAGAAACTAGTCCGTCTCTTAAAGCTTCTTTGTTTTAGAGCTAGAAATAGCAAGTTCATAAGTGGACCCATTTTGGGCGGTCAGCCATCAAGGCCACTCTTAAAGC	GCTCGTAGTACCGTAAGCCAGATAC	GGGTAATCGGTAATCTGCTTTCGCC	TGACGGTGGAGGAGGTTCTCGATCG	GATTACAAAAGTGATGATGATAAA	GTCGAC	TAA	TATGACAGCCGAA	CTCGAG	AA	ACTAGT	CCGTCTCTTAAAGCTTCTTT	GTTTTAGAGCTAGAAATAGCAAGTT	CATAAGTGGACCCATTTTGGGCGGT	CAGCCATCAAGGCCACTCTTAAAGC	1	SM-112
GCTCGTAGTACCGTAAGCCAGATACCGTGGGGTCTAGTCTCACAAGTAACTGACGGTGGAGGAGGTTCTCGATCGGACAATAAGGATGATGATGATAAAGTCGACTAACTTAACGAACGGCCTCGAGAAACTAGTCGTGAGCAAAAGCCCCATATGTTTTAGAGCTAGAAATAGCAAGTTCAGATGAATCGGCTTGCTTCTACCCCAGCCATCAAGGCCACTCTTAAAGC	GCTCGTAGTACCGTAAGCCAGATAC	CGTGGGGTCTAGTCTCACAAGTAAC	TGACGGTGGAGGAGGTTCTCGATCG	GACAATAAGGATGATGATGATAAA	GTCGAC	TAA	CTTAACGAACGGC	CTCGAG	AA	ACTAGT	CGTGAGCAAAAGCCCCATAT	GTTTTAGAGCTAGAAATAGCAAGTT	CAGATGAATCGGCTTGCTTCTACCC	CAGCCATCAAGGCCACTCTTAAAGC	4	SM-15
GCTCGTAGTACCGTAAGCCAGATACGACTATTGCCGATTGCGTACCGATGTGACGGTGGAGGAGGTTCTCGATCGGATTATAAAGACGCTGATGACAAAGTCGACTAACCCATTACGTGTTCTCGAGAAACTAGTGTAGTTACCCTGCGCTGTTCGTTTTAGAGCTAGAAATAGCAAGTTCGCACTCAACAACGGGTAATGTCTGCAGCCATCAAGGCCACTCTTAAAGC	GCTCGTAGTACCGTAAGCCAGATAC	GACTATTGCCGATTGCGTACCGATG	TGACGGTGGAGGAGGTTCTCGATCG	GATTATAAAGACGCTGATGACAAA	GTCGAC	TAA	CCCATTACGTGTT	CTCGAG	AA	ACTAGT	GTAGTTACCCTGCGCTGTTC	GTTTTAGAGCTAGAAATAGCAAGTT	CGCACTCAACAACGGGTAATGTCTG	CAGCCATCAAGGCCACTCTTAAAGC	3	SM-43
GCTCGTAGTACCGTAAGCCAGATACGGGTAATCGGTAATCTGCTTTCGCCTGACGGTGGAGGAGGTTCTCGATCGGACGATAAGGATGACGATGATAAAGTCGACTAAATTGCTGCTGGTGCTCGAGAAACTAGTAATAAATGTGAACCTGCCCTGTTTTAGAGCTAGAAATAGCAAGTTCATAAGTGGACCCATTTTGGGCGGTCAGCCATCAAGGCCACTCTTAAAGC	GCTCGTAGTACCGTAAGCCAGATAC	GGGTAATCGGTAATCTGCTTTCGCC	TGACGGTGGAGGAGGTTCTCGATCG	GACGATAAGGATGACGATGATAAA	GTCGAC	TAA	ATTGCTGCTGGTG	CTCGAG	AA	ACTAGT	AATAAATGTGAACCTGCCCT	GTTTTAGAGCTAGAAATAGCAAGTT	CATAAGTGGACCCATTTTGGGCGGT	CAGCCATCAAGGCCACTCTTAAAGC	1	SM-137
GCTCGTAGTACCGTAAGCCAGATACGGGTAATCGGTAATCTGCTTTCGCCTGACGGTGGAGGAGGTTCTCGATCGGATTATAAAGATGGTGACGATAAGGTCGACTAACGGCACACTATATCTCGAGAAACTAGTGTTGTCGTAAACGCAAGTATGTTTTAGAGCTAGAAATAGCAAGTTCATAAGTGGACCCATTTTGGGCGGTCAGCCATCAAGGCCACTCTTAAAGC	GCTCGTAGTACCGTAAGCCAGATAC	GGGTAATCGGTAATCTGCTTTCGCC	TGACGGTGGAGGAGGTTCTCGATCG	GATTATAAAGATGGTGACGATAAG	GTCGAC	TAA	CGGCACACTATAT	CTCGAG	AA	ACTAGT	GTTGTCGTAAACGCAAGTAT	GTTTTAGAGCTAGAAATAGCAAGTT	CATAAGTGGACCCATTTTGGGCGGT	CAGCCATCAAGGCCACTCTTAAAGC	1	SM-21
GCTCGTAGTACCGTAAGCCAGATACCGTGGGGTCTAGTCTCACAAGTAACTGACGGTGGAGGAGGTTCTCGATCGGATTATAAAGATGATTTCGATAAGGTCGACTAAGGCACATTACCAACTCGAGAAACTAGTTCTGTGAGCGACAATAGAAGGTTTTAGAGCTAGAAATAGCAAGTTCAGATGAATCGGCTTGCTTCTACCCCAGCCATCAAGGCCACTCTTAAAGC	GCTCGTAGTACCGTAAGCCAGATAC	CGTGGGGTCTAGTCTCACAAGTAAC	TGACGGTGGAGGAGGTTCTCGATCG	GATTATAAAGATGATTTCGATAAG	GTCGAC	TAA	GGCACATTACCAA	CTCGAG	AA	ACTAGT	TCTGTGAGCGACAATAGAAG	GTTTTAGAGCTAGAAATAGCAAGTT	CAGATGAATCGGCTTGCTTCTACCC	CAGCCATCAAGGCCACTCTTAAAGC	4	SM-68
GCTCGTAGTACCGTAAGCCAGATACTTTTAGCGGCACAGGGCTTACGTACTGACGGTGGAGGAGGTTCTCGATCGGACTACAAAGATGATGATATCAAAGTCGACTAATGTATCCCCCATGCTCGAGAAACTAGTAGATAACACGTGTCCATACGGTTTTAGAGCTAGAAATAGCAAGTTCGCTAAGAAGGGGTATTCCGTCACTCAGCCATCAAGGCCACTCTTAAAGC	GCTCGTAGTACCGTAAGCCAGATAC	TTTTAGCGGCACAGGGCTTACGTAC	TGACGGTGGAGGAGGTTCTCGATCG	GACTACAAAGATGATGATATCAAA	GTCGAC	TAA	TGTATCCCCCATG	CTCGAG	AA	ACTAGT	AGATAACACGTGTCCATACG	GTTTTAGAGCTAGAAATAGCAAGTT	CGCTAAGAAGGGGTATTCCGTCACT	CAGCCATCAAGGCCACTCTTAAAGC	2	SM-110
GCTCGTAGTACCGTAAGCCAGATACCGTGGGGTCTAGTCTCACAAGTAACTGACGGTGGAGGAGGTTCTCGATCGGATTATAAGGTAGATGACGATAAAGTCGACTAACGACAGTGTTACGCTCGAGAAACTAGTACCTCGACAGACGTTAATCTGTTTTAGAGCTAGAAATAGCAAGTTCAGATGAATCGGCTTGCTTCTACCCCAGCCATCAAGGCCACTCTTAAAGC	GCTCGTAGTACCGTAAGCCAGATAC	CGTGGGGTCTAGTCTCACAAGTAAC	TGACGGTGGAGGAGGTTCTCGATCG	GATTATAAGGTAGATGACGATAAA	GTCGAC	TAA	CGACAGTGTTACG	CTCGAG	AA	ACTAGT	ACCTCGACAGACGTTAATCT	GTTTTAGAGCTAGAAATAGCAAGTT	CAGATGAATCGGCTTGCTTCTACCC	CAGCCATCAAGGCCACTCTTAAAGC	4	SM-75
GCTCGTAGTACCGTAAGCCAGATACCGTGGGGTCTAGTCTCACAAGTAACTGACGGTGGAGGAGGTTCTCGATCGGATTATAAACGTGATGACGATAAGGTCGACTAAGCACCGGATTAAACTCGAGAAACTAGTATGATCTCAGAATAAAGCGCGTTTTAGAGCTAGAAATAGCAAGTTCAGATGAATCGGCTTGCTTCTACCCCAGCCATCAAGGCCACTCTTAAAGC	GCTCGTAGTACCGTAAGCCAGATAC	CGTGGGGTCTAGTCTCACAAGTAAC	TGACGGTGGAGGAGGTTCTCGATCG	GATTATAAACGTGATGACGATAAG	GTCGAC	TAA	GCACCGGATTAAA	CTCGAG	AA	ACTAGT	ATGATCTCAGAATAAAGCGC	GTTTTAGAGCTAGAAATAGCAAGTT	CAGATGAATCGGCTTGCTTCTACCC	CAGCCATCAAGGCCACTCTTAAAGC	4	SM-88
GCTCGTAGTACCGTAAGCCAGATACGGGTAATCGGTAATCTGCTTTCGCCTGACGGTGGAGGAGGTTCTCGATCGCATTATAAAGACGATGACGACAAAGTCGACTAACGGGTAACTGTTTCTCGAGAAACTAGTATCGCCTAGACCTTTAAAGCGTTTTAGAGCTAGAAATAGCAAGTTCATAAGTGGACCCATTTTGGGCGGTCAGCCATCAAGGCCACTCTTAAAGC	GCTCGTAGTACCGTAAGCCAGATAC	GGGTAATCGGTAATCTGCTTTCGCC	TGACGGTGGAGGAGGTTCTCGATCG	CATTATAAAGACGATGACGACAAA	GTCGAC	TAA	CGGGTAACTGTTT	CTCGAG	AA	ACTAGT	ATCGCCTAGACCTTTAAAGC	GTTTTAGAGCTAGAAATAGCAAGTT	CATAAGTGGACCCATTTTGGGCGGT	CAGCCATCAAGGCCACTCTTAAAGC	1	SM-146
GCTCGTAGTACCGTAAGCCAGATACGGGTAATCGGTAATCTGCTTTCGCCTGACGGTGGAGGAGGTTCTCGATCGGATTATAAAGATCATGACGATAAAGTCGACTAAGTAGAAGTCTCCCCTCGAGAAACTAGTACGCCTGACGTACGATATCCGTTTTAGAGCTAGAAATAGCAAGTTCATAAGTGGACCCATTTTGGGCGGTCAGCCATCAAGGCCACTCTTAAAGC	GCTCGTAGTACCGTAAGCCAGATAC	GGGTAATCGGTAATCTGCTTTCGCC	TGACGGTGGAGGAGGTTCTCGATCG	GATTATAAAGATCATGACGATAAA	GTCGAC	TAA	GTAGAAGTCTCCC	CTCGAG	AA	ACTAGT	ACGCCTGACGTACGATATCC	GTTTTAGAGCTAGAAATAGCAAGTT	CATAAGTGGACCCATTTTGGGCGGT	CAGCCATCAAGGCCACTCTTAAAGC	1	SM-55
GCTCGTAGTACCGTAAGCCAGATACGGGTAATCGGTAATCTGCTTTCGCCTGACGGTGGAGGAGGTTCTCGATCGGATTACAAAGCGGATGACGATAAAGTCGACTAAGGATCGTCCCAAACTCGAGAAACTAGTGTAAGACGTAGCCTATTGAAGTTTTAGAGCTAGAAATAGCAAGTTCATAAGTGGACCCATTTTGGGCGGTCAGCCATCAAGGCCACTCTTAAAGC	GCTCGTAGTACCGTAAGCCAGATAC	GGGTAATCGGTAATCTGCTTTCGCC	TGACGGTGGAGGAGGTTCTCGATCG	GATTACAAAGCGGATGACGATAAA	GTCGAC	TAA	GGATCGTCCCAAA	CTCGAG	AA	ACTAGT	GTAAGACGTAGCCTATTGAA	GTTTTAGAGCTAGAAATAGCAAGTT	CATAAGTGGACCCATTTTGGGCGGT	CAGCCATCAAGGCCACTCTTAAAGC	1	SM-73
GCTCGTAGTACCGTAAGCCAGATACCGTGGGGTCTAGTCTCACAAGTAACTGACGGTGGAGGAGGTTCTCGATCGGACTATAAGGACAAAGACGACAAAGTCGACTAAATAGTCACCTGGACTCGAGAAACTAGTACCCTGTTCCACGCATTCGCGTTTTAGAGCTAGAAATAGCAAGTTCAGATGAATCGGCTTGCTTCTACCCCAGCCATCAAGGCCACTCTTAAAGC	GCTCGTAGTACCGTAAGCCAGATAC	CGTGGGGTCTAGTCTCACAAGTAAC	TGACGGTGGAGGAGGTTCTCGATCG	GACTATAAGGACAAAGACGACAAA	GTCGAC	TAA	ATAGTCACCTGGA	CTCGAG	AA	ACTAGT	ACCCTGTTCCACGCATTCGC	GTTTTAGAGCTAGAAATAGCAAGTT	CAGATGAATCGGCTTGCTTCTACCC	CAGCCATCAAGGCCACTCTTAAAGC	4	SM-127
GCTCGTAGTACCGTAAGCCAGATACTTTTAGCGGCACAGGGCTTACGTACTGACGGTGGAGGAGGTTCTCGATCGCGTTATAAAGATGATGACGATAAAGTCGACTAATCGATATCCTGACCTCGAGAAACTAGTCTATAGCATACTAACAGACGGTTTTAGAGCTAGAAATAGCAAGTTCGCTAAGAAGGGGTATTCCGTCACTCAGCCATCAAGGCCACTCTTAAAGC	GCTCGTAGTACCGTAAGCCAGATAC	TTTTAGCGGCACAGGGCTTACGTAC	TGACGGTGGAGGAGGTTCTCGATCG	CGTTATAAAGATGATGACGATAAA	GTCGAC	TAA	TCGATATCCTGAC	CTCGAG	AA	ACTAGT	CTATAGCATACTAACAGACG	GTTTTAGAGCTAGAAATAGCAAGTT	CGCTAAGAAGGGGTATTCCGTCACT	CAGCCATCAAGGCCACTCTTAAAGC	2	SM-96
GCTCGTAGTACCGTAAGCCAGATACGACTATTGCCGATTGCGTACCGATGTGACGGTGGAGGAGGTTCTCGATCGGACTATAAAGACGATGATGATGCGGTCGACTAATCATCATTCGTGCCTCGAGAAACTAGTAGTGCACATTATAGCCCCTGGTTTTAGAGCTAGAAATAGCAAGTTCGCACTCAACAACGGGTAATGTCTGCAGCCATCAAGGCCACTCTTAAAGC	GCTCGTAGTACCGTAAGCCAGATAC	GACTATTGCCGATTGCGTACCGATG	TGACGGTGGAGGAGGTTCTCGATCG	GACTATAAAGACGATGATGATGCG	GTCGAC	TAA	TCATCATTCGTGC	CTCGAG	AA	ACTAGT	AGTGCACATTATAGCCCCTG	GTTTTAGAGCTAGAAATAGCAAGTT	CGCACTCAACAACGGGTAATGTCTG	CAGCCATCAAGGCCACTCTTAAAGC	3	SM-5
GCTCGTAGTACCGTAAGCCAGATACCGTGGGGTCTAGTCTCACAAGTAACTGACGGTGGAGGAGGTTCTCGATCGGATATCAAGGATGATGACGATAAAGTCGACTAAATCCGGCGGATAACTCGAGAAACTAGTTACTAACGTGTTTTCACCGCGTTTTAGAGCTAGAAATAGCAAGTTCAGATGAATCGGCTTGCTTCTACCCCAGCCATCAAGGCCACTCTTAAAGC	GCTCGTAGTACCGTAAGCCAGATAC	CGTGGGGTCTAGTCTCACAAGTAAC	TGACGGTGGAGGAGGTTCTCGATCG	GATATCAAGGATGATGACGATAAA	GTCGAC	TAA	ATCCGGCGGATAA	CTCGAG	AA	ACTAGT	TACTAACGTGTTTTCACCGC	GTTTTAGAGCTAGAAATAGCAAGTT	CAGATGAATCGGCTTGCTTCTACCC	CAGCCATCAAGGCCACTCTTAAAGC	4	SM-7
GCTCGTAGTACCGTAAGCCAGATACTTTTAGCGGCACAGGGCTTACGTACTGACGGTGGAGGAGGTTCTCGATCGGACGCGAAAGACGATGATGACAAAGTCGACTAACCTTAACTGTCGGCTCGAGAAACTAGTAACCATTTGTCACCAACGCAGTTTTAGAGCTAGAAATAGCAAGTTCGCTAAGAAGGGGTATTCCGTCACTCAGCCATCAAGGCCACTCTTAAAGC	GCTCGTAGTACCGTAAGCCAGATAC	TTTTAGCGGCACAGGGCTTACGTAC	TGACGGTGGAGGAGGTTCTCGATCG	GACGCGAAAGACGATGATGACAAA	GTCGAC	TAA	CCTTAACTGTCGG	CTCGAG	AA	ACTAGT	AACCATTTGTCACCAACGCA	GTTTTAGAGCTAGAAATAGCAAGTT	CGCTAAGAAGGGGTATTCCGTCACT	CAGCCATCAAGGCCACTCTTAAAGC	2	SM-78
GCTCGTAGTACCGTAAGCCAGATACCGTGGGGTCTAGTCTCACAAGTAACTGACGGTGGAGGAGGTTCTCGATCGGATTACAAGGACGATGACCTGAAAGTCGACTAATCAGGCAACAAGCCTCGAGAAACTAGTCGCCAACTGATACGTATCCTGTTTTAGAGCTAGAAATAGCAAGTTCAGATGAATCGGCTTGCTTCTACCCCAGCCATCAAGGCCACTCTTAAAGC	GCTCGTAGTACCGTAAGCCAGATAC	CGTGGGGTCTAGTCTCACAAGTAAC	TGACGGTGGAGGAGGTTCTCGATCG	GATTACAAGGACGATGACCTGAAA	GTCGAC	TAA	TCAGGCAACAAGC	CTCGAG	AA	ACTAGT	CGCCAACTGATACGTATCCT	GTTTTAGAGCTAGAAATAGCAAGTT	CAGATGAATCGGCTTGCTTCTACCC	CAGCCATCAAGGCCACTCTTAAAGC	4	SM-2
GCTCGTAGTACCGTAAGCCAGATACGGGTAATCGGTAATCTGCTTTCGCCTGACGGTGGAGGAGGTTCTCGATCGCAATATAAAGACGATGACGACAAAGTCGACTAATATCCAACGCGCTCTCGAGAAACTAGTGCACACGCAACAACGCAGTAGTTTTAGAGCTAGAAATAGCAAGTTCATAAGTGGACCCATTTTGGGCGGTCAGCCATCAAGGCCACTCTTAAAGC	GCTCGTAGTACCGTAAGCCAGATAC	GGGTAATCGGTAATCTGCTTTCGCC	TGACGGTGGAGGAGGTTCTCGATCG	CAATATAAAGACGATGACGACAAA	GTCGAC	TAA	TATCCAACGCGCT	CTCGAG	AA	ACTAGT	GCACACGCAACAACGCAGTA	GTTTTAGAGCTAGAAATAGCAAGTT	CATAAGTGGACCCATTTTGGGCGGT	CAGCCATCAAGGCCACTCTTAAAGC	1	SM-129
GCTCGTAGTACCGTAAGCCAGATACGGGTAATCGGTAATCTGCTTTCGCCTGACGGTGGAGGAGGTTCTCGATCGGATTACAAGGATATTGATGATAAGGTCGACTAATCAGGTCTGCTCACTCGAGAAACTAGTGCCTAGAATAAAGCTAATACGTTTTAGAGCTAGAAATAGCAAGTTCATAAGTGGACCCATTTTGGGCGGTCAGCCATCAAGGCCACTCTTAAAGC	GCTCGTAGTACCGTAAGCCAGATAC	GGGTAATCGGTAATCTGCTTTCGCC	TGACGGTGGAGGAGGTTCTCGATCG	GATTACAAGGATATTGATGATAAG	GTCGAC	TAA	TCAGGTCTGCTCA	CTCGAG	AA	ACTAGT	GCCTAGAATAAAGCTAATAC	GTTTTAGAGCTAGAAATAGCAAGTT	CATAAGTGGACCCATTTTGGGCGGT	CAGCCATCAAGGCCACTCTTAAAGC	1	SM-74
GCTCGTAGTACCGTAAGCCAGATACTTTTAGCGGCACAGGGCTTACGTACTGACGGTGGAGGAGGTTCTCGATCGGATCGCAAGGACGACGACGACAAAGTCGACTAAGCTCGAAAACAAGCTCGAGAAACTAGTTCCCGTAATGCGAGTTATACGTTTTAGAGCTAGAAATAGCAAGTTCGCTAAGAAGGGGTATTCCGTCACTCAGCCATCAAGGCCACTCTTAAAGC	GCTCGTAGTACCGTAAGCCAGATAC	TTTTAGCGGCACAGGGCTTACGTAC	TGACGGTGGAGGAGGTTCTCGATCG	GATCGCAAGGACGACGACGACAAA	GTCGAC	TAA	GCTCGAAAACAAG	CTCGAG	AA	ACTAGT	TCCCGTAATGCGAGTTATAC	GTTTTAGAGCTAGAAATAGCAAGTT	CGCTAAGAAGGGGTATTCCGTCACT	CAGCCATCAAGGCCACTCTTAAAGC	2	SM-126
GCTCGTAGTACCGTAAGCCAGATACGGGTAATCGGTAATCTGCTTTCGCCTGACGGTGGAGGAGGTTCTCGATCGGACTATAAAGACGATGATTTCAAAGTCGACTAAAGGCACTGAAACTCTCGAGAAACTAGTCTAGCCGCCGTTGTTCCGTCGTTTTAGAGCTAGAAATAGCAAGTTCATAAGTGGACCCATTTTGGGCGGTCAGCCATCAAGGCCACTCTTAAAGC	GCTCGTAGTACCGTAAGCCAGATAC	GGGTAATCGGTAATCTGCTTTCGCC	TGACGGTGGAGGAGGTTCTCGATCG	GACTATAAAGACGATGATTTCAAA	GTCGAC	TAA	AGGCACTGAAACT	CTCGAG	AA	ACTAGT	CTAGCCGCCGTTGTTCCGTC	GTTTTAGAGCTAGAAATAGCAAGTT	CATAAGTGGACCCATTTTGGGCGGT	CAGCCATCAAGGCCACTCTTAAAGC	1	SM-99
GCTCGTAGTACCGTAAGCCAGATACGGGTAATCGGTAATCTGCTTTCGCCTGACGGTGGAGGAGGTTCTCGATCGGATTATAAGATGGATGACGATAAGGTCGACTAAGCGCAAAGCAATGCTCGAGAAACTAGTAGTGCTCCTACGCTGCCTCCGTTTTAGAGCTAGAAATAGCAAGTTCATAAGTGGACCCATTTTGGGCGGTCAGCCATCAAGGCCACTCTTAAAGC	GCTCGTAGTACCGTAAGCCAGATAC	GGGTAATCGGTAATCTGCTTTCGCC	TGACGGTGGAGGAGGTTCTCGATCG	GATTATAAGATGGATGACGATAAG	GTCGAC	TAA	GCGCAAAGCAATG	CTCGAG	AA	ACTAGT	AGTGCTCCTACGCTGCCTCC	GTTTTAGAGCTAGAAATAGCAAGTT	CATAAGTGGACCCATTTTGGGCGGT	CAGCCATCAAGGCCACTCTTAAAGC	1	SM-14
GCTCGTAGTACCGTAAGCCAGATACGACTATTGCCGATTGCGTACCGATGTGACGGTGGAGGAGGTTCTCGATCGGATTACAAAGAGGATGATGACAAAGTCGACTAAGACTTCTGCCGATCTCGAGAAACTAGTTATGTGAGCCCAACCTAAAGGTTTTAGAGCTAGAAATAGCAAGTTCGCACTCAACAACGGGTAATGTCTGCAGCCATCAAGGCCACTCTTAAAGC	GCTCGTAGTACCGTAAGCCAGATAC	GACTATTGCCGATTGCGTACCGATG	TGACGGTGGAGGAGGTTCTCGATCG	GATTACAAAGAGGATGATGACAAA	GTCGAC	TAA	GACTTCTGCCGAT	CTCGAG	AA	ACTAGT	TATGTGAGCCCAACCTAAAG	GTTTTAGAGCTAGAAATAGCAAGTT	CGCACTCAACAACGGGTAATGTCTG	CAGCCATCAAGGCCACTCTTAAAGC	3	SM-46
GCTCGTAGTACCGTAAGCCAGATACTTTTAGCGGCACAGGGCTTACGTACTGACGGTGGAGGAGGTTCTCGATCGGATTATCAAGATGACGATGATAAAGTCGACTAACCCATTTCAGTCCCTCGAGAAACTAGTAGATAAGAGTAGTCACGTCAGTTTTAGAGCTAGAAATAGCAAGTTCGCTAAGAAGGGGTATTCCGTCACTCAGCCATCAAGGCCACTCTTAAAGC	GCTCGTAGTACCGTAAGCCAGATAC	TTTTAGCGGCACAGGGCTTACGTAC	TGACGGTGGAGGAGGTTCTCGATCG	GATTATCAAGATGACGATGATAAA	GTCGAC	TAA	CCCATTTCAGTCC	CTCGAG	AA	ACTAGT	AGATAAGAGTAGTCACGTCA	GTTTTAGAGCTAGAAATAGCAAGTT	CGCTAAGAAGGGGTATTCCGTCACT	CAGCCATCAAGGCCACTCTTAAAGC	2	SM-31
GCTCGTAGTACCGTAAGCCAGATACTTTTAGCGGCACAGGGCTTACGTACTGACGGTGGAGGAGGTTCTCGATCGGACTATAAGGAGGACGATGATAAAGTCGACTAACTGACATACCGCTCTCGAGAAACTAGTACCTGACCCCTCTAGAGCAGGTTTTAGAGCTAGAAATAGCAAGTTCGCTAAGAAGGGGTATTCCGTCACTCAGCCATCAAGGCCACTCTTAAAGC	GCTCGTAGTACCGTAAGCCAGATAC	TTTTAGCGGCACAGGGCTTACGTAC	TGACGGTGGAGGAGGTTCTCGATCG	GACTATAAGGAGGACGATGATAAA	GTCGAC	TAA	CTGACATACCGCT	CTCGAG	AA	ACTAGT	ACCTGACCCCTCTAGAGCAG	GTTTTAGAGCTAGAAATAGCAAGTT	CGCTAAGAAGGGGTATTCCGTCACT	CAGCCATCAAGGCCACTCTTAAAGC	2	SM-46
GCTCGTAGTACCGTAAGCCAGATACGGGTAATCGGTAATCTGCTTTCGCCTGACGGTGGAGGAGGTTCTCGATCGGATTATAAAAACGACGATGATAAGGTCGACTAAGCGCTACCAGATTCTCGAGAAACTAGTAGTAAAAGATCGTATCGACAGTTTTAGAGCTAGAAATAGCAAGTTCATAAGTGGACCCATTTTGGGCGGTCAGCCATCAAGGCCACTCTTAAAGC	GCTCGTAGTACCGTAAGCCAGATAC	GGGTAATCGGTAATCTGCTTTCGCC	TGACGGTGGAGGAGGTTCTCGATCG	GATTATAAAAACGACGATGATAAG	GTCGAC	TAA	GCGCTACCAGATT	CTCGAG	AA	ACTAGT	AGTAAAAGATCGTATCGACA	GTTTTAGAGCTAGAAATAGCAAGTT	CATAAGTGGACCCATTTTGGGCGGT	CAGCCATCAAGGCCACTCTTAAAGC	1	SM-93
GCTCGTAGTACCGTAAGCCAGATACTTTTAGCGGCACAGGGCTTACGTACTGACGGTGGAGGAGGTTCTCGATCGGACTATAAGGATGACGTTGATAAAGTCGACTAAGAAGTTCCTTTGCCTCGAGAAACTAGTGTGCGAACAGAGCCTTAACCGTTTTAGAGCTAGAAATAGCAAGTTCGCTAAGAAGGGGTATTCCGTCACTCAGCCATCAAGGCCACTCTTAAAGC	GCTCGTAGTACCGTAAGCCAGATAC	TTTTAGCGGCACAGGGCTTACGTAC	TGACGGTGGAGGAGGTTCTCGATCG	GACTATAAGGATGACGTTGATAAA	GTCGAC	TAA	GAAGTTCCTTTGC	CTCGAG	AA	ACTAGT	GTGCGAACAGAGCCTTAACC	GTTTTAGAGCTAGAAATAGCAAGTT	CGCTAAGAAGGGGTATTCCGTCACT	CAGCCATCAAGGCCACTCTTAAAGC	2	SM-9
GCTCGTAGTACCGTAAGCCAGATACCGTGGGGTCTAGTCTCACAAGTAACTGACGGTGGAGGAGGTTCTCGATCGGATTACAAAGATAATGATGACAAAGTCGACTAAGTACGTTGCTCAACTCGAGAAACTAGTTTGTAGTCTGAGCCTTCTCCGTTTTAGAGCTAGAAATAGCAAGTTCAGATGAATCGGCTTGCTTCTACCCCAGCCATCAAGGCCACTCTTAAAGC	GCTCGTAGTACCGTAAGCCAGATAC	CGTGGGGTCTAGTCTCACAAGTAAC	TGACGGTGGAGGAGGTTCTCGATCG	GATTACAAAGATAATGATGACAAA	GTCGAC	TAA	GTACGTTGCTCAA	CTCGAG	AA	ACTAGT	TTGTAGTCTGAGCCTTCTCC	GTTTTAGAGCTAGAAATAGCAAGTT	CAGATGAATCGGCTTGCTTCTACCC	CAGCCATCAAGGCCACTCTTAAAGC	4	SM-29
GCTCGTAGTACCGTAAGCCAGATACTTTTAGCGGCACAGGGCTTACGTACTGACGGTGGAGGAGGTTCTCGATCGGATTGGAAAGATGATGATGATAAAGTCGACTAAGTCCACTAATCGGCTCGAGAAACTAGTGTACCAGTGCCTGTCTATAAGTTTTAGAGCTAGAAATAGCAAGTTCGCTAAGAAGGGGTATTCCGTCACTCAGCCATCAAGGCCACTCTTAAAGC	GCTCGTAGTACCGTAAGCCAGATAC	TTTTAGCGGCACAGGGCTTACGTAC	TGACGGTGGAGGAGGTTCTCGATCG	GATTGGAAAGATGATGATGATAAA	GTCGAC	TAA	GTCCACTAATCGG	CTCGAG	AA	ACTAGT	GTACCAGTGCCTGTCTATAA	GTTTTAGAGCTAGAAATAGCAAGTT	CGCTAAGAAGGGGTATTCCGTCACT	CAGCCATCAAGGCCACTCTTAAAGC	2	SM-120
GCTCGTAGTACCGTAAGCCAGATACGGGTAATCGGTAATCTGCTTTCGCCTGACGGTGGAGGAGGTTCTCGATCGGATTATAAGGACTCGGATGATAAGGTCGACTAATGCAGCTACAGTCCTCGAGAAACTAGTGCCACCAGCGCTACATAAAGGTTTTAGAGCTAGAAATAGCAAGTTCATAAGTGGACCCATTTTGGGCGGTCAGCCATCAAGGCCACTCTTAAAGC	GCTCGTAGTACCGTAAGCCAGATAC	GGGTAATCGGTAATCTGCTTTCGCC	TGACGGTGGAGGAGGTTCTCGATCG	GATTATAAGGACTCGGATGATAAG	GTCGAC	TAA	TGCAGCTACAGTC	CTCGAG	AA	ACTAGT	GCCACCAGCGCTACATAAAG	GTTTTAGAGCTAGAAATAGCAAGTT	CATAAGTGGACCCATTTTGGGCGGT	CAGCCATCAAGGCCACTCTTAAAGC	1	SM-54
GCTCGTAGTACCGTAAGCCAGATACGACTATTGCCGATTGCGTACCGATGTGACGGTGGAGGAGGTTCTCGATCGGACTATAAAGACGATGATGTTAAGGTCGACTAAGCAAGGTGCATTACTCGAGAAACTAGTGAAGCTTATGTTACTAACGCGTTTTAGAGCTAGAAATAGCAAGTTCGCACTCAACAACGGGTAATGTCTGCAGCCATCAAGGCCACTCTTAAAGC	GCTCGTAGTACCGTAAGCCAGATAC	GACTATTGCCGATTGCGTACCGATG	TGACGGTGGAGGAGGTTCTCGATCG	GACTATAAAGACGATGATGTTAAG	GTCGAC	TAA	GCAAGGTGCATTA	CTCGAG	AA	ACTAGT	GAAGCTTATGTTACTAACGC	GTTTTAGAGCTAGAAATAGCAAGTT	CGCACTCAACAACGGGTAATGTCTG	CAGCCATCAAGGCCACTCTTAAAGC	3	SM-117
GCTCGTAGTACCGTAAGCCAGATACTTTTAGCGGCACAGGGCTTACGTACTGACGGTGGAGGAGGTTCTCGATCGGACCACAAAGACGATGACGATAAAGTCGACTAAACAATTCTCCCAGCTCGAGAAACTAGTGCCGAGTTCCTCTCAACGCGGTTTTAGAGCTAGAAATAGCAAGTTCGCTAAGAAGGGGTATTCCGTCACTCAGCCATCAAGGCCACTCTTAAAGC	GCTCGTAGTACCGTAAGCCAGATAC	TTTTAGCGGCACAGGGCTTACGTAC	TGACGGTGGAGGAGGTTCTCGATCG	GACCACAAAGACGATGACGATAAA	GTCGAC	TAA	ACAATTCTCCCAG	CTCGAG	AA	ACTAGT	GCCGAGTTCCTCTCAACGCG	GTTTTAGAGCTAGAAATAGCAAGTT	CGCTAAGAAGGGGTATTCCGTCACT	CAGCCATCAAGGCCACTCTTAAAGC	2	SM-102
GCTCGTAGTACCGTAAGCCAGATACGACTATTGCCGATTGCGTACCGATGTGACGGTGGAGGAGGTTCTCGATCGGACTATAAAGATGATTGTGACAAGGTCGACTAAGCGAACTGAGCAACTCGAGAAACTAGTGCCTGTGATCTAATCGACCCGTTTTAGAGCTAGAAATAGCAAGTTCGCACTCAACAACGGGTAATGTCTGCAGCCATCAAGGCCACTCTTAAAGC	GCTCGTAGTACCGTAAGCCAGATAC	GACTATTGCCGATTGCGTACCGATG	TGACGGTGGAGGAGGTTCTCGATCG	GACTATAAAGATGATTGTGACAAG	GTCGAC	TAA	GCGAACTGAGCAA	CTCGAG	AA	ACTAGT	GCCTGTGATCTAATCGACCC	GTTTTAGAGCTAGAAATAGCAAGTT	CGCACTCAACAACGGGTAATGTCTG	CAGCCATCAAGGCCACTCTTAAAGC	3	SM-32
GCTCGTAGTACCGTAAGCCAGATACTTTTAGCGGCACAGGGCTTACGTACTGACGGTGGAGGAGGTTCTCGATCGCCGTATAAAGATGACGATGATAAAGTCGACTAAGGTGGTTCCTTAACTCGAGAAACTAGTGAGACTACTCATCATCGTCTGTTTTAGAGCTAGAAATAGCAAGTTCGCTAAGAAGGGGTATTCCGTCACTCAGCCATCAAGGCCACTCTTAAAGC	GCTCGTAGTACCGTAAGCCAGATAC	TTTTAGCGGCACAGGGCTTACGTAC	TGACGGTGGAGGAGGTTCTCGATCG	CCGTATAAAGATGACGATGATAAA	GTCGAC	TAA	GGTGGTTCCTTAA	CTCGAG	AA	ACTAGT	GAGACTACTCATCATCGTCT	GTTTTAGAGCTAGAAATAGCAAGTT	CGCTAAGAAGGGGTATTCCGTCACT	CAGCCATCAAGGCCACTCTTAAAGC	2	SM-42
GCTCGTAGTACCGTAAGCCAGATACTTTTAGCGGCACAGGGCTTACGTACTGACGGTGGAGGAGGTTCTCGATCGGATTACAAGTGTGATGATGACAAAGTCGACTAAGTGTGTCATGGGACTCGAGAAACTAGTGTCATTACAGCCCCTGCAGTGTTTTAGAGCTAGAAATAGCAAGTTCGCTAAGAAGGGGTATTCCGTCACTCAGCCATCAAGGCCACTCTTAAAGC	GCTCGTAGTACCGTAAGCCAGATAC	TTTTAGCGGCACAGGGCTTACGTAC	TGACGGTGGAGGAGGTTCTCGATCG	GATTACAAGTGTGATGATGACAAA	GTCGAC	TAA	GTGTGTCATGGGA	CTCGAG	AA	ACTAGT	GTCATTACAGCCCCTGCAGT	GTTTTAGAGCTAGAAATAGCAAGTT	CGCTAAGAAGGGGTATTCCGTCACT	CAGCCATCAAGGCCACTCTTAAAGC	2	SM-66
GCTCGTAGTACCGTAAGCCAGATACCGTGGGGTCTAGTCTCACAAGTAACTGACGGTGGAGGAGGTTCTCGATCGGACCAAAAAGACGATGATGACAAAGTCGACTAAGAGAGTCAGATGTCTCGAGAAACTAGTTAGTCTGTCCCAACCTGAGCGTTTTAGAGCTAGAAATAGCAAGTTCAGATGAATCGGCTTGCTTCTACCCCAGCCATCAAGGCCACTCTTAAAGC	GCTCGTAGTACCGTAAGCCAGATAC	CGTGGGGTCTAGTCTCACAAGTAAC	TGACGGTGGAGGAGGTTCTCGATCG	GACCAAAAAGACGATGATGACAAA	GTCGAC	TAA	GAGAGTCAGATGT	CTCGAG	AA	ACTAGT	TAGTCTGTCCCAACCTGAGC	GTTTTAGAGCTAGAAATAGCAAGTT	CAGATGAATCGGCTTGCTTCTACCC	CAGCCATCAAGGCCACTCTTAAAGC	4	SM-72
GCTCGTAGTACCGTAAGCCAGATACGGGTAATCGGTAATCTGCTTTCGCCTGACGGTGGAGGAGGTTCTCGATCGGATTCTAAAGATGACGATGACAAAGTCGACTAAGGAGTTGCCTTTTCTCGAGAAACTAGTGCTTACCCAAAATGCGTACAGTTTTAGAGCTAGAAATAGCAAGTTCATAAGTGGACCCATTTTGGGCGGTCAGCCATCAAGGCCACTCTTAAAGC	GCTCGTAGTACCGTAAGCCAGATAC	GGGTAATCGGTAATCTGCTTTCGCC	TGACGGTGGAGGAGGTTCTCGATCG	GATTCTAAAGATGACGATGACAAA	GTCGAC	TAA	GGAGTTGCCTTTT	CTCGAG	AA	ACTAGT	GCTTACCCAAAATGCGTACA	GTTTTAGAGCTAGAAATAGCAAGTT	CATAAGTGGACCCATTTTGGGCGGT	CAGCCATCAAGGCCACTCTTAAAGC	1	SM-87
GCTCGTAGTACCGTAAGCCAGATACTTTTAGCGGCACAGGGCTTACGTACTGACGGTGGAGGAGGTTCTCGATCGGATTACAAAGATGACGATGGTAAAGTCGACTAATGTACCGATGCTTCTCGAGAAACTAGTAAAGTCTGCCCGTCTACTAAGTTTTAGAGCTAGAAATAGCAAGTTCGCTAAGAAGGGGTATTCCGTCACTCAGCCATCAAGGCCACTCTTAAAGC	GCTCGTAGTACCGTAAGCCAGATAC	TTTTAGCGGCACAGGGCTTACGTAC	TGACGGTGGAGGAGGTTCTCGATCG	GATTACAAAGATGACGATGGTAAA	GTCGAC	TAA	TGTACCGATGCTT	CTCGAG	AA	ACTAGT	AAAGTCTGCCCGTCTACTAA	GTTTTAGAGCTAGAAATAGCAAGTT	CGCTAAGAAGGGGTATTCCGTCACT	CAGCCATCAAGGCCACTCTTAAAGC	2	SM-113
GCTCGTAGTACCGTAAGCCAGATACGACTATTGCCGATTGCGTACCGATGTGACGGTGGAGGAGGTTCTCGATCGGATTATAAGGACGACCAAGACAAAGTCGACTAAAGTTCACGGCTGACTCGAGAAACTAGTCCGAACAAACTAATAAGTTGGTTTTAGAGCTAGAAATAGCAAGTTCGCACTCAACAACGGGTAATGTCTGCAGCCATCAAGGCCACTCTTAAAGC	GCTCGTAGTACCGTAAGCCAGATAC	GACTATTGCCGATTGCGTACCGATG	TGACGGTGGAGGAGGTTCTCGATCG	GATTATAAGGACGACCAAGACAAA	GTCGAC	TAA	AGTTCACGGCTGA	CTCGAG	AA	ACTAGT	CCGAACAAACTAATAAGTTG	GTTTTAGAGCTAGAAATAGCAAGTT	CGCACTCAACAACGGGTAATGTCTG	CAGCCATCAAGGCCACTCTTAAAGC	3	SM-16
GCTCGTAGTACCGTAAGCCAGATACGACTATTGCCGATTGCGTACCGATGTGACGGTGGAGGAGGTTCTCGATCGGATAATAAAGACGATGATGATAAGGTCGACTAACACCAGAAAGTCTCTCGAGAAACTAGTGCACTCCACGACAAAATGTGGTTTTAGAGCTAGAAATAGCAAGTTCGCACTCAACAACGGGTAATGTCTGCAGCCATCAAGGCCACTCTTAAAGC	GCTCGTAGTACCGTAAGCCAGATAC	GACTATTGCCGATTGCGTACCGATG	TGACGGTGGAGGAGGTTCTCGATCG	GATAATAAAGACGATGATGATAAG	GTCGAC	TAA	CACCAGAAAGTCT	CTCGAG	AA	ACTAGT	GCACTCCACGACAAAATGTG	GTTTTAGAGCTAGAAATAGCAAGTT	CGCACTCAACAACGGGTAATGTCTG	CAGCCATCAAGGCCACTCTTAAAGC	3	SM-15
GCTCGTAGTACCGTAAGCCAGATACCGTGGGGTCTAGTCTCACAAGTAACTGACGGTGGAGGAGGTTCTCGATCGGACTATAAGGATTGGGATGATAAAGTCGACTAAAGACCAGCTTTGCCTCGAGAAACTAGTTTCACCATGTCTATTCTAACGTTTTAGAGCTAGAAATAGCAAGTTCAGATGAATCGGCTTGCTTCTACCCCAGCCATCAAGGCCACTCTTAAAGC	GCTCGTAGTACCGTAAGCCAGATAC	CGTGGGGTCTAGTCTCACAAGTAAC	TGACGGTGGAGGAGGTTCTCGATCG	GACTATAAGGATTGGGATGATAAA	GTCGAC	TAA	AGACCAGCTTTGC	CTCGAG	AA	ACTAGT	TTCACCATGTCTATTCTAAC	GTTTTAGAGCTAGAAATAGCAAGTT	CAGATGAATCGGCTTGCTTCTACCC	CAGCCATCAAGGCCACTCTTAAAGC	4	SM-82
GCTCGTAGTACCGTAAGCCAGATACGGGTAATCGGTAATCTGCTTTCGCCTGACGGTGGAGGAGGTTCTCGATCGGATTTCAAAGACGACGACGATAAGGTCGACTAAAGGCAACTTATCCCTCGAGAAACTAGTTAGAGACTGCACTGAGTTCCGTTTTAGAGCTAGAAATAGCAAGTTCATAAGTGGACCCATTTTGGGCGGTCAGCCATCAAGGCCACTCTTAAAGC	GCTCGTAGTACCGTAAGCCAGATAC	GGGTAATCGGTAATCTGCTTTCGCC	TGACGGTGGAGGAGGTTCTCGATCG	GATTTCAAAGACGACGACGATAAG	GTCGAC	TAA	AGGCAACTTATCC	CTCGAG	AA	ACTAGT	TAGAGACTGCACTGAGTTCC	GTTTTAGAGCTAGAAATAGCAAGTT	CATAAGTGGACCCATTTTGGGCGGT	CAGCCATCAAGGCCACTCTTAAAGC	1	SM-89
GCTCGTAGTACCGTAAGCCAGATACGACTATTGCCGATTGCGTACCGATGTGACGGTGGAGGAGGTTCTCGATCGGATCACAAAGACGACGATGATAAAGTCGACTAATAGGTGGTTAACCCTCGAGAAACTAGTGCATGATGTCCGAGTGCAATGTTTTAGAGCTAGAAATAGCAAGTTCGCACTCAACAACGGGTAATGTCTGCAGCCATCAAGGCCACTCTTAAAGC	GCTCGTAGTACCGTAAGCCAGATAC	GACTATTGCCGATTGCGTACCGATG	TGACGGTGGAGGAGGTTCTCGATCG	GATCACAAAGACGACGATGATAAA	GTCGAC	TAA	TAGGTGGTTAACC	CTCGAG	AA	ACTAGT	GCATGATGTCCGAGTGCAAT	GTTTTAGAGCTAGAAATAGCAAGTT	CGCACTCAACAACGGGTAATGTCTG	CAGCCATCAAGGCCACTCTTAAAGC	3	SM-102
GCTCGTAGTACCGTAAGCCAGATACCGTGGGGTCTAGTCTCACAAGTAACTGACGGTGGAGGAGGTTCTCGATCGGACTATAAAGACCGTGATGACAAAGTCGACTAATTTCAAGAGTCCCCTCGAGAAACTAGTGCTGTAAACCCAAAGAAGCCGTTTTAGAGCTAGAAATAGCAAGTTCAGATGAATCGGCTTGCTTCTACCCCAGCCATCAAGGCCACTCTTAAAGC	GCTCGTAGTACCGTAAGCCAGATAC	CGTGGGGTCTAGTCTCACAAGTAAC	TGACGGTGGAGGAGGTTCTCGATCG	GACTATAAAGACCGTGATGACAAA	GTCGAC	TAA	TTTCAAGAGTCCC	CTCGAG	AA	ACTAGT	GCTGTAAACCCAAAGAAGCC	GTTTTAGAGCTAGAAATAGCAAGTT	CAGATGAATCGGCTTGCTTCTACCC	CAGCCATCAAGGCCACTCTTAAAGC	4	SM-104
GCTCGTAGTACCGTAAGCCAGATACGACTATTGCCGATTGCGTACCGATGTGACGGTGGAGGAGGTTCTCGATCGGACTATAAGGATGACAAAGACAAAGTCGACTAAGTTTTGGTGGCCTCTCGAGAAACTAGTGCGATGTCACTTTGCACATTGTTTTAGAGCTAGAAATAGCAAGTTCGCACTCAACAACGGGTAATGTCTGCAGCCATCAAGGCCACTCTTAAAGC	GCTCGTAGTACCGTAAGCCAGATAC	GACTATTGCCGATTGCGTACCGATG	TGACGGTGGAGGAGGTTCTCGATCG	GACTATAAGGATGACAAAGACAAA	GTCGAC	TAA	GTTTTGGTGGCCT	CTCGAG	AA	ACTAGT	GCGATGTCACTTTGCACATT	GTTTTAGAGCTAGAAATAGCAAGTT	CGCACTCAACAACGGGTAATGTCTG	CAGCCATCAAGGCCACTCTTAAAGC	3	SM-1
GCTCGTAGTACCGTAAGCCAGATACCGTGGGGTCTAGTCTCACAAGTAACTGACGGTGGAGGAGGTTCTCGATCGGATTATAAAGACGATATCGACAAAGTCGACTAAGTGAACAGATCACCTCGAGAAACTAGTTAAGAATGCTATCGTACACCGTTTTAGAGCTAGAAATAGCAAGTTCAGATGAATCGGCTTGCTTCTACCCCAGCCATCAAGGCCACTCTTAAAGC	GCTCGTAGTACCGTAAGCCAGATAC	CGTGGGGTCTAGTCTCACAAGTAAC	TGACGGTGGAGGAGGTTCTCGATCG	GATTATAAAGACGATATCGACAAA	GTCGAC	TAA	GTGAACAGATCAC	CTCGAG	AA	ACTAGT	TAAGAATGCTATCGTACACC	GTTTTAGAGCTAGAAATAGCAAGTT	CAGATGAATCGGCTTGCTTCTACCC	CAGCCATCAAGGCCACTCTTAAAGC	4	SM-101
GCTCGTAGTACCGTAAGCCAGATACGGGTAATCGGTAATCTGCTTTCGCCTGACGGTGGAGGAGGTTCTCGATCGGATTATAAGGATGACGACGATCCGGTCGACTAACCAGTGGCTTATTCTCGAGAAACTAGTCCAATACCGCTGACCGAAGCGTTTTAGAGCTAGAAATAGCAAGTTCATAAGTGGACCCATTTTGGGCGGTCAGCCATCAAGGCCACTCTTAAAGC	GCTCGTAGTACCGTAAGCCAGATAC	GGGTAATCGGTAATCTGCTTTCGCC	TGACGGTGGAGGAGGTTCTCGATCG	GATTATAAGGATGACGACGATCCG	GTCGAC	TAA	CCAGTGGCTTATT	CTCGAG	AA	ACTAGT	CCAATACCGCTGACCGAAGC	GTTTTAGAGCTAGAAATAGCAAGTT	CATAAGTGGACCCATTTTGGGCGGT	CAGCCATCAAGGCCACTCTTAAAGC	1	SM-151
GCTCGTAGTACCGTAAGCCAGATACGACTATTGCCGATTGCGTACCGATGTGACGGTGGAGGAGGTTCTCGATCGGACTATAAAGATGATGTTGACAAAGTCGACTAATCTGATAGTGGCACTCGAGAAACTAGTACCCGATCGCGAATAACGCCGTTTTAGAGCTAGAAATAGCAAGTTCGCACTCAACAACGGGTAATGTCTGCAGCCATCAAGGCCACTCTTAAAGC	GCTCGTAGTACCGTAAGCCAGATAC	GACTATTGCCGATTGCGTACCGATG	TGACGGTGGAGGAGGTTCTCGATCG	GACTATAAAGATGATGTTGACAAA	GTCGAC	TAA	TCTGATAGTGGCA	CTCGAG	AA	ACTAGT	ACCCGATCGCGAATAACGCC	GTTTTAGAGCTAGAAATAGCAAGTT	CGCACTCAACAACGGGTAATGTCTG	CAGCCATCAAGGCCACTCTTAAAGC	3	SM-9
GCTCGTAGTACCGTAAGCCAGATACCGTGGGGTCTAGTCTCACAAGTAACTGACGGTGGAGGAGGTTCTCGATCGGACTATAAGAACGATGACGATAAAGTCGACTAAAGTAGAGCTAGACCTCGAGAAACTAGTCATTGTGCCTCACATCTAGAGTTTTAGAGCTAGAAATAGCAAGTTCAGATGAATCGGCTTGCTTCTACCCCAGCCATCAAGGCCACTCTTAAAGC	GCTCGTAGTACCGTAAGCCAGATAC	CGTGGGGTCTAGTCTCACAAGTAAC	TGACGGTGGAGGAGGTTCTCGATCG	GACTATAAGAACGATGACGATAAA	GTCGAC	TAA	AGTAGAGCTAGAC	CTCGAG	AA	ACTAGT	CATTGTGCCTCACATCTAGA	GTTTTAGAGCTAGAAATAGCAAGTT	CAGATGAATCGGCTTGCTTCTACCC	CAGCCATCAAGGCCACTCTTAAAGC	4	SM-93
GCTCGTAGTACCGTAAGCCAGATACTTTTAGCGGCACAGGGCTTACGTACTGACGGTGGAGGAGGTTCTCGATCGGACTATAAAGACGACGATGACTTTGTCGACTAAATCTCCCGAAGAACTCGAGAAACTAGTTTCCGATTGCCTATGCTGTCGTTTTAGAGCTAGAAATAGCAAGTTCGCTAAGAAGGGGTATTCCGTCACTCAGCCATCAAGGCCACTCTTAAAGC	GCTCGTAGTACCGTAAGCCAGATAC	TTTTAGCGGCACAGGGCTTACGTAC	TGACGGTGGAGGAGGTTCTCGATCG	GACTATAAAGACGACGATGACTTT	GTCGAC	TAA	ATCTCCCGAAGAA	CTCGAG	AA	ACTAGT	TTCCGATTGCCTATGCTGTC	GTTTTAGAGCTAGAAATAGCAAGTT	CGCTAAGAAGGGGTATTCCGTCACT	CAGCCATCAAGGCCACTCTTAAAGC	2	SM-124
GCTCGTAGTACCGTAAGCCAGATACGACTATTGCCGATTGCGTACCGATGTGACGGTGGAGGAGGTTCTCGATCGGATTACAAGGATGATGCTGATAAAGTCGACTAAACCTGCGTGATCACTCGAGAAACTAGTTGTCCAAGCTGTACGTCCAAGTTTTAGAGCTAGAAATAGCAAGTTCGCACTCAACAACGGGTAATGTCTGCAGCCATCAAGGCCACTCTTAAAGC	GCTCGTAGTACCGTAAGCCAGATAC	GACTATTGCCGATTGCGTACCGATG	TGACGGTGGAGGAGGTTCTCGATCG	GATTACAAGGATGATGCTGATAAA	GTCGAC	TAA	ACCTGCGTGATCA	CTCGAG	AA	ACTAGT	TGTCCAAGCTGTACGTCCAA	GTTTTAGAGCTAGAAATAGCAAGTT	CGCACTCAACAACGGGTAATGTCTG	CAGCCATCAAGGCCACTCTTAAAGC	3	SM-80
GCTCGTAGTACCGTAAGCCAGATACTTTTAGCGGCACAGGGCTTACGTACTGACGGTGGAGGAGGTTCTCGATCGGATTACAAGGATGACGATGATGATGTCGACTAATGCTCCGTTGCTTCTCGAGAAACTAGTCGTCCTACCTAATTGCGTGTGTTTTAGAGCTAGAAATAGCAAGTTCGCTAAGAAGGGGTATTCCGTCACTCAGCCATCAAGGCCACTCTTAAAGC	GCTCGTAGTACCGTAAGCCAGATAC	TTTTAGCGGCACAGGGCTTACGTAC	TGACGGTGGAGGAGGTTCTCGATCG	GATTACAAGGATGACGATGATGAT	GTCGAC	TAA	TGCTCCGTTGCTT	CTCGAG	AA	ACTAGT	CGTCCTACCTAATTGCGTGT	GTTTTAGAGCTAGAAATAGCAAGTT	CGCTAAGAAGGGGTATTCCGTCACT	CAGCCATCAAGGCCACTCTTAAAGC	2	SM-10
GCTCGTAGTACCGTAAGCCAGATACCGTGGGGTCTAGTCTCACAAGTAACTGACGGTGGAGGAGGTTCTCGATCGGATCCTAAGGATGATGACGACAAAGTCGACTAACTATCATGGCACGCTCGAGAAACTAGTGACGAGAGCGTTATGTCCTCGTTTTAGAGCTAGAAATAGCAAGTTCAGATGAATCGGCTTGCTTCTACCCCAGCCATCAAGGCCACTCTTAAAGC	GCTCGTAGTACCGTAAGCCAGATAC	CGTGGGGTCTAGTCTCACAAGTAAC	TGACGGTGGAGGAGGTTCTCGATCG	GATCCTAAGGATGATGACGACAAA	GTCGAC	TAA	CTATCATGGCACG	CTCGAG	AA	ACTAGT	GACGAGAGCGTTATGTCCTC	GTTTTAGAGCTAGAAATAGCAAGTT	CAGATGAATCGGCTTGCTTCTACCC	CAGCCATCAAGGCCACTCTTAAAGC	4	SM-38
GCTCGTAGTACCGTAAGCCAGATACCGTGGGGTCTAGTCTCACAAGTAACTGACGGTGGAGGAGGTTCTCGATCGGATTATCTGGACGATGACGATAAAGTCGACTAAAAAGCACCTTTCCCTCGAGAAACTAGTTATATCAGCATCCACGACTTGTTTTAGAGCTAGAAATAGCAAGTTCAGATGAATCGGCTTGCTTCTACCCCAGCCATCAAGGCCACTCTTAAAGC	GCTCGTAGTACCGTAAGCCAGATAC	CGTGGGGTCTAGTCTCACAAGTAAC	TGACGGTGGAGGAGGTTCTCGATCG	GATTATCTGGACGATGACGATAAA	GTCGAC	TAA	AAAGCACCTTTCC	CTCGAG	AA	ACTAGT	TATATCAGCATCCACGACTT	GTTTTAGAGCTAGAAATAGCAAGTT	CAGATGAATCGGCTTGCTTCTACCC	CAGCCATCAAGGCCACTCTTAAAGC	4	SM-17
GCTCGTAGTACCGTAAGCCAGATACGACTATTGCCGATTGCGTACCGATGTGACGGTGGAGGAGGTTCTCGATCGGATTACAAAGATGATGATTGCAAAGTCGACTAAAATCCTTATCGGCCTCGAGAAACTAGTAGTCACACCACCGTTCTGATGTTTTAGAGCTAGAAATAGCAAGTTCGCACTCAACAACGGGTAATGTCTGCAGCCATCAAGGCCACTCTTAAAGC	GCTCGTAGTACCGTAAGCCAGATAC	GACTATTGCCGATTGCGTACCGATG	TGACGGTGGAGGAGGTTCTCGATCG	GATTACAAAGATGATGATTGCAAA	GTCGAC	TAA	AATCCTTATCGGC	CTCGAG	AA	ACTAGT	AGTCACACCACCGTTCTGAT	GTTTTAGAGCTAGAAATAGCAAGTT	CGCACTCAACAACGGGTAATGTCTG	CAGCCATCAAGGCCACTCTTAAAGC	3	SM-4
GCTCGTAGTACCGTAAGCCAGATACGGGTAATCGGTAATCTGCTTTCGCCTGACGGTGGAGGAGGTTCTCGATCGGATTACAAAGACGATTGGGATAAGGTCGACTAACTAGGTAAGGCCACTCGAGAAACTAGTCCATGTTTCTGCCTTATTGCGTTTTAGAGCTAGAAATAGCAAGTTCATAAGTGGACCCATTTTGGGCGGTCAGCCATCAAGGCCACTCTTAAAGC	GCTCGTAGTACCGTAAGCCAGATAC	GGGTAATCGGTAATCTGCTTTCGCC	TGACGGTGGAGGAGGTTCTCGATCG	GATTACAAAGACGATTGGGATAAG	GTCGAC	TAA	CTAGGTAAGGCCA	CTCGAG	AA	ACTAGT	CCATGTTTCTGCCTTATTGC	GTTTTAGAGCTAGAAATAGCAAGTT	CATAAGTGGACCCATTTTGGGCGGT	CAGCCATCAAGGCCACTCTTAAAGC	1	SM-134
GCTCGTAGTACCGTAAGCCAGATACGGGTAATCGGTAATCTGCTTTCGCCTGACGGTGGAGGAGGTTCTCGATCGGACTATAAGGACGATCGTGATAAAGTCGACTAAAATACCGAAGACCCTCGAGAAACTAGTTCCTACTCGCCCACGAAAGAGTTTTAGAGCTAGAAATAGCAAGTTCATAAGTGGACCCATTTTGGGCGGTCAGCCATCAAGGCCACTCTTAAAGC	GCTCGTAGTACCGTAAGCCAGATAC	GGGTAATCGGTAATCTGCTTTCGCC	TGACGGTGGAGGAGGTTCTCGATCG	GACTATAAGGACGATCGTGATAAA	GTCGAC	TAA	AATACCGAAGACC	CTCGAG	AA	ACTAGT	TCCTACTCGCCCACGAAAGA	GTTTTAGAGCTAGAAATAGCAAGTT	CATAAGTGGACCCATTTTGGGCGGT	CAGCCATCAAGGCCACTCTTAAAGC	1	SM-105
GCTCGTAGTACCGTAAGCCAGATACTTTTAGCGGCACAGGGCTTACGTACTGACGGTGGAGGAGGTTCTCGATCGGACTATAAAGATGACGATTCTAAAGTCGACTAATTCCCGATACCACCTCGAGAAACTAGTACCTATGAGAGAGCTTACCCGTTTTAGAGCTAGAAATAGCAAGTTCGCTAAGAAGGGGTATTCCGTCACTCAGCCATCAAGGCCACTCTTAAAGC	GCTCGTAGTACCGTAAGCCAGATAC	TTTTAGCGGCACAGGGCTTACGTAC	TGACGGTGGAGGAGGTTCTCGATCG	GACTATAAAGATGACGATTCTAAA	GTCGAC	TAA	TTCCCGATACCAC	CTCGAG	AA	ACTAGT	ACCTATGAGAGAGCTTACCC	GTTTTAGAGCTAGAAATAGCAAGTT	CGCTAAGAAGGGGTATTCCGTCACT	CAGCCATCAAGGCCACTCTTAAAGC	2	SM-136
GCTCGTAGTACCGTAAGCCAGATACGACTATTGCCGATTGCGTACCGATGTGACGGTGGAGGAGGTTCTCGATCGGATTATAAGGATGACGATAGTAAAGTCGACTAAGAGAGTGCGAGTACTCGAGAAACTAGTTCAGCTCACATAAATTGCGTGTTTTAGAGCTAGAAATAGCAAGTTCGCACTCAACAACGGGTAATGTCTGCAGCCATCAAGGCCACTCTTAAAGC	GCTCGTAGTACCGTAAGCCAGATAC	GACTATTGCCGATTGCGTACCGATG	TGACGGTGGAGGAGGTTCTCGATCG	GATTATAAGGATGACGATAGTAAA	GTCGAC	TAA	GAGAGTGCGAGTA	CTCGAG	AA	ACTAGT	TCAGCTCACATAAATTGCGT	GTTTTAGAGCTAGAAATAGCAAGTT	CGCACTCAACAACGGGTAATGTCTG	CAGCCATCAAGGCCACTCTTAAAGC	3	SM-136
GCTCGTAGTACCGTAAGCCAGATACGACTATTGCCGATTGCGTACCGATGTGACGGTGGAGGAGGTTCTCGATCGGATTACAAAGATTGGGATGACAAAGTCGACTAACAGACCATTCAGGCTCGAGAAACTAGTGTAGTGTGTACGCTGAATCCGTTTTAGAGCTAGAAATAGCAAGTTCGCACTCAACAACGGGTAATGTCTGCAGCCATCAAGGCCACTCTTAAAGC	GCTCGTAGTACCGTAAGCCAGATAC	GACTATTGCCGATTGCGTACCGATG	TGACGGTGGAGGAGGTTCTCGATCG	GATTACAAAGATTGGGATGACAAA	GTCGAC	TAA	CAGACCATTCAGG	CTCGAG	AA	ACTAGT	GTAGTGTGTACGCTGAATCC	GTTTTAGAGCTAGAAATAGCAAGTT	CGCACTCAACAACGGGTAATGTCTG	CAGCCATCAAGGCCACTCTTAAAGC	3	SM-82
GCTCGTAGTACCGTAAGCCAGATACTTTTAGCGGCACAGGGCTTACGTACTGACGGTGGAGGAGGTTCTCGATCGGATTACAAACCTGATGATGATAAGGTCGACTAACTTTTAGGCGAGTCTCGAGAAACTAGTTACTAAGCATTAACGAGACGGTTTTAGAGCTAGAAATAGCAAGTTCGCTAAGAAGGGGTATTCCGTCACTCAGCCATCAAGGCCACTCTTAAAGC	GCTCGTAGTACCGTAAGCCAGATAC	TTTTAGCGGCACAGGGCTTACGTAC	TGACGGTGGAGGAGGTTCTCGATCG	GATTACAAACCTGATGATGATAAG	GTCGAC	TAA	CTTTTAGGCGAGT	CTCGAG	AA	ACTAGT	TACTAAGCATTAACGAGACG	GTTTTAGAGCTAGAAATAGCAAGTT	CGCTAAGAAGGGGTATTCCGTCACT	CAGCCATCAAGGCCACTCTTAAAGC	2	SM-81
GCTCGTAGTACCGTAAGCCAGATACCGTGGGGTCTAGTCTCACAAGTAACTGACGGTGGAGGAGGTTCTCGATCGGACTACAAAGACTTCGATGACAAAGTCGACTAAGTCATCCTCACTTCTCGAGAAACTAGTTGTGCTGCCGAACGACTGAAGTTTTAGAGCTAGAAATAGCAAGTTCAGATGAATCGGCTTGCTTCTACCCCAGCCATCAAGGCCACTCTTAAAGC	GCTCGTAGTACCGTAAGCCAGATAC	CGTGGGGTCTAGTCTCACAAGTAAC	TGACGGTGGAGGAGGTTCTCGATCG	GACTACAAAGACTTCGATGACAAA	GTCGAC	TAA	GTCATCCTCACTT	CTCGAG	AA	ACTAGT	TGTGCTGCCGAACGACTGAA	GTTTTAGAGCTAGAAATAGCAAGTT	CAGATGAATCGGCTTGCTTCTACCC	CAGCCATCAAGGCCACTCTTAAAGC	4	SM-97
GCTCGTAGTACCGTAAGCCAGATACCGTGGGGTCTAGTCTCACAAGTAACTGACGGTGGAGGAGGTTCTCGATCGCGCTATAAAGACGACGATGACAAAGTCGACTAAGCGGGAAGTTCTTCTCGAGAAACTAGTTAGAGAAGTATTGCCAGCAAGTTTTAGAGCTAGAAATAGCAAGTTCAGATGAATCGGCTTGCTTCTACCCCAGCCATCAAGGCCACTCTTAAAGC	GCTCGTAGTACCGTAAGCCAGATAC	CGTGGGGTCTAGTCTCACAAGTAAC	TGACGGTGGAGGAGGTTCTCGATCG	CGCTATAAAGACGACGATGACAAA	GTCGAC	TAA	GCGGGAAGTTCTT	CTCGAG	AA	ACTAGT	TAGAGAAGTATTGCCAGCAA	GTTTTAGAGCTAGAAATAGCAAGTT	CAGATGAATCGGCTTGCTTCTACCC	CAGCCATCAAGGCCACTCTTAAAGC	4	SM-96
GCTCGTAGTACCGTAAGCCAGATACGACTATTGCCGATTGCGTACCGATGTGACGGTGGAGGAGGTTCTCGATCGGACTATAAAGACACCGACGATAAAGTCGACTAACCTCGTAGCTTACCTCGAGAAACTAGTGTATAGCTGACTATTCCCCGGTTTTAGAGCTAGAAATAGCAAGTTCGCACTCAACAACGGGTAATGTCTGCAGCCATCAAGGCCACTCTTAAAGC	GCTCGTAGTACCGTAAGCCAGATAC	GACTATTGCCGATTGCGTACCGATG	TGACGGTGGAGGAGGTTCTCGATCG	GACTATAAAGACACCGACGATAAA	GTCGAC	TAA	CCTCGTAGCTTAC	CTCGAG	AA	ACTAGT	GTATAGCTGACTATTCCCCG	GTTTTAGAGCTAGAAATAGCAAGTT	CGCACTCAACAACGGGTAATGTCTG	CAGCCATCAAGGCCACTCTTAAAGC	3	SM-145
GCTCGTAGTACCGTAAGCCAGATACGACTATTGCCGATTGCGTACCGATGTGACGGTGGAGGAGGTTCTCGATCGGATTATAAAGATGACGATGATCTGGTCGACTAAGTTCTTTCGGTTGCTCGAGAAACTAGTTTCCCCTGACACGCCATGAAGTTTTAGAGCTAGAAATAGCAAGTTCGCACTCAACAACGGGTAATGTCTGCAGCCATCAAGGCCACTCTTAAAGC	GCTCGTAGTACCGTAAGCCAGATAC	GACTATTGCCGATTGCGTACCGATG	TGACGGTGGAGGAGGTTCTCGATCG	GATTATAAAGATGACGATGATCTG	GTCGAC	TAA	GTTCTTTCGGTTG	CTCGAG	AA	ACTAGT	TTCCCCTGACACGCCATGAA	GTTTTAGAGCTAGAAATAGCAAGTT	CGCACTCAACAACGGGTAATGTCTG	CAGCCATCAAGGCCACTCTTAAAGC	3	SM-41
GCTCGTAGTACCGTAAGCCAGATACCGTGGGGTCTAGTCTCACAAGTAACTGACGGTGGAGGAGGTTCTCGATCGGATTATAAGGATGATGATCAGAAAGTCGACTAACCTCCAACGAGAACTCGAGAAACTAGTATGCTGAGCTGTGAGAGAGTGTTTTAGAGCTAGAAATAGCAAGTTCAGATGAATCGGCTTGCTTCTACCCCAGCCATCAAGGCCACTCTTAAAGC	GCTCGTAGTACCGTAAGCCAGATAC	CGTGGGGTCTAGTCTCACAAGTAAC	TGACGGTGGAGGAGGTTCTCGATCG	GATTATAAGGATGATGATCAGAAA	GTCGAC	TAA	CCTCCAACGAGAA	CTCGAG	AA	ACTAGT	ATGCTGAGCTGTGAGAGAGT	GTTTTAGAGCTAGAAATAGCAAGTT	CAGATGAATCGGCTTGCTTCTACCC	CAGCCATCAAGGCCACTCTTAAAGC	4	SM-39
GCTCGTAGTACCGTAAGCCAGATACGACTATTGCCGATTGCGTACCGATGTGACGGTGGAGGAGGTTCTCGATCGGACTACAAAGATGATGGGGATAAAGTCGACTAATGACGACCAAAGGCTCGAGAAACTAGTCTCAAAGTACGCCTCATCGCGTTTTAGAGCTAGAAATAGCAAGTTCGCACTCAACAACGGGTAATGTCTGCAGCCATCAAGGCCACTCTTAAAGC	GCTCGTAGTACCGTAAGCCAGATAC	GACTATTGCCGATTGCGTACCGATG	TGACGGTGGAGGAGGTTCTCGATCG	GACTACAAAGATGATGGGGATAAA	GTCGAC	TAA	TGACGACCAAAGG	CTCGAG	AA	ACTAGT	CTCAAAGTACGCCTCATCGC	GTTTTAGAGCTAGAAATAGCAAGTT	CGCACTCAACAACGGGTAATGTCTG	CAGCCATCAAGGCCACTCTTAAAGC	3	SM-103
GCTCGTAGTACCGTAAGCCAGATACCGTGGGGTCTAGTCTCACAAGTAACTGACGGTGGAGGAGGTTCTCGATCGGATTATAAAGACGCAGATGATAAGGTCGACTAAAGTACTACCACTGCTCGAGAAACTAGTATCGCCGTGATAAACAAGACGTTTTAGAGCTAGAAATAGCAAGTTCAGATGAATCGGCTTGCTTCTACCCCAGCCATCAAGGCCACTCTTAAAGC	GCTCGTAGTACCGTAAGCCAGATAC	CGTGGGGTCTAGTCTCACAAGTAAC	TGACGGTGGAGGAGGTTCTCGATCG	GATTATAAAGACGCAGATGATAAG	GTCGAC	TAA	AGTACTACCACTG	CTCGAG	AA	ACTAGT	ATCGCCGTGATAAACAAGAC	GTTTTAGAGCTAGAAATAGCAAGTT	CAGATGAATCGGCTTGCTTCTACCC	CAGCCATCAAGGCCACTCTTAAAGC	4	SM-43
GCTCGTAGTACCGTAAGCCAGATACGACTATTGCCGATTGCGTACCGATGTGACGGTGGAGGAGGTTCTCGATCGTATTATAAGGACGATGACGATAAAGTCGACTAACGACCGTAATTGGCTCGAGAAACTAGTTTGTAAGTCCGCATCCTAAAGTTTTAGAGCTAGAAATAGCAAGTTCGCACTCAACAACGGGTAATGTCTGCAGCCATCAAGGCCACTCTTAAAGC	GCTCGTAGTACCGTAAGCCAGATAC	GACTATTGCCGATTGCGTACCGATG	TGACGGTGGAGGAGGTTCTCGATCG	TATTATAAGGACGATGACGATAAA	GTCGAC	TAA	CGACCGTAATTGG	CTCGAG	AA	ACTAGT	TTGTAAGTCCGCATCCTAAA	GTTTTAGAGCTAGAAATAGCAAGTT	CGCACTCAACAACGGGTAATGTCTG	CAGCCATCAAGGCCACTCTTAAAGC	3	SM-33
GCTCGTAGTACCGTAAGCCAGATACTTTTAGCGGCACAGGGCTTACGTACTGACGGTGGAGGAGGTTCTCGATCGGATTACAAAGACGATGACGATATTGTCGACTAAAGCAAAACGGCCACTCGAGAAACTAGTTGACAGCCTATTTGACAGCAGTTTTAGAGCTAGAAATAGCAAGTTCGCTAAGAAGGGGTATTCCGTCACTCAGCCATCAAGGCCACTCTTAAAGC	GCTCGTAGTACCGTAAGCCAGATAC	TTTTAGCGGCACAGGGCTTACGTAC	TGACGGTGGAGGAGGTTCTCGATCG	GATTACAAAGACGATGACGATATT	GTCGAC	TAA	AGCAAAACGGCCA	CTCGAG	AA	ACTAGT	TGACAGCCTATTTGACAGCA	GTTTTAGAGCTAGAAATAGCAAGTT	CGCTAAGAAGGGGTATTCCGTCACT	CAGCCATCAAGGCCACTCTTAAAGC	2	SM-77
GCTCGTAGTACCGTAAGCCAGATACGGGTAATCGGTAATCTGCTTTCGCCTGACGGTGGAGGAGGTTCTCGATCGGATTACAAAGACTTCGATGACAAGGTCGACTAACAATTGGGGCATACTCGAGAAACTAGTGTGTAGTACCGCGTTTAAACGTTTTAGAGCTAGAAATAGCAAGTTCATAAGTGGACCCATTTTGGGCGGTCAGCCATCAAGGCCACTCTTAAAGC	GCTCGTAGTACCGTAAGCCAGATAC	GGGTAATCGGTAATCTGCTTTCGCC	TGACGGTGGAGGAGGTTCTCGATCG	GATTACAAAGACTTCGATGACAAG	GTCGAC	TAA	CAATTGGGGCATA	CTCGAG	AA	ACTAGT	GTGTAGTACCGCGTTTAAAC	GTTTTAGAGCTAGAAATAGCAAGTT	CATAAGTGGACCCATTTTGGGCGGT	CAGCCATCAAGGCCACTCTTAAAGC	1	SM-97
GCTCGTAGTACCGTAAGCCAGATACGGGTAATCGGTAATCTGCTTTCGCCTGACGGTGGAGGAGGTTCTCGATCGGATTACAAGGATGACGACTGCAAAGTCGACTAATAACCGTGTACGACTCGAGAAACTAGTATGAGTACGAAACAGCACCCGTTTTAGAGCTAGAAATAGCAAGTTCATAAGTGGACCCATTTTGGGCGGTCAGCCATCAAGGCCACTCTTAAAGC	GCTCGTAGTACCGTAAGCCAGATAC	GGGTAATCGGTAATCTGCTTTCGCC	TGACGGTGGAGGAGGTTCTCGATCG	GATTACAAGGATGACGACTGCAAA	GTCGAC	TAA	TAACCGTGTACGA	CTCGAG	AA	ACTAGT	ATGAGTACGAAACAGCACCC	GTTTTAGAGCTAGAAATAGCAAGTT	CATAAGTGGACCCATTTTGGGCGGT	CAGCCATCAAGGCCACTCTTAAAGC	1	SM-4
GCTCGTAGTACCGTAAGCCAGATACTTTTAGCGGCACAGGGCTTACGTACTGACGGTGGAGGAGGTTCTCGATCGGATTATAAAAATGATGATGACAAGGTCGACTAACTTCATGGCTCATCTCGAGAAACTAGTGATCTCTCATGACGCAATTAGTTTTAGAGCTAGAAATAGCAAGTTCGCTAAGAAGGGGTATTCCGTCACTCAGCCATCAAGGCCACTCTTAAAGC	GCTCGTAGTACCGTAAGCCAGATAC	TTTTAGCGGCACAGGGCTTACGTAC	TGACGGTGGAGGAGGTTCTCGATCG	GATTATAAAAATGATGATGACAAG	GTCGAC	TAA	CTTCATGGCTCAT	CTCGAG	AA	ACTAGT	GATCTCTCATGACGCAATTA	GTTTTAGAGCTAGAAATAGCAAGTT	CGCTAAGAAGGGGTATTCCGTCACT	CAGCCATCAAGGCCACTCTTAAAGC	2	SM-93
GCTCGTAGTACCGTAAGCCAGATACTTTTAGCGGCACAGGGCTTACGTACTGACGGTGGAGGAGGTTCTCGATCGTATTATAAGGATGATGATGATAAAGTCGACTAATACAGGGATCCACCTCGAGAAACTAGTACGAGACAAGCTTTATCTTGGTTTTAGAGCTAGAAATAGCAAGTTCGCTAAGAAGGGGTATTCCGTCACTCAGCCATCAAGGCCACTCTTAAAGC	GCTCGTAGTACCGTAAGCCAGATAC	TTTTAGCGGCACAGGGCTTACGTAC	TGACGGTGGAGGAGGTTCTCGATCG	TATTATAAGGATGATGATGATAAA	GTCGAC	TAA	TACAGGGATCCAC	CTCGAG	AA	ACTAGT	ACGAGACAAGCTTTATCTTG	GTTTTAGAGCTAGAAATAGCAAGTT	CGCTAAGAAGGGGTATTCCGTCACT	CAGCCATCAAGGCCACTCTTAAAGC	2	SM-33
GCTCGTAGTACCGTAAGCCAGATACTTTTAGCGGCACAGGGCTTACGTACTGACGGTGGAGGAGGTTCTCGATCGGACTACGAAGACGATGACGATAAAGTCGACTAAAACCCAGCACTACCTCGAGAAACTAGTCCCCAAGTTAAGACAAAACGGTTTTAGAGCTAGAAATAGCAAGTTCGCTAAGAAGGGGTATTCCGTCACTCAGCCATCAAGGCCACTCTTAAAGC	GCTCGTAGTACCGTAAGCCAGATAC	TTTTAGCGGCACAGGGCTTACGTAC	TGACGGTGGAGGAGGTTCTCGATCG	GACTACGAAGACGATGACGATAAA	GTCGAC	TAA	AACCCAGCACTAC	CTCGAG	AA	ACTAGT	CCCCAAGTTAAGACAAAACG	GTTTTAGAGCTAGAAATAGCAAGTT	CGCTAAGAAGGGGTATTCCGTCACT	CAGCCATCAAGGCCACTCTTAAAGC	2	SM-108
GCTCGTAGTACCGTAAGCCAGATACTTTTAGCGGCACAGGGCTTACGTACTGACGGTGGAGGAGGTTCTCGATCGGATTATAGTGATGATGATGACAAGGTCGACTAAGACTAATACCGCGCTCGAGAAACTAGTCCATTTCTTGCCCAGAGAAGGTTTTAGAGCTAGAAATAGCAAGTTCGCTAAGAAGGGGTATTCCGTCACTCAGCCATCAAGGCCACTCTTAAAGC	GCTCGTAGTACCGTAAGCCAGATAC	TTTTAGCGGCACAGGGCTTACGTAC	TGACGGTGGAGGAGGTTCTCGATCG	GATTATAGTGATGATGATGACAAG	GTCGAC	TAA	GACTAATACCGCG	CTCGAG	AA	ACTAGT	CCATTTCTTGCCCAGAGAAG	GTTTTAGAGCTAGAAATAGCAAGTT	CGCTAAGAAGGGGTATTCCGTCACT	CAGCCATCAAGGCCACTCTTAAAGC	2	SM-76
GCTCGTAGTACCGTAAGCCAGATACGGGTAATCGGTAATCTGCTTTCGCCTGACGGTGGAGGAGGTTCTCGATCGGATTATATGGATGACGATGACAAAGTCGACTAACTGGCTACATCATCTCGAGAAACTAGTGCGACAGTCCAAAGTAAAATGTTTTAGAGCTAGAAATAGCAAGTTCATAAGTGGACCCATTTTGGGCGGTCAGCCATCAAGGCCACTCTTAAAGC	GCTCGTAGTACCGTAAGCCAGATAC	GGGTAATCGGTAATCTGCTTTCGCC	TGACGGTGGAGGAGGTTCTCGATCG	GATTATATGGATGACGATGACAAA	GTCGAC	TAA	CTGGCTACATCAT	CTCGAG	AA	ACTAGT	GCGACAGTCCAAAGTAAAAT	GTTTTAGAGCTAGAAATAGCAAGTT	CATAAGTGGACCCATTTTGGGCGGT	CAGCCATCAAGGCCACTCTTAAAGC	1	SM-150
GCTCGTAGTACCGTAAGCCAGATACGGGTAATCGGTAATCTGCTTTCGCCTGACGGTGGAGGAGGTTCTCGATCGGACTATAAGGATGATGCCGACAAGGTCGACTAAATTTTCGCGCACGCTCGAGAAACTAGTGTCCTCCTCCCTGATGTAACGTTTTAGAGCTAGAAATAGCAAGTTCATAAGTGGACCCATTTTGGGCGGTCAGCCATCAAGGCCACTCTTAAAGC	GCTCGTAGTACCGTAAGCCAGATAC	GGGTAATCGGTAATCTGCTTTCGCC	TGACGGTGGAGGAGGTTCTCGATCG	GACTATAAGGATGATGCCGACAAG	GTCGAC	TAA	ATTTTCGCGCACG	CTCGAG	AA	ACTAGT	GTCCTCCTCCCTGATGTAAC	GTTTTAGAGCTAGAAATAGCAAGTT	CATAAGTGGACCCATTTTGGGCGGT	CAGCCATCAAGGCCACTCTTAAAGC	1	SM-80
GCTCGTAGTACCGTAAGCCAGATACCGTGGGGTCTAGTCTCACAAGTAACTGACGGTGGAGGAGGTTCTCGATCGGACTACAAAATGGACGACGATAAAGTCGACTAAGACTGTAGCACTCCTCGAGAAACTAGTCGATAGACGAGCCCTTTTAGGTTTTAGAGCTAGAAATAGCAAGTTCAGATGAATCGGCTTGCTTCTACCCCAGCCATCAAGGCCACTCTTAAAGC	GCTCGTAGTACCGTAAGCCAGATAC	CGTGGGGTCTAGTCTCACAAGTAAC	TGACGGTGGAGGAGGTTCTCGATCG	GACTACAAAATGGACGACGATAAA	GTCGAC	TAA	GACTGTAGCACTC	CTCGAG	AA	ACTAGT	CGATAGACGAGCCCTTTTAG	GTTTTAGAGCTAGAAATAGCAAGTT	CAGATGAATCGGCTTGCTTCTACCC	CAGCCATCAAGGCCACTCTTAAAGC	4	SM-14

## Sheet: SARS-CoV-2 epitope mapping
FULL SEQ	Universal primer F	Subpool primer F	HiFi homology-F	PEPTIDE	SALI	STUFFER	XHOI	AA	SPEI	SPACER	HiFi homology-R	Subpool primer-R	Universal primer-R	peptide_ID	subpool_ID
CAGACATTACCCGTTGAGGAGGTTCTCGATCGTCCTTGAAGGAATTACTGCAAAATGGTATGAATGGTCGTACCATCCTGGGCAGTGCACTCCTCGAAGATGAGTTCACGCCGTTCGACGTGGTTCGCCAGTGTAGTGGTGTCACGTTCCAGGTCGACSTUFFERCTCGAGAAACTAGTGTAGTTACCCTGCGCTGTTCGTTTTAGAGCTAGAAATAGCAAGGGGTATTCCGTCACT		CAGACATTACCCGTT	GAGGAGGTTCTCGATCG	TCCTTGAAGGAATTACTGCAAAATGGTATGAATGGTCGTACCATCCTGGGCAGTGCACTCCTCGAAGATGAGTTCACGCCGTTCGACGTGGTTCGCCAGTGTAGTGGTGTCACGTTCCAG	GTCGAC		CTCGAG	AA	ACTAGT	GTAGTTACCCTGCGCTGTTC	GTTTTAGAGCTAGAAATAGCAAG	GGGTATTCCGTCACT		0	1
GATACCGCTTGGAGTGAGGAGGTTCTCGATCGTCGCTCAAAGAACTGTTACAGAACGGCATGAACGGCCGTACAATTCTGGGCAGTGCGCTGCTGGAAGATGAATTTACCCCTTTTGACGTAGTGCGTCAATGCAGCGGGGTCACCTTCCAAGTCGAC CTCGAGAAACTAGTATCGCCGTGATAAACAAGACGTTTTAGAGCTAGAAATAGCAAGCCCATTTTGGGCGGT		GATACCGCTTGGAGT	GAGGAGGTTCTCGATCG	TCGCTCAAAGAACTGTTACAGAACGGCATGAACGGCCGTACAATTCTGGGCAGTGCGCTGCTGGAAGATGAATTTACCCCTTTTGACGTAGTGCGTCAATGCAGCGGGGTCACCTTCCAA	GTCGAC		CTCGAG	AA	ACTAGT	ATCGCCGTGATAAACAAGAC	GTTTTAGAGCTAGAAATAGCAAG	CCCATTTTGGGCGGT		0	2
AGGACGTTAATCATGGAGGAGGTTCTCGATCGAGCTTGAAAGAGCTGTTGCAGAACGGCATGAATGGGCGTACTATTTTGGGTTCTGCCTTACTGGAAGATGAGTTCACGCCGTTTGACGTGGTACGCCAATGTTCGGGCGTGACCTTTCAAGTCGACCTCGAGAAACTAGTGACACGTGCGATGTTACTTTGTTTTAGAGCTAGAAATAGCAAGACTTGAATTTCGAGA		AGGACGTTAATCATG	GAGGAGGTTCTCGATCG	AGCTTGAAAGAGCTGTTGCAGAACGGCATGAATGGGCGTACTATTTTGGGTTCTGCCTTACTGGAAGATGAGTTCACGCCGTTTGACGTGGTACGCCAATGTTCGGGCGTGACCTTTCAA	GTCGAC		CTCGAG	AA	ACTAGT	GACACGTGCGATGTTACTTT	GTTTTAGAGCTAGAAATAGCAAG	ACTTGAATTTCGAGA		0	3
TCCGTATGGGCCTCTGAGGAGGTTCTCGATCGTCTCTCAAAGAACTTCTCCAAAACGGTATGAACGGCCGCACAATTTTGGGTAGCGCTTTATTGGAAGATGAGTTTACGCCTTTTGATGTCGTGCGCCAATGTAGCGGTGTTACCTTTCAGGTCGACCTCGAGAAACTAGTAGACCGACTATCCCGTACCAGTTTTAGAGCTAGAAATAGCAAGAACACTTCGATTGAC		TCCGTATGGGCCTCT	GAGGAGGTTCTCGATCG	TCTCTCAAAGAACTTCTCCAAAACGGTATGAACGGCCGCACAATTTTGGGTAGCGCTTTATTGGAAGATGAGTTTACGCCTTTTGATGTCGTGCGCCAATGTAGCGGTGTTACCTTTCAG	GTCGAC		CTCGAG	AA	ACTAGT	AGACCGACTATCCCGTACCA	GTTTTAGAGCTAGAAATAGCAAG	AACACTTCGATTGAC		0	4
CAGACATTACCCGTTGAGGAGGTTCTCGATCGAATGTTGCTATCACGCGCGCGAAGGTTGGCATCTTATGTATCATGTCCGACCGCGATCTGTATGATAAACTTCAGTTTACCTCGTTGGAAATCCCGCGTCGCAATGTGGCCACACTGCAGGTCGACCTCGAGAAACTAGTTAAAGAGCCCGTCAGATAGTGTTTTAGAGCTAGAAATAGCAAGGGGTATTCCGTCACT		CAGACATTACCCGTT	GAGGAGGTTCTCGATCG	AATGTTGCTATCACGCGCGCGAAGGTTGGCATCTTATGTATCATGTCCGACCGCGATCTGTATGATAAACTTCAGTTTACCTCGTTGGAAATCCCGCGTCGCAATGTGGCCACACTGCAG	GTCGAC		CTCGAG	AA	ACTAGT	TAAAGAGCCCGTCAGATAGT	GTTTTAGAGCTAGAAATAGCAAG	GGGTATTCCGTCACT		4	1
GATACCGCTTGGAGTGAGGAGGTTCTCGATCGAACGTTGCGATTACTCGCGCTAAAGTCGGTATTCTTTGCATCATGAGTGACCGCGATCTGTACGATAAGCTGCAGTTTACGTCTCTTGAGATTCCGCGCCGTAATGTAGCAACCCTTCAGGTCGACCTCGAGAAACTAGTCACACAACGCAAAATTCTTCGTTTTAGAGCTAGAAATAGCAAGCCCATTTTGGGCGGT		GATACCGCTTGGAGT	GAGGAGGTTCTCGATCG	AACGTTGCGATTACTCGCGCTAAAGTCGGTATTCTTTGCATCATGAGTGACCGCGATCTGTACGATAAGCTGCAGTTTACGTCTCTTGAGATTCCGCGCCGTAATGTAGCAACCCTTCAG	GTCGAC		CTCGAG	AA	ACTAGT	CACACAACGCAAAATTCTTC	GTTTTAGAGCTAGAAATAGCAAG	CCCATTTTGGGCGGT		4	2
AGGACGTTAATCATGGAGGAGGTTCTCGATCGAATGTCGCCATTACACGTGCAAAAGTGGGCATCCTGTGCATCATGTCGGATCGCGATTTATATGATAAATTACAGTTTACATCTCTGGAAATCCCACGCCGTAACGTCGCCACCCTTCAGGTCGACCTCGAGAAACTAGTATATATGCGCCTCATCCTGCGTTTTAGAGCTAGAAATAGCAAGACTTGAATTTCGAGA		AGGACGTTAATCATG	GAGGAGGTTCTCGATCG	AATGTCGCCATTACACGTGCAAAAGTGGGCATCCTGTGCATCATGTCGGATCGCGATTTATATGATAAATTACAGTTTACATCTCTGGAAATCCCACGCCGTAACGTCGCCACCCTTCAG	GTCGAC		CTCGAG	AA	ACTAGT	ATATATGCGCCTCATCCTGC	GTTTTAGAGCTAGAAATAGCAAG	ACTTGAATTTCGAGA		4	3
TCCGTATGGGCCTCTGAGGAGGTTCTCGATCGAATGTGGCAATTACTCGTGCGAAAGTTGGCATCCTGTGCATCATGTCCGACCGTGATCTGTACGACAAACTGCAGTTTACGAGCCTGGAAATTCCGCGCCGCAATGTCGCTACGCTGCAAGTCGACCTCGAGAAACTAGTTACTCGCTCCCTATCAGAGAGTTTTAGAGCTAGAAATAGCAAGAACACTTCGATTGAC		TCCGTATGGGCCTCT	GAGGAGGTTCTCGATCG	AATGTGGCAATTACTCGTGCGAAAGTTGGCATCCTGTGCATCATGTCCGACCGTGATCTGTACGACAAACTGCAGTTTACGAGCCTGGAAATTCCGCGCCGCAATGTCGCTACGCTGCAA	GTCGAC		CTCGAG	AA	ACTAGT	TACTCGCTCCCTATCAGAGA	GTTTTAGAGCTAGAAATAGCAAG	AACACTTCGATTGAC		4	4
CAGACATTACCCGTTGAGGAGGTTCTCGATCGGTAATGAGCTTGAAGGAGGGGCAGATTAATGATATGATCTTGTCGCTGCTTTCCAAGGGCCGCCTGATCATTCGTGAAAATAACCGCGTAGTCATCAGTTCAGATGTACTGGTGAACAATGTCGACCTCGAGAAACTAGTTTGTGAGTTAAAACCGAGCCGTTTTAGAGCTAGAAATAGCAAGGGGTATTCCGTCACT		CAGACATTACCCGTT	GAGGAGGTTCTCGATCG	GTAATGAGCTTGAAGGAGGGGCAGATTAATGATATGATCTTGTCGCTGCTTTCCAAGGGCCGCCTGATCATTCGTGAAAATAACCGCGTAGTCATCAGTTCAGATGTACTGGTGAACAAT	GTCGAC		CTCGAG	AA	ACTAGT	TTGTGAGTTAAAACCGAGCC	GTTTTAGAGCTAGAAATAGCAAG	GGGTATTCCGTCACT		5	1
GATACCGCTTGGAGTGAGGAGGTTCTCGATCGGTCATGTCCCTGAAAGAAGGCCAAATCAATGATATGATCTTGTCCCTGTTAAGCAAAGGCCGTCTGATTATTCGCGAAAACAATCGCGTAGTGATTTCATCTGATGTGCTTGTAAATAACGTCGACCTCGAGAAACTAGTCAAATTATTGCACATCAGAGGTTTTAGAGCTAGAAATAGCAAGCCCATTTTGGGCGGT		GATACCGCTTGGAGT	GAGGAGGTTCTCGATCG	GTCATGTCCCTGAAAGAAGGCCAAATCAATGATATGATCTTGTCCCTGTTAAGCAAAGGCCGTCTGATTATTCGCGAAAACAATCGCGTAGTGATTTCATCTGATGTGCTTGTAAATAAC	GTCGAC		CTCGAG	AA	ACTAGT	CAAATTATTGCACATCAGAG	GTTTTAGAGCTAGAAATAGCAAG	CCCATTTTGGGCGGT		5	2
AGGACGTTAATCATGGAGGAGGTTCTCGATCGGTGATGAGTCTGAAGGAAGGCCAAATCAATGATATGATTCTTTCCCTGTTATCGAAAGGCCGTCTGATTATTCGTGAGAACAACCGCGTTGTCATTAGCTCGGATGTGCTGGTTAATAATGTCGACCTCGAGAAACTAGTTCGTGCACCCAAGATACCCAGTTTTAGAGCTAGAAATAGCAAGACTTGAATTTCGAGA		AGGACGTTAATCATG	GAGGAGGTTCTCGATCG	GTGATGAGTCTGAAGGAAGGCCAAATCAATGATATGATTCTTTCCCTGTTATCGAAAGGCCGTCTGATTATTCGTGAGAACAACCGCGTTGTCATTAGCTCGGATGTGCTGGTTAATAAT	GTCGAC		CTCGAG	AA	ACTAGT	TCGTGCACCCAAGATACCCA	GTTTTAGAGCTAGAAATAGCAAG	ACTTGAATTTCGAGA		5	3
TCCGTATGGGCCTCTGAGGAGGTTCTCGATCGGTGATGAGCCTGAAGGAGGGGCAGATCAATGACATGATTCTGTCACTGCTTTCAAAAGGTCGTTTAATCATCCGTGAAAACAACCGCGTGGTTATTAGTTCTGATGTTCTTGTGAACAATGTCGACCTCGAGAAACTAGTACCTGACCCCTCTAGAGCAGGTTTTAGAGCTAGAAATAGCAAGAACACTTCGATTGAC		TCCGTATGGGCCTCT	GAGGAGGTTCTCGATCG	GTGATGAGCCTGAAGGAGGGGCAGATCAATGACATGATTCTGTCACTGCTTTCAAAAGGTCGTTTAATCATCCGTGAAAACAACCGCGTGGTTATTAGTTCTGATGTTCTTGTGAACAAT	GTCGAC		CTCGAG	AA	ACTAGT	ACCTGACCCCTCTAGAGCAG	GTTTTAGAGCTAGAAATAGCAAG	AACACTTCGATTGAC		5	4
CAGACATTACCCGTTGAGGAGGTTCTCGATCGGACGAGCTGACAGGGCACATGCTTGACATGTATTCGGTCATGCTCACCAACGATAACACAAGCCGCTACTGGGAACCAGAATTTTATGAAGCGATGTATACCCCGCATACAGTCCTTCAGGTCGACCTCGAGAAACTAGTTATGTGAGCCCAACCTAAAGGTTTTAGAGCTAGAAATAGCAAGGGGTATTCCGTCACT		CAGACATTACCCGTT	GAGGAGGTTCTCGATCG	GACGAGCTGACAGGGCACATGCTTGACATGTATTCGGTCATGCTCACCAACGATAACACAAGCCGCTACTGGGAACCAGAATTTTATGAAGCGATGTATACCCCGCATACAGTCCTTCAG	GTCGAC		CTCGAG	AA	ACTAGT	TATGTGAGCCCAACCTAAAG	GTTTTAGAGCTAGAAATAGCAAG	GGGTATTCCGTCACT		6	1
GATACCGCTTGGAGTGAGGAGGTTCTCGATCGGACGAACTGACAGGCCACATGCTGGACATGTATAGTGTAATGCTGACTAATGATAATACGTCCCGCTATTGGGAGCCGGAATTTTATGAGGCAATGTATACGCCGCATACCGTTCTCCAGGTCGACCTCGAGAAACTAGTTGAACATTTGTGAGTCATCGGTTTTAGAGCTAGAAATAGCAAGCCCATTTTGGGCGGT		GATACCGCTTGGAGT	GAGGAGGTTCTCGATCG	GACGAACTGACAGGCCACATGCTGGACATGTATAGTGTAATGCTGACTAATGATAATACGTCCCGCTATTGGGAGCCGGAATTTTATGAGGCAATGTATACGCCGCATACCGTTCTCCAG	GTCGAC		CTCGAG	AA	ACTAGT	TGAACATTTGTGAGTCATCG	GTTTTAGAGCTAGAAATAGCAAG	CCCATTTTGGGCGGT		6	2
AGGACGTTAATCATGGAGGAGGTTCTCGATCGGATGAGTTGACAGGCCACATGCTGGACATGTACTCGGTAATGCTGACCAACGACAATACCAGCCGCTATTGGGAACCGGAGTTCTATGAAGCTATGTATACACCTCACACGGTGCTCCAGGTCGACCTCGAGAAACTAGTCGAAATAGAACATAGCGCAAGTTTTAGAGCTAGAAATAGCAAGACTTGAATTTCGAGA		AGGACGTTAATCATG	GAGGAGGTTCTCGATCG	GATGAGTTGACAGGCCACATGCTGGACATGTACTCGGTAATGCTGACCAACGACAATACCAGCCGCTATTGGGAACCGGAGTTCTATGAAGCTATGTATACACCTCACACGGTGCTCCAG	GTCGAC		CTCGAG	AA	ACTAGT	CGAAATAGAACATAGCGCAA	GTTTTAGAGCTAGAAATAGCAAG	ACTTGAATTTCGAGA		6	3
TCCGTATGGGCCTCTGAGGAGGTTCTCGATCGGATGAATTGACTGGGCACATGCTGGATATGTATTCTGTGATGTTGACAAACGACAACACCAGCCGTTATTGGGAGCCGGAGTTTTATGAAGCCATGTATACACCGCACACCGTATTACAAGTCGACCTCGAGAAACTAGTCCTTTGATTACACCGAGATGGTTTTAGAGCTAGAAATAGCAAGAACACTTCGATTGAC		TCCGTATGGGCCTCT	GAGGAGGTTCTCGATCG	GATGAATTGACTGGGCACATGCTGGATATGTATTCTGTGATGTTGACAAACGACAACACCAGCCGTTATTGGGAGCCGGAGTTTTATGAAGCCATGTATACACCGCACACCGTATTACAA	GTCGAC		CTCGAG	AA	ACTAGT	CCTTTGATTACACCGAGATG	GTTTTAGAGCTAGAAATAGCAAG	AACACTTCGATTGAC		6	4
CAGACATTACCCGTTGAGGAGGTTCTCGATCGAAGTCACAGGATCTCTCTGTCGTAAGTAAAGTAGTCAAAGTAACAATTGACTACACGGAAATCTCATTTATGCTCTGGTGTAAGGACGGTCACGTAGAAACGTTCTATCCTAAACTGCAAGTCGACCTCGAGAAACTAGTAGATTTATCGACTGTGCATAGTTTTAGAGCTAGAAATAGCAAGGGGTATTCCGTCACT		CAGACATTACCCGTT	GAGGAGGTTCTCGATCG	AAGTCACAGGATCTCTCTGTCGTAAGTAAAGTAGTCAAAGTAACAATTGACTACACGGAAATCTCATTTATGCTCTGGTGTAAGGACGGTCACGTAGAAACGTTCTATCCTAAACTGCAA	GTCGAC		CTCGAG	AA	ACTAGT	AGATTTATCGACTGTGCATA	GTTTTAGAGCTAGAAATAGCAAG	GGGTATTCCGTCACT		8	1
GATACCGCTTGGAGTGAGGAGGTTCTCGATCGAAGTCTCAGGACCTGAGTGTTGTCAGCAAGGTTGTAAAGGTCACCATTGACTATACTGAAATTAGTTTTATGCTTTGGTGCAAGGATGGCCACGTAGAAACATTTTACCCGAAACTGCAAGTCGACCTCGAGAAACTAGTTCCCAGTTACACGAGACTTGGTTTTAGAGCTAGAAATAGCAAGCCCATTTTGGGCGGT		GATACCGCTTGGAGT	GAGGAGGTTCTCGATCG	AAGTCTCAGGACCTGAGTGTTGTCAGCAAGGTTGTAAAGGTCACCATTGACTATACTGAAATTAGTTTTATGCTTTGGTGCAAGGATGGCCACGTAGAAACATTTTACCCGAAACTGCAA	GTCGAC		CTCGAG	AA	ACTAGT	TCCCAGTTACACGAGACTTG	GTTTTAGAGCTAGAAATAGCAAG	CCCATTTTGGGCGGT		8	2
AGGACGTTAATCATGGAGGAGGTTCTCGATCGAAATCGCAGGATCTGTCAGTCGTTAGCAAAGTTGTGAAAGTGACCATCGACTACACAGAGATCTCTTTCATGCTGTGGTGCAAAGATGGGCACGTGGAAACCTTTTACCCGAAACTGCAGGTCGACCTCGAGAAACTAGTTACCGTTGCGTGCAAGTGTAGTTTTAGAGCTAGAAATAGCAAGACTTGAATTTCGAGA		AGGACGTTAATCATG	GAGGAGGTTCTCGATCG	AAATCGCAGGATCTGTCAGTCGTTAGCAAAGTTGTGAAAGTGACCATCGACTACACAGAGATCTCTTTCATGCTGTGGTGCAAAGATGGGCACGTGGAAACCTTTTACCCGAAACTGCAG	GTCGAC		CTCGAG	AA	ACTAGT	TACCGTTGCGTGCAAGTGTA	GTTTTAGAGCTAGAAATAGCAAG	ACTTGAATTTCGAGA		8	3
TCCGTATGGGCCTCTGAGGAGGTTCTCGATCGAAATCTCAGGATCTGTCTGTGGTTAGCAAAGTAGTGAAAGTGACGATCGACTATACCGAAATTTCCTTTATGCTTTGGTGTAAGGACGGCCATGTAGAAACCTTTTATCCAAAACTGCAGGTCGACCTCGAGAAACTAGTCGAGCATGCAAGAAGCGAAGGTTTTAGAGCTAGAAATAGCAAGAACACTTCGATTGAC		TCCGTATGGGCCTCT	GAGGAGGTTCTCGATCG	AAATCTCAGGATCTGTCTGTGGTTAGCAAAGTAGTGAAAGTGACGATCGACTATACCGAAATTTCCTTTATGCTTTGGTGTAAGGACGGCCATGTAGAAACCTTTTATCCAAAACTGCAG	GTCGAC		CTCGAG	AA	ACTAGT	CGAGCATGCAAGAAGCGAAG	GTTTTAGAGCTAGAAATAGCAAG	AACACTTCGATTGAC		8	4
CAGACATTACCCGTTGAGGAGGTTCTCGATCGGCCAATGAATATCGTTTGTATCTTGATGCATATAATATGATGATCTCAGCTGGCTTTTCTTTGTGGGTCTACAAACAATTTGATACGTATAATTTATGGAACACATTTACGCGCCTTCAGGTCGACCTCGAGAAACTAGTTACGTATGATAAAGCACTCAGTTTTAGAGCTAGAAATAGCAAGGGGTATTCCGTCACT		CAGACATTACCCGTT	GAGGAGGTTCTCGATCG	GCCAATGAATATCGTTTGTATCTTGATGCATATAATATGATGATCTCAGCTGGCTTTTCTTTGTGGGTCTACAAACAATTTGATACGTATAATTTATGGAACACATTTACGCGCCTTCAG	GTCGAC		CTCGAG	AA	ACTAGT	TACGTATGATAAAGCACTCA	GTTTTAGAGCTAGAAATAGCAAG	GGGTATTCCGTCACT		12	1
GATACCGCTTGGAGTGAGGAGGTTCTCGATCGGCCAACGAATACCGCCTGTATCTTGACGCGTATAATATGATGATTAGCGCAGGCTTCTCACTGTGGGTTTACAAACAGTTCGATACCTATAACCTCTGGAACACATTCACCCGTCTGCAGGTCGACCTCGAGAAACTAGTCCAGCCCGTTCGTAACAATTGTTTTAGAGCTAGAAATAGCAAGCCCATTTTGGGCGGT		GATACCGCTTGGAGT	GAGGAGGTTCTCGATCG	GCCAACGAATACCGCCTGTATCTTGACGCGTATAATATGATGATTAGCGCAGGCTTCTCACTGTGGGTTTACAAACAGTTCGATACCTATAACCTCTGGAACACATTCACCCGTCTGCAG	GTCGAC		CTCGAG	AA	ACTAGT	CCAGCCCGTTCGTAACAATT	GTTTTAGAGCTAGAAATAGCAAG	CCCATTTTGGGCGGT		12	2
AGGACGTTAATCATGGAGGAGGTTCTCGATCGGCGAACGAGTACCGTTTGTATTTAGATGCGTATAATATGATGATCAGCGCAGGGTTCTCCCTTTGGGTGTATAAACAATTTGATACATATAACTTATGGAACACCTTTACTCGTCTGCAGGTCGACCTCGAGAAACTAGTGCATCAGACGCCAAACAACAGTTTTAGAGCTAGAAATAGCAAGACTTGAATTTCGAGA		AGGACGTTAATCATG	GAGGAGGTTCTCGATCG	GCGAACGAGTACCGTTTGTATTTAGATGCGTATAATATGATGATCAGCGCAGGGTTCTCCCTTTGGGTGTATAAACAATTTGATACATATAACTTATGGAACACCTTTACTCGTCTGCAG	GTCGAC		CTCGAG	AA	ACTAGT	GCATCAGACGCCAAACAACA	GTTTTAGAGCTAGAAATAGCAAG	ACTTGAATTTCGAGA		12	3
TCCGTATGGGCCTCTGAGGAGGTTCTCGATCGGCCAACGAATATCGTCTGTACTTAGACGCCTACAACATGATGATCAGCGCAGGCTTCTCTTTGTGGGTCTACAAGCAGTTCGACACATACAACTTATGGAACACTTTCACGCGCCTGCAAGTCGACCTCGAGAAACTAGTAATAAGAGATTTCAACGCAAGTTTTAGAGCTAGAAATAGCAAGAACACTTCGATTGAC		TCCGTATGGGCCTCT	GAGGAGGTTCTCGATCG	GCCAACGAATATCGTCTGTACTTAGACGCCTACAACATGATGATCAGCGCAGGCTTCTCTTTGTGGGTCTACAAGCAGTTCGACACATACAACTTATGGAACACTTTCACGCGCCTGCAA	GTCGAC		CTCGAG	AA	ACTAGT	AATAAGAGATTTCAACGCAA	GTTTTAGAGCTAGAAATAGCAAG	AACACTTCGATTGAC		12	4
CAGACATTACCCGTTGAGGAGGTTCTCGATCGAAATCATTCGATCTGGGGGATGAATTGGGCACCGATCCGTATGAAGATTTTCAAGAGAATTGGAACACCAAACATAGTAGCGGCGTGACGCGTGAACTGATGCGCGAACTGAACGGCGGCGTCGACCTCGAGAAACTAGTCGTAGTATGACTAGAGTCCAGTTTTAGAGCTAGAAATAGCAAGGGGTATTCCGTCACT		CAGACATTACCCGTT	GAGGAGGTTCTCGATCG	AAATCATTCGATCTGGGGGATGAATTGGGCACCGATCCGTATGAAGATTTTCAAGAGAATTGGAACACCAAACATAGTAGCGGCGTGACGCGTGAACTGATGCGCGAACTGAACGGCGGC	GTCGAC		CTCGAG	AA	ACTAGT	CGTAGTATGACTAGAGTCCA	GTTTTAGAGCTAGAAATAGCAAG	GGGTATTCCGTCACT		15	1
GATACCGCTTGGAGTGAGGAGGTTCTCGATCGAAGTCTTTTGATCTGGGGGATGAACTGGGTACCGACCCGTACGAAGATTTTCAGGAAAACTGGAATACAAAGCATAGTTCAGGCGTTACTCGTGAACTTATGCGCGAACTGAATGGCGGCGTCGACCTCGAGAAACTAGTAAGTTATGAGCCGATCTCGTGTTTTAGAGCTAGAAATAGCAAGCCCATTTTGGGCGGT		GATACCGCTTGGAGT	GAGGAGGTTCTCGATCG	AAGTCTTTTGATCTGGGGGATGAACTGGGTACCGACCCGTACGAAGATTTTCAGGAAAACTGGAATACAAAGCATAGTTCAGGCGTTACTCGTGAACTTATGCGCGAACTGAATGGCGGC	GTCGAC		CTCGAG	AA	ACTAGT	AAGTTATGAGCCGATCTCGT	GTTTTAGAGCTAGAAATAGCAAG	CCCATTTTGGGCGGT		15	2
AGGACGTTAATCATGGAGGAGGTTCTCGATCGAAATCCTTTGACCTGGGTGACGAACTGGGGACGGATCCGTATGAGGATTTTCAGGAAAACTGGAATACGAAGCATTCAAGCGGTGTTACCCGTGAATTAATGCGCGAATTAAATGGTGGTGTCGACCTCGAGAAACTAGTTCCTCTAGTACGTGATGTTAGTTTTAGAGCTAGAAATAGCAAGACTTGAATTTCGAGA		AGGACGTTAATCATG	GAGGAGGTTCTCGATCG	AAATCCTTTGACCTGGGTGACGAACTGGGGACGGATCCGTATGAGGATTTTCAGGAAAACTGGAATACGAAGCATTCAAGCGGTGTTACCCGTGAATTAATGCGCGAATTAAATGGTGGT	GTCGAC		CTCGAG	AA	ACTAGT	TCCTCTAGTACGTGATGTTA	GTTTTAGAGCTAGAAATAGCAAG	ACTTGAATTTCGAGA		15	3
TCCGTATGGGCCTCTGAGGAGGTTCTCGATCGAAATCGTTTGATCTCGGTGATGAACTCGGCACTGACCCGTATGAAGATTTCCAGGAAAATTGGAATACGAAACACAGTTCGGGCGTGACCCGCGAATTAATGCGCGAACTCAACGGCGGTGTCGACCTCGAGAAACTAGTCATCTATACTACATCTGTCTGTTTTAGAGCTAGAAATAGCAAGAACACTTCGATTGAC		TCCGTATGGGCCTCT	GAGGAGGTTCTCGATCG	AAATCGTTTGATCTCGGTGATGAACTCGGCACTGACCCGTATGAAGATTTCCAGGAAAATTGGAATACGAAACACAGTTCGGGCGTGACCCGCGAATTAATGCGCGAACTCAACGGCGGT	GTCGAC		CTCGAG	AA	ACTAGT	CATCTATACTACATCTGTCT	GTTTTAGAGCTAGAAATAGCAAG	AACACTTCGATTGAC		15	4
CAGACATTACCCGTTGAGGAGGTTCTCGATCGATGGATCCAAAAATTTCTGAAATGCATCCGGCGCTTCGTCTGGTCGATCCGCAGATCCAACTGGCAGTCACACGTATGGAAAATGCCGTCGGGCGTGACCAGAACAACGTTGGTCCGAAAGTCGACCTCGAGAAACTAGTAGCTATCTCCCAAACCGTTAGTTTTAGAGCTAGAAATAGCAAGGGGTATTCCGTCACT		CAGACATTACCCGTT	GAGGAGGTTCTCGATCG	ATGGATCCAAAAATTTCTGAAATGCATCCGGCGCTTCGTCTGGTCGATCCGCAGATCCAACTGGCAGTCACACGTATGGAAAATGCCGTCGGGCGTGACCAGAACAACGTTGGTCCGAAA	GTCGAC		CTCGAG	AA	ACTAGT	AGCTATCTCCCAAACCGTTA	GTTTTAGAGCTAGAAATAGCAAG	GGGTATTCCGTCACT		16	1
GATACCGCTTGGAGTGAGGAGGTTCTCGATCGATGGACCCGAAAATTTCTGAGATGCATCCGGCCCTGCGCCTGGTCGATCCTCAGATCCAGCTCGCAGTGACCCGTATGGAAAATGCGGTGGGTCGTGACCAGAATAATGTGGGCCCTAAAGTCGACCTCGAGAAACTAGTCGCAGCATGACCTCACAAGTGTTTTAGAGCTAGAAATAGCAAGCCCATTTTGGGCGGT		GATACCGCTTGGAGT	GAGGAGGTTCTCGATCG	ATGGACCCGAAAATTTCTGAGATGCATCCGGCCCTGCGCCTGGTCGATCCTCAGATCCAGCTCGCAGTGACCCGTATGGAAAATGCGGTGGGTCGTGACCAGAATAATGTGGGCCCTAAA	GTCGAC		CTCGAG	AA	ACTAGT	CGCAGCATGACCTCACAAGT	GTTTTAGAGCTAGAAATAGCAAG	CCCATTTTGGGCGGT		16	2
AGGACGTTAATCATGGAGGAGGTTCTCGATCGATGGACCCAAAAATTTCCGAAATGCATCCAGCTCTTCGTCTGGTGGACCCGCAAATCCAACTTGCTGTGACCCGTATGGAGAATGCCGTCGGGCGCGACCAGAACAACGTGGGTCCGAAGGTCGACCTCGAGAAACTAGTGAAGAAACATGCCGTTTTCCGTTTTAGAGCTAGAAATAGCAAGACTTGAATTTCGAGA		AGGACGTTAATCATG	GAGGAGGTTCTCGATCG	ATGGACCCAAAAATTTCCGAAATGCATCCAGCTCTTCGTCTGGTGGACCCGCAAATCCAACTTGCTGTGACCCGTATGGAGAATGCCGTCGGGCGCGACCAGAACAACGTGGGTCCGAAG	GTCGAC		CTCGAG	AA	ACTAGT	GAAGAAACATGCCGTTTTCC	GTTTTAGAGCTAGAAATAGCAAG	ACTTGAATTTCGAGA		16	3
TCCGTATGGGCCTCTGAGGAGGTTCTCGATCGATGGATCCGAAAATTTCAGAAATGCACCCGGCACTGCGTCTCGTCGATCCTCAAATTCAGCTTGCAGTCACTCGCATGGAAAACGCCGTCGGTCGCGATCAGAACAACGTTGGCCCAAAGGTCGACCTCGAGAAACTAGTATCTACCGTGAAGACGCCAAGTTTTAGAGCTAGAAATAGCAAGAACACTTCGATTGAC		TCCGTATGGGCCTCT	GAGGAGGTTCTCGATCG	ATGGATCCGAAAATTTCAGAAATGCACCCGGCACTGCGTCTCGTCGATCCTCAAATTCAGCTTGCAGTCACTCGCATGGAAAACGCCGTCGGTCGCGATCAGAACAACGTTGGCCCAAAG	GTCGAC		CTCGAG	AA	ACTAGT	ATCTACCGTGAAGACGCCAA	GTTTTAGAGCTAGAAATAGCAAG	AACACTTCGATTGAC		16	4
CAGACATTACCCGTTGAGGAGGTTCTCGATCGGTGGGTCCAAAAGTTTACCCGATCATCCTGCGCCTTGGGAGCCCACTCTCCCTGAATATGGCTCGTAAAACCCTGAATAGTTTAGAAGATAAAGCGTTTCAATTAACGCCGATTGCAGTGGTCGACCTCGAGAAACTAGTGTCCGCTGTTCAAACTATTTGTTTTAGAGCTAGAAATAGCAAGGGGTATTCCGTCACT		CAGACATTACCCGTT	GAGGAGGTTCTCGATCG	GTGGGTCCAAAAGTTTACCCGATCATCCTGCGCCTTGGGAGCCCACTCTCCCTGAATATGGCTCGTAAAACCCTGAATAGTTTAGAAGATAAAGCGTTTCAATTAACGCCGATTGCAGTG	GTCGAC		CTCGAG	AA	ACTAGT	GTCCGCTGTTCAAACTATTT	GTTTTAGAGCTAGAAATAGCAAG	GGGTATTCCGTCACT		17	1
GATACCGCTTGGAGTGAGGAGGTTCTCGATCGGTCGGCCCGAAGGTCTATCCTATTATCCTGCGCTTAGGCAGCCCGCTGAGCCTGAACATGGCGCGCAAAACGCTCAACTCGTTGGAAGACAAAGCTTTCCAGCTGACACCGATCGCCGTAGTCGACCTCGAGAAACTAGTAAACCGTATGTGACGATTCAGTTTTAGAGCTAGAAATAGCAAGCCCATTTTGGGCGGT		GATACCGCTTGGAGT	GAGGAGGTTCTCGATCG	GTCGGCCCGAAGGTCTATCCTATTATCCTGCGCTTAGGCAGCCCGCTGAGCCTGAACATGGCGCGCAAAACGCTCAACTCGTTGGAAGACAAAGCTTTCCAGCTGACACCGATCGCCGTA	GTCGAC		CTCGAG	AA	ACTAGT	AAACCGTATGTGACGATTCA	GTTTTAGAGCTAGAAATAGCAAG	CCCATTTTGGGCGGT		17	2
AGGACGTTAATCATGGAGGAGGTTCTCGATCGGTTGGTCCAAAGGTATATCCTATTATCCTGCGCCTTGGTTCTCCTCTGAGCCTGAATATGGCTCGTAAAACCCTGAATAGTTTAGAAGATAAAGCTTTCCAGCTGACTCCGATCGCGGTTGTCGACCTCGAGAAACTAGTCGATCTGAGAGATCAATTCCGTTTTAGAGCTAGAAATAGCAAGACTTGAATTTCGAGA		AGGACGTTAATCATG	GAGGAGGTTCTCGATCG	GTTGGTCCAAAGGTATATCCTATTATCCTGCGCCTTGGTTCTCCTCTGAGCCTGAATATGGCTCGTAAAACCCTGAATAGTTTAGAAGATAAAGCTTTCCAGCTGACTCCGATCGCGGTT	GTCGAC		CTCGAG	AA	ACTAGT	CGATCTGAGAGATCAATTCC	GTTTTAGAGCTAGAAATAGCAAG	ACTTGAATTTCGAGA		17	3
TCCGTATGGGCCTCTGAGGAGGTTCTCGATCGGTTGGCCCGAAAGTCTATCCTATCATTCTTCGTCTGGGCAGCCCTTTATCTTTAAACATGGCGCGTAAAACCTTAAACAGCCTGGAAGACAAAGCGTTTCAGTTAACGCCGATCGCAGTTGTCGACCTCGAGAAACTAGTGTATACCCACGTAACAATATGTTTTAGAGCTAGAAATAGCAAGAACACTTCGATTGAC		TCCGTATGGGCCTCT	GAGGAGGTTCTCGATCG	GTTGGCCCGAAAGTCTATCCTATCATTCTTCGTCTGGGCAGCCCTTTATCTTTAAACATGGCGCGTAAAACCTTAAACAGCCTGGAAGACAAAGCGTTTCAGTTAACGCCGATCGCAGTT	GTCGAC		CTCGAG	AA	ACTAGT	GTATACCCACGTAACAATAT	GTTTTAGAGCTAGAAATAGCAAG	AACACTTCGATTGAC		17	4
CAGACATTACCCGTTGAGGAGGTTCTCGATCGCGCAAGACACTGAACTCCCTCGAAGATAAAGCTTTTCAGCTGACTCCGATCGCCGTGCAGATGACGAAACTGGCAACCACAGAAGAACTGCCAGATGAATTTGTTGTGGTTACTGTAAAAGTCGACCTCGAGAAACTAGTATTTCACTGCAAGACCCGAGGTTTTAGAGCTAGAAATAGCAAGGGGTATTCCGTCACT		CAGACATTACCCGTT	GAGGAGGTTCTCGATCG	CGCAAGACACTGAACTCCCTCGAAGATAAAGCTTTTCAGCTGACTCCGATCGCCGTGCAGATGACGAAACTGGCAACCACAGAAGAACTGCCAGATGAATTTGTTGTGGTTACTGTAAAA	GTCGAC		CTCGAG	AA	ACTAGT	ATTTCACTGCAAGACCCGAG	GTTTTAGAGCTAGAAATAGCAAG	GGGTATTCCGTCACT		18	1
GATACCGCTTGGAGTGAGGAGGTTCTCGATCGCGTAAAACTCTGAACAGCCTGGAAGACAAGGCCTTTCAACTGACGCCGATTGCAGTGCAGATGACAAAACTCGCGACAACAGAAGAACTGCCAGATGAATTTGTGGTCGTTACGGTTAAAGTCGACCTCGAGAAACTAGTTTAAGCACAGATCCGACTGCGTTTTAGAGCTAGAAATAGCAAGCCCATTTTGGGCGGT		GATACCGCTTGGAGT	GAGGAGGTTCTCGATCG	CGTAAAACTCTGAACAGCCTGGAAGACAAGGCCTTTCAACTGACGCCGATTGCAGTGCAGATGACAAAACTCGCGACAACAGAAGAACTGCCAGATGAATTTGTGGTCGTTACGGTTAAA	GTCGAC		CTCGAG	AA	ACTAGT	TTAAGCACAGATCCGACTGC	GTTTTAGAGCTAGAAATAGCAAG	CCCATTTTGGGCGGT		18	2
AGGACGTTAATCATGGAGGAGGTTCTCGATCGCGTAAAACACTGAACTCTTTAGAAGATAAAGCGTTTCAACTGACCCCGATTGCAGTACAGATGACCAAGCTCGCAACGACAGAAGAACTGCCGGATGAATTTGTGGTTGTTACGGTGAAAGTCGACCTCGAGAAACTAGTAGCCCCTATCCCTTTGACTCGTTTTAGAGCTAGAAATAGCAAGACTTGAATTTCGAGA		AGGACGTTAATCATG	GAGGAGGTTCTCGATCG	CGTAAAACACTGAACTCTTTAGAAGATAAAGCGTTTCAACTGACCCCGATTGCAGTACAGATGACCAAGCTCGCAACGACAGAAGAACTGCCGGATGAATTTGTGGTTGTTACGGTGAAA	GTCGAC		CTCGAG	AA	ACTAGT	AGCCCCTATCCCTTTGACTC	GTTTTAGAGCTAGAAATAGCAAG	ACTTGAATTTCGAGA		18	3
TCCGTATGGGCCTCTGAGGAGGTTCTCGATCGCGCAAAACCCTTAACTCGCTCGAAGACAAAGCATTTCAACTGACGCCGATCGCAGTCCAGATGACTAAATTAGCCACCACTGAGGAACTGCCTGATGAATTTGTGGTTGTAACCGTCAAGGTCGACCTCGAGAAACTAGTGACTACCCGCACACTGCTCTGTTTTAGAGCTAGAAATAGCAAGAACACTTCGATTGAC		TCCGTATGGGCCTCT	GAGGAGGTTCTCGATCG	CGCAAAACCCTTAACTCGCTCGAAGACAAAGCATTTCAACTGACGCCGATCGCAGTCCAGATGACTAAATTAGCCACCACTGAGGAACTGCCTGATGAATTTGTGGTTGTAACCGTCAAG	GTCGAC		CTCGAG	AA	ACTAGT	GACTACCCGCACACTGCTCT	GTTTTAGAGCTAGAAATAGCAAG	AACACTTCGATTGAC		18	4
CAGACATTACCCGTTGAGGAGGTTCTCGATCGATGCTGCAGTCATGCTATAATTTCCTGAAAGAGCAGCATTGTCAAAAGGCGTCCACACAGAAAGGCGCGGAAGCGGCCGTGAAGCCGCTGCTGGTGCCACATCATGTGGTGGCCACCGTGGTCGACCTCGAGAAACTAGTACGTTTAATCAACCGTAGCTGTTTTAGAGCTAGAAATAGCAAGGGGTATTCCGTCACT		CAGACATTACCCGTT	GAGGAGGTTCTCGATCG	ATGCTGCAGTCATGCTATAATTTCCTGAAAGAGCAGCATTGTCAAAAGGCGTCCACACAGAAAGGCGCGGAAGCGGCCGTGAAGCCGCTGCTGGTGCCACATCATGTGGTGGCCACCGTG	GTCGAC		CTCGAG	AA	ACTAGT	ACGTTTAATCAACCGTAGCT	GTTTTAGAGCTAGAAATAGCAAG	GGGTATTCCGTCACT		19	1
GATACCGCTTGGAGTGAGGAGGTTCTCGATCGATGTTACAGTCTTGCTACAATTTTCTCAAAGAACAACACTGTCAGAAGGCTTCCACGCAGAAAGGTGCTGAAGCCGCAGTCAAACCGCTGCTCGTACCACATCACGTCGTGGCGACAGTGGTCGACCTCGAGAAACTAGTGTTCCACGCTACCCCGCTATGTTTTAGAGCTAGAAATAGCAAGCCCATTTTGGGCGGT		GATACCGCTTGGAGT	GAGGAGGTTCTCGATCG	ATGTTACAGTCTTGCTACAATTTTCTCAAAGAACAACACTGTCAGAAGGCTTCCACGCAGAAAGGTGCTGAAGCCGCAGTCAAACCGCTGCTCGTACCACATCACGTCGTGGCGACAGTG	GTCGAC		CTCGAG	AA	ACTAGT	GTTCCACGCTACCCCGCTAT	GTTTTAGAGCTAGAAATAGCAAG	CCCATTTTGGGCGGT		19	2
AGGACGTTAATCATGGAGGAGGTTCTCGATCGATGCTGCAAAGCTGTTATAACTTCCTTAAAGAACAGCACTGTCAAAAGGCAAGCACCCAGAAAGGTGCGGAAGCCGCTGTGAAACCATTACTGGTACCTCACCATGTTGTGGCGACGGTCGTCGACCTCGAGAAACTAGTGCCACCAGCGCTACATAAAGGTTTTAGAGCTAGAAATAGCAAGACTTGAATTTCGAGA		AGGACGTTAATCATG	GAGGAGGTTCTCGATCG	ATGCTGCAAAGCTGTTATAACTTCCTTAAAGAACAGCACTGTCAAAAGGCAAGCACCCAGAAAGGTGCGGAAGCCGCTGTGAAACCATTACTGGTACCTCACCATGTTGTGGCGACGGTC	GTCGAC		CTCGAG	AA	ACTAGT	GCCACCAGCGCTACATAAAG	GTTTTAGAGCTAGAAATAGCAAG	ACTTGAATTTCGAGA		19	3
TCCGTATGGGCCTCTGAGGAGGTTCTCGATCGATGTTGCAGAGCTGCTACAACTTTCTGAAAGAACAGCATTGTCAGAAAGCGTCCACCCAGAAGGGTGCTGAAGCAGCTGTCAAGCCGTTACTCGTGCCGCATCATGTAGTGGCAACCGTGGTCGACCTCGAGAAACTAGTTCGTGAGCACGTGCAAGAAAGTTTTAGAGCTAGAAATAGCAAGAACACTTCGATTGAC		TCCGTATGGGCCTCT	GAGGAGGTTCTCGATCG	ATGTTGCAGAGCTGCTACAACTTTCTGAAAGAACAGCATTGTCAGAAAGCGTCCACCCAGAAGGGTGCTGAAGCAGCTGTCAAGCCGTTACTCGTGCCGCATCATGTAGTGGCAACCGTG	GTCGAC		CTCGAG	AA	ACTAGT	TCGTGAGCACGTGCAAGAAA	GTTTTAGAGCTAGAAATAGCAAG	AACACTTCGATTGAC		19	4
CAGACATTACCCGTTGAGGAGGTTCTCGATCGCATCACGTGGTCGCTACCGTTCAGGAAATTCAACTGCAGGCGGCCGTGGGCGAACTTCTGCTGCTCGAATGGCTCGCGATGGCAGTTATGCTGCTCCTGCTCTGCTGCTGCCTCACCGACGTCGACCTCGAGAAACTAGTAGAATCGCCCAAATTCGACGGTTTTAGAGCTAGAAATAGCAAGGGGTATTCCGTCACT		CAGACATTACCCGTT	GAGGAGGTTCTCGATCG	CATCACGTGGTCGCTACCGTTCAGGAAATTCAACTGCAGGCGGCCGTGGGCGAACTTCTGCTGCTCGAATGGCTCGCGATGGCAGTTATGCTGCTCCTGCTCTGCTGCTGCCTCACCGAC	GTCGAC		CTCGAG	AA	ACTAGT	AGAATCGCCCAAATTCGACG	GTTTTAGAGCTAGAAATAGCAAG	GGGTATTCCGTCACT		20	1
GATACCGCTTGGAGTGAGGAGGTTCTCGATCGCACCATGTGGTAGCTACGGTGCAAGAAATCCAGTTACAGGCTGCAGTGGGTGAATTACTTCTGCTGGAGTGGCTTGCAATGGCAGTTATGCTGCTGCTGCTTTGTTGTTGCCTTACAGACGTCGACCTCGAGAAACTAGTAACGTACCGCTTTGAAGATAGTTTTAGAGCTAGAAATAGCAAGCCCATTTTGGGCGGT		GATACCGCTTGGAGT	GAGGAGGTTCTCGATCG	CACCATGTGGTAGCTACGGTGCAAGAAATCCAGTTACAGGCTGCAGTGGGTGAATTACTTCTGCTGGAGTGGCTTGCAATGGCAGTTATGCTGCTGCTGCTTTGTTGTTGCCTTACAGAC	GTCGAC		CTCGAG	AA	ACTAGT	AACGTACCGCTTTGAAGATA	GTTTTAGAGCTAGAAATAGCAAG	CCCATTTTGGGCGGT		20	2
AGGACGTTAATCATGGAGGAGGTTCTCGATCGCATCATGTGGTAGCAACCGTTCAAGAGATCCAGCTGCAGGCGGCAGTGGGCGAGCTGCTTTTACTCGAATGGCTGGCCATGGCTGTTATGCTGCTTCTGTTGTGCTGTTGTTTAACAGATGTCGACCTCGAGAAACTAGTACGCCTGACGTACGATATCCGTTTTAGAGCTAGAAATAGCAAGACTTGAATTTCGAGA		AGGACGTTAATCATG	GAGGAGGTTCTCGATCG	CATCATGTGGTAGCAACCGTTCAAGAGATCCAGCTGCAGGCGGCAGTGGGCGAGCTGCTTTTACTCGAATGGCTGGCCATGGCTGTTATGCTGCTTCTGTTGTGCTGTTGTTTAACAGAT	GTCGAC		CTCGAG	AA	ACTAGT	ACGCCTGACGTACGATATCC	GTTTTAGAGCTAGAAATAGCAAG	ACTTGAATTTCGAGA		20	3
TCCGTATGGGCCTCTGAGGAGGTTCTCGATCGCACCATGTTGTGGCCACCGTTCAGGAGATCCAGCTCCAGGCGGCCGTCGGTGAACTTCTCCTGCTGGAATGGCTTGCAATGGCGGTCATGCTGTTACTGCTGTGTTGCTGTCTGACCGATGTCGACCTCGAGAAACTAGTGCTCGTCCTAACTGTCAGTAGTTTTAGAGCTAGAAATAGCAAGAACACTTCGATTGAC		TCCGTATGGGCCTCT	GAGGAGGTTCTCGATCG	CACCATGTTGTGGCCACCGTTCAGGAGATCCAGCTCCAGGCGGCCGTCGGTGAACTTCTCCTGCTGGAATGGCTTGCAATGGCGGTCATGCTGTTACTGCTGTGTTGCTGTCTGACCGAT	GTCGAC		CTCGAG	AA	ACTAGT	GCTCGTCCTAACTGTCAGTA	GTTTTAGAGCTAGAAATAGCAAG	AACACTTCGATTGAC		20	4
CAGACATTACCCGTTGAGGAGGTTCTCGATCGATGTTCGTCTTTCTGGTCCTGCTGCCGCTGGTATCGTCTCAGTGTGTAAATTTGACTACCCGTACACAATTACCGCCGGCCTATACTAATAGCTTCACCCGCGGTGTTTATTACCCGGATGTCGACCTCGAGAAACTAGTAGTATTCCCGCTTGCTCCAAGTTTTAGAGCTAGAAATAGCAAGGGGTATTCCGTCACT		CAGACATTACCCGTT	GAGGAGGTTCTCGATCG	ATGTTCGTCTTTCTGGTCCTGCTGCCGCTGGTATCGTCTCAGTGTGTAAATTTGACTACCCGTACACAATTACCGCCGGCCTATACTAATAGCTTCACCCGCGGTGTTTATTACCCGGAT	GTCGAC		CTCGAG	AA	ACTAGT	AGTATTCCCGCTTGCTCCAA	GTTTTAGAGCTAGAAATAGCAAG	GGGTATTCCGTCACT		21	1
GATACCGCTTGGAGTGAGGAGGTTCTCGATCGATGTTTGTCTTTTTAGTACTGCTGCCGCTTGTGAGTTCCCAATGCGTGAACCTGACCACACGCACTCAATTACCGCCGGCGTACACCAATTCGTTTACGCGCGGTGTCTATTACCCAGACGTCGACCTCGAGAAACTAGTAAACGACAGTAAATCCTCCAGTTTTAGAGCTAGAAATAGCAAGCCCATTTTGGGCGGT		GATACCGCTTGGAGT	GAGGAGGTTCTCGATCG	ATGTTTGTCTTTTTAGTACTGCTGCCGCTTGTGAGTTCCCAATGCGTGAACCTGACCACACGCACTCAATTACCGCCGGCGTACACCAATTCGTTTACGCGCGGTGTCTATTACCCAGAC	GTCGAC		CTCGAG	AA	ACTAGT	AAACGACAGTAAATCCTCCA	GTTTTAGAGCTAGAAATAGCAAG	CCCATTTTGGGCGGT		21	2
AGGACGTTAATCATGGAGGAGGTTCTCGATCGATGTTTGTGTTTTTAGTGCTGCTGCCACTGGTGAGTTCGCAGTGCGTTAATTTGACGACGCGTACCCAGCTGCCGCCGGCGTACACAAATTCGTTTACACGTGGTGTCTATTATCCAGATGTCGACCTCGAGAAACTAGTACGTACTGTCTGATTTAGTGGTTTTAGAGCTAGAAATAGCAAGACTTGAATTTCGAGA		AGGACGTTAATCATG	GAGGAGGTTCTCGATCG	ATGTTTGTGTTTTTAGTGCTGCTGCCACTGGTGAGTTCGCAGTGCGTTAATTTGACGACGCGTACCCAGCTGCCGCCGGCGTACACAAATTCGTTTACACGTGGTGTCTATTATCCAGAT	GTCGAC		CTCGAG	AA	ACTAGT	ACGTACTGTCTGATTTAGTG	GTTTTAGAGCTAGAAATAGCAAG	ACTTGAATTTCGAGA		21	3
TCCGTATGGGCCTCTGAGGAGGTTCTCGATCGATGTTCGTTTTTCTGGTCTTATTACCATTAGTATCGTCCCAGTGCGTAAACCTGACAACTCGCACCCAGCTGCCTCCGGCCTACACCAATTCGTTCACCCGTGGTGTGTATTATCCTGATGTCGACCTCGAGAAACTAGTACGCCCATTTCACACCGATGGTTTTAGAGCTAGAAATAGCAAGAACACTTCGATTGAC		TCCGTATGGGCCTCT	GAGGAGGTTCTCGATCG	ATGTTCGTTTTTCTGGTCTTATTACCATTAGTATCGTCCCAGTGCGTAAACCTGACAACTCGCACCCAGCTGCCTCCGGCCTACACCAATTCGTTCACCCGTGGTGTGTATTATCCTGAT	GTCGAC		CTCGAG	AA	ACTAGT	ACGCCCATTTCACACCGATG	GTTTTAGAGCTAGAAATAGCAAG	AACACTTCGATTGAC		21	4
CAGACATTACCCGTTGAGGAGGTTCTCGATCGTATTACCCAGATAAGGTTTTCCGTAGTAGCGTACTGCATAGCACACAAGATCTCTTCTTGCCGTTTTTCAGTAACGTGACATGGTTTCATGCCATTCATGTGTCTGGCACTAACGGCACGGTCGACCTCGAGAAACTAGTATGTCTCAAGTTAATTTACCGTTTTAGAGCTAGAAATAGCAAGGGGTATTCCGTCACT		CAGACATTACCCGTT	GAGGAGGTTCTCGATCG	TATTACCCAGATAAGGTTTTCCGTAGTAGCGTACTGCATAGCACACAAGATCTCTTCTTGCCGTTTTTCAGTAACGTGACATGGTTTCATGCCATTCATGTGTCTGGCACTAACGGCACG	GTCGAC		CTCGAG	AA	ACTAGT	ATGTCTCAAGTTAATTTACC	GTTTTAGAGCTAGAAATAGCAAG	GGGTATTCCGTCACT		22	1
GATACCGCTTGGAGTGAGGAGGTTCTCGATCGTATTACCCAGATAAGGTGTTTCGTTCAAGTGTCCTGCACTCCACCCAGGACCTGTTCTTGCCGTTTTTCTCTAATGTAACGTGGTTTCATGCAATCCACGTGTCGGGCACAAACGGGACCGTCGACCTCGAGAAACTAGTCTTGATGTGACCAGAGTCAGGTTTTAGAGCTAGAAATAGCAAGCCCATTTTGGGCGGT		GATACCGCTTGGAGT	GAGGAGGTTCTCGATCG	TATTACCCAGATAAGGTGTTTCGTTCAAGTGTCCTGCACTCCACCCAGGACCTGTTCTTGCCGTTTTTCTCTAATGTAACGTGGTTTCATGCAATCCACGTGTCGGGCACAAACGGGACC	GTCGAC		CTCGAG	AA	ACTAGT	CTTGATGTGACCAGAGTCAG	GTTTTAGAGCTAGAAATAGCAAG	CCCATTTTGGGCGGT		22	2
AGGACGTTAATCATGGAGGAGGTTCTCGATCGTATTATCCTGACAAAGTGTTCCGTAGCTCTGTTCTGCATAGCACACAGGACCTGTTCCTGCCGTTCTTCTCAAATGTGACATGGTTTCATGCTATCCATGTCTCCGGCACTAATGGCACGGTCGACCTCGAGAAACTAGTCGTGACACAGCATAAAAGACGTTTTAGAGCTAGAAATAGCAAGACTTGAATTTCGAGA		AGGACGTTAATCATG	GAGGAGGTTCTCGATCG	TATTATCCTGACAAAGTGTTCCGTAGCTCTGTTCTGCATAGCACACAGGACCTGTTCCTGCCGTTCTTCTCAAATGTGACATGGTTTCATGCTATCCATGTCTCCGGCACTAATGGCACG	GTCGAC		CTCGAG	AA	ACTAGT	CGTGACACAGCATAAAAGAC	GTTTTAGAGCTAGAAATAGCAAG	ACTTGAATTTCGAGA		22	3
TCCGTATGGGCCTCTGAGGAGGTTCTCGATCGTATTATCCAGACAAAGTCTTTCGTAGCTCAGTGTTGCACTCGACACAGGACCTTTTTCTGCCATTCTTCAGCAACGTCACCTGGTTTCACGCCATCCATGTCTCAGGTACAAACGGCACCGTCGACCTCGAGAAACTAGTCGATACAGAGATTATGCACTGTTTTAGAGCTAGAAATAGCAAGAACACTTCGATTGAC		TCCGTATGGGCCTCT	GAGGAGGTTCTCGATCG	TATTATCCAGACAAAGTCTTTCGTAGCTCAGTGTTGCACTCGACACAGGACCTTTTTCTGCCATTCTTCAGCAACGTCACCTGGTTTCACGCCATCCATGTCTCAGGTACAAACGGCACC	GTCGAC		CTCGAG	AA	ACTAGT	CGATACAGAGATTATGCACT	GTTTTAGAGCTAGAAATAGCAAG	AACACTTCGATTGAC		22	4
CAGACATTACCCGTTGAGGAGGTTCTCGATCGTTTCATGCGATTCATGTTAGCGGCACCAACGGCACGAAACGTTTCGACAACCCTGTCCTTCCGTTCAACGACGGCGTTTATTTTGCCAGTACAGAAAAGTCCAACATTATCCGTGGCTGGGTCGACCTCGAGAAACTAGTTCGCCCAATAGAAAATTCAAGTTTTAGAGCTAGAAATAGCAAGGGGTATTCCGTCACT		CAGACATTACCCGTT	GAGGAGGTTCTCGATCG	TTTCATGCGATTCATGTTAGCGGCACCAACGGCACGAAACGTTTCGACAACCCTGTCCTTCCGTTCAACGACGGCGTTTATTTTGCCAGTACAGAAAAGTCCAACATTATCCGTGGCTGG	GTCGAC		CTCGAG	AA	ACTAGT	TCGCCCAATAGAAAATTCAA	GTTTTAGAGCTAGAAATAGCAAG	GGGTATTCCGTCACT		23	1
GATACCGCTTGGAGTGAGGAGGTTCTCGATCGTTCCATGCCATTCATGTTTCTGGTACTAACGGCACGAAACGCTTTGACAATCCTGTACTGCCGTTTAATGATGGCGTATATTTTGCATCAACTGAAAAATCCAATATTATCCGCGGTTGGGTCGACCTCGAGAAACTAGTGCCTGACCCCGACCCATTAGGTTTTAGAGCTAGAAATAGCAAGCCCATTTTGGGCGGT		GATACCGCTTGGAGT	GAGGAGGTTCTCGATCG	TTCCATGCCATTCATGTTTCTGGTACTAACGGCACGAAACGCTTTGACAATCCTGTACTGCCGTTTAATGATGGCGTATATTTTGCATCAACTGAAAAATCCAATATTATCCGCGGTTGG	GTCGAC		CTCGAG	AA	ACTAGT	GCCTGACCCCGACCCATTAG	GTTTTAGAGCTAGAAATAGCAAG	CCCATTTTGGGCGGT		23	2
AGGACGTTAATCATGGAGGAGGTTCTCGATCGTTCCATGCTATTCATGTTTCGGGCACAAACGGCACGAAACGCTTTGATAACCCGGTACTTCCGTTCAATGATGGGGTCTACTTTGCATCAACAGAGAAATCCAATATCATCCGTGGTTGGGTCGACCTCGAGAAACTAGTCACGACCTCCTATAGATTTAGTTTTAGAGCTAGAAATAGCAAGACTTGAATTTCGAGA		AGGACGTTAATCATG	GAGGAGGTTCTCGATCG	TTCCATGCTATTCATGTTTCGGGCACAAACGGCACGAAACGCTTTGATAACCCGGTACTTCCGTTCAATGATGGGGTCTACTTTGCATCAACAGAGAAATCCAATATCATCCGTGGTTGG	GTCGAC		CTCGAG	AA	ACTAGT	CACGACCTCCTATAGATTTA	GTTTTAGAGCTAGAAATAGCAAG	ACTTGAATTTCGAGA		23	3
TCCGTATGGGCCTCTGAGGAGGTTCTCGATCGTTTCACGCGATTCATGTGAGCGGCACTAACGGGACCAAGCGCTTTGATAACCCGGTACTGCCATTCAACGATGGTGTATATTTCGCGTCAACAGAGAAGTCCAATATTATTCGCGGTTGGGTCGACCTCGAGAAACTAGTAATTACGTGACGCCCTCCTAGTTTTAGAGCTAGAAATAGCAAGAACACTTCGATTGAC		TCCGTATGGGCCTCT	GAGGAGGTTCTCGATCG	TTTCACGCGATTCATGTGAGCGGCACTAACGGGACCAAGCGCTTTGATAACCCGGTACTGCCATTCAACGATGGTGTATATTTCGCGTCAACAGAGAAGTCCAATATTATTCGCGGTTGG	GTCGAC		CTCGAG	AA	ACTAGT	AATTACGTGACGCCCTCCTA	GTTTTAGAGCTAGAAATAGCAAG	AACACTTCGATTGAC		23	4
CAGACATTACCCGTTGAGGAGGTTCTCGATCGGCTTCCACTGAGAAATCAAATATCATTCGCGGGTGGATCTTCGGCACCACCCTCGATTCTAAAACACAATCGCTGCTGATCGTCAATAACGCAACGAACGTGGTCATTAAAGTTTGTGAAGTCGACCTCGAGAAACTAGTGAAACGTAGTCATACTCCCTGTTTTAGAGCTAGAAATAGCAAGGGGTATTCCGTCACT		CAGACATTACCCGTT	GAGGAGGTTCTCGATCG	GCTTCCACTGAGAAATCAAATATCATTCGCGGGTGGATCTTCGGCACCACCCTCGATTCTAAAACACAATCGCTGCTGATCGTCAATAACGCAACGAACGTGGTCATTAAAGTTTGTGAA	GTCGAC		CTCGAG	AA	ACTAGT	GAAACGTAGTCATACTCCCT	GTTTTAGAGCTAGAAATAGCAAG	GGGTATTCCGTCACT		24	1
GATACCGCTTGGAGTGAGGAGGTTCTCGATCGGCCAGTACAGAAAAATCAAATATTATTCGTGGCTGGATCTTTGGCACTACACTGGACTCAAAAACGCAGTCGCTGCTGATTGTCAATAACGCTACCAATGTGGTAATTAAGGTCTGCGAAGTCGACCTCGAGAAACTAGTCCACAACAGATAACGACCAGGTTTTAGAGCTAGAAATAGCAAGCCCATTTTGGGCGGT		GATACCGCTTGGAGT	GAGGAGGTTCTCGATCG	GCCAGTACAGAAAAATCAAATATTATTCGTGGCTGGATCTTTGGCACTACACTGGACTCAAAAACGCAGTCGCTGCTGATTGTCAATAACGCTACCAATGTGGTAATTAAGGTCTGCGAA	GTCGAC		CTCGAG	AA	ACTAGT	CCACAACAGATAACGACCAG	GTTTTAGAGCTAGAAATAGCAAG	CCCATTTTGGGCGGT		24	2
AGGACGTTAATCATGGAGGAGGTTCTCGATCGGCAAGTACTGAAAAATCTAATATTATCCGTGGTTGGATCTTCGGTACGACCTTAGATTCGAAAACCCAGTCGCTTTTGATCGTGAACAATGCTACTAACGTGGTGATCAAAGTCTGTGAAGTCGACCTCGAGAAACTAGTTCCCGATGCCAAATACGTGCGTTTTAGAGCTAGAAATAGCAAGACTTGAATTTCGAGA		AGGACGTTAATCATG	GAGGAGGTTCTCGATCG	GCAAGTACTGAAAAATCTAATATTATCCGTGGTTGGATCTTCGGTACGACCTTAGATTCGAAAACCCAGTCGCTTTTGATCGTGAACAATGCTACTAACGTGGTGATCAAAGTCTGTGAA	GTCGAC		CTCGAG	AA	ACTAGT	TCCCGATGCCAAATACGTGC	GTTTTAGAGCTAGAAATAGCAAG	ACTTGAATTTCGAGA		24	3
TCCGTATGGGCCTCTGAGGAGGTTCTCGATCGGCTTCGACGGAGAAAAGTAATATCATTCGTGGCTGGATCTTTGGCACCACTTTGGATTCTAAAACTCAGTCACTTCTGATTGTTAATAACGCGACGAACGTAGTGATCAAGGTATGCGAGGTCGACCTCGAGAAACTAGTCATGCAAAGACGCCTAACGTGTTTTAGAGCTAGAAATAGCAAGAACACTTCGATTGAC		TCCGTATGGGCCTCT	GAGGAGGTTCTCGATCG	GCTTCGACGGAGAAAAGTAATATCATTCGTGGCTGGATCTTTGGCACCACTTTGGATTCTAAAACTCAGTCACTTCTGATTGTTAATAACGCGACGAACGTAGTGATCAAGGTATGCGAG	GTCGAC		CTCGAG	AA	ACTAGT	CATGCAAAGACGCCTAACGT	GTTTTAGAGCTAGAAATAGCAAG	AACACTTCGATTGAC		24	4
CAGACATTACCCGTTGAGGAGGTTCTCGATCGAACAACGCCACAAATGTAGTCATCAAAGTTTGCGAGTTCCAGTTCTGTAATGATCCATTTTTAGGCGTATACTACCACAAGAACAACAAATCGTGGATGGAGAGCGAATTTCGCGTTTATGTCGACCTCGAGAAACTAGTGCTTCGTAACTCTGAGAGTAGTTTTAGAGCTAGAAATAGCAAGGGGTATTCCGTCACT		CAGACATTACCCGTT	GAGGAGGTTCTCGATCG	AACAACGCCACAAATGTAGTCATCAAAGTTTGCGAGTTCCAGTTCTGTAATGATCCATTTTTAGGCGTATACTACCACAAGAACAACAAATCGTGGATGGAGAGCGAATTTCGCGTTTAT	GTCGAC		CTCGAG	AA	ACTAGT	GCTTCGTAACTCTGAGAGTA	GTTTTAGAGCTAGAAATAGCAAG	GGGTATTCCGTCACT		25	1
GATACCGCTTGGAGTGAGGAGGTTCTCGATCGAACAATGCGACTAATGTCGTAATTAAAGTGTGTGAATTTCAGTTCTGCAACGATCCGTTTCTGGGTGTGTATTATCATAAGAATAATAAGTCGTGGATGGAATCCGAGTTTCGCGTTTATGTCGACCTCGAGAAACTAGTAAAGAACTCGAAACGTGTATGTTTTAGAGCTAGAAATAGCAAGCCCATTTTGGGCGGT		GATACCGCTTGGAGT	GAGGAGGTTCTCGATCG	AACAATGCGACTAATGTCGTAATTAAAGTGTGTGAATTTCAGTTCTGCAACGATCCGTTTCTGGGTGTGTATTATCATAAGAATAATAAGTCGTGGATGGAATCCGAGTTTCGCGTTTAT	GTCGAC		CTCGAG	AA	ACTAGT	AAAGAACTCGAAACGTGTAT	GTTTTAGAGCTAGAAATAGCAAG	CCCATTTTGGGCGGT		25	2
AGGACGTTAATCATGGAGGAGGTTCTCGATCGAATAATGCTACCAATGTCGTTATCAAGGTTTGTGAGTTCCAGTTCTGCAACGATCCGTTTCTGGGGGTGTACTACCACAAAAATAACAAATCGTGGATGGAAAGTGAATTTCGCGTCTACGTCGACCTCGAGAAACTAGTCGCATACCTATGTCAACTAAGTTTTAGAGCTAGAAATAGCAAGACTTGAATTTCGAGA		AGGACGTTAATCATG	GAGGAGGTTCTCGATCG	AATAATGCTACCAATGTCGTTATCAAGGTTTGTGAGTTCCAGTTCTGCAACGATCCGTTTCTGGGGGTGTACTACCACAAAAATAACAAATCGTGGATGGAAAGTGAATTTCGCGTCTAC	GTCGAC		CTCGAG	AA	ACTAGT	CGCATACCTATGTCAACTAA	GTTTTAGAGCTAGAAATAGCAAG	ACTTGAATTTCGAGA		25	3
TCCGTATGGGCCTCTGAGGAGGTTCTCGATCGAACAACGCCACTAACGTTGTTATTAAGGTCTGTGAGTTTCAGTTTTGCAACGATCCGTTTCTGGGTGTATATTATCACAAAAACAACAAGTCTTGGATGGAGTCCGAATTTCGTGTTTATGTCGACCTCGAGAAACTAGTAGTACGCTGATCACATTCGAGTTTTAGAGCTAGAAATAGCAAGAACACTTCGATTGAC		TCCGTATGGGCCTCT	GAGGAGGTTCTCGATCG	AACAACGCCACTAACGTTGTTATTAAGGTCTGTGAGTTTCAGTTTTGCAACGATCCGTTTCTGGGTGTATATTATCACAAAAACAACAAGTCTTGGATGGAGTCCGAATTTCGTGTTTAT	GTCGAC		CTCGAG	AA	ACTAGT	AGTACGCTGATCACATTCGA	GTTTTAGAGCTAGAAATAGCAAG	AACACTTCGATTGAC		25	4
CAGACATTACCCGTTGAGGAGGTTCTCGATCGAATAAATCGTGGATGGAATCCGAGTTTCGCGTTTATTCCTCAGCTAACAATTGCACTTTTGAATATGTGTCACAACCGTTTTTAATGGATCTGGAAGGTAAACAAGGCAATTTTAAAAATGTCGACCTCGAGAAACTAGTTGTGAAACGCAGATGCCAATGTTTTAGAGCTAGAAATAGCAAGGGGTATTCCGTCACT		CAGACATTACCCGTT	GAGGAGGTTCTCGATCG	AATAAATCGTGGATGGAATCCGAGTTTCGCGTTTATTCCTCAGCTAACAATTGCACTTTTGAATATGTGTCACAACCGTTTTTAATGGATCTGGAAGGTAAACAAGGCAATTTTAAAAAT	GTCGAC		CTCGAG	AA	ACTAGT	TGTGAAACGCAGATGCCAAT	GTTTTAGAGCTAGAAATAGCAAG	GGGTATTCCGTCACT		26	1
GATACCGCTTGGAGTGAGGAGGTTCTCGATCGAACAAATCTTGGATGGAATCTGAATTTCGCGTGTATAGTAGTGCAAACAACTGTACCTTTGAATACGTGAGTCAACCGTTTTTAATGGATCTGGAGGGTAAACAGGGCAACTTCAAAAACGTCGACCTCGAGAAACTAGTACAAGTTGAGAAAGTTTCGCGTTTTAGAGCTAGAAATAGCAAGCCCATTTTGGGCGGT		GATACCGCTTGGAGT	GAGGAGGTTCTCGATCG	AACAAATCTTGGATGGAATCTGAATTTCGCGTGTATAGTAGTGCAAACAACTGTACCTTTGAATACGTGAGTCAACCGTTTTTAATGGATCTGGAGGGTAAACAGGGCAACTTCAAAAAC	GTCGAC		CTCGAG	AA	ACTAGT	ACAAGTTGAGAAAGTTTCGC	GTTTTAGAGCTAGAAATAGCAAG	CCCATTTTGGGCGGT		26	2
AGGACGTTAATCATGGAGGAGGTTCTCGATCGAACAAATCTTGGATGGAAAGCGAATTTCGTGTGTACTCAAGCGCGAACAACTGTACCTTTGAGTACGTTTCCCAACCATTCCTTATGGACTTAGAAGGCAAACAGGGCAACTTCAAGAACGTCGACCTCGAGAAACTAGTAGCAGTATCGCAAAACCCTTGTTTTAGAGCTAGAAATAGCAAGACTTGAATTTCGAGA		AGGACGTTAATCATG	GAGGAGGTTCTCGATCG	AACAAATCTTGGATGGAAAGCGAATTTCGTGTGTACTCAAGCGCGAACAACTGTACCTTTGAGTACGTTTCCCAACCATTCCTTATGGACTTAGAAGGCAAACAGGGCAACTTCAAGAAC	GTCGAC		CTCGAG	AA	ACTAGT	AGCAGTATCGCAAAACCCTT	GTTTTAGAGCTAGAAATAGCAAG	ACTTGAATTTCGAGA		26	3
TCCGTATGGGCCTCTGAGGAGGTTCTCGATCGAACAAGTCGTGGATGGAGAGTGAGTTTCGTGTATATTCCTCGGCCAACAACTGCACCTTCGAATATGTATCTCAGCCTTTCCTGATGGATCTTGAGGGTAAGCAGGGCAACTTTAAAAATGTCGACCTCGAGAAACTAGTATTTAAGTAAGCACTCGCCCGTTTTAGAGCTAGAAATAGCAAGAACACTTCGATTGAC		TCCGTATGGGCCTCT	GAGGAGGTTCTCGATCG	AACAAGTCGTGGATGGAGAGTGAGTTTCGTGTATATTCCTCGGCCAACAACTGCACCTTCGAATATGTATCTCAGCCTTTCCTGATGGATCTTGAGGGTAAGCAGGGCAACTTTAAAAAT	GTCGAC		CTCGAG	AA	ACTAGT	ATTTAAGTAAGCACTCGCCC	GTTTTAGAGCTAGAAATAGCAAG	AACACTTCGATTGAC		26	4
CAGACATTACCCGTTGAGGAGGTTCTCGATCGATGGACCTTGAAGGTAAACAAGGTAACTTCAAAAACCTTCGTGAGTTTGTGTTCAAGAACATCGACGGGTATTTTAAGATTTACAGTAAACACACACCGATTAACCTTGTCCGTGACCTGGTCGACCTCGAGAAACTAGTCACACAATCGTTGCGTGCCCGTTTTAGAGCTAGAAATAGCAAGGGGTATTCCGTCACT		CAGACATTACCCGTT	GAGGAGGTTCTCGATCG	ATGGACCTTGAAGGTAAACAAGGTAACTTCAAAAACCTTCGTGAGTTTGTGTTCAAGAACATCGACGGGTATTTTAAGATTTACAGTAAACACACACCGATTAACCTTGTCCGTGACCTG	GTCGAC		CTCGAG	AA	ACTAGT	CACACAATCGTTGCGTGCCC	GTTTTAGAGCTAGAAATAGCAAG	GGGTATTCCGTCACT		27	1
GATACCGCTTGGAGTGAGGAGGTTCTCGATCGATGGATCTGGAGGGTAAACAGGGTAACTTCAAAAATTTACGTGAATTTGTTTTTAAAAACATCGACGGCTATTTTAAAATTTACTCCAAGCACACGCCGATTAATCTGGTTCGCGATTTGGTCGACCTCGAGAAACTAGTGCTATAAGTAAAGCATCACGGTTTTAGAGCTAGAAATAGCAAGCCCATTTTGGGCGGT		GATACCGCTTGGAGT	GAGGAGGTTCTCGATCG	ATGGATCTGGAGGGTAAACAGGGTAACTTCAAAAATTTACGTGAATTTGTTTTTAAAAACATCGACGGCTATTTTAAAATTTACTCCAAGCACACGCCGATTAATCTGGTTCGCGATTTG	GTCGAC		CTCGAG	AA	ACTAGT	GCTATAAGTAAAGCATCACG	GTTTTAGAGCTAGAAATAGCAAG	CCCATTTTGGGCGGT		27	2
AGGACGTTAATCATGGAGGAGGTTCTCGATCGATGGATCTCGAAGGGAAACAGGGCAATTTTAAAAATTTACGTGAGTTCGTTTTTAAAAACATCGATGGGTATTTTAAAATTTATAGCAAACACACGCCTATCAATCTCGTACGCGATTTAGTCGACCTCGAGAAACTAGTGAGCAGCATGATATATTTCCGTTTTAGAGCTAGAAATAGCAAGACTTGAATTTCGAGA		AGGACGTTAATCATG	GAGGAGGTTCTCGATCG	ATGGATCTCGAAGGGAAACAGGGCAATTTTAAAAATTTACGTGAGTTCGTTTTTAAAAACATCGATGGGTATTTTAAAATTTATAGCAAACACACGCCTATCAATCTCGTACGCGATTTA	GTCGAC		CTCGAG	AA	ACTAGT	GAGCAGCATGATATATTTCC	GTTTTAGAGCTAGAAATAGCAAG	ACTTGAATTTCGAGA		27	3
TCCGTATGGGCCTCTGAGGAGGTTCTCGATCGATGGATCTGGAGGGTAAACAGGGTAACTTCAAAAACTTGCGCGAGTTTGTATTCAAAAACATTGACGGTTATTTTAAAATCTATAGCAAACACACGCCGATCAACCTTGTGCGCGATCTGGTCGACCTCGAGAAACTAGTATGCGTGAGACTTACCACATGTTTTAGAGCTAGAAATAGCAAGAACACTTCGATTGAC		TCCGTATGGGCCTCT	GAGGAGGTTCTCGATCG	ATGGATCTGGAGGGTAAACAGGGTAACTTCAAAAACTTGCGCGAGTTTGTATTCAAAAACATTGACGGTTATTTTAAAATCTATAGCAAACACACGCCGATCAACCTTGTGCGCGATCTG	GTCGAC		CTCGAG	AA	ACTAGT	ATGCGTGAGACTTACCACAT	GTTTTAGAGCTAGAAATAGCAAG	AACACTTCGATTGAC		27	4
CAGACATTACCCGTTGAGGAGGTTCTCGATCGTCGAAACATACGCCTATTAATCTGGTGCGTGATCTGCCACAGGGTTTCTCCGCTCTGGAACCGCTTGTTGATTTACCGATCGGCATTAATATTACGCGTTTTCAGACCTTGCTGGCCCTTGTCGACCTCGAGAAACTAGTGCTCCTATCGAAACCAGTCTGTTTTAGAGCTAGAAATAGCAAGGGGTATTCCGTCACT		CAGACATTACCCGTT	GAGGAGGTTCTCGATCG	TCGAAACATACGCCTATTAATCTGGTGCGTGATCTGCCACAGGGTTTCTCCGCTCTGGAACCGCTTGTTGATTTACCGATCGGCATTAATATTACGCGTTTTCAGACCTTGCTGGCCCTT	GTCGAC		CTCGAG	AA	ACTAGT	GCTCCTATCGAAACCAGTCT	GTTTTAGAGCTAGAAATAGCAAG	GGGTATTCCGTCACT		28	1
GATACCGCTTGGAGTGAGGAGGTTCTCGATCGAGTAAACATACCCCAATCAATCTGGTGCGTGATCTGCCGCAGGGTTTCAGTGCACTGGAACCGCTGGTTGATCTTCCGATCGGTATCAACATTACACGCTTCCAGACGCTGCTGGCCCTGGTCGACCTCGAGAAACTAGTTCTCGTAATGTACCATCGCGGTTTTAGAGCTAGAAATAGCAAGCCCATTTTGGGCGGT		GATACCGCTTGGAGT	GAGGAGGTTCTCGATCG	AGTAAACATACCCCAATCAATCTGGTGCGTGATCTGCCGCAGGGTTTCAGTGCACTGGAACCGCTGGTTGATCTTCCGATCGGTATCAACATTACACGCTTCCAGACGCTGCTGGCCCTG	GTCGAC		CTCGAG	AA	ACTAGT	TCTCGTAATGTACCATCGCG	GTTTTAGAGCTAGAAATAGCAAG	CCCATTTTGGGCGGT		28	2
AGGACGTTAATCATGGAGGAGGTTCTCGATCGAGCAAGCACACACCTATTAACCTTGTACGTGATCTCCCGCAGGGCTTCTCAGCGTTAGAGCCGCTGGTTGATCTGCCAATCGGCATCAACATTACTCGCTTTCAGACGCTGCTTGCGTTGGTCGACCTCGAGAAACTAGTAAAAGTCTCTAGTACGTTTGGTTTTAGAGCTAGAAATAGCAAGACTTGAATTTCGAGA		AGGACGTTAATCATG	GAGGAGGTTCTCGATCG	AGCAAGCACACACCTATTAACCTTGTACGTGATCTCCCGCAGGGCTTCTCAGCGTTAGAGCCGCTGGTTGATCTGCCAATCGGCATCAACATTACTCGCTTTCAGACGCTGCTTGCGTTG	GTCGAC		CTCGAG	AA	ACTAGT	AAAAGTCTCTAGTACGTTTG	GTTTTAGAGCTAGAAATAGCAAG	ACTTGAATTTCGAGA		28	3
TCCGTATGGGCCTCTGAGGAGGTTCTCGATCGTCAAAGCACACCCCGATTAACCTGGTACGTGATCTGCCACAAGGGTTTAGCGCCTTAGAACCGCTTGTAGACCTTCCAATCGGCATCAATATTACGCGCTTCCAGACGCTGCTCGCACTGGTCGACCTCGAGAAACTAGTTCCGATAAGCACACCGTTGCGTTTTAGAGCTAGAAATAGCAAGAACACTTCGATTGAC		TCCGTATGGGCCTCT	GAGGAGGTTCTCGATCG	TCAAAGCACACCCCGATTAACCTGGTACGTGATCTGCCACAAGGGTTTAGCGCCTTAGAACCGCTTGTAGACCTTCCAATCGGCATCAATATTACGCGCTTCCAGACGCTGCTCGCACTG	GTCGAC		CTCGAG	AA	ACTAGT	TCCGATAAGCACACCGTTGC	GTTTTAGAGCTAGAAATAGCAAG	AACACTTCGATTGAC		28	4
CAGACATTACCCGTTGAGGAGGTTCTCGATCGATCAATATCACCCGCTTTCAGACGCTCCTTGCACTTCACCGCTCGTATCTGACCCCGGGTGACTCATCGAGTGGCTGGACGGCCGGCGCGGCGGCTTATTATGTCGGCTATCTGCAACCGGTCGACCTCGAGAAACTAGTTAAGCGACAGATCCCTCGAAGTTTTAGAGCTAGAAATAGCAAGGGGTATTCCGTCACT		CAGACATTACCCGTT	GAGGAGGTTCTCGATCG	ATCAATATCACCCGCTTTCAGACGCTCCTTGCACTTCACCGCTCGTATCTGACCCCGGGTGACTCATCGAGTGGCTGGACGGCCGGCGCGGCGGCTTATTATGTCGGCTATCTGCAACCG	GTCGAC		CTCGAG	AA	ACTAGT	TAAGCGACAGATCCCTCGAA	GTTTTAGAGCTAGAAATAGCAAG	GGGTATTCCGTCACT		29	1
GATACCGCTTGGAGTGAGGAGGTTCTCGATCGATCAATATTACCCGTTTTCAGACCCTGCTTGCTTTGCACCGCAGTTACTTGACCCCGGGGGATTCTTCTAGCGGTTGGACTGCGGGCGCGGCGGCTTATTATGTCGGGTACCTGCAACCTGTCGACCTCGAGAAACTAGTCCTTACGAACCCAATAATGAGTTTTAGAGCTAGAAATAGCAAGCCCATTTTGGGCGGT		GATACCGCTTGGAGT	GAGGAGGTTCTCGATCG	ATCAATATTACCCGTTTTCAGACCCTGCTTGCTTTGCACCGCAGTTACTTGACCCCGGGGGATTCTTCTAGCGGTTGGACTGCGGGCGCGGCGGCTTATTATGTCGGGTACCTGCAACCT	GTCGAC		CTCGAG	AA	ACTAGT	CCTTACGAACCCAATAATGA	GTTTTAGAGCTAGAAATAGCAAG	CCCATTTTGGGCGGT		29	2
AGGACGTTAATCATGGAGGAGGTTCTCGATCGATTAACATCACACGCTTCCAGACCCTGCTGGCACTGCACCGTTCTTATCTGACCCCGGGCGATTCCTCGTCAGGTTGGACCGCGGGGGCTGCCGCGTATTACGTTGGCTACCTGCAGCCGGTCGACCTCGAGAAACTAGTTCGCCTAAAGAAAAGCTATTGTTTTAGAGCTAGAAATAGCAAGACTTGAATTTCGAGA		AGGACGTTAATCATG	GAGGAGGTTCTCGATCG	ATTAACATCACACGCTTCCAGACCCTGCTGGCACTGCACCGTTCTTATCTGACCCCGGGCGATTCCTCGTCAGGTTGGACCGCGGGGGCTGCCGCGTATTACGTTGGCTACCTGCAGCCG	GTCGAC		CTCGAG	AA	ACTAGT	TCGCCTAAAGAAAAGCTATT	GTTTTAGAGCTAGAAATAGCAAG	ACTTGAATTTCGAGA		29	3
TCCGTATGGGCCTCTGAGGAGGTTCTCGATCGATCAACATCACCCGTTTTCAAACCTTGCTGGCGCTGCATCGTAGTTATCTGACGCCGGGTGACTCATCCAGCGGCTGGACCGCGGGCGCGGCGGCATACTATGTGGGCTACTTACAGCCGGTCGACCTCGAGAAACTAGTTTGTCTCGCACCGTAAGTCAGTTTTAGAGCTAGAAATAGCAAGAACACTTCGATTGAC		TCCGTATGGGCCTCT	GAGGAGGTTCTCGATCG	ATCAACATCACCCGTTTTCAAACCTTGCTGGCGCTGCATCGTAGTTATCTGACGCCGGGTGACTCATCCAGCGGCTGGACCGCGGGCGCGGCGGCATACTATGTGGGCTACTTACAGCCG	GTCGAC		CTCGAG	AA	ACTAGT	TTGTCTCGCACCGTAAGTCA	GTTTTAGAGCTAGAAATAGCAAG	AACACTTCGATTGAC		29	4
CAGACATTACCCGTTGAGGAGGTTCTCGATCGGGTGCGGCAGCCTACTATGTAGGTTATTTGCAACCACGCACGTTTCTGCTTAAGTACAATGAAAATGGTACTATTACAGACGCTGTCGATTGTGCATTGGATCCGTTATCCGAAACTAAAGTCGACCTCGAGAAACTAGTGAAGTCTCGACCAGATACATGTTTTAGAGCTAGAAATAGCAAGGGGTATTCCGTCACT		CAGACATTACCCGTT	GAGGAGGTTCTCGATCG	GGTGCGGCAGCCTACTATGTAGGTTATTTGCAACCACGCACGTTTCTGCTTAAGTACAATGAAAATGGTACTATTACAGACGCTGTCGATTGTGCATTGGATCCGTTATCCGAAACTAAA	GTCGAC		CTCGAG	AA	ACTAGT	GAAGTCTCGACCAGATACAT	GTTTTAGAGCTAGAAATAGCAAG	GGGTATTCCGTCACT		30	1
GATACCGCTTGGAGTGAGGAGGTTCTCGATCGGGCGCCGCCGCGTATTACGTCGGCTACTTGCAGCCACGTACGTTCCTGCTGAAGTACAACGAAAATGGGACCATCACAGATGCAGTTGACTGCGCACTCGACCCGTTATCCGAGACAAAAGTCGACCTCGAGAAACTAGTCGTTTGTAAGTATCGCCTGTGTTTTAGAGCTAGAAATAGCAAGCCCATTTTGGGCGGT		GATACCGCTTGGAGT	GAGGAGGTTCTCGATCG	GGCGCCGCCGCGTATTACGTCGGCTACTTGCAGCCACGTACGTTCCTGCTGAAGTACAACGAAAATGGGACCATCACAGATGCAGTTGACTGCGCACTCGACCCGTTATCCGAGACAAAA	GTCGAC		CTCGAG	AA	ACTAGT	CGTTTGTAAGTATCGCCTGT	GTTTTAGAGCTAGAAATAGCAAG	CCCATTTTGGGCGGT		30	2
AGGACGTTAATCATGGAGGAGGTTCTCGATCGGGGGCCGCCGCGTATTATGTTGGTTATCTCCAACCGCGCACCTTCCTGCTTAAGTATAATGAAAATGGTACGATTACTGATGCAGTGGACTGCGCTCTGGACCCGTTGAGCGAAACGAAAGTCGACCTCGAGAAACTAGTGTCCATCCGACGTAGAACTTGTTTTAGAGCTAGAAATAGCAAGACTTGAATTTCGAGA		AGGACGTTAATCATG	GAGGAGGTTCTCGATCG	GGGGCCGCCGCGTATTATGTTGGTTATCTCCAACCGCGCACCTTCCTGCTTAAGTATAATGAAAATGGTACGATTACTGATGCAGTGGACTGCGCTCTGGACCCGTTGAGCGAAACGAAA	GTCGAC		CTCGAG	AA	ACTAGT	GTCCATCCGACGTAGAACTT	GTTTTAGAGCTAGAAATAGCAAG	ACTTGAATTTCGAGA		30	3
TCCGTATGGGCCTCTGAGGAGGTTCTCGATCGGGCGCCGCTGCCTATTACGTTGGTTATTTGCAACCACGCACCTTCCTCCTGAAATATAATGAAAACGGTACAATTACCGACGCGGTCGATTGTGCGTTAGATCCTCTGAGCGAAACCAAGGTCGACCTCGAGAAACTAGTATTGTCTGTGTCCGCGTACGGTTTTAGAGCTAGAAATAGCAAGAACACTTCGATTGAC		TCCGTATGGGCCTCT	GAGGAGGTTCTCGATCG	GGCGCCGCTGCCTATTACGTTGGTTATTTGCAACCACGCACCTTCCTCCTGAAATATAATGAAAACGGTACAATTACCGACGCGGTCGATTGTGCGTTAGATCCTCTGAGCGAAACCAAG	GTCGAC		CTCGAG	AA	ACTAGT	ATTGTCTGTGTCCGCGTACG	GTTTTAGAGCTAGAAATAGCAAG	AACACTTCGATTGAC		30	4
CAGACATTACCCGTTGAGGAGGTTCTCGATCGGTTGATTGCGCGCTCGATCCACTTTCGGAAACGAAATGTACGTTGAAAAGCTTTACAGTTGAAAAAGGCATCTATCAAACGTCAAACTTCCGTGTTCAGCCGACCGAATCAATTGTCCGTGTCGACCTCGAGAAACTAGTCGCGATAAGAGCACTTATAGGTTTTAGAGCTAGAAATAGCAAGGGGTATTCCGTCACT		CAGACATTACCCGTT	GAGGAGGTTCTCGATCG	GTTGATTGCGCGCTCGATCCACTTTCGGAAACGAAATGTACGTTGAAAAGCTTTACAGTTGAAAAAGGCATCTATCAAACGTCAAACTTCCGTGTTCAGCCGACCGAATCAATTGTCCGT	GTCGAC		CTCGAG	AA	ACTAGT	CGCGATAAGAGCACTTATAG	GTTTTAGAGCTAGAAATAGCAAG	GGGTATTCCGTCACT		31	1
GATACCGCTTGGAGTGAGGAGGTTCTCGATCGGTGGACTGTGCTCTGGATCCACTTTCAGAAACTAAATGCACCCTGAAATCATTTACTGTGGAAAAGGGCATCTACCAGACGTCGAACTTTCGCGTTCAACCGACTGAAAGCATTGTTCGTGTCGACCTCGAGAAACTAGTAAACCATTGCTATCTGAAGCGTTTTAGAGCTAGAAATAGCAAGCCCATTTTGGGCGGT		GATACCGCTTGGAGT	GAGGAGGTTCTCGATCG	GTGGACTGTGCTCTGGATCCACTTTCAGAAACTAAATGCACCCTGAAATCATTTACTGTGGAAAAGGGCATCTACCAGACGTCGAACTTTCGCGTTCAACCGACTGAAAGCATTGTTCGT	GTCGAC		CTCGAG	AA	ACTAGT	AAACCATTGCTATCTGAAGC	GTTTTAGAGCTAGAAATAGCAAG	CCCATTTTGGGCGGT		31	2
AGGACGTTAATCATGGAGGAGGTTCTCGATCGGTAGACTGCGCCCTGGATCCACTGAGTGAAACGAAATGTACCCTTAAAAGCTTTACTGTAGAGAAAGGGATCTATCAGACCAGTAATTTTCGCGTGCAGCCTACAGAAAGCATTGTGCGCGTCGACCTCGAGAAACTAGTCCCCAACATCGTATTCTACGGTTTTAGAGCTAGAAATAGCAAGACTTGAATTTCGAGA		AGGACGTTAATCATG	GAGGAGGTTCTCGATCG	GTAGACTGCGCCCTGGATCCACTGAGTGAAACGAAATGTACCCTTAAAAGCTTTACTGTAGAGAAAGGGATCTATCAGACCAGTAATTTTCGCGTGCAGCCTACAGAAAGCATTGTGCGC	GTCGAC		CTCGAG	AA	ACTAGT	CCCCAACATCGTATTCTACG	GTTTTAGAGCTAGAAATAGCAAG	ACTTGAATTTCGAGA		31	3
TCCGTATGGGCCTCTGAGGAGGTTCTCGATCGGTTGACTGTGCACTCGATCCACTGTCGGAAACCAAATGCACCCTGAAAAGTTTCACCGTTGAAAAGGGGATCTATCAGACCTCAAATTTCCGTGTGCAACCTACCGAATCAATCGTACGCGTCGACCTCGAGAAACTAGTGTCATTACAGCCCCTGCAGTGTTTTAGAGCTAGAAATAGCAAGAACACTTCGATTGAC		TCCGTATGGGCCTCT	GAGGAGGTTCTCGATCG	GTTGACTGTGCACTCGATCCACTGTCGGAAACCAAATGCACCCTGAAAAGTTTCACCGTTGAAAAGGGGATCTATCAGACCTCAAATTTCCGTGTGCAACCTACCGAATCAATCGTACGC	GTCGAC		CTCGAG	AA	ACTAGT	GTCATTACAGCCCCTGCAGT	GTTTTAGAGCTAGAAATAGCAAG	AACACTTCGATTGAC		31	4
CAGACATTACCCGTTGAGGAGGTTCTCGATCGAATTTTCGTGTGCAACCGACTGAGAGTATTGTTCGTTTCCCGAACATTACAAATTTGTGCCCATTCGGGGAAGTTTTCAACGCCACCCGTTTTGCTTCTGTCTACGCATGGAACCGCAAGGTCGACCTCGAGAAACTAGTTCTAACCAATAATTCCAGAGGTTTTAGAGCTAGAAATAGCAAGGGGTATTCCGTCACT		CAGACATTACCCGTT	GAGGAGGTTCTCGATCG	AATTTTCGTGTGCAACCGACTGAGAGTATTGTTCGTTTCCCGAACATTACAAATTTGTGCCCATTCGGGGAAGTTTTCAACGCCACCCGTTTTGCTTCTGTCTACGCATGGAACCGCAAG	GTCGAC		CTCGAG	AA	ACTAGT	TCTAACCAATAATTCCAGAG	GTTTTAGAGCTAGAAATAGCAAG	GGGTATTCCGTCACT		32	1
GATACCGCTTGGAGTGAGGAGGTTCTCGATCGAACTTCCGTGTGCAGCCAACCGAGTCAATCGTCCGTTTCCCGAATATTACAAATCTGTGTCCGTTCGGTGAGGTTTTCAACGCCACGCGTTTCGCGAGCGTGTACGCCTGGAACCGCAAAGTCGACCTCGAGAAACTAGTCTAATTGATACCCAGAATCGGTTTTAGAGCTAGAAATAGCAAGCCCATTTTGGGCGGT		GATACCGCTTGGAGT	GAGGAGGTTCTCGATCG	AACTTCCGTGTGCAGCCAACCGAGTCAATCGTCCGTTTCCCGAATATTACAAATCTGTGTCCGTTCGGTGAGGTTTTCAACGCCACGCGTTTCGCGAGCGTGTACGCCTGGAACCGCAAA	GTCGAC		CTCGAG	AA	ACTAGT	CTAATTGATACCCAGAATCG	GTTTTAGAGCTAGAAATAGCAAG	CCCATTTTGGGCGGT		32	2
AGGACGTTAATCATGGAGGAGGTTCTCGATCGAACTTTCGTGTGCAACCGACCGAAAGCATTGTGCGTTTCCCGAACATTACTAACCTGTGCCCGTTTGGTGAGGTCTTTAATGCGACGCGCTTCGCGTCAGTCTATGCCTGGAATCGCAAAGTCGACCTCGAGAAACTAGTGCCAAAAGCGTAGACCCTATGTTTTAGAGCTAGAAATAGCAAGACTTGAATTTCGAGA		AGGACGTTAATCATG	GAGGAGGTTCTCGATCG	AACTTTCGTGTGCAACCGACCGAAAGCATTGTGCGTTTCCCGAACATTACTAACCTGTGCCCGTTTGGTGAGGTCTTTAATGCGACGCGCTTCGCGTCAGTCTATGCCTGGAATCGCAAA	GTCGAC		CTCGAG	AA	ACTAGT	GCCAAAAGCGTAGACCCTAT	GTTTTAGAGCTAGAAATAGCAAG	ACTTGAATTTCGAGA		32	3
TCCGTATGGGCCTCTGAGGAGGTTCTCGATCGAATTTCCGCGTACAGCCAACGGAATCGATTGTACGTTTTCCGAACATCACCAACTTATGCCCGTTCGGCGAGGTATTTAACGCCACACGTTTTGCATCGGTGTACGCGTGGAATCGTAAAGTCGACCTCGAGAAACTAGTGTGTAGTCAAGACTCGTAATGTTTTAGAGCTAGAAATAGCAAGAACACTTCGATTGAC		TCCGTATGGGCCTCT	GAGGAGGTTCTCGATCG	AATTTCCGCGTACAGCCAACGGAATCGATTGTACGTTTTCCGAACATCACCAACTTATGCCCGTTCGGCGAGGTATTTAACGCCACACGTTTTGCATCGGTGTACGCGTGGAATCGTAAA	GTCGAC		CTCGAG	AA	ACTAGT	GTGTAGTCAAGACTCGTAAT	GTTTTAGAGCTAGAAATAGCAAG	AACACTTCGATTGAC		32	4
CAGACATTACCCGTTGAGGAGGTTCTCGATCGACCCGCTTTGCGTCGGTATATGCTTGGAATCGCAAACGCATCTCAAATTGCGTGGCCGACTACAGCGTGTTATATAATTCAGCGAGTTTTAGCACTTTTAAGTGTTACGGCGTTTCACCGGTCGACCTCGAGAAACTAGTCGTACGTAGACCTTATTTGAGTTTTAGAGCTAGAAATAGCAAGGGGTATTCCGTCACT		CAGACATTACCCGTT	GAGGAGGTTCTCGATCG	ACCCGCTTTGCGTCGGTATATGCTTGGAATCGCAAACGCATCTCAAATTGCGTGGCCGACTACAGCGTGTTATATAATTCAGCGAGTTTTAGCACTTTTAAGTGTTACGGCGTTTCACCG	GTCGAC		CTCGAG	AA	ACTAGT	CGTACGTAGACCTTATTTGA	GTTTTAGAGCTAGAAATAGCAAG	GGGTATTCCGTCACT		33	1
GATACCGCTTGGAGTGAGGAGGTTCTCGATCGACACGTTTTGCATCTGTATACGCCTGGAACCGCAAACGCATCTCAAATTGCGTAGCGGACTATTCCGTGTTATACAACTCGGCGTCGTTTTCAACCTTTAAATGTTATGGCGTGAGTCCGGTCGACCTCGAGAAACTAGTCCGCGTTCGAAATCAATAAGGTTTTAGAGCTAGAAATAGCAAGCCCATTTTGGGCGGT		GATACCGCTTGGAGT	GAGGAGGTTCTCGATCG	ACACGTTTTGCATCTGTATACGCCTGGAACCGCAAACGCATCTCAAATTGCGTAGCGGACTATTCCGTGTTATACAACTCGGCGTCGTTTTCAACCTTTAAATGTTATGGCGTGAGTCCG	GTCGAC		CTCGAG	AA	ACTAGT	CCGCGTTCGAAATCAATAAG	GTTTTAGAGCTAGAAATAGCAAG	CCCATTTTGGGCGGT		33	2
AGGACGTTAATCATGGAGGAGGTTCTCGATCGACGCGCTTTGCTTCGGTGTATGCGTGGAATCGCAAGCGCATTTCTAACTGCGTTGCAGACTATAGCGTATTATACAATAGTGCATCGTTTTCCACCTTTAAATGCTACGGTGTGTCTCCGGTCGACCTCGAGAAACTAGTGCCTTACGAGCTAATCTATCGTTTTAGAGCTAGAAATAGCAAGACTTGAATTTCGAGA		AGGACGTTAATCATG	GAGGAGGTTCTCGATCG	ACGCGCTTTGCTTCGGTGTATGCGTGGAATCGCAAGCGCATTTCTAACTGCGTTGCAGACTATAGCGTATTATACAATAGTGCATCGTTTTCCACCTTTAAATGCTACGGTGTGTCTCCG	GTCGAC		CTCGAG	AA	ACTAGT	GCCTTACGAGCTAATCTATC	GTTTTAGAGCTAGAAATAGCAAG	ACTTGAATTTCGAGA		33	3
TCCGTATGGGCCTCTGAGGAGGTTCTCGATCGACCCGTTTCGCCAGTGTGTATGCATGGAACCGTAAACGCATCTCTAACTGTGTGGCAGATTATTCTGTACTTTATAACTCAGCCTCATTCTCGACCTTCAAGTGTTATGGTGTGAGTCCAGTCGACCTCGAGAAACTAGTCCGACCCGTAACTGTTATCGGTTTTAGAGCTAGAAATAGCAAGAACACTTCGATTGAC		TCCGTATGGGCCTCT	GAGGAGGTTCTCGATCG	ACCCGTTTCGCCAGTGTGTATGCATGGAACCGTAAACGCATCTCTAACTGTGTGGCAGATTATTCTGTACTTTATAACTCAGCCTCATTCTCGACCTTCAAGTGTTATGGTGTGAGTCCA	GTCGAC		CTCGAG	AA	ACTAGT	CCGACCCGTAACTGTTATCG	GTTTTAGAGCTAGAAATAGCAAG	AACACTTCGATTGAC		33	4
CAGACATTACCCGTTGAGGAGGTTCTCGATCGTCATTCTCCACCTTCAAGTGCTATGGCGTTTCGCCAACAAAATTAAATGATCTGTGCTTTACCAACGTGTATGCAGATTCTTTTGTCATTCGCGGCGATGAAGTGCGTCAAATCGCACCGGTCGACCTCGAGAAACTAGTCTACCGTAAGAAAGTACGATGTTTTAGAGCTAGAAATAGCAAGGGGTATTCCGTCACT		CAGACATTACCCGTT	GAGGAGGTTCTCGATCG	TCATTCTCCACCTTCAAGTGCTATGGCGTTTCGCCAACAAAATTAAATGATCTGTGCTTTACCAACGTGTATGCAGATTCTTTTGTCATTCGCGGCGATGAAGTGCGTCAAATCGCACCG	GTCGAC		CTCGAG	AA	ACTAGT	CTACCGTAAGAAAGTACGAT	GTTTTAGAGCTAGAAATAGCAAG	GGGTATTCCGTCACT		34	1
GATACCGCTTGGAGTGAGGAGGTTCTCGATCGTCTTTTTCAACCTTTAAGTGCTACGGCGTAAGTCCGACCAAATTGAATGACCTGTGCTTTACAAACGTATACGCCGATTCGTTTGTTATTCGCGGTGACGAGGTCCGTCAGATCGCGCCAGTCGACCTCGAGAAACTAGTTCTGTGAGCGACAATAGAAGGTTTTAGAGCTAGAAATAGCAAGCCCATTTTGGGCGGT		GATACCGCTTGGAGT	GAGGAGGTTCTCGATCG	TCTTTTTCAACCTTTAAGTGCTACGGCGTAAGTCCGACCAAATTGAATGACCTGTGCTTTACAAACGTATACGCCGATTCGTTTGTTATTCGCGGTGACGAGGTCCGTCAGATCGCGCCA	GTCGAC		CTCGAG	AA	ACTAGT	TCTGTGAGCGACAATAGAAG	GTTTTAGAGCTAGAAATAGCAAG	CCCATTTTGGGCGGT		34	2
AGGACGTTAATCATGGAGGAGGTTCTCGATCGTCCTTCTCGACCTTTAAATGCTATGGCGTGAGCCCTACGAAGTTGAACGATCTTTGCTTTACCAACGTTTATGCGGATAGTTTTGTGATCCGCGGTGACGAAGTTCGTCAGATTGCTCCGGTCGACCTCGAGAAACTAGTGCCACAGAACAGATGAACCGGTTTTAGAGCTAGAAATAGCAAGACTTGAATTTCGAGA		AGGACGTTAATCATG	GAGGAGGTTCTCGATCG	TCCTTCTCGACCTTTAAATGCTATGGCGTGAGCCCTACGAAGTTGAACGATCTTTGCTTTACCAACGTTTATGCGGATAGTTTTGTGATCCGCGGTGACGAAGTTCGTCAGATTGCTCCG	GTCGAC		CTCGAG	AA	ACTAGT	GCCACAGAACAGATGAACCG	GTTTTAGAGCTAGAAATAGCAAG	ACTTGAATTTCGAGA		34	3
TCCGTATGGGCCTCTGAGGAGGTTCTCGATCGTCTTTTAGCACCTTCAAATGCTACGGCGTTTCGCCGACCAAGCTGAACGATCTTTGCTTCACCAATGTCTATGCCGACTCGTTTGTGATCCGTGGTGATGAAGTTCGCCAAATCGCTCCTGTCGACCTCGAGAAACTAGTATTCTACGTCACCGTGTGTGGTTTTAGAGCTAGAAATAGCAAGAACACTTCGATTGAC		TCCGTATGGGCCTCT	GAGGAGGTTCTCGATCG	TCTTTTAGCACCTTCAAATGCTACGGCGTTTCGCCGACCAAGCTGAACGATCTTTGCTTCACCAATGTCTATGCCGACTCGTTTGTGATCCGTGGTGATGAAGTTCGCCAAATCGCTCCT	GTCGAC		CTCGAG	AA	ACTAGT	ATTCTACGTCACCGTGTGTG	GTTTTAGAGCTAGAAATAGCAAG	AACACTTCGATTGAC		34	4
CAGACATTACCCGTTGAGGAGGTTCTCGATCGGTAATCCGTGGGGACGAAGTCCGCCAGATCGCACCTGGTCAAACCGGTAAAATCGCGGACTATAACTATAAATTGCCGGACGATTTTACCGGTTGCGTTATTGCATGGAATAGTAACAACGTCGACCTCGAGAAACTAGTCGCAACAGCCAGTACATCAGGTTTTAGAGCTAGAAATAGCAAGGGGTATTCCGTCACT		CAGACATTACCCGTT	GAGGAGGTTCTCGATCG	GTAATCCGTGGGGACGAAGTCCGCCAGATCGCACCTGGTCAAACCGGTAAAATCGCGGACTATAACTATAAATTGCCGGACGATTTTACCGGTTGCGTTATTGCATGGAATAGTAACAAC	GTCGAC		CTCGAG	AA	ACTAGT	CGCAACAGCCAGTACATCAG	GTTTTAGAGCTAGAAATAGCAAG	GGGTATTCCGTCACT		35	1
GATACCGCTTGGAGTGAGGAGGTTCTCGATCGGTTATTCGTGGTGACGAAGTTCGCCAGATTGCGCCGGGTCAGACCGGTAAAATTGCTGACTATAACTACAAACTGCCGGATGACTTCACCGGGTGCGTAATCGCCTGGAACAGCAACAACGTCGACCTCGAGAAACTAGTACTATACGACCGCCGTTCCCGTTTTAGAGCTAGAAATAGCAAGCCCATTTTGGGCGGT		GATACCGCTTGGAGT	GAGGAGGTTCTCGATCG	GTTATTCGTGGTGACGAAGTTCGCCAGATTGCGCCGGGTCAGACCGGTAAAATTGCTGACTATAACTACAAACTGCCGGATGACTTCACCGGGTGCGTAATCGCCTGGAACAGCAACAAC	GTCGAC		CTCGAG	AA	ACTAGT	ACTATACGACCGCCGTTCCC	GTTTTAGAGCTAGAAATAGCAAG	CCCATTTTGGGCGGT		35	2
AGGACGTTAATCATGGAGGAGGTTCTCGATCGGTAATTCGTGGCGATGAGGTACGCCAGATCGCGCCGGGGCAGACCGGTAAAATCGCTGATTATAATTATAAATTACCGGATGACTTTACGGGTTGCGTAATCGCTTGGAACTCAAATAACGTCGACCTCGAGAAACTAGTCACAACCGACGTGTATGCTCGTTTTAGAGCTAGAAATAGCAAGACTTGAATTTCGAGA		AGGACGTTAATCATG	GAGGAGGTTCTCGATCG	GTAATTCGTGGCGATGAGGTACGCCAGATCGCGCCGGGGCAGACCGGTAAAATCGCTGATTATAATTATAAATTACCGGATGACTTTACGGGTTGCGTAATCGCTTGGAACTCAAATAAC	GTCGAC		CTCGAG	AA	ACTAGT	CACAACCGACGTGTATGCTC	GTTTTAGAGCTAGAAATAGCAAG	ACTTGAATTTCGAGA		35	3
TCCGTATGGGCCTCTGAGGAGGTTCTCGATCGGTAATTCGCGGCGATGAAGTTCGCCAGATTGCACCGGGCCAAACGGGTAAAATTGCGGATTATAACTACAAACTGCCGGATGATTTTACCGGCTGTGTAATTGCGTGGAATAGTAACAATGTCGACCTCGAGAAACTAGTTAGATAATCCCCGACTTCTCGTTTTAGAGCTAGAAATAGCAAGAACACTTCGATTGAC		TCCGTATGGGCCTCT	GAGGAGGTTCTCGATCG	GTAATTCGCGGCGATGAAGTTCGCCAGATTGCACCGGGCCAAACGGGTAAAATTGCGGATTATAACTACAAACTGCCGGATGATTTTACCGGCTGTGTAATTGCGTGGAATAGTAACAAT	GTCGAC		CTCGAG	AA	ACTAGT	TAGATAATCCCCGACTTCTC	GTTTTAGAGCTAGAAATAGCAAG	AACACTTCGATTGAC		35	4
CAGACATTACCCGTTGAGGAGGTTCTCGATCGTTCACAGGCTGCGTGATTGCCTGGAACTCGAATAACTTGGATAGCAAAGTTGGTGGTAACTACAACTACTTATATCGCCTGTTCCGTAAATCTAACCTTAAACCGTTCGAACGTGACATTGTCGACCTCGAGAAACTAGTGCCAAGTACCGATTCACCTAGTTTTAGAGCTAGAAATAGCAAGGGGTATTCCGTCACT		CAGACATTACCCGTT	GAGGAGGTTCTCGATCG	TTCACAGGCTGCGTGATTGCCTGGAACTCGAATAACTTGGATAGCAAAGTTGGTGGTAACTACAACTACTTATATCGCCTGTTCCGTAAATCTAACCTTAAACCGTTCGAACGTGACATT	GTCGAC		CTCGAG	AA	ACTAGT	GCCAAGTACCGATTCACCTA	GTTTTAGAGCTAGAAATAGCAAG	GGGTATTCCGTCACT		36	1
GATACCGCTTGGAGTGAGGAGGTTCTCGATCGTTCACCGGGTGTGTAATCGCCTGGAACAGCAACAACCTGGATTCAAAAGTTGGCGGTAACTATAATTATCTGTATCGCTTGTTTCGTAAAAGCAATTTAAAGCCATTCGAGCGTGACATCGTCGACCTCGAGAAACTAGTGCGCGAGAAATCTATGTACGGTTTTAGAGCTAGAAATAGCAAGCCCATTTTGGGCGGT		GATACCGCTTGGAGT	GAGGAGGTTCTCGATCG	TTCACCGGGTGTGTAATCGCCTGGAACAGCAACAACCTGGATTCAAAAGTTGGCGGTAACTATAATTATCTGTATCGCTTGTTTCGTAAAAGCAATTTAAAGCCATTCGAGCGTGACATC	GTCGAC		CTCGAG	AA	ACTAGT	GCGCGAGAAATCTATGTACG	GTTTTAGAGCTAGAAATAGCAAG	CCCATTTTGGGCGGT		36	2
AGGACGTTAATCATGGAGGAGGTTCTCGATCGTTCACCGGTTGCGTGATCGCCTGGAACTCGAACAATCTGGATAGTAAGGTTGGCGGCAATTATAATTACTTATACCGCTTGTTCCGTAAGAGTAACCTGAAGCCGTTCGAACGTGATATCGTCGACCTCGAGAAACTAGTTGTGACCATTCTTCGCAACCGTTTTAGAGCTAGAAATAGCAAGACTTGAATTTCGAGA		AGGACGTTAATCATG	GAGGAGGTTCTCGATCG	TTCACCGGTTGCGTGATCGCCTGGAACTCGAACAATCTGGATAGTAAGGTTGGCGGCAATTATAATTACTTATACCGCTTGTTCCGTAAGAGTAACCTGAAGCCGTTCGAACGTGATATC	GTCGAC		CTCGAG	AA	ACTAGT	TGTGACCATTCTTCGCAACC	GTTTTAGAGCTAGAAATAGCAAG	ACTTGAATTTCGAGA		36	3
TCCGTATGGGCCTCTGAGGAGGTTCTCGATCGTTTACCGGTTGTGTCATCGCATGGAATAGTAATAATCTGGATAGTAAAGTAGGCGGGAACTATAACTATCTGTATCGTTTGTTTCGTAAAAGCAATCTGAAACCGTTCGAACGTGATATTGTCGACCTCGAGAAACTAGTGCTCTCAGACATACACCGCCGTTTTAGAGCTAGAAATAGCAAGAACACTTCGATTGAC		TCCGTATGGGCCTCT	GAGGAGGTTCTCGATCG	TTTACCGGTTGTGTCATCGCATGGAATAGTAATAATCTGGATAGTAAAGTAGGCGGGAACTATAACTATCTGTATCGTTTGTTTCGTAAAAGCAATCTGAAACCGTTCGAACGTGATATT	GTCGAC		CTCGAG	AA	ACTAGT	GCTCTCAGACATACACCGCC	GTTTTAGAGCTAGAAATAGCAAG	AACACTTCGATTGAC		36	4
CAGACATTACCCGTTGAGGAGGTTCTCGATCGCGCAAAAGCAACCTTAAACCATTTGAACGCGATATTTCGACCGAAATTTACCAGGCGGGGAGTACGCCTTGTAACGGGGTCGAAGGGTTCAACTGCTACTTTCCGCTGCAGTCATATGGCGTCGACCTCGAGAAACTAGTGCCCTGCTGATGTAAAAGTTGTTTTAGAGCTAGAAATAGCAAGGGGTATTCCGTCACT		CAGACATTACCCGTT	GAGGAGGTTCTCGATCG	CGCAAAAGCAACCTTAAACCATTTGAACGCGATATTTCGACCGAAATTTACCAGGCGGGGAGTACGCCTTGTAACGGGGTCGAAGGGTTCAACTGCTACTTTCCGCTGCAGTCATATGGC	GTCGAC		CTCGAG	AA	ACTAGT	GCCCTGCTGATGTAAAAGTT	GTTTTAGAGCTAGAAATAGCAAG	GGGTATTCCGTCACT		37	1
GATACCGCTTGGAGTGAGGAGGTTCTCGATCGCGCAAGAGCAACTTGAAGCCGTTTGAACGCGACATCTCGACGGAGATCTATCAAGCCGGTAGTACCCCATGTAACGGTGTCGAAGGTTTCAACTGCTACTTCCCGCTGCAGTCATATGGCGTCGACCTCGAGAAACTAGTAGAGATTCTGCCGATTGACCGTTTTAGAGCTAGAAATAGCAAGCCCATTTTGGGCGGT		GATACCGCTTGGAGT	GAGGAGGTTCTCGATCG	CGCAAGAGCAACTTGAAGCCGTTTGAACGCGACATCTCGACGGAGATCTATCAAGCCGGTAGTACCCCATGTAACGGTGTCGAAGGTTTCAACTGCTACTTCCCGCTGCAGTCATATGGC	GTCGAC		CTCGAG	AA	ACTAGT	AGAGATTCTGCCGATTGACC	GTTTTAGAGCTAGAAATAGCAAG	CCCATTTTGGGCGGT		37	2
AGGACGTTAATCATGGAGGAGGTTCTCGATCGCGCAAATCCAATCTCAAACCTTTTGAACGTGACATTTCAACGGAGATCTACCAAGCAGGGTCTACCCCATGCAATGGCGTCGAGGGCTTCAACTGTTATTTTCCTCTGCAGTCGTACGGTGTCGACCTCGAGAAACTAGTGTGCCTGCCAAACACGTAGTGTTTTAGAGCTAGAAATAGCAAGACTTGAATTTCGAGA		AGGACGTTAATCATG	GAGGAGGTTCTCGATCG	CGCAAATCCAATCTCAAACCTTTTGAACGTGACATTTCAACGGAGATCTACCAAGCAGGGTCTACCCCATGCAATGGCGTCGAGGGCTTCAACTGTTATTTTCCTCTGCAGTCGTACGGT	GTCGAC		CTCGAG	AA	ACTAGT	GTGCCTGCCAAACACGTAGT	GTTTTAGAGCTAGAAATAGCAAG	ACTTGAATTTCGAGA		37	3
TCCGTATGGGCCTCTGAGGAGGTTCTCGATCGCGTAAATCCAACTTGAAACCTTTTGAACGTGATATTTCTACTGAAATTTACCAGGCTGGTTCCACCCCGTGCAACGGCGTTGAAGGCTTTAATTGCTATTTCCCGCTGCAGTCTTACGGCGTCGACCTCGAGAAACTAGTTGTTACCAGCTAAAACCGAGGTTTTAGAGCTAGAAATAGCAAGAACACTTCGATTGAC		TCCGTATGGGCCTCT	GAGGAGGTTCTCGATCG	CGTAAATCCAACTTGAAACCTTTTGAACGTGATATTTCTACTGAAATTTACCAGGCTGGTTCCACCCCGTGCAACGGCGTTGAAGGCTTTAATTGCTATTTCCCGCTGCAGTCTTACGGC	GTCGAC		CTCGAG	AA	ACTAGT	TGTTACCAGCTAAAACCGAG	GTTTTAGAGCTAGAAATAGCAAG	AACACTTCGATTGAC		37	4
CAGACATTACCCGTTGAGGAGGTTCTCGATCGGGCTTTAATTGCTATTTCCCGCTGCAGAGCTATGGTTTTCAACCGACCAATGGCGTGGGTTATCAACCGTATCGCGTCGTGGTCTTAAGTTTTGAGTTATTACATGCCCCTGCTACAGTGGTCGACCTCGAGAAACTAGTAATCTTGCGTTCCCTAACCTGTTTTAGAGCTAGAAATAGCAAGGGGTATTCCGTCACT		CAGACATTACCCGTT	GAGGAGGTTCTCGATCG	GGCTTTAATTGCTATTTCCCGCTGCAGAGCTATGGTTTTCAACCGACCAATGGCGTGGGTTATCAACCGTATCGCGTCGTGGTCTTAAGTTTTGAGTTATTACATGCCCCTGCTACAGTG	GTCGAC		CTCGAG	AA	ACTAGT	AATCTTGCGTTCCCTAACCT	GTTTTAGAGCTAGAAATAGCAAG	GGGTATTCCGTCACT		38	1
GATACCGCTTGGAGTGAGGAGGTTCTCGATCGGGCTTCAATTGTTATTTCCCTTTGCAGAGCTACGGTTTTCAACCGACCAATGGGGTAGGTTACCAACCGTACCGTGTTGTGGTGCTTTCGTTCGAACTGCTGCACGCGCCGGCGACCGTGGTCGACCTCGAGAAACTAGTTAGTCTGTCCCAACCTGAGCGTTTTAGAGCTAGAAATAGCAAGCCCATTTTGGGCGGT		GATACCGCTTGGAGT	GAGGAGGTTCTCGATCG	GGCTTCAATTGTTATTTCCCTTTGCAGAGCTACGGTTTTCAACCGACCAATGGGGTAGGTTACCAACCGTACCGTGTTGTGGTGCTTTCGTTCGAACTGCTGCACGCGCCGGCGACCGTG	GTCGAC		CTCGAG	AA	ACTAGT	TAGTCTGTCCCAACCTGAGC	GTTTTAGAGCTAGAAATAGCAAG	CCCATTTTGGGCGGT		38	2
AGGACGTTAATCATGGAGGAGGTTCTCGATCGGGCTTCAATTGCTATTTCCCGTTGCAATCCTACGGCTTTCAACCTACCAACGGTGTTGGGTATCAACCTTACCGTGTTGTAGTACTGTCATTTGAATTACTGCATGCGCCGGCGACCGTGGTCGACCTCGAGAAACTAGTGTAAGACGTAGCCTATTGAAGTTTTAGAGCTAGAAATAGCAAGACTTGAATTTCGAGA		AGGACGTTAATCATG	GAGGAGGTTCTCGATCG	GGCTTCAATTGCTATTTCCCGTTGCAATCCTACGGCTTTCAACCTACCAACGGTGTTGGGTATCAACCTTACCGTGTTGTAGTACTGTCATTTGAATTACTGCATGCGCCGGCGACCGTG	GTCGAC		CTCGAG	AA	ACTAGT	GTAAGACGTAGCCTATTGAA	GTTTTAGAGCTAGAAATAGCAAG	ACTTGAATTTCGAGA		38	3
TCCGTATGGGCCTCTGAGGAGGTTCTCGATCGGGCTTTAATTGCTATTTCCCGCTGCAGTCTTACGGTTTCCAACCGACTAATGGTGTCGGCTACCAGCCATATCGCGTGGTCGTACTGAGTTTTGAACTCCTGCATGCGCCTGCAACTGTGGTCGACCTCGAGAAACTAGTATAACTTCGACTAGCCCCTAGTTTTAGAGCTAGAAATAGCAAGAACACTTCGATTGAC		TCCGTATGGGCCTCT	GAGGAGGTTCTCGATCG	GGCTTTAATTGCTATTTCCCGCTGCAGTCTTACGGTTTCCAACCGACTAATGGTGTCGGCTACCAGCCATATCGCGTGGTCGTACTGAGTTTTGAACTCCTGCATGCGCCTGCAACTGTG	GTCGAC		CTCGAG	AA	ACTAGT	ATAACTTCGACTAGCCCCTA	GTTTTAGAGCTAGAAATAGCAAG	AACACTTCGATTGAC		38	4
CAGACATTACCCGTTGAGGAGGTTCTCGATCGCTGAGCTTCGAGTTATTGCACGCACCGGCTACGGTCTGCGGTCCAAAAAAATCCACCAATCTTGTAAAAAACAAGTGCGTTAATTTTAACTTTAATGGTCTGACCGGTACAGGCGTCTTAGTCGACCTCGAGAAACTAGTTCAAAGCAATCGCAAGTACTGTTTTAGAGCTAGAAATAGCAAGGGGTATTCCGTCACT		CAGACATTACCCGTT	GAGGAGGTTCTCGATCG	CTGAGCTTCGAGTTATTGCACGCACCGGCTACGGTCTGCGGTCCAAAAAAATCCACCAATCTTGTAAAAAACAAGTGCGTTAATTTTAACTTTAATGGTCTGACCGGTACAGGCGTCTTA	GTCGAC		CTCGAG	AA	ACTAGT	TCAAAGCAATCGCAAGTACT	GTTTTAGAGCTAGAAATAGCAAG	GGGTATTCCGTCACT		39	1
GATACCGCTTGGAGTGAGGAGGTTCTCGATCGCTGTCATTTGAGCTGTTGCATGCCCCAGCAACCGTATGCGGCCCGAAAAAATCTACGAACCTGGTAAAAAACAAATGCGTAAATTTCAACTTCAATGGCCTTACTGGTACCGGGGTACTGGTCGACCTCGAGAAACTAGTGAAAATACCGCGAATTTCTCGTTTTAGAGCTAGAAATAGCAAGCCCATTTTGGGCGGT		GATACCGCTTGGAGT	GAGGAGGTTCTCGATCG	CTGTCATTTGAGCTGTTGCATGCCCCAGCAACCGTATGCGGCCCGAAAAAATCTACGAACCTGGTAAAAAACAAATGCGTAAATTTCAACTTCAATGGCCTTACTGGTACCGGGGTACTG	GTCGAC		CTCGAG	AA	ACTAGT	GAAAATACCGCGAATTTCTC	GTTTTAGAGCTAGAAATAGCAAG	CCCATTTTGGGCGGT		39	2
AGGACGTTAATCATGGAGGAGGTTCTCGATCGTTAAGTTTCGAATTACTTCACGCACCTGCAACCGTTTGTGGGCCGAAAAAAAGCACCAACTTGGTGAAAAACAAATGTGTGAACTTCAATTTTAATGGGCTGACAGGCACAGGCGTTTTGGTCGACCTCGAGAAACTAGTGCCTAGAATAAAGCTAATACGTTTTAGAGCTAGAAATAGCAAGACTTGAATTTCGAGA		AGGACGTTAATCATG	GAGGAGGTTCTCGATCG	TTAAGTTTCGAATTACTTCACGCACCTGCAACCGTTTGTGGGCCGAAAAAAAGCACCAACTTGGTGAAAAACAAATGTGTGAACTTCAATTTTAATGGGCTGACAGGCACAGGCGTTTTG	GTCGAC		CTCGAG	AA	ACTAGT	GCCTAGAATAAAGCTAATAC	GTTTTAGAGCTAGAAATAGCAAG	ACTTGAATTTCGAGA		39	3
TCCGTATGGGCCTCTGAGGAGGTTCTCGATCGCTGTCATTTGAACTTCTGCATGCGCCAGCGACCGTGTGCGGCCCGAAGAAAAGCACTAATCTGGTTAAAAACAAATGTGTCAATTTTAATTTCAATGGCCTTACCGGCACCGGCGTGCTCGTCGACCTCGAGAAACTAGTCTGCTATCTAAGACGTAACCGTTTTAGAGCTAGAAATAGCAAGAACACTTCGATTGAC		TCCGTATGGGCCTCT	GAGGAGGTTCTCGATCG	CTGTCATTTGAACTTCTGCATGCGCCAGCGACCGTGTGCGGCCCGAAGAAAAGCACTAATCTGGTTAAAAACAAATGTGTCAATTTTAATTTCAATGGCCTTACCGGCACCGGCGTGCTC	GTCGAC		CTCGAG	AA	ACTAGT	CTGCTATCTAAGACGTAACC	GTTTTAGAGCTAGAAATAGCAAG	AACACTTCGATTGAC		39	4
CAGACATTACCCGTTGAGGAGGTTCTCGATCGTTTAACTTTAATGGCCTGACCGGTACTGGTGTCTTGACAGAGAGCAACAAAAAATTCTTACCGTTTCAGCAGTTCGGCCGTGATATTGCGGATACCACGGACGCGGTACGTGATCCTCAAGTCGACCTCGAGAAACTAGTAGCAATAAAGTTTGCAACAGGTTTTAGAGCTAGAAATAGCAAGGGGTATTCCGTCACT		CAGACATTACCCGTT	GAGGAGGTTCTCGATCG	TTTAACTTTAATGGCCTGACCGGTACTGGTGTCTTGACAGAGAGCAACAAAAAATTCTTACCGTTTCAGCAGTTCGGCCGTGATATTGCGGATACCACGGACGCGGTACGTGATCCTCAA	GTCGAC		CTCGAG	AA	ACTAGT	AGCAATAAAGTTTGCAACAG	GTTTTAGAGCTAGAAATAGCAAG	GGGTATTCCGTCACT		40	1
GATACCGCTTGGAGTGAGGAGGTTCTCGATCGTTCAACTTTAATGGTCTTACCGGCACCGGCGTACTCACTGAAAGCAACAAGAAATTCTTACCTTTTCAACAGTTTGGGCGTGATATTGCAGATACGACAGATGCAGTACGCGACCCGCAGGTCGACCTCGAGAAACTAGTTACACGTGATTCGAAGCACTGTTTTAGAGCTAGAAATAGCAAGCCCATTTTGGGCGGT		GATACCGCTTGGAGT	GAGGAGGTTCTCGATCG	TTCAACTTTAATGGTCTTACCGGCACCGGCGTACTCACTGAAAGCAACAAGAAATTCTTACCTTTTCAACAGTTTGGGCGTGATATTGCAGATACGACAGATGCAGTACGCGACCCGCAG	GTCGAC		CTCGAG	AA	ACTAGT	TACACGTGATTCGAAGCACT	GTTTTAGAGCTAGAAATAGCAAG	CCCATTTTGGGCGGT		40	2
AGGACGTTAATCATGGAGGAGGTTCTCGATCGTTTAATTTTAATGGTCTGACCGGGACCGGCGTTTTGACTGAGTCTAACAAGAAATTTTTACCGTTCCAGCAGTTTGGTCGCGATATTGCTGACACCACCGACGCAGTCCGCGATCCGCAGGTCGACCTCGAGAAACTAGTCATCGATCTTCGAGCGCACAGTTTTAGAGCTAGAAATAGCAAGACTTGAATTTCGAGA		AGGACGTTAATCATG	GAGGAGGTTCTCGATCG	TTTAATTTTAATGGTCTGACCGGGACCGGCGTTTTGACTGAGTCTAACAAGAAATTTTTACCGTTCCAGCAGTTTGGTCGCGATATTGCTGACACCACCGACGCAGTCCGCGATCCGCAG	GTCGAC		CTCGAG	AA	ACTAGT	CATCGATCTTCGAGCGCACA	GTTTTAGAGCTAGAAATAGCAAG	ACTTGAATTTCGAGA		40	3
TCCGTATGGGCCTCTGAGGAGGTTCTCGATCGTTTAATTTCAATGGTCTGACGGGCACCGGTGTACTGACAGAGTCTAATAAAAAATTTTTGCCGTTTCAGCAGTTTGGTCGCGATATTGCAGATACCACCGATGCAGTGCGCGATCCACAAGTCGACCTCGAGAAACTAGTGAAGAAGCGTTCCTGTTGAGGTTTTAGAGCTAGAAATAGCAAGAACACTTCGATTGAC		TCCGTATGGGCCTCT	GAGGAGGTTCTCGATCG	TTTAATTTCAATGGTCTGACGGGCACCGGTGTACTGACAGAGTCTAATAAAAAATTTTTGCCGTTTCAGCAGTTTGGTCGCGATATTGCAGATACCACCGATGCAGTGCGCGATCCACAA	GTCGAC		CTCGAG	AA	ACTAGT	GAAGAAGCGTTCCTGTTGAG	GTTTTAGAGCTAGAAATAGCAAG	AACACTTCGATTGAC		40	4
CAGACATTACCCGTTGAGGAGGTTCTCGATCGATTGCGGATACGACCGATGCGGTTCGTGATCCGCAGACGCTGGAAATTCTGGATATCACGCCGTGCTCCTTTGGTGGTGTATCAGTGATTACCCCGGGTACCAACACCAGCAACCAAGTGGTCGACCTCGAGAAACTAGTCGCCCCTAGTTGCTTCTCATGTTTTAGAGCTAGAAATAGCAAGGGGTATTCCGTCACT		CAGACATTACCCGTT	GAGGAGGTTCTCGATCG	ATTGCGGATACGACCGATGCGGTTCGTGATCCGCAGACGCTGGAAATTCTGGATATCACGCCGTGCTCCTTTGGTGGTGTATCAGTGATTACCCCGGGTACCAACACCAGCAACCAAGTG	GTCGAC		CTCGAG	AA	ACTAGT	CGCCCCTAGTTGCTTCTCAT	GTTTTAGAGCTAGAAATAGCAAG	GGGTATTCCGTCACT		41	1
GATACCGCTTGGAGTGAGGAGGTTCTCGATCGATCGCTGATACCACGGATGCCGTGCGTGACCCGCAGACCCTGGAAATTCTGGATATCACCCCGTGCTCCTTTGGTGGTGTGAGTGTCATCACACCAGGCACCAACACGTCGAACCAGGTTGTCGACCTCGAGAAACTAGTACCTCGACAGACGTTAATCTGTTTTAGAGCTAGAAATAGCAAGCCCATTTTGGGCGGT		GATACCGCTTGGAGT	GAGGAGGTTCTCGATCG	ATCGCTGATACCACGGATGCCGTGCGTGACCCGCAGACCCTGGAAATTCTGGATATCACCCCGTGCTCCTTTGGTGGTGTGAGTGTCATCACACCAGGCACCAACACGTCGAACCAGGTT	GTCGAC		CTCGAG	AA	ACTAGT	ACCTCGACAGACGTTAATCT	GTTTTAGAGCTAGAAATAGCAAG	CCCATTTTGGGCGGT		41	2
AGGACGTTAATCATGGAGGAGGTTCTCGATCGATCGCAGATACCACGGATGCGGTACGCGATCCACAGACCCTGGAAATTCTGGATATTACCCCTTGTTCATTCGGCGGTGTTAGTGTAATTACGCCGGGGACTAACACAAGTAACCAGGTCGTCGACCTCGAGAAACTAGTGCGATCTTACCATATCTCTGGTTTTAGAGCTAGAAATAGCAAGACTTGAATTTCGAGA		AGGACGTTAATCATG	GAGGAGGTTCTCGATCG	ATCGCAGATACCACGGATGCGGTACGCGATCCACAGACCCTGGAAATTCTGGATATTACCCCTTGTTCATTCGGCGGTGTTAGTGTAATTACGCCGGGGACTAACACAAGTAACCAGGTC	GTCGAC		CTCGAG	AA	ACTAGT	GCGATCTTACCATATCTCTG	GTTTTAGAGCTAGAAATAGCAAG	ACTTGAATTTCGAGA		41	3
TCCGTATGGGCCTCTGAGGAGGTTCTCGATCGATCGCCGATACAACAGATGCGGTTCGCGATCCGCAGACTTTAGAAATTCTGGATATCACCCCGTGCAGCTTCGGGGGGGTCAGCGTGATTACACCTGGTACCAACACATCCAACCAGGTAGTCGACCTCGAGAAACTAGTCCATTTCTTGCCCAGAGAAGGTTTTAGAGCTAGAAATAGCAAGAACACTTCGATTGAC		TCCGTATGGGCCTCT	GAGGAGGTTCTCGATCG	ATCGCCGATACAACAGATGCGGTTCGCGATCCGCAGACTTTAGAAATTCTGGATATCACCCCGTGCAGCTTCGGGGGGGTCAGCGTGATTACACCTGGTACCAACACATCCAACCAGGTA	GTCGAC		CTCGAG	AA	ACTAGT	CCATTTCTTGCCCAGAGAAG	GTTTTAGAGCTAGAAATAGCAAG	AACACTTCGATTGAC		41	4
CAGACATTACCCGTTGAGGAGGTTCTCGATCGGTCATCACTCCAGGCACGAACACCTCTAACCAAGTGGCCGTACTGTACCAGGATGTGAACTGTACCGAGGTTCCGGTTGCCATTCACGCAGATCAGCTTACGCCGACCTGGCGTGTGTATGTCGACCTCGAGAAACTAGTCAATCGATTATCCAACTTAGGTTTTAGAGCTAGAAATAGCAAGGGGTATTCCGTCACT		CAGACATTACCCGTT	GAGGAGGTTCTCGATCG	GTCATCACTCCAGGCACGAACACCTCTAACCAAGTGGCCGTACTGTACCAGGATGTGAACTGTACCGAGGTTCCGGTTGCCATTCACGCAGATCAGCTTACGCCGACCTGGCGTGTGTAT	GTCGAC		CTCGAG	AA	ACTAGT	CAATCGATTATCCAACTTAG	GTTTTAGAGCTAGAAATAGCAAG	GGGTATTCCGTCACT		42	1
GATACCGCTTGGAGTGAGGAGGTTCTCGATCGGTCATCACACCTGGCACCAACACAAGTAACCAGGTTGCTGTGTTATATCAGGATGTAAACTGCACAGAGGTGCCGGTTGCCATCCACGCAGATCAGCTGACTCCGACGTGGCGTGTCTACGTCGACCTCGAGAAACTAGTTAAAGCAAGAGCACTCATACGTTTTAGAGCTAGAAATAGCAAGCCCATTTTGGGCGGT		GATACCGCTTGGAGT	GAGGAGGTTCTCGATCG	GTCATCACACCTGGCACCAACACAAGTAACCAGGTTGCTGTGTTATATCAGGATGTAAACTGCACAGAGGTGCCGGTTGCCATCCACGCAGATCAGCTGACTCCGACGTGGCGTGTCTAC	GTCGAC		CTCGAG	AA	ACTAGT	TAAAGCAAGAGCACTCATAC	GTTTTAGAGCTAGAAATAGCAAG	CCCATTTTGGGCGGT		42	2
AGGACGTTAATCATGGAGGAGGTTCTCGATCGGTTATCACGCCAGGTACTAATACGAGCAACCAAGTTGCGGTACTGTATCAGGATGTGAACTGTACTGAAGTACCGGTAGCAATTCATGCTGATCAGCTGACCCCAACCTGGCGCGTATATGTCGACCTCGAGAAACTAGTCAAGCGTACAACCGTTTCCGGTTTTAGAGCTAGAAATAGCAAGACTTGAATTTCGAGA		AGGACGTTAATCATG	GAGGAGGTTCTCGATCG	GTTATCACGCCAGGTACTAATACGAGCAACCAAGTTGCGGTACTGTATCAGGATGTGAACTGTACTGAAGTACCGGTAGCAATTCATGCTGATCAGCTGACCCCAACCTGGCGCGTATAT	GTCGAC		CTCGAG	AA	ACTAGT	CAAGCGTACAACCGTTTCCG	GTTTTAGAGCTAGAAATAGCAAG	ACTTGAATTTCGAGA		42	3
TCCGTATGGGCCTCTGAGGAGGTTCTCGATCGGTTATTACCCCAGGTACGAATACCTCGAATCAAGTTGCAGTTCTGTACCAAGATGTAAATTGCACCGAAGTTCCTGTTGCTATCCATGCCGATCAACTCACCCCGACGTGGCGCGTATATGTCGACCTCGAGAAACTAGTTGACAGCCTATTTGACAGCAGTTTTAGAGCTAGAAATAGCAAGAACACTTCGATTGAC		TCCGTATGGGCCTCT	GAGGAGGTTCTCGATCG	GTTATTACCCCAGGTACGAATACCTCGAATCAAGTTGCAGTTCTGTACCAAGATGTAAATTGCACCGAAGTTCCTGTTGCTATCCATGCCGATCAACTCACCCCGACGTGGCGCGTATAT	GTCGAC		CTCGAG	AA	ACTAGT	TGACAGCCTATTTGACAGCA	GTTTTAGAGCTAGAAATAGCAAG	AACACTTCGATTGAC		42	4
CAGACATTACCCGTTGAGGAGGTTCTCGATCGCATGCTGATCAGCTGACCCCGACGTGGCGTGTTTATTCCACTGGCAGCAATGTTTTCCAAACACGTGCGGGCTGCTTGATCGGTGCAGAGCATGTGAACAACTCGTACGAGTGCGATATCGTCGACCTCGAGAAACTAGTGACCTTTGTGAACGACGTACGTTTTAGAGCTAGAAATAGCAAGGGGTATTCCGTCACT		CAGACATTACCCGTT	GAGGAGGTTCTCGATCG	CATGCTGATCAGCTGACCCCGACGTGGCGTGTTTATTCCACTGGCAGCAATGTTTTCCAAACACGTGCGGGCTGCTTGATCGGTGCAGAGCATGTGAACAACTCGTACGAGTGCGATATC	GTCGAC		CTCGAG	AA	ACTAGT	GACCTTTGTGAACGACGTAC	GTTTTAGAGCTAGAAATAGCAAG	GGGTATTCCGTCACT		43	1
GATACCGCTTGGAGTGAGGAGGTTCTCGATCGCATGCAGACCAGCTTACTCCGACCTGGCGCGTGTATTCCACCGGTTCCAACGTGTTTCAGACCCGTGCCGGCTGCCTGATTGGTGCTGAACATGTGAACAACAGCTATGAATGCGACATCGTCGACCTCGAGAAACTAGTCGTACAGTAACAGTTCCATGGTTTTAGAGCTAGAAATAGCAAGCCCATTTTGGGCGGT		GATACCGCTTGGAGT	GAGGAGGTTCTCGATCG	CATGCAGACCAGCTTACTCCGACCTGGCGCGTGTATTCCACCGGTTCCAACGTGTTTCAGACCCGTGCCGGCTGCCTGATTGGTGCTGAACATGTGAACAACAGCTATGAATGCGACATC	GTCGAC		CTCGAG	AA	ACTAGT	CGTACAGTAACAGTTCCATG	GTTTTAGAGCTAGAAATAGCAAG	CCCATTTTGGGCGGT		43	2
AGGACGTTAATCATGGAGGAGGTTCTCGATCGCACGCAGATCAACTGACCCCGACCTGGCGCGTATATAGCACCGGTAGCAATGTGTTTCAGACGCGTGCAGGGTGTCTCATTGGCGCGGAACACGTAAATAACAGTTATGAATGCGATATCGTCGACCTCGAGAAACTAGTGTGCATTTCTGAGTCGAGTCGTTTTAGAGCTAGAAATAGCAAGACTTGAATTTCGAGA		AGGACGTTAATCATG	GAGGAGGTTCTCGATCG	CACGCAGATCAACTGACCCCGACCTGGCGCGTATATAGCACCGGTAGCAATGTGTTTCAGACGCGTGCAGGGTGTCTCATTGGCGCGGAACACGTAAATAACAGTTATGAATGCGATATC	GTCGAC		CTCGAG	AA	ACTAGT	GTGCATTTCTGAGTCGAGTC	GTTTTAGAGCTAGAAATAGCAAG	ACTTGAATTTCGAGA		43	3
TCCGTATGGGCCTCTGAGGAGGTTCTCGATCGCACGCCGATCAGCTGACCCCGACCTGGCGCGTATATTCTACTGGCAGTAATGTTTTTCAAACCCGCGCAGGGTGCTTGATCGGCGCAGAGCACGTAAACAACTCATATGAATGTGATATTGTCGACCTCGAGAAACTAGTAACCATTTGTCACCAACGCAGTTTTAGAGCTAGAAATAGCAAGAACACTTCGATTGAC		TCCGTATGGGCCTCT	GAGGAGGTTCTCGATCG	CACGCCGATCAGCTGACCCCGACCTGGCGCGTATATTCTACTGGCAGTAATGTTTTTCAAACCCGCGCAGGGTGCTTGATCGGCGCAGAGCACGTAAACAACTCATATGAATGTGATATT	GTCGAC		CTCGAG	AA	ACTAGT	AACCATTTGTCACCAACGCA	GTTTTAGAGCTAGAAATAGCAAG	AACACTTCGATTGAC		43	4
CAGACATTACCCGTTGAGGAGGTTCTCGATCGGCCGAACATGTGAACAATTCCTACGAATGCGACATCCCTATTGGTGCCGGCATTTGCGCTTCTTATCAGACTCAGACGAACTCCCCGCGCCGCGCTCGTTCTGTGGCGTCGCAGTCGATTGTCGACCTCGAGAAACTAGTAAGTACAGATCGTTACATAAGTTTTAGAGCTAGAAATAGCAAGGGGTATTCCGTCACT		CAGACATTACCCGTT	GAGGAGGTTCTCGATCG	GCCGAACATGTGAACAATTCCTACGAATGCGACATCCCTATTGGTGCCGGCATTTGCGCTTCTTATCAGACTCAGACGAACTCCCCGCGCCGCGCTCGTTCTGTGGCGTCGCAGTCGATT	GTCGAC		CTCGAG	AA	ACTAGT	AAGTACAGATCGTTACATAA	GTTTTAGAGCTAGAAATAGCAAG	GGGTATTCCGTCACT		44	1
GATACCGCTTGGAGTGAGGAGGTTCTCGATCGGCTGAACACGTGAACAACTCTTATGAATGTGATATCCCAATCGGTGCAGGTATTTGTGCGTCCTACCAAACGCAAACCAATAGTCCGCGCCGTGCGCGCAGCGTCGCGTCGCAAAGTATCGTCGACCTCGAGAAACTAGTCTGAAAGCGACAAGAATGTAGTTTTAGAGCTAGAAATAGCAAGCCCATTTTGGGCGGT		GATACCGCTTGGAGT	GAGGAGGTTCTCGATCG	GCTGAACACGTGAACAACTCTTATGAATGTGATATCCCAATCGGTGCAGGTATTTGTGCGTCCTACCAAACGCAAACCAATAGTCCGCGCCGTGCGCGCAGCGTCGCGTCGCAAAGTATC	GTCGAC		CTCGAG	AA	ACTAGT	CTGAAAGCGACAAGAATGTA	GTTTTAGAGCTAGAAATAGCAAG	CCCATTTTGGGCGGT		44	2
AGGACGTTAATCATGGAGGAGGTTCTCGATCGGCGGAACACGTTAATAATTCTTACGAGTGTGATATTCCGATTGGCGCCGGCATCTGCGCGAGCTATCAGACGCAGACCAATTCGCCACGTCGTGCCCGTAGCGTCGCTAGCCAGAGCATTGTCGACCTCGAGAAACTAGTACCCTGTTCGTCTATGAACTGTTTTAGAGCTAGAAATAGCAAGACTTGAATTTCGAGA		AGGACGTTAATCATG	GAGGAGGTTCTCGATCG	GCGGAACACGTTAATAATTCTTACGAGTGTGATATTCCGATTGGCGCCGGCATCTGCGCGAGCTATCAGACGCAGACCAATTCGCCACGTCGTGCCCGTAGCGTCGCTAGCCAGAGCATT	GTCGAC		CTCGAG	AA	ACTAGT	ACCCTGTTCGTCTATGAACT	GTTTTAGAGCTAGAAATAGCAAG	ACTTGAATTTCGAGA		44	3
TCCGTATGGGCCTCTGAGGAGGTTCTCGATCGGCTGAACACGTGAACAACTCGTATGAGTGTGACATTCCAATCGGGGCAGGGATTTGTGCGTCCTACCAAACACAAACCAACTCTCCTCGTCGTGCGCGCTCCGTTGCCTCGCAAAGTATCGTCGACCTCGAGAAACTAGTCCCCTCATGATAACTCCCGTGTTTTAGAGCTAGAAATAGCAAGAACACTTCGATTGAC		TCCGTATGGGCCTCT	GAGGAGGTTCTCGATCG	GCTGAACACGTGAACAACTCGTATGAGTGTGACATTCCAATCGGGGCAGGGATTTGTGCGTCCTACCAAACACAAACCAACTCTCCTCGTCGTGCGCGCTCCGTTGCCTCGCAAAGTATC	GTCGAC		CTCGAG	AA	ACTAGT	CCCCTCATGATAACTCCCGT	GTTTTAGAGCTAGAAATAGCAAG	AACACTTCGATTGAC		44	4
CAGACATTACCCGTTGAGGAGGTTCTCGATCGCCGCGCCGCGCGCGCTCAGTCGCTTCACAGAGCATCATTGCCTACACTATGAGTCTGGGCGCAGAAAATTCTGTGGCATATTCGAACAACTCCATTGCCATTCCGACTAATTTTACGATCGTCGACCTCGAGAAACTAGTGTCTTCGCCAGATGTAGTGCGTTTTAGAGCTAGAAATAGCAAGGGGTATTCCGTCACT		CAGACATTACCCGTT	GAGGAGGTTCTCGATCG	CCGCGCCGCGCGCGCTCAGTCGCTTCACAGAGCATCATTGCCTACACTATGAGTCTGGGCGCAGAAAATTCTGTGGCATATTCGAACAACTCCATTGCCATTCCGACTAATTTTACGATC	GTCGAC		CTCGAG	AA	ACTAGT	GTCTTCGCCAGATGTAGTGC	GTTTTAGAGCTAGAAATAGCAAG	GGGTATTCCGTCACT		45	1
GATACCGCTTGGAGTGAGGAGGTTCTCGATCGCCACGCCGTGCGCGTAGCGTGGCTAGCCAGTCTATTATCGCCTATACCATGTCTCTGGGCGCGGAAAATTCAGTGGCCTATAGTAACAACTCGATCGCGATCCCTACAAACTTTACGATTGTCGACCTCGAGAAACTAGTTTGAAGTGCCTCATTCCGACGTTTTAGAGCTAGAAATAGCAAGCCCATTTTGGGCGGT		GATACCGCTTGGAGT	GAGGAGGTTCTCGATCG	CCACGCCGTGCGCGTAGCGTGGCTAGCCAGTCTATTATCGCCTATACCATGTCTCTGGGCGCGGAAAATTCAGTGGCCTATAGTAACAACTCGATCGCGATCCCTACAAACTTTACGATT	GTCGAC		CTCGAG	AA	ACTAGT	TTGAAGTGCCTCATTCCGAC	GTTTTAGAGCTAGAAATAGCAAG	CCCATTTTGGGCGGT		45	2
AGGACGTTAATCATGGAGGAGGTTCTCGATCGCCACGTCGTGCGCGTTCCGTTGCCTCTCAGTCTATCATTGCTTATACAATGAGCCTGGGCGCGGAAAACAGCGTAGCGTACTCGAACAACTCCATCGCGATTCCAACTAATTTTACAATCGTCGACCTCGAGAAACTAGTGTCCTCCTCCCTGATGTAACGTTTTAGAGCTAGAAATAGCAAGACTTGAATTTCGAGA		AGGACGTTAATCATG	GAGGAGGTTCTCGATCG	CCACGTCGTGCGCGTTCCGTTGCCTCTCAGTCTATCATTGCTTATACAATGAGCCTGGGCGCGGAAAACAGCGTAGCGTACTCGAACAACTCCATCGCGATTCCAACTAATTTTACAATC	GTCGAC		CTCGAG	AA	ACTAGT	GTCCTCCTCCCTGATGTAAC	GTTTTAGAGCTAGAAATAGCAAG	ACTTGAATTTCGAGA		45	3
TCCGTATGGGCCTCTGAGGAGGTTCTCGATCGCCACGCCGTGCTCGCAGCGTGGCAAGCCAGAGCATTATCGCTTACACGATGAGTCTGGGCGCGGAAAATAGCGTGGCGTACAGCAATAATAGCATTGCTATTCCGACCAATTTTACGATTGTCGACCTCGAGAAACTAGTGATAATAGAGAAACGATGAGGTTTTAGAGCTAGAAATAGCAAGAACACTTCGATTGAC		TCCGTATGGGCCTCT	GAGGAGGTTCTCGATCG	CCACGCCGTGCTCGCAGCGTGGCAAGCCAGAGCATTATCGCTTACACGATGAGTCTGGGCGCGGAAAATAGCGTGGCGTACAGCAATAATAGCATTGCTATTCCGACCAATTTTACGATT	GTCGAC		CTCGAG	AA	ACTAGT	GATAATAGAGAAACGATGAG	GTTTTAGAGCTAGAAATAGCAAG	AACACTTCGATTGAC		45	4
CAGACATTACCCGTTGAGGAGGTTCTCGATCGAATAATAGCATCGCTATTCCAACTAATTTCACCATTTCAGTGACTACCGAGATCCTGCCGGTTAGTATGACAAAGACATCAGTGGATTGCACAATGTATATTTGTGGTGATTCTACCGAGGTCGACCTCGAGAAACTAGTTGTCCAAGCTGTACGTCCAAGTTTTAGAGCTAGAAATAGCAAGGGGTATTCCGTCACT		CAGACATTACCCGTT	GAGGAGGTTCTCGATCG	AATAATAGCATCGCTATTCCAACTAATTTCACCATTTCAGTGACTACCGAGATCCTGCCGGTTAGTATGACAAAGACATCAGTGGATTGCACAATGTATATTTGTGGTGATTCTACCGAG	GTCGAC		CTCGAG	AA	ACTAGT	TGTCCAAGCTGTACGTCCAA	GTTTTAGAGCTAGAAATAGCAAG	GGGTATTCCGTCACT		46	1
GATACCGCTTGGAGTGAGGAGGTTCTCGATCGAACAATAGCATCGCCATTCCGACGAATTTTACAATTTCCGTGACTACAGAAATCTTGCCGGTGTCAATGACCAAAACCTCAGTGGATTGTACGATGTATATTTGCGGTGATAGCACCGAAGTCGACCTCGAGAAACTAGTTAACAAACAGAGTAGATGCAGTTTTAGAGCTAGAAATAGCAAGCCCATTTTGGGCGGT		GATACCGCTTGGAGT	GAGGAGGTTCTCGATCG	AACAATAGCATCGCCATTCCGACGAATTTTACAATTTCCGTGACTACAGAAATCTTGCCGGTGTCAATGACCAAAACCTCAGTGGATTGTACGATGTATATTTGCGGTGATAGCACCGAA	GTCGAC		CTCGAG	AA	ACTAGT	TAACAAACAGAGTAGATGCA	GTTTTAGAGCTAGAAATAGCAAG	CCCATTTTGGGCGGT		46	2
AGGACGTTAATCATGGAGGAGGTTCTCGATCGAACAATTCAATTGCTATTCCGACTAACTTCACTATTAGCGTGACCACAGAAATCCTTCCGGTGTCCATGACCAAAACGTCAGTGGATTGTACTATGTATATCTGTGGTGACAGTACCGAGGTCGACCTCGAGAAACTAGTAATATTCACGTACTCAGACCGTTTTAGAGCTAGAAATAGCAAGACTTGAATTTCGAGA		AGGACGTTAATCATG	GAGGAGGTTCTCGATCG	AACAATTCAATTGCTATTCCGACTAACTTCACTATTAGCGTGACCACAGAAATCCTTCCGGTGTCCATGACCAAAACGTCAGTGGATTGTACTATGTATATCTGTGGTGACAGTACCGAG	GTCGAC		CTCGAG	AA	ACTAGT	AATATTCACGTACTCAGACC	GTTTTAGAGCTAGAAATAGCAAG	ACTTGAATTTCGAGA		46	3
TCCGTATGGGCCTCTGAGGAGGTTCTCGATCGAACAATAGTATCGCTATCCCAACTAACTTCACGATTTCTGTAACGACGGAAATTCTGCCGGTGAGTATGACGAAAACGTCCGTTGATTGCACCATGTATATCTGCGGGGATTCGACAGAAGTCGACCTCGAGAAACTAGTCAATGATTAGACCGTTGATCGTTTTAGAGCTAGAAATAGCAAGAACACTTCGATTGAC		TCCGTATGGGCCTCT	GAGGAGGTTCTCGATCG	AACAATAGTATCGCTATCCCAACTAACTTCACGATTTCTGTAACGACGGAAATTCTGCCGGTGAGTATGACGAAAACGTCCGTTGATTGCACCATGTATATCTGCGGGGATTCGACAGAA	GTCGAC		CTCGAG	AA	ACTAGT	CAATGATTAGACCGTTGATC	GTTTTAGAGCTAGAAATAGCAAG	AACACTTCGATTGAC		46	4
CAGACATTACCCGTTGAGGAGGTTCTCGATCGGATTGCACAATGTATATTTGCGGCGATTCCACTGAGTGTTCCAATCTGCTGCTGCAGTATGGCTCCTTCTGCACTCAGCTTAATCGCGCGCTGACTGGGATCGCGGTGGAACAGGATAAAGTCGACCTCGAGAAACTAGTGTAGTGTGTACGCTGAATCCGTTTTAGAGCTAGAAATAGCAAGGGGTATTCCGTCACT		CAGACATTACCCGTT	GAGGAGGTTCTCGATCG	GATTGCACAATGTATATTTGCGGCGATTCCACTGAGTGTTCCAATCTGCTGCTGCAGTATGGCTCCTTCTGCACTCAGCTTAATCGCGCGCTGACTGGGATCGCGGTGGAACAGGATAAA	GTCGAC		CTCGAG	AA	ACTAGT	GTAGTGTGTACGCTGAATCC	GTTTTAGAGCTAGAAATAGCAAG	GGGTATTCCGTCACT		47	1
GATACCGCTTGGAGTGAGGAGGTTCTCGATCGGATTGCACTATGTATATTTGCGGTGATTCCACCGAATGTTCTAACCTGTTACTTCAGTACGGCTCATTCTGCACCCAGCTGAACCGTGCGCTCACTGGCATTGCGGTAGAGCAAGACAAGGTCGACCTCGAGAAACTAGTTTCACCATGTCTATTCTAACGTTTTAGAGCTAGAAATAGCAAGCCCATTTTGGGCGGT		GATACCGCTTGGAGT	GAGGAGGTTCTCGATCG	GATTGCACTATGTATATTTGCGGTGATTCCACCGAATGTTCTAACCTGTTACTTCAGTACGGCTCATTCTGCACCCAGCTGAACCGTGCGCTCACTGGCATTGCGGTAGAGCAAGACAAG	GTCGAC		CTCGAG	AA	ACTAGT	TTCACCATGTCTATTCTAAC	GTTTTAGAGCTAGAAATAGCAAG	CCCATTTTGGGCGGT		47	2
AGGACGTTAATCATGGAGGAGGTTCTCGATCGGACTGTACTATGTATATTTGTGGTGATAGCACCGAGTGCTCCAATCTGTTATTACAGTATGGCTCCTTCTGCACCCAACTGAATCGCGCGTTAACCGGCATTGCAGTCGAGCAGGACAAAGTCGACCTCGAGAAACTAGTGACAGTAATATAGAGTGCGAGTTTTAGAGCTAGAAATAGCAAGACTTGAATTTCGAGA		AGGACGTTAATCATG	GAGGAGGTTCTCGATCG	GACTGTACTATGTATATTTGTGGTGATAGCACCGAGTGCTCCAATCTGTTATTACAGTATGGCTCCTTCTGCACCCAACTGAATCGCGCGTTAACCGGCATTGCAGTCGAGCAGGACAAA	GTCGAC		CTCGAG	AA	ACTAGT	GACAGTAATATAGAGTGCGA	GTTTTAGAGCTAGAAATAGCAAG	ACTTGAATTTCGAGA		47	3
TCCGTATGGGCCTCTGAGGAGGTTCTCGATCGGACTGCACCATGTATATTTGTGGCGATTCAACAGAATGCTCGAATTTGCTGCTGCAGTACGGCAGCTTTTGCACTCAGCTGAACCGCGCGCTGACCGGGATTGCCGTAGAGCAGGACAAAGTCGACCTCGAGAAACTAGTACTGATGCGATTAAGCTAAGGTTTTAGAGCTAGAAATAGCAAGAACACTTCGATTGAC		TCCGTATGGGCCTCT	GAGGAGGTTCTCGATCG	GACTGCACCATGTATATTTGTGGCGATTCAACAGAATGCTCGAATTTGCTGCTGCAGTACGGCAGCTTTTGCACTCAGCTGAACCGCGCGCTGACCGGGATTGCCGTAGAGCAGGACAAA	GTCGAC		CTCGAG	AA	ACTAGT	ACTGATGCGATTAAGCTAAG	GTTTTAGAGCTAGAAATAGCAAG	AACACTTCGATTGAC		47	4
CAGACATTACCCGTTGAGGAGGTTCTCGATCGCGCGCGCTCACCGGCATTGCGGTTGAACAGGATAAGAATACCCAGGAGGTTTTTGCGCAGGTAAAACAGATTTACAAAACCCCTCCAATTAAAGACTTCGGTGGCTTCAACTTTTCGCAGGTCGACCTCGAGAAACTAGTTCGTGACCAAGCATGTTTCGGTTTTAGAGCTAGAAATAGCAAGGGGTATTCCGTCACT		CAGACATTACCCGTT	GAGGAGGTTCTCGATCG	CGCGCGCTCACCGGCATTGCGGTTGAACAGGATAAGAATACCCAGGAGGTTTTTGCGCAGGTAAAACAGATTTACAAAACCCCTCCAATTAAAGACTTCGGTGGCTTCAACTTTTCGCAG	GTCGAC		CTCGAG	AA	ACTAGT	TCGTGACCAAGCATGTTTCG	GTTTTAGAGCTAGAAATAGCAAG	GGGTATTCCGTCACT		48	1
GATACCGCTTGGAGTGAGGAGGTTCTCGATCGCGCGCATTGACCGGCATCGCTGTGGAACAGGACAAAAATACCCAAGAGGTCTTTGCGCAGGTAAAACAGATTTACAAGACCCCGCCGATTAAAGACTTTGGGGGTTTTAACTTTTCGCAGGTCGACCTCGAGAAACTAGTGAAGATCAACCTTTATTGCCGTTTTAGAGCTAGAAATAGCAAGCCCATTTTGGGCGGT		GATACCGCTTGGAGT	GAGGAGGTTCTCGATCG	CGCGCATTGACCGGCATCGCTGTGGAACAGGACAAAAATACCCAAGAGGTCTTTGCGCAGGTAAAACAGATTTACAAGACCCCGCCGATTAAAGACTTTGGGGGTTTTAACTTTTCGCAG	GTCGAC		CTCGAG	AA	ACTAGT	GAAGATCAACCTTTATTGCC	GTTTTAGAGCTAGAAATAGCAAG	CCCATTTTGGGCGGT		48	2
AGGACGTTAATCATGGAGGAGGTTCTCGATCGCGTGCCCTGACAGGGATCGCTGTTGAGCAAGATAAGAATACCCAGGAAGTCTTCGCACAGGTGAAACAGATCTACAAAACCCCGCCGATTAAAGATTTTGGTGGTTTCAACTTTTCCCAAGTCGACCTCGAGAAACTAGTATGAACGCCGACCGCTACATGTTTTAGAGCTAGAAATAGCAAGACTTGAATTTCGAGA		AGGACGTTAATCATG	GAGGAGGTTCTCGATCG	CGTGCCCTGACAGGGATCGCTGTTGAGCAAGATAAGAATACCCAGGAAGTCTTCGCACAGGTGAAACAGATCTACAAAACCCCGCCGATTAAAGATTTTGGTGGTTTCAACTTTTCCCAA	GTCGAC		CTCGAG	AA	ACTAGT	ATGAACGCCGACCGCTACAT	GTTTTAGAGCTAGAAATAGCAAG	ACTTGAATTTCGAGA		48	3
TCCGTATGGGCCTCTGAGGAGGTTCTCGATCGCGCGCGTTGACCGGTATCGCGGTGGAGCAAGATAAAAATACCCAGGAGGTTTTTGCTCAGGTCAAACAGATCTACAAGACGCCGCCTATCAAAGATTTTGGGGGCTTCAACTTCTCGCAAGTCGACCTCGAGAAACTAGTCTAGCACATAACCTCTAACGGTTTTAGAGCTAGAAATAGCAAGAACACTTCGATTGAC		TCCGTATGGGCCTCT	GAGGAGGTTCTCGATCG	CGCGCGTTGACCGGTATCGCGGTGGAGCAAGATAAAAATACCCAGGAGGTTTTTGCTCAGGTCAAACAGATCTACAAGACGCCGCCTATCAAAGATTTTGGGGGCTTCAACTTCTCGCAA	GTCGAC		CTCGAG	AA	ACTAGT	CTAGCACATAACCTCTAACG	GTTTTAGAGCTAGAAATAGCAAG	AACACTTCGATTGAC		48	4
CAGACATTACCCGTTGAGGAGGTTCTCGATCGCCAATCAAAGATTTTGGCGGCTTTAATTTTTCACAGATTCTGCCGGATCCATCGAAGCCGTCGAAACGCTCCTTTATTGAAGACCTGCTGTTTAATAAAGTCACACTGGCGGACGCAGGGGTCGACCTCGAGAAACTAGTACTATTCTGAATAACCGAGCGTTTTAGAGCTAGAAATAGCAAGGGGTATTCCGTCACT		CAGACATTACCCGTT	GAGGAGGTTCTCGATCG	CCAATCAAAGATTTTGGCGGCTTTAATTTTTCACAGATTCTGCCGGATCCATCGAAGCCGTCGAAACGCTCCTTTATTGAAGACCTGCTGTTTAATAAAGTCACACTGGCGGACGCAGGG	GTCGAC		CTCGAG	AA	ACTAGT	ACTATTCTGAATAACCGAGC	GTTTTAGAGCTAGAAATAGCAAG	GGGTATTCCGTCACT		49	1
GATACCGCTTGGAGTGAGGAGGTTCTCGATCGCCGATCAAAGATTTCGGTGGCTTTAATTTCTCGCAGATTTTACCGGATCCGAGTAAGCCGAGCAAGCGTAGCTTCATTGAGGATTTACTGTTTAATAAAGTAACGCTGGCGGATGCTGGTGTCGACCTCGAGAAACTAGTGAAGTGACGCCCTCTACCCTGTTTTAGAGCTAGAAATAGCAAGCCCATTTTGGGCGGT		GATACCGCTTGGAGT	GAGGAGGTTCTCGATCG	CCGATCAAAGATTTCGGTGGCTTTAATTTCTCGCAGATTTTACCGGATCCGAGTAAGCCGAGCAAGCGTAGCTTCATTGAGGATTTACTGTTTAATAAAGTAACGCTGGCGGATGCTGGT	GTCGAC		CTCGAG	AA	ACTAGT	GAAGTGACGCCCTCTACCCT	GTTTTAGAGCTAGAAATAGCAAG	CCCATTTTGGGCGGT		49	2
AGGACGTTAATCATGGAGGAGGTTCTCGATCGCCTATCAAAGACTTCGGCGGTTTTAATTTTTCTCAGATCTTACCAGACCCATCCAAGCCGTCTAAACGCAGCTTCATTGAAGACTTGCTGTTCAATAAGGTTACTCTGGCGGATGCAGGCGTCGACCTCGAGAAACTAGTCCGCCGTATACAAATGCTAGGTTTTAGAGCTAGAAATAGCAAGACTTGAATTTCGAGA		AGGACGTTAATCATG	GAGGAGGTTCTCGATCG	CCTATCAAAGACTTCGGCGGTTTTAATTTTTCTCAGATCTTACCAGACCCATCCAAGCCGTCTAAACGCAGCTTCATTGAAGACTTGCTGTTCAATAAGGTTACTCTGGCGGATGCAGGC	GTCGAC		CTCGAG	AA	ACTAGT	CCGCCGTATACAAATGCTAG	GTTTTAGAGCTAGAAATAGCAAG	ACTTGAATTTCGAGA		49	3
TCCGTATGGGCCTCTGAGGAGGTTCTCGATCGCCGATCAAAGATTTCGGCGGGTTTAACTTTTCACAAATCCTGCCGGACCCGTCAAAACCGTCCAAGCGCTCGTTTATCGAGGATCTTTTATTCAACAAAGTTACGTTGGCGGACGCCGGCGTCGACCTCGAGAAACTAGTCGCACCACTCCACTATTATAGTTTTAGAGCTAGAAATAGCAAGAACACTTCGATTGAC		TCCGTATGGGCCTCT	GAGGAGGTTCTCGATCG	CCGATCAAAGATTTCGGCGGGTTTAACTTTTCACAAATCCTGCCGGACCCGTCAAAACCGTCCAAGCGCTCGTTTATCGAGGATCTTTTATTCAACAAAGTTACGTTGGCGGACGCCGGC	GTCGAC		CTCGAG	AA	ACTAGT	CGCACCACTCCACTATTATA	GTTTTAGAGCTAGAAATAGCAAG	AACACTTCGATTGAC		49	4
CAGACATTACCCGTTGAGGAGGTTCTCGATCGTTGCTCTTCAACAAAGTAACCCTGGCGGACGCCGGGTTTATTAAACAGTATGGCGATTGTCTGGGTGACATCGCCGCTCGTGATCTGATTTGCGCACAGAAATTTAACGGCTTGACAGTGGTCGACCTCGAGAAACTAGTCCTTAGTATCGCATATAGCCGTTTTAGAGCTAGAAATAGCAAGGGGTATTCCGTCACT		CAGACATTACCCGTT	GAGGAGGTTCTCGATCG	TTGCTCTTCAACAAAGTAACCCTGGCGGACGCCGGGTTTATTAAACAGTATGGCGATTGTCTGGGTGACATCGCCGCTCGTGATCTGATTTGCGCACAGAAATTTAACGGCTTGACAGTG	GTCGAC		CTCGAG	AA	ACTAGT	CCTTAGTATCGCATATAGCC	GTTTTAGAGCTAGAAATAGCAAG	GGGTATTCCGTCACT		50	1
GATACCGCTTGGAGTGAGGAGGTTCTCGATCGCTGCTGTTTAACAAAGTTACCCTTGCAGATGCCGGCTTTATTAAGCAATACGGTGATTGTCTGGGCGACATCGCAGCACGTGATCTGATTTGCGCGCAAAAGTTTAACGGCCTGACCGTCGTCGACCTCGAGAAACTAGTATAAACGTAATATCCGATCCGTTTTAGAGCTAGAAATAGCAAGCCCATTTTGGGCGGT		GATACCGCTTGGAGT	GAGGAGGTTCTCGATCG	CTGCTGTTTAACAAAGTTACCCTTGCAGATGCCGGCTTTATTAAGCAATACGGTGATTGTCTGGGCGACATCGCAGCACGTGATCTGATTTGCGCGCAAAAGTTTAACGGCCTGACCGTC	GTCGAC		CTCGAG	AA	ACTAGT	ATAAACGTAATATCCGATCC	GTTTTAGAGCTAGAAATAGCAAG	CCCATTTTGGGCGGT		50	2
AGGACGTTAATCATGGAGGAGGTTCTCGATCGCTCCTCTTTAACAAAGTCACTCTCGCAGATGCAGGCTTTATCAAACAGTACGGCGATTGCTTGGGTGATATCGCGGCGCGCGACTTAATTTGCGCTCAAAAATTCAACGGGTTAACAGTTGTCGACCTCGAGAAACTAGTATCGCCACCGAGATTGTATCGTTTTAGAGCTAGAAATAGCAAGACTTGAATTTCGAGA		AGGACGTTAATCATG	GAGGAGGTTCTCGATCG	CTCCTCTTTAACAAAGTCACTCTCGCAGATGCAGGCTTTATCAAACAGTACGGCGATTGCTTGGGTGATATCGCGGCGCGCGACTTAATTTGCGCTCAAAAATTCAACGGGTTAACAGTT	GTCGAC		CTCGAG	AA	ACTAGT	ATCGCCACCGAGATTGTATC	GTTTTAGAGCTAGAAATAGCAAG	ACTTGAATTTCGAGA		50	3
TCCGTATGGGCCTCTGAGGAGGTTCTCGATCGCTGTTGTTCAACAAGGTGACGCTTGCAGATGCCGGTTTCATCAAACAATATGGCGATTGTTTAGGCGATATCGCGGCTCGCGACCTCATCTGCGCGCAAAAATTTAACGGCCTGACGGTTGTCGACCTCGAGAAACTAGTTTACTAGCCTCTGCATGACTGTTTTAGAGCTAGAAATAGCAAGAACACTTCGATTGAC		TCCGTATGGGCCTCT	GAGGAGGTTCTCGATCG	CTGTTGTTCAACAAGGTGACGCTTGCAGATGCCGGTTTCATCAAACAATATGGCGATTGTTTAGGCGATATCGCGGCTCGCGACCTCATCTGCGCGCAAAAATTTAACGGCCTGACGGTT	GTCGAC		CTCGAG	AA	ACTAGT	TTACTAGCCTCTGCATGACT	GTTTTAGAGCTAGAAATAGCAAG	AACACTTCGATTGAC		50	4
CAGACATTACCCGTTGAGGAGGTTCTCGATCGCTGATCTGTGCTCAGAAATTTAACGGCCTTACGGTTTTGCCACCGCTGCTGACCGACGAAATGATTGCGCAATATACATCGGCGCTGCTGGCTGGCACCATCACAAGTGGGTGGACATTCGTCGACCTCGAGAAACTAGTGCGTCCAAAGCATGACACACGTTTTAGAGCTAGAAATAGCAAGGGGTATTCCGTCACT		CAGACATTACCCGTT	GAGGAGGTTCTCGATCG	CTGATCTGTGCTCAGAAATTTAACGGCCTTACGGTTTTGCCACCGCTGCTGACCGACGAAATGATTGCGCAATATACATCGGCGCTGCTGGCTGGCACCATCACAAGTGGGTGGACATTC	GTCGAC		CTCGAG	AA	ACTAGT	GCGTCCAAAGCATGACACAC	GTTTTAGAGCTAGAAATAGCAAG	GGGTATTCCGTCACT		51	1
GATACCGCTTGGAGTGAGGAGGTTCTCGATCGCTCATTTGCGCACAGAAATTTAATGGTTTAACAGTTTTACCGCCTCTGCTGACCGACGAAATGATCGCACAATATACCAGCGCCCTCTTAGCGGGTACAATTACCTCGGGTTGGACGTTTGTCGACCTCGAGAAACTAGTACAAGTTATCGAGTTACATCGTTTTAGAGCTAGAAATAGCAAGCCCATTTTGGGCGGT		GATACCGCTTGGAGT	GAGGAGGTTCTCGATCG	CTCATTTGCGCACAGAAATTTAATGGTTTAACAGTTTTACCGCCTCTGCTGACCGACGAAATGATCGCACAATATACCAGCGCCCTCTTAGCGGGTACAATTACCTCGGGTTGGACGTTT	GTCGAC		CTCGAG	AA	ACTAGT	ACAAGTTATCGAGTTACATC	GTTTTAGAGCTAGAAATAGCAAG	CCCATTTTGGGCGGT		51	2
AGGACGTTAATCATGGAGGAGGTTCTCGATCGCTGATCTGTGCCCAGAAATTCAACGGTCTTACCGTGCTGCCACCTTTGCTCACCGATGAAATGATTGCCCAGTACACAAGTGCGCTGCTGGCAGGGACCATCACCAGCGGGTGGACCTTTGTCGACCTCGAGAAACTAGTGCTTACCCAAAATGCGTACAGTTTTAGAGCTAGAAATAGCAAGACTTGAATTTCGAGA		AGGACGTTAATCATG	GAGGAGGTTCTCGATCG	CTGATCTGTGCCCAGAAATTCAACGGTCTTACCGTGCTGCCACCTTTGCTCACCGATGAAATGATTGCCCAGTACACAAGTGCGCTGCTGGCAGGGACCATCACCAGCGGGTGGACCTTT	GTCGAC		CTCGAG	AA	ACTAGT	GCTTACCCAAAATGCGTACA	GTTTTAGAGCTAGAAATAGCAAG	ACTTGAATTTCGAGA		51	3
TCCGTATGGGCCTCTGAGGAGGTTCTCGATCGTTAATTTGTGCACAGAAGTTCAACGGTCTTACCGTCCTGCCGCCTTTACTTACTGATGAGATGATCGCCCAGTATACCAGTGCACTTCTGGCCGGTACGATCACTTCGGGCTGGACTTTCGTCGACCTCGAGAAACTAGTGAGACTGTTTCAACGCTTAGGTTTTAGAGCTAGAAATAGCAAGAACACTTCGATTGAC		TCCGTATGGGCCTCT	GAGGAGGTTCTCGATCG	TTAATTTGTGCACAGAAGTTCAACGGTCTTACCGTCCTGCCGCCTTTACTTACTGATGAGATGATCGCCCAGTATACCAGTGCACTTCTGGCCGGTACGATCACTTCGGGCTGGACTTTC	GTCGAC		CTCGAG	AA	ACTAGT	GAGACTGTTTCAACGCTTAG	GTTTTAGAGCTAGAAATAGCAAG	AACACTTCGATTGAC		51	4
CAGACATTACCCGTTGAGGAGGTTCTCGATCGTTGTTAGCAGGTACGATTACATCCGGTTGGACATTCGGTGCGGGCGCAGCTTTGCAAATCCCTTTTGCGATGCAGATGGCGTATCGCTTTAATGGCATTGGCGTTACGCAGAACGTACTGGTCGACCTCGAGAAACTAGTGCAGTTTAGTGTCGATGAAAGTTTTAGAGCTAGAAATAGCAAGGGGTATTCCGTCACT		CAGACATTACCCGTT	GAGGAGGTTCTCGATCG	TTGTTAGCAGGTACGATTACATCCGGTTGGACATTCGGTGCGGGCGCAGCTTTGCAAATCCCTTTTGCGATGCAGATGGCGTATCGCTTTAATGGCATTGGCGTTACGCAGAACGTACTG	GTCGAC		CTCGAG	AA	ACTAGT	GCAGTTTAGTGTCGATGAAA	GTTTTAGAGCTAGAAATAGCAAG	GGGTATTCCGTCACT		52	1
GATACCGCTTGGAGTGAGGAGGTTCTCGATCGCTGTTAGCAGGTACGATTACCTCGGGCTGGACCTTCGGCGCAGGCGCAGCGCTGCAGATTCCGTTCGCCATGCAAATGGCATATCGCTTTAATGGCATCGGTGTGACCCAGAATGTTCTGGTCGACCTCGAGAAACTAGTGTATTGCCACATATAACACGGTTTTAGAGCTAGAAATAGCAAGCCCATTTTGGGCGGT		GATACCGCTTGGAGT	GAGGAGGTTCTCGATCG	CTGTTAGCAGGTACGATTACCTCGGGCTGGACCTTCGGCGCAGGCGCAGCGCTGCAGATTCCGTTCGCCATGCAAATGGCATATCGCTTTAATGGCATCGGTGTGACCCAGAATGTTCTG	GTCGAC		CTCGAG	AA	ACTAGT	GTATTGCCACATATAACACG	GTTTTAGAGCTAGAAATAGCAAG	CCCATTTTGGGCGGT		52	2
AGGACGTTAATCATGGAGGAGGTTCTCGATCGCTTTTGGCGGGTACTATCACTTCGGGCTGGACCTTTGGCGCGGGCGCAGCGCTGCAGATCCCGTTTGCAATGCAGATGGCTTACCGTTTCAACGGCATTGGTGTTACTCAGAACGTGCTGGTCGACCTCGAGAAACTAGTCCGAATACTGTCCAATGCCCGTTTTAGAGCTAGAAATAGCAAGACTTGAATTTCGAGA		AGGACGTTAATCATG	GAGGAGGTTCTCGATCG	CTTTTGGCGGGTACTATCACTTCGGGCTGGACCTTTGGCGCGGGCGCAGCGCTGCAGATCCCGTTTGCAATGCAGATGGCTTACCGTTTCAACGGCATTGGTGTTACTCAGAACGTGCTG	GTCGAC		CTCGAG	AA	ACTAGT	CCGAATACTGTCCAATGCCC	GTTTTAGAGCTAGAAATAGCAAG	ACTTGAATTTCGAGA		52	3
TCCGTATGGGCCTCTGAGGAGGTTCTCGATCGCTCCTGGCGGGTACCATCACTAGCGGGTGGACGTTTGGTGCCGGTGCTGCTCTGCAGATTCCATTTGCCATGCAGATGGCGTATCGTTTTAATGGTATCGGCGTCACTCAGAACGTTTTGGTCGACCTCGAGAAACTAGTACAGACAAATATACTCAGACGTTTTAGAGCTAGAAATAGCAAGAACACTTCGATTGAC		TCCGTATGGGCCTCT	GAGGAGGTTCTCGATCG	CTCCTGGCGGGTACCATCACTAGCGGGTGGACGTTTGGTGCCGGTGCTGCTCTGCAGATTCCATTTGCCATGCAGATGGCGTATCGTTTTAATGGTATCGGCGTCACTCAGAACGTTTTG	GTCGAC		CTCGAG	AA	ACTAGT	ACAGACAAATATACTCAGAC	GTTTTAGAGCTAGAAATAGCAAG	AACACTTCGATTGAC		52	4
CAGACATTACCCGTTGAGGAGGTTCTCGATCGCGTTTTAATGGTATTGGGGTGACGCAAAACGTGTTGTATGAAAACCAGAAACTCATCGCTAACCAATTTAACTCGGCGATTGGTAAAATCCAGGATTCCCTGTCGAGCACTGCTTCGGCCGTCGACCTCGAGAAACTAGTTGTGTAATGATGCCTGTACCGTTTTAGAGCTAGAAATAGCAAGGGGTATTCCGTCACT		CAGACATTACCCGTT	GAGGAGGTTCTCGATCG	CGTTTTAATGGTATTGGGGTGACGCAAAACGTGTTGTATGAAAACCAGAAACTCATCGCTAACCAATTTAACTCGGCGATTGGTAAAATCCAGGATTCCCTGTCGAGCACTGCTTCGGCC	GTCGAC		CTCGAG	AA	ACTAGT	TGTGTAATGATGCCTGTACC	GTTTTAGAGCTAGAAATAGCAAG	GGGTATTCCGTCACT		53	1
GATACCGCTTGGAGTGAGGAGGTTCTCGATCGCGCTTCAACGGTATCGGGGTCACCCAAAATGTCCTGTACGAAAACCAGAAATTGATCGCGAATCAATTCAACAGCGCGATTGGCAAGATTCAGGATTCACTGTCGTCTACCGCGAGCGCTGTCGACCTCGAGAAACTAGTATGATCTCAGAATAAAGCGCGTTTTAGAGCTAGAAATAGCAAGCCCATTTTGGGCGGT		GATACCGCTTGGAGT	GAGGAGGTTCTCGATCG	CGCTTCAACGGTATCGGGGTCACCCAAAATGTCCTGTACGAAAACCAGAAATTGATCGCGAATCAATTCAACAGCGCGATTGGCAAGATTCAGGATTCACTGTCGTCTACCGCGAGCGCT	GTCGAC		CTCGAG	AA	ACTAGT	ATGATCTCAGAATAAAGCGC	GTTTTAGAGCTAGAAATAGCAAG	CCCATTTTGGGCGGT		53	2
AGGACGTTAATCATGGAGGAGGTTCTCGATCGCGTTTTAATGGTATCGGGGTGACCCAGAACGTGTTGTATGAAAATCAGAAATTGATTGCCAACCAGTTTAATTCCGCAATCGGCAAAATTCAAGACTCCCTGTCCTCGACGGCGTCGGCCGTCGACCTCGAGAAACTAGTTAGAGACTGCACTGAGTTCCGTTTTAGAGCTAGAAATAGCAAGACTTGAATTTCGAGA		AGGACGTTAATCATG	GAGGAGGTTCTCGATCG	CGTTTTAATGGTATCGGGGTGACCCAGAACGTGTTGTATGAAAATCAGAAATTGATTGCCAACCAGTTTAATTCCGCAATCGGCAAAATTCAAGACTCCCTGTCCTCGACGGCGTCGGCC	GTCGAC		CTCGAG	AA	ACTAGT	TAGAGACTGCACTGAGTTCC	GTTTTAGAGCTAGAAATAGCAAG	ACTTGAATTTCGAGA		53	3
TCCGTATGGGCCTCTGAGGAGGTTCTCGATCGCGTTTTAATGGCATTGGTGTGACTCAGAATGTTCTCTACGAGAATCAGAAATTGATTGCTAATCAATTTAATAGCGCTATTGGTAAAATCCAGGATAGCTTATCGTCTACCGCGTCTGCGGTCGACCTCGAGAAACTAGTGTCGTTACCCAATGCGTATAGTTTTAGAGCTAGAAATAGCAAGAACACTTCGATTGAC		TCCGTATGGGCCTCT	GAGGAGGTTCTCGATCG	CGTTTTAATGGCATTGGTGTGACTCAGAATGTTCTCTACGAGAATCAGAAATTGATTGCTAATCAATTTAATAGCGCTATTGGTAAAATCCAGGATAGCTTATCGTCTACCGCGTCTGCG	GTCGAC		CTCGAG	AA	ACTAGT	GTCGTTACCCAATGCGTATA	GTTTTAGAGCTAGAAATAGCAAG	AACACTTCGATTGAC		53	4
CAGACATTACCCGTTGAGGAGGTTCTCGATCGAAGATCCAAGACAGCTTGTCGTCCACGGCGAGTGCATTAGGCAAATTGCAGGATGTGGTGAATCAGAACGCCCAGGCCCTGAACACGCTGGTCAAACAATTATCAAGTAATTTCGGCGCGGTCGACCTCGAGAAACTAGTCACTGTCCCGTATCTTGTCAGTTTTAGAGCTAGAAATAGCAAGGGGTATTCCGTCACT		CAGACATTACCCGTT	GAGGAGGTTCTCGATCG	AAGATCCAAGACAGCTTGTCGTCCACGGCGAGTGCATTAGGCAAATTGCAGGATGTGGTGAATCAGAACGCCCAGGCCCTGAACACGCTGGTCAAACAATTATCAAGTAATTTCGGCGCG	GTCGAC		CTCGAG	AA	ACTAGT	CACTGTCCCGTATCTTGTCA	GTTTTAGAGCTAGAAATAGCAAG	GGGTATTCCGTCACT		54	1
GATACCGCTTGGAGTGAGGAGGTTCTCGATCGAAGATCCAGGACTCTTTATCCTCCACCGCGTCAGCCCTGGGTAAATTACAAGACGTTGTGAATCAGAACGCGCAGGCGCTGAACACCCTGGTGAAGCAGTTGAGTTCGAATTTCGGTGCGGTCGACCTCGAGAAACTAGTCAACGAATCCCAACATATAAGTTTTAGAGCTAGAAATAGCAAGCCCATTTTGGGCGGT		GATACCGCTTGGAGT	GAGGAGGTTCTCGATCG	AAGATCCAGGACTCTTTATCCTCCACCGCGTCAGCCCTGGGTAAATTACAAGACGTTGTGAATCAGAACGCGCAGGCGCTGAACACCCTGGTGAAGCAGTTGAGTTCGAATTTCGGTGCG	GTCGAC		CTCGAG	AA	ACTAGT	CAACGAATCCCAACATATAA	GTTTTAGAGCTAGAAATAGCAAG	CCCATTTTGGGCGGT		54	2
AGGACGTTAATCATGGAGGAGGTTCTCGATCGAAAATTCAGGATTCACTCAGTAGTACAGCAAGCGCGCTCGGTAAACTGCAGGACGTGGTCAACCAGAATGCGCAGGCTCTGAATACCTTGGTTAAACAACTCTCCTCAAATTTTGGCGCAGTCGACCTCGAGAAACTAGTCAACGCCCTTCGATTTCTGTGTTTTAGAGCTAGAAATAGCAAGACTTGAATTTCGAGA		AGGACGTTAATCATG	GAGGAGGTTCTCGATCG	AAAATTCAGGATTCACTCAGTAGTACAGCAAGCGCGCTCGGTAAACTGCAGGACGTGGTCAACCAGAATGCGCAGGCTCTGAATACCTTGGTTAAACAACTCTCCTCAAATTTTGGCGCA	GTCGAC		CTCGAG	AA	ACTAGT	CAACGCCCTTCGATTTCTGT	GTTTTAGAGCTAGAAATAGCAAG	ACTTGAATTTCGAGA		54	3
TCCGTATGGGCCTCTGAGGAGGTTCTCGATCGAAGATTCAAGACAGCCTGTCTTCCACGGCCAGCGCGTTAGGCAAATTGCAGGATGTAGTGAACCAAAATGCGCAGGCCCTGAATACGTTAGTCAAACAGTTGTCGTCTAATTTCGGTGCCGTCGACCTCGAGAAACTAGTACGAAGCACCCAAGATGTCCGTTTTAGAGCTAGAAATAGCAAGAACACTTCGATTGAC		TCCGTATGGGCCTCT	GAGGAGGTTCTCGATCG	AAGATTCAAGACAGCCTGTCTTCCACGGCCAGCGCGTTAGGCAAATTGCAGGATGTAGTGAACCAAAATGCGCAGGCCCTGAATACGTTAGTCAAACAGTTGTCGTCTAATTTCGGTGCC	GTCGAC		CTCGAG	AA	ACTAGT	ACGAAGCACCCAAGATGTCC	GTTTTAGAGCTAGAAATAGCAAG	AACACTTCGATTGAC		54	4
CAGACATTACCCGTTGAGGAGGTTCTCGATCGACTTTGGTGAAACAACTGAGTAGTAATTTCGGGGCCATCAGTTCCGTCCTGAATGACATTTTGTCCCGTCTTGATAAAGTCGAAGCGGAAGTTCAAATCGACCGCCTGATTACCGGCCGCGTCGACCTCGAGAAACTAGTGTAAAACGAGTCCGCCGACAGTTTTAGAGCTAGAAATAGCAAGGGGTATTCCGTCACT		CAGACATTACCCGTT	GAGGAGGTTCTCGATCG	ACTTTGGTGAAACAACTGAGTAGTAATTTCGGGGCCATCAGTTCCGTCCTGAATGACATTTTGTCCCGTCTTGATAAAGTCGAAGCGGAAGTTCAAATCGACCGCCTGATTACCGGCCGC	GTCGAC		CTCGAG	AA	ACTAGT	GTAAAACGAGTCCGCCGACA	GTTTTAGAGCTAGAAATAGCAAG	GGGTATTCCGTCACT		55	1
GATACCGCTTGGAGTGAGGAGGTTCTCGATCGACGCTGGTGAAACAGCTGAGTTCAAACTTTGGGGCGATTAGCAGCGTGTTAAATGATATTCTGAGTCGTCTGGACAAAGTGGAAGCAGAAGTCCAGATTGATCGCCTGATCACGGGGCGCGTCGACCTCGAGAAACTAGTACTCAACGCTATAAGCCTGCGTTTTAGAGCTAGAAATAGCAAGCCCATTTTGGGCGGT		GATACCGCTTGGAGT	GAGGAGGTTCTCGATCG	ACGCTGGTGAAACAGCTGAGTTCAAACTTTGGGGCGATTAGCAGCGTGTTAAATGATATTCTGAGTCGTCTGGACAAAGTGGAAGCAGAAGTCCAGATTGATCGCCTGATCACGGGGCGC	GTCGAC		CTCGAG	AA	ACTAGT	ACTCAACGCTATAAGCCTGC	GTTTTAGAGCTAGAAATAGCAAG	CCCATTTTGGGCGGT		55	2
AGGACGTTAATCATGGAGGAGGTTCTCGATCGACATTGGTGAAACAGCTGTCATCGAACTTTGGCGCGATTTCTTCGGTCCTGAATGATATTCTGAGCCGTTTAGATAAAGTCGAGGCGGAAGTGCAAATTGATCGTCTGATCACGGGTCGTGTCGACCTCGAGAAACTAGTTACTCCGCGAACCAGAAAAGGTTTTAGAGCTAGAAATAGCAAGACTTGAATTTCGAGA		AGGACGTTAATCATG	GAGGAGGTTCTCGATCG	ACATTGGTGAAACAGCTGTCATCGAACTTTGGCGCGATTTCTTCGGTCCTGAATGATATTCTGAGCCGTTTAGATAAAGTCGAGGCGGAAGTGCAAATTGATCGTCTGATCACGGGTCGT	GTCGAC		CTCGAG	AA	ACTAGT	TACTCCGCGAACCAGAAAAG	GTTTTAGAGCTAGAAATAGCAAG	ACTTGAATTTCGAGA		55	3
TCCGTATGGGCCTCTGAGGAGGTTCTCGATCGACGCTGGTGAAACAGCTCAGTTCCAACTTTGGCGCAATCTCTTCGGTTCTGAACGATATTCTGTCCCGTCTTGACAAAGTGGAAGCAGAAGTTCAGATTGACCGCCTGATTACCGGCCGTGTCGACCTCGAGAAACTAGTACATATTAATCGTCAGTACCGTTTTAGAGCTAGAAATAGCAAGAACACTTCGATTGAC		TCCGTATGGGCCTCT	GAGGAGGTTCTCGATCG	ACGCTGGTGAAACAGCTCAGTTCCAACTTTGGCGCAATCTCTTCGGTTCTGAACGATATTCTGTCCCGTCTTGACAAAGTGGAAGCAGAAGTTCAGATTGACCGCCTGATTACCGGCCGT	GTCGAC		CTCGAG	AA	ACTAGT	ACATATTAATCGTCAGTACC	GTTTTAGAGCTAGAAATAGCAAG	AACACTTCGATTGAC		55	4
CAGACATTACCCGTTGAGGAGGTTCTCGATCGGCAGAGGTTCAGATCGATCGTCTCATCACTGGCCGCCTCCAATCGTTACAGACGTATGTTACTCAGCAATTGATTCGTGCGGCAGAGATTCGTGCGTCTGCGAATCTGGCTGCGACGAAAGTCGACCTCGAGAAACTAGTCCGCTTGTGACAAACGATCTGTTTTAGAGCTAGAAATAGCAAGGGGTATTCCGTCACT		CAGACATTACCCGTT	GAGGAGGTTCTCGATCG	GCAGAGGTTCAGATCGATCGTCTCATCACTGGCCGCCTCCAATCGTTACAGACGTATGTTACTCAGCAATTGATTCGTGCGGCAGAGATTCGTGCGTCTGCGAATCTGGCTGCGACGAAA	GTCGAC		CTCGAG	AA	ACTAGT	CCGCTTGTGACAAACGATCT	GTTTTAGAGCTAGAAATAGCAAG	GGGTATTCCGTCACT		56	1
GATACCGCTTGGAGTGAGGAGGTTCTCGATCGGCCGAAGTGCAAATTGATCGCTTGATCACGGGCCGCTTACAGAGTCTCCAGACATATGTGACGCAACAACTCATTCGCGCAGCGGAAATTCGCGCTTCAGCCAATTTAGCCGCTACGAAAGTCGACCTCGAGAAACTAGTAAGTTATCCGCGCCAGAGATGTTTTAGAGCTAGAAATAGCAAGCCCATTTTGGGCGGT		GATACCGCTTGGAGT	GAGGAGGTTCTCGATCG	GCCGAAGTGCAAATTGATCGCTTGATCACGGGCCGCTTACAGAGTCTCCAGACATATGTGACGCAACAACTCATTCGCGCAGCGGAAATTCGCGCTTCAGCCAATTTAGCCGCTACGAAA	GTCGAC		CTCGAG	AA	ACTAGT	AAGTTATCCGCGCCAGAGAT	GTTTTAGAGCTAGAAATAGCAAG	CCCATTTTGGGCGGT		56	2
AGGACGTTAATCATGGAGGAGGTTCTCGATCGGCCGAAGTTCAGATTGACCGCCTCATTACGGGTCGTCTGCAGTCACTTCAGACTTATGTTACGCAGCAACTGATCCGCGCCGCGGAAATCCGTGCAAGTGCGAACCTCGCGGCCACCAAAGTCGACCTCGAGAAACTAGTGTAATGACGATAAGCCGCTCGTTTTAGAGCTAGAAATAGCAAGACTTGAATTTCGAGA		AGGACGTTAATCATG	GAGGAGGTTCTCGATCG	GCCGAAGTTCAGATTGACCGCCTCATTACGGGTCGTCTGCAGTCACTTCAGACTTATGTTACGCAGCAACTGATCCGCGCCGCGGAAATCCGTGCAAGTGCGAACCTCGCGGCCACCAAA	GTCGAC		CTCGAG	AA	ACTAGT	GTAATGACGATAAGCCGCTC	GTTTTAGAGCTAGAAATAGCAAG	ACTTGAATTTCGAGA		56	3
TCCGTATGGGCCTCTGAGGAGGTTCTCGATCGGCCGAGGTGCAAATTGATCGCCTGATTACGGGCCGCCTTCAGTCTTTACAAACGTATGTCACACAACAGCTTATTCGTGCTGCAGAGATTCGTGCGTCTGCGAATCTTGCGGCGACAAAGGTCGACCTCGAGAAACTAGTCGATTCACGCCTGACGAAATGTTTTAGAGCTAGAAATAGCAAGAACACTTCGATTGAC		TCCGTATGGGCCTCT	GAGGAGGTTCTCGATCG	GCCGAGGTGCAAATTGATCGCCTGATTACGGGCCGCCTTCAGTCTTTACAAACGTATGTCACACAACAGCTTATTCGTGCTGCAGAGATTCGTGCGTCTGCGAATCTTGCGGCGACAAAG	GTCGAC		CTCGAG	AA	ACTAGT	CGATTCACGCCTGACGAAAT	GTTTTAGAGCTAGAAATAGCAAG	AACACTTCGATTGAC		56	4
CAGACATTACCCGTTGAGGAGGTTCTCGATCGGAGATTCGTGCGAGCGCTAACCTTGCTGCTACCAAAATGTCGGAGTGCGTTCTGGGCCAAAGCAAGCGTGTTGATTTCTGCGGCAAAGGCTATCACCTTATGAGCTTCCCTCAAAGCGCGGTCGACCTCGAGAAACTAGTTACGAACACACCGACGTCAAGTTTTAGAGCTAGAAATAGCAAGGGGTATTCCGTCACT		CAGACATTACCCGTT	GAGGAGGTTCTCGATCG	GAGATTCGTGCGAGCGCTAACCTTGCTGCTACCAAAATGTCGGAGTGCGTTCTGGGCCAAAGCAAGCGTGTTGATTTCTGCGGCAAAGGCTATCACCTTATGAGCTTCCCTCAAAGCGCG	GTCGAC		CTCGAG	AA	ACTAGT	TACGAACACACCGACGTCAA	GTTTTAGAGCTAGAAATAGCAAG	GGGTATTCCGTCACT		57	1
GATACCGCTTGGAGTGAGGAGGTTCTCGATCGGAAATTCGCGCCAGCGCGAATTTAGCAGCGACCAAAATGAGTGAATGCGTGCTTGGGCAGAGCAAGCGCGTGGACTTCTGTGGCAAAGGTTATCACCTTATGAGTTTTCCGCAGTCGGCAGTCGACCTCGAGAAACTAGTTGCACGATAGCGAATCCTAGGTTTTAGAGCTAGAAATAGCAAGCCCATTTTGGGCGGT		GATACCGCTTGGAGT	GAGGAGGTTCTCGATCG	GAAATTCGCGCCAGCGCGAATTTAGCAGCGACCAAAATGAGTGAATGCGTGCTTGGGCAGAGCAAGCGCGTGGACTTCTGTGGCAAAGGTTATCACCTTATGAGTTTTCCGCAGTCGGCA	GTCGAC		CTCGAG	AA	ACTAGT	TGCACGATAGCGAATCCTAG	GTTTTAGAGCTAGAAATAGCAAG	CCCATTTTGGGCGGT		57	2
AGGACGTTAATCATGGAGGAGGTTCTCGATCGGAGATTCGCGCTTCTGCAAATCTGGCGGCCACGAAAATGAGTGAGTGTGTGCTGGGTCAGTCCAAGCGTGTAGATTTCTGCGGGAAAGGCTATCATCTGATGTCGTTCCCTCAAAGTGCGGTCGACCTCGAGAAACTAGTAGTAAAAGATCGTATCGACAGTTTTAGAGCTAGAAATAGCAAGACTTGAATTTCGAGA		AGGACGTTAATCATG	GAGGAGGTTCTCGATCG	GAGATTCGCGCTTCTGCAAATCTGGCGGCCACGAAAATGAGTGAGTGTGTGCTGGGTCAGTCCAAGCGTGTAGATTTCTGCGGGAAAGGCTATCATCTGATGTCGTTCCCTCAAAGTGCG	GTCGAC		CTCGAG	AA	ACTAGT	AGTAAAAGATCGTATCGACA	GTTTTAGAGCTAGAAATAGCAAG	ACTTGAATTTCGAGA		57	3
TCCGTATGGGCCTCTGAGGAGGTTCTCGATCGGAGATCCGTGCGTCGGCTAACCTGGCCGCGACCAAAATGTCAGAATGCGTCCTGGGTCAATCAAAGCGCGTGGATTTCTGCGGCAAAGGGTATCATCTCATGTCCTTTCCTCAGTCCGCAGTCGACCTCGAGAAACTAGTGATCTCTCATGACGCAATTAGTTTTAGAGCTAGAAATAGCAAGAACACTTCGATTGAC		TCCGTATGGGCCTCT	GAGGAGGTTCTCGATCG	GAGATCCGTGCGTCGGCTAACCTGGCCGCGACCAAAATGTCAGAATGCGTCCTGGGTCAATCAAAGCGCGTGGATTTCTGCGGCAAAGGGTATCATCTCATGTCCTTTCCTCAGTCCGCA	GTCGAC		CTCGAG	AA	ACTAGT	GATCTCTCATGACGCAATTA	GTTTTAGAGCTAGAAATAGCAAG	AACACTTCGATTGAC		57	4
CAGACATTACCCGTTGAGGAGGTTCTCGATCGAAAGGTTATCACCTTATGTCCTTCCCGCAGTCGGCTCCTCATGGCGTGGTGTTTCTTCATGTGACCTACGTTCCGGCTCAGGAAAAAAACTTTACAACCGCGCCGGCGATCTGCCACGATGTCGACCTCGAGAAACTAGTTTGAAGCCCAGCCTTCTGTTGTTTTAGAGCTAGAAATAGCAAGGGGTATTCCGTCACT		CAGACATTACCCGTT	GAGGAGGTTCTCGATCG	AAAGGTTATCACCTTATGTCCTTCCCGCAGTCGGCTCCTCATGGCGTGGTGTTTCTTCATGTGACCTACGTTCCGGCTCAGGAAAAAAACTTTACAACCGCGCCGGCGATCTGCCACGAT	GTCGAC		CTCGAG	AA	ACTAGT	TTGAAGCCCAGCCTTCTGTT	GTTTTAGAGCTAGAAATAGCAAG	GGGTATTCCGTCACT		58	1
GATACCGCTTGGAGTGAGGAGGTTCTCGATCGAAAGGCTACCATCTGATGTCTTTCCCGCAGTCCGCTCCGCACGGCGTCGTGTTCCTGCATGTCACCTATGTCCCGGCTCAGGAAAAAAACTTTACTACCGCTCCGGCCATTTGTCATGATGTCGACCTCGAGAAACTAGTCATTGTGCCTCACATCTAGAGTTTTAGAGCTAGAAATAGCAAGCCCATTTTGGGCGGT		GATACCGCTTGGAGT	GAGGAGGTTCTCGATCG	AAAGGCTACCATCTGATGTCTTTCCCGCAGTCCGCTCCGCACGGCGTCGTGTTCCTGCATGTCACCTATGTCCCGGCTCAGGAAAAAAACTTTACTACCGCTCCGGCCATTTGTCATGAT	GTCGAC		CTCGAG	AA	ACTAGT	CATTGTGCCTCACATCTAGA	GTTTTAGAGCTAGAAATAGCAAG	CCCATTTTGGGCGGT		58	2
AGGACGTTAATCATGGAGGAGGTTCTCGATCGAAAGGCTATCACCTGATGAGTTTTCCGCAGTCTGCCCCTCACGGCGTTGTTTTTCTTCATGTAACCTATGTTCCGGCGCAAGAAAAAAATTTTACAACCGCTCCGGCTATCTGCCATGATGTCGACCTCGAGAAACTAGTCACTCATGCGTGTAAGTAAAGTTTTAGAGCTAGAAATAGCAAGACTTGAATTTCGAGA		AGGACGTTAATCATG	GAGGAGGTTCTCGATCG	AAAGGCTATCACCTGATGAGTTTTCCGCAGTCTGCCCCTCACGGCGTTGTTTTTCTTCATGTAACCTATGTTCCGGCGCAAGAAAAAAATTTTACAACCGCTCCGGCTATCTGCCATGAT	GTCGAC		CTCGAG	AA	ACTAGT	CACTCATGCGTGTAAGTAAA	GTTTTAGAGCTAGAAATAGCAAG	ACTTGAATTTCGAGA		58	3
TCCGTATGGGCCTCTGAGGAGGTTCTCGATCGAAAGGCTATCACCTCATGAGCTTTCCTCAGTCCGCTCCGCATGGTGTTGTGTTCTTACATGTTACCTATGTGCCTGCGCAGGAAAAAAATTTCACGACTGCCCCTGCTATTTGCCACGATGTCGACCTCGAGAAACTAGTCAACCGAATCTAATGACCGCGTTTTAGAGCTAGAAATAGCAAGAACACTTCGATTGAC		TCCGTATGGGCCTCT	GAGGAGGTTCTCGATCG	AAAGGCTATCACCTCATGAGCTTTCCTCAGTCCGCTCCGCATGGTGTTGTGTTCTTACATGTTACCTATGTGCCTGCGCAGGAAAAAAATTTCACGACTGCCCCTGCTATTTGCCACGAT	GTCGAC		CTCGAG	AA	ACTAGT	CAACCGAATCTAATGACCGC	GTTTTAGAGCTAGAAATAGCAAG	AACACTTCGATTGAC		58	4
CAGACATTACCCGTTGAGGAGGTTCTCGATCGAAAAACTTTACCACGGCTCCGGCAATCTGCCACGATGGGAAAGCGCATTTCCCGCGTGAAGGTGTCTTTGTCTCCAACGGTACGCACTGGTTTGTTACCCAGCGTAATTTTTATGAGCCTGTCGACCTCGAGAAACTAGTACCTCTCCTCGCAAACCTTAGTTTTAGAGCTAGAAATAGCAAGGGGTATTCCGTCACT		CAGACATTACCCGTT	GAGGAGGTTCTCGATCG	AAAAACTTTACCACGGCTCCGGCAATCTGCCACGATGGGAAAGCGCATTTCCCGCGTGAAGGTGTCTTTGTCTCCAACGGTACGCACTGGTTTGTTACCCAGCGTAATTTTTATGAGCCT	GTCGAC		CTCGAG	AA	ACTAGT	ACCTCTCCTCGCAAACCTTA	GTTTTAGAGCTAGAAATAGCAAG	GGGTATTCCGTCACT		59	1
GATACCGCTTGGAGTGAGGAGGTTCTCGATCGAAAAATTTTACGACTGCACCGGCAATCTGTCATGACGGTAAAGCTCATTTTCCGCGCGAAGGTGTCTTCGTAAGCAACGGTACACACTGGTTCGTTACTCAGCGTAATTTCTATGAGCCTGTCGACCTCGAGAAACTAGTAAGTGACAAGTAATTCTCACGTTTTAGAGCTAGAAATAGCAAGCCCATTTTGGGCGGT		GATACCGCTTGGAGT	GAGGAGGTTCTCGATCG	AAAAATTTTACGACTGCACCGGCAATCTGTCATGACGGTAAAGCTCATTTTCCGCGCGAAGGTGTCTTCGTAAGCAACGGTACACACTGGTTCGTTACTCAGCGTAATTTCTATGAGCCT	GTCGAC		CTCGAG	AA	ACTAGT	AAGTGACAAGTAATTCTCAC	GTTTTAGAGCTAGAAATAGCAAG	CCCATTTTGGGCGGT		59	2
AGGACGTTAATCATGGAGGAGGTTCTCGATCGAAGAATTTTACGACAGCGCCGGCGATCTGCCACGATGGCAAAGCTCACTTTCCGCGCGAAGGTGTGTTCGTCAGCAACGGTACCCATTGGTTCGTCACGCAACGCAATTTCTATGAACCTGTCGACCTCGAGAAACTAGTGTTGCACCTGCATACTCATTGTTTTAGAGCTAGAAATAGCAAGACTTGAATTTCGAGA		AGGACGTTAATCATG	GAGGAGGTTCTCGATCG	AAGAATTTTACGACAGCGCCGGCGATCTGCCACGATGGCAAAGCTCACTTTCCGCGCGAAGGTGTGTTCGTCAGCAACGGTACCCATTGGTTCGTCACGCAACGCAATTTCTATGAACCT	GTCGAC		CTCGAG	AA	ACTAGT	GTTGCACCTGCATACTCATT	GTTTTAGAGCTAGAAATAGCAAG	ACTTGAATTTCGAGA		59	3
TCCGTATGGGCCTCTGAGGAGGTTCTCGATCGAAAAATTTCACCACCGCTCCGGCAATTTGTCACGATGGCAAAGCGCACTTCCCGCGTGAAGGGGTCTTCGTGTCCAACGGTACCCACTGGTTTGTTACGCAGCGTAATTTTTATGAACCGGTCGACCTCGAGAAACTAGTGCGCACTTTGCTAACCATGAGTTTTAGAGCTAGAAATAGCAAGAACACTTCGATTGAC		TCCGTATGGGCCTCT	GAGGAGGTTCTCGATCG	AAAAATTTCACCACCGCTCCGGCAATTTGTCACGATGGCAAAGCGCACTTCCCGCGTGAAGGGGTCTTCGTGTCCAACGGTACCCACTGGTTTGTTACGCAGCGTAATTTTTATGAACCG	GTCGAC		CTCGAG	AA	ACTAGT	GCGCACTTTGCTAACCATGA	GTTTTAGAGCTAGAAATAGCAAG	AACACTTCGATTGAC		59	4
CAGACATTACCCGTTGAGGAGGTTCTCGATCGCACTGGTTCGTCACCCAGCGCAACTTTTACGAACCTCAAATTATTACAACCGATAACACCTTTGTAAGTGGCAATTGCGACGTCGTGATCGGGATTGTGAATAATACCGTGTATGATCCGGTCGACCTCGAGAAACTAGTACTAAGTCGTACCCGCGTCTGTTTTAGAGCTAGAAATAGCAAGGGGTATTCCGTCACT		CAGACATTACCCGTT	GAGGAGGTTCTCGATCG	CACTGGTTCGTCACCCAGCGCAACTTTTACGAACCTCAAATTATTACAACCGATAACACCTTTGTAAGTGGCAATTGCGACGTCGTGATCGGGATTGTGAATAATACCGTGTATGATCCG	GTCGAC		CTCGAG	AA	ACTAGT	ACTAAGTCGTACCCGCGTCT	GTTTTAGAGCTAGAAATAGCAAG	GGGTATTCCGTCACT		60	1
GATACCGCTTGGAGTGAGGAGGTTCTCGATCGCATTGGTTTGTCACACAACGTAATTTCTATGAACCGCAAATTATTACTACAGATAATACGTTTGTGTCGGGTAACTGCGATGTCGTGATCGGTATCGTAAATAACACCGTGTACGACCCAGTCGACCTCGAGAAACTAGTATTCACCTAGTGCGTAGTTTGTTTTAGAGCTAGAAATAGCAAGCCCATTTTGGGCGGT		GATACCGCTTGGAGT	GAGGAGGTTCTCGATCG	CATTGGTTTGTCACACAACGTAATTTCTATGAACCGCAAATTATTACTACAGATAATACGTTTGTGTCGGGTAACTGCGATGTCGTGATCGGTATCGTAAATAACACCGTGTACGACCCA	GTCGAC		CTCGAG	AA	ACTAGT	ATTCACCTAGTGCGTAGTTT	GTTTTAGAGCTAGAAATAGCAAG	CCCATTTTGGGCGGT		60	2
AGGACGTTAATCATGGAGGAGGTTCTCGATCGCACTGGTTTGTGACACAGCGCAATTTTTACGAACCTCAGATTATCACTACGGACAACACGTTTGTCTCTGGTAACTGCGATGTAGTCATCGGCATCGTCAATAACACGGTTTACGACCCAGTCGACCTCGAGAAACTAGTCGAATGCGCACCCGTTTTCTGTTTTAGAGCTAGAAATAGCAAGACTTGAATTTCGAGA		AGGACGTTAATCATG	GAGGAGGTTCTCGATCG	CACTGGTTTGTGACACAGCGCAATTTTTACGAACCTCAGATTATCACTACGGACAACACGTTTGTCTCTGGTAACTGCGATGTAGTCATCGGCATCGTCAATAACACGGTTTACGACCCA	GTCGAC		CTCGAG	AA	ACTAGT	CGAATGCGCACCCGTTTTCT	GTTTTAGAGCTAGAAATAGCAAG	ACTTGAATTTCGAGA		60	3
TCCGTATGGGCCTCTGAGGAGGTTCTCGATCGCATTGGTTCGTCACTCAGCGCAATTTTTATGAACCACAAATTATTACCACTGATAACACCTTCGTATCGGGCAATTGCGACGTTGTGATTGGTATTGTCAACAACACCGTATATGATCCTGTCGACCTCGAGAAACTAGTCTATAGCATACTAACAGACGGTTTTAGAGCTAGAAATAGCAAGAACACTTCGATTGAC		TCCGTATGGGCCTCT	GAGGAGGTTCTCGATCG	CATTGGTTCGTCACTCAGCGCAATTTTTATGAACCACAAATTATTACCACTGATAACACCTTCGTATCGGGCAATTGCGACGTTGTGATTGGTATTGTCAACAACACCGTATATGATCCT	GTCGAC		CTCGAG	AA	ACTAGT	CTATAGCATACTAACAGACG	GTTTTAGAGCTAGAAATAGCAAG	AACACTTCGATTGAC		60	4
[truncated: 232 more rows]

## Sheet: Virome
FULL SEQ	UP-F	OP-F	GIBSON-F	PEPTIDE	SALI	A	XHOI	RANDOM_BASES	A	SPEI	SPACER	GIBSON-R	OP-R	UP-R	peptide_ID	subpool_ID
[truncated: 245,002+ more rows]
