# Supplementary material for: CasPlay provides a gRNA-barcoded CRISPR-based display platform for antibody repertoire profiling
Source: Cell Rep Methods. 2022 Oct 17;2(10):100318. doi: 10.1016/j.crmeth.2022.100318 (PMC9606310; doi:10.1016/j.crmeth.2022.100318)
Supplement: Data S2. Patient serum sample key, related to Figure 3 [file mmc3.xlsx]

## Sheet: Counts table 1
ID	Sample	Replicate
S151	FLAG IP	1
S152	FLAG IP	2
S153	FLAG IP	3
S154	FLAG beads only (no antibody)	1
S155	FLAG beads only (no antibody)	2
S156	FLAG beads only (no antibody)	3
S157	FLAG protein library "input"	1
S158	FLAG protein library "input"	2
S159	FLAG protein library "input"	3
S160	FLAG plasmid library	1
S161	FLAG plasmid library	2
S162	FLAG plasmid library	3

## Sheet: Counts table 2
ID	Sample	Replicate
S1	pre-vaccine patient 1	1
S2	pre-vaccine patient 2	1
S4	pre-vaccine patient 3	1
S6	pre-vaccine patient 4	1
S7	pre-vaccine patient 5	1
S8	pre-vaccine patient 6	1
S9	pre-vaccine patient 7	1
S11	pre-vaccine patient 8	1
S13	post-vaccine patient 1	1
S14	post-vaccine patient 2	1
S16	post-vaccine patient 3	1
S18	post-vaccine patient 4	1
S19	post-vaccine patient 5	1
S20	post-vaccine patient 6	1
S21	post-vaccine patient 7	1
S23	post-vaccine patient 8	1
S25	COVID convalescent - patient 1	1
S26	COVID convalescent - patient 2	1
S27	COVID convalescent - patient 3	1
S28	COVID convalescent - patient 4	1
S29	COVID convalescent - patient 5	1
S30	COVID convalescent - patient 6	1
S31	COVID convalescent - patient 7	1
S32	COVID convalescent - patient 8	1
S37	pre-COVID patient 1	1
S38	pre-COVID patient 2	1
S39	pre-COVID patient 3	1
S40	pre-COVID patient 4	1
S41	pre-COVID patient 5	1
S42	pre-COVID patient 6	1
S43	pre-COVID patient 7	1
S44	pre-COVID patient 8	1
S49	pre-vaccine patient 1	2
S50	pre-vaccine patient 2	2
S52	pre-vaccine patient 3	2
S54	pre-vaccine patient 4	2
S55	pre-vaccine patient 5	2
S56	pre-vaccine patient 6	2
S57	pre-vaccine patient 7	2
S59	pre-vaccine patient 8	2
S61	post-vaccine patient 1	2
S62	post-vaccine patient 2	2
S64	post-vaccine patient 3	2
S66	post-vaccine patient 4	2
S67	post-vaccine patient 5	2
S68	post-vaccine patient 6	2
S69	post-vaccine patient 7	2
S71	post-vaccine patient 8	2
S73	COVID convalescent - patient 1	2
S74	COVID convalescent - patient 2	2
S75	COVID convalescent - patient 3	2
S76	COVID convalescent - patient 4	2
S77	COVID convalescent - patient 5	2
S78	COVID convalescent - patient 6	2
S79	COVID convalescent - patient 7	2
S80	COVID convalescent - patient 8	2
S85	pre-COVID patient 1	2
S86	pre-COVID patient 2	2
S87	pre-COVID patient 3	2
S88	pre-COVID patient 4	2
S89	pre-COVID patient 5	2
S90	pre-COVID patient 6	2
S91	pre-COVID patient 7	2
S92	pre-COVID patient 8	2
S12	COVID plasmid library - 4 lanes combined
S34	COVID CasPlay "input" library RT-PCR - 4 lanes combined
S33	COVID CasPlay beads only - 2 lanes combined

## Sheet: Counts table 3
ID	Sample	Replicate
S12	Serum sample 1	1
S24	Serum sample 2	1
S33	Serum sample 3	1
S34	Serum sample 4	1
S35	Serum sample 5	1
S36	Serum sample 6	1
S37	Serum sample 7	1
S38	Serum sample 8	1
S39	Serum sample 9	1
S40	Serum sample 10	1
S41	Serum sample 11	1
S42	Serum sample 12	1
S43	Serum sample 13	1
S44	Serum sample 14	1
S45	Serum sample 15	1
S46	Serum sample 16	1
S47	Serum sample 17	1
S48	Serum sample 18	1
S49	Serum sample 19	1
S50	Serum sample 20	1
S51	Serum sample 21	1
S52	Serum sample 22	1
S53	Serum sample 23	1
S54	Serum sample 24	1
S55	Serum sample 25	1
S56	Serum sample 26	1
S57	Serum sample 27	1
S58	Serum sample 28	1
S59	Serum sample 29	1
S60	Serum sample 30	1
S102	Serum sample 1	2
S114	Serum sample 2	2
S123	Serum sample 3	2
S124	Serum sample 4	2
S125	Serum sample 5	2
S126	Serum sample 6	2
S127	Serum sample 7	2
S128	Serum sample 8	2
S129	Serum sample 9	2
S130	Serum sample 10	2
S131	Serum sample 11	2
S132	Serum sample 12	2
S133	Serum sample 13	2
S134	Serum sample 14	2
S135	Serum sample 15	2
S136	Serum sample 16	2
S137	Serum sample 17	2
S138	Serum sample 18	2
S139	Serum sample 19	2
S140	Serum sample 20	2
S141	Serum sample 21	2
S142	Serum sample 22	2
S143	Serum sample 23	2
S144	Serum sample 24	2
S145	Serum sample 25	2
S146	Serum sample 26	2
S147	Serum sample 27	2
S148	Serum sample 28	2
S149	Serum sample 29	2
S150	Serum sample 30	2
S63	FLAG IP	1
S64	FLAG IP	2
S65	HA IP	1
S66	HA IP	2
S67	myc IP	1
S68	myc IP	2
S69	CasPlay virome beads only (8 lanes combined)
S77	CasPlay virome "input" lib RT-PCR (16 lanes combined)
S85	CasPlay virome plasmid library (3 lanes combined)
