# Supplementary material for: CasPlay provides a gRNA-barcoded CRISPR-based display platform for antibody repertoire profiling
Source: Cell Rep Methods. 2022 Oct 17;2(10):100318. doi: 10.1016/j.crmeth.2022.100318 (PMC9606310; doi:10.1016/j.crmeth.2022.100318)
Supplement: Data S3. NGS barcode counts for FLAG saturation mutagenesis, SARS-CoV-2 targeted library, and virome experiments, related to Figures 2, 3, and 4 [file mmc4.xlsx]

## Sheet: FLAG Fig. 2
peptide	'S151'	'S152'	'S153'	'S154'	'S155'	'S156'	'S157'	'S158'	'S159'	'S160'	'S161'	'S162'
'SM-45_1_DYKFDDDK'	1317	1232	1387	436	272	664	681	752	680	1513	2105	1933
'SM-21_3_DYKDGDDK'	3816	3585	3937	3955	2487	4079	4497	4780	4581	1855	2440	2297
'SM-25_3_DYKDDDDV'	220	261	273	191	131	158	209	215	202	1073	1588	1461
'SM-12_4_DYKKDDDK'	29	34	42	156	100	147	90	99	98	1172	1533	1392
'SM-4_2_DYKDDDCK'	13499	11009	12530	10306	5989	8143	9479	10349	9928	5941	7765	7198
'SM-140_4_DYKDYDDK'	67	80	76	108	72	75	135	122	130	1526	2125	1906
'SM-28_2_DYKDDSDK'	13	10	22	164	34	19	44	43	44	487	757	682
'SM-141_2_DYKDDDTK'	8422	7389	8063	1439	1818	3095	3708	3899	3586	933	1272	1130
'SM-102_4_DHKDDDDK'	28	39	39	240	104	121	155	136	143	3812	5079	4899
'SM-124_3_DYKDDDDF'	351	392	391	411	146	377	211	233	238	1822	2525	2279
'SM-138_1_FYKDDDDK'	9	5	6	20	14	75	27	32	23	519	725	682
'SM-2_2_DYKDDDLK'	32	20	29	28	20	34	20	31	15	348	571	519
'SM-6_3_DYKDDDDQ'	13161	10547	11885	7396	6377	9607	5843	6420	6092	2274	3048	2822
'SM-125_4_DYKDDDRK'	12	6	7	19	0	6	5	12	6	359	540	498
'SM-121_3_DYKDDPDK'	411	435	484	2190	1436	2558	3129	3328	3119	2942	4014	3615
'SM-56_1_DYKDDDPK'	39796	30443	33096	5847	4658	7192	8129	8595	8347	2188	2914	2659
'SM-69_2_DEKDDDDK'	35	35	25	525	203	152	130	130	113	1146	1540	1376
'SM-86_1_DYKDDEDK'	16	13	13	42	17	64	51	50	54	9985	13004	11949
'SM-6_4_DYKDDDDQ'	31155	25331	28784	9403	7992	13082	15943	17395	16212	2105	3074	2721
'SM-106_4_DYKHDDDK'	4471	3819	4712	12087	12086	21898	12951	13922	13212	1886	2478	2139
'SM-45_3_DYKFDDDK'	1083	1103	1200	2040	1238	1102	559	607	571	915	1335	1217
'SM-145_1_DYKDTDDK'	3028	2516	2838	15074	3526	2483	1087	1146	1074	1774	2455	2132
'SM-6_1_DYKDDDDQ'	45	49	36	76	5	14	36	41	47	1120	1578	1425
'SM-150_4_DYMDDDDK'	37	35	25	242	218	387	367	420	398	1042	1501	1386
'SM-139_1_DMKDDDDK'	20	22	19	144	161	203	172	187	158	441	606	537
'SM-125_3_DYKDDDRK'	45569	36162	41033	15184	15305	23807	17818	19589	18196	5032	6619	6082
'SM-114_3_DYKIDDDK'	1202	1152	1366	1333	1394	3185	3544	3778	3594	1679	2229	2076
'SM-91_1_DTKDDDDK'	7	4	7	55	26	51	15	21	17	577	794	754
'SM-21_2_DYKDGDDK'	40	37	50	58	44	47	43	32	25	458	589	562
'SM-79_2_DYKDDHDK'	582	583	654	1569	1425	2073	2363	2566	2378	1738	2249	2118
'SM-22_4_LYKDDDDK'	32	30	23	159	73	133	110	115	111	1342	1917	1745
'SM-142_2_DYKDDDAK'	79153	62844	64223	16980	10436	14111	20173	22127	20467	3655	4832	4391
'SM-73_4_DYKADDDK'	6536	5905	6642	16657	4048	6817	5097	5497	5143	858	1249	1121
'SM-142_3_DYKDDDAK'	163	158	187	529	117	136	149	162	173	1938	2663	2345
'SM-144_2_DYGDDDDK'	66	65	65	1072	561	562	389	464	393	1411	2071	1886
'SM-126_3_DRKDDDDK'	27	20	33	3110	1206	566	115	122	100	1141	1584	1462
'SM-105_2_DYKDDRDK'	11	9	12	123	54	72	78	84	65	604	814	772
'SM-44_2_DVKDDDDK'	404	404	471	5799	5946	8508	7996	8657	8038	1210	1630	1480
'SM-134_3_DYKDDWDK'	1088	880	1049	5284	3779	6982	11463	12382	11440	4923	6421	5930
'SM-146_2_HYKDDDDK'	837	859	1013	3709	2627	4098	3328	3709	3393	2069	2895	2625
'SM-118_1_DYPDDDDK'	161	141	178	1660	959	1827	1524	1567	1492	1756	2236	2216
'SM-41_2_DYKDDDDL'	3268	2971	3104	1611	905	739	1740	1866	1692	4575	5739	5533
'SM-93_3_DYKNDDDK'	8990	7375	8164	4009	2661	3397	3417	3780	3432	1943	2635	2443
'SM-143_1_DLKDDDDK'	14	14	7	94	54	79	57	73	62	500	662	584
'SM-128_4_DYKDDDDW'	396	379	371	1030	601	276	127	161	158	2467	3402	3093
'SM-116_3_DYKDDDDC'	5465	4773	4973	4608	2313	2521	2250	2347	2180	2199	2969	2669
'SM-130_4_DYKDPDDK'	88	97	101	254	204	289	167	165	177	2695	3641	3320
'SM-121_2_DYKDDPDK'	568	485	623	2811	1935	3982	3375	3694	3432	812	1090	1003
'SM-95_2_DYKDDDEK'	6694	5557	5842	2439	1496	1952	2289	2482	2255	3172	4171	3886
'SM-13_1_CYKDDDDK'	547	506	635	1061	1347	2469	2725	2939	2819	1263	1693	1587
'SM-12_2_DYKKDDDK'	322	277	353	663	555	782	499	564	492	994	1332	1210
'SM-3_3_VYKDDDDK'	174	144	187	1652	1339	1381	1115	1195	1138	1815	2475	2320
'SM-113_3_DYKDDDGK'	13	23	19	27	4	3	22	16	16	497	642	565
'SM-85_3_DYKDDTDK'	276	273	364	31234	10398	12463	1699	1845	1766	1021	1313	1196
'SM-48_2_DYKDCDDK'	1784	1595	1832	1270	598	1194	1193	1305	1269	1683	2333	2149
'SM-77_3_DYKDDDDI'	370	307	331	909	322	486	429	444	450	2750	3434	3388
'SM-88_2_DYKRDDDK'	85	111	96	57	46	76	89	116	98	299	445	412
'SM-87_2_DSKDDDDK'	7	8	7	41	11	42	23	28	22	637	867	730
'SM-92_4_DYWDDDDK'	68	67	61	565	246	321	426	450	435	6009	7945	7271
'SM-20_4_DYKDDDDH'	5573	4674	4941	5662	2739	2579	2320	2436	2284	1265	1762	1581
'SM-148_2_DYADDDDK'	734	706	785	5483	3703	4607	4457	4859	4602	6793	8852	8095
'SM-53_4_DYCDDDDK'	47	58	65	700	426	246	249	263	278	4674	5923	5391
'SM-90_1_KYKDDDDK'	395	388	471	1398	1172	1806	2348	2566	2408	1202	1580	1541
'SM-87_4_DSKDDDDK'	29	24	22	137	147	130	146	118	125	2432	3239	3120
'SM-47_3_WYKDDDDK'	10	8	11	67	59	64	36	40	42	613	823	709
'SM-83_3_MYKDDDDK'	68	75	79	449	239	325	277	287	282	1470	1962	1891
'SM-122_2_DYKDDNDK'	33	34	34	52	82	93	135	134	158	1020	1449	1335
'SM-19_4_DYKDDDDE'	72034	59337	67611	30483	18128	28899	31593	34371	32222	4358	5840	5280
'SM-4_4_DYKDDDCK'	31	32	25	34	44	15	47	38	50	749	996	987
'SM-16_4_DYKDDQDK'	113	114	139	595	375	936	1188	1311	1202	845	1186	1116
'SM-123_1_DYKDDDMK'	87	81	80	350	98	184	65	71	67	1271	1724	1575
'SM-48_1_DYKDCDDK'	99	79	91	182	72	100	146	155	144	3102	4182	3959
'SM-110_3_DYKDDDIK'	69	59	73	34	4	13	37	26	30	286	417	377
'SM-55_4_DYKDHDDK'	78	101	81	183	51	132	85	81	70	883	1253	1229
'SM-107_1_DYKDDDNK'	114	97	95	439	224	217	75	107	87	832	1114	1022
'SM-8_1_DYKDDDWK'	138	141	142	180	57	120	117	140	149	2177	2981	2667
'SM-52_4_DKKDDDDK'	32	39	37	2404	1192	1159	154	195	202	3005	3955	3619
'SM-79_1_DYKDDHDK'	243	222	261	1892	793	1014	1031	1116	1028	1220	1639	1595
'SM-72_2_DQKDDDDK'	48	35	45	205	63	202	143	173	172	922	1301	1208
'SM-76_1_DYSDDDDK'	284	253	323	2210	2527	4224	5638	6006	5656	5863	7963	7245
'SM-64_1_DYIDDDDK'	6	6	5	42	4	31	28	26	36	419	581	519
'SM-60_2_DYKDDDHK'	695	647	663	700	571	929	835	873	825	521	670	661
'SM-99_3_DYKDDDFK'	372	383	412	714	483	326	199	206	188	1353	1898	1662
'SM-56_4_DYKDDDPK'	2427	1923	2183	891	537	734	845	891	845	976	1180	1198
'SM-117_4_DYKDDDVK'	45592	37072	40590	24097	15572	21031	15899	17321	15987	2011	2682	2459
'SM-68_2_DYKDDFDK'	405	390	436	1633	1131	1967	2236	2342	2211	692	900	896
'SM-5_4_DYKDDDDA'	25184	20287	22117	11257	7728	10421	10133	10938	10070	1354	1907	1701
'SM-138_3_FYKDDDDK'	691	682	753	4731	3831	5748	4977	5487	5180	3259	4305	3999
'SM-148_3_DYADDDDK'	494	491	568	3455	2598	4191	5195	5449	5190	2439	3270	2927
'SM-68_1_DYKDDFDK'	11	12	9	92	39	73	84	84	84	1079	1628	1426
'SM-95_1_DYKDDDEK'	4089	3819	4569	3533	3315	5204	3240	3458	3314	1976	2724	2492
'SM-81_3_DYKPDDDK'	50	52	55	364	317	417	555	567	536	2988	4041	3740
'SM-135_2_DYKYDDDK'	8	8	5	65	18	66	14	14	12	263	370	317
'SM-60_1_DYKDDDHK'	2956	2583	3086	582	385	892	1018	1091	1060	1548	2046	1857
'SM-121_1_DYKDDPDK'	1308	1079	1261	5396	4602	8300	8529	9224	8896	2280	2814	2605
'SM-10_1_DYKDDDDD'	2154	2052	2210	911	694	1253	1090	1179	1103	836	1153	1145
'SM-150_2_DYMDDDDK'	83	74	69	494	370	343	287	288	294	12375	17444	15711
'SM-149_4_DYKDLDDK'	160	178	209	467	173	136	144	146	154	1971	2716	2528
'SM-91_4_DTKDDDDK'	11	16	24	104	67	62	120	112	101	819	1151	1043
'SM-52_1_DKKDDDDK'	154	121	146	785	908	1366	1357	1318	1160	540	765	677
'SM-70_1_DYYDDDDK'	256	211	230	747	485	829	1752	1931	1793	1506	1997	1857
'SM-71_2_NYKDDDDK'	52	46	55	672	438	175	151	162	150	974	1406	1176
'SM-41_1_DYKDDDDL'	318	321	311	165	138	230	287	279	310	4915	6527	6205
'SM-119_3_DYRDDDDK'	93	92	113	1457	733	723	434	514	499	3839	5115	4729
'SM-131_4_DCKDDDDK'	5	9	6	116	62	87	20	38	21	736	1049	930
'SM-13_4_CYKDDDDK'	74	76	95	671	299	217	158	157	158	2178	2978	2590
'SM-6_2_DYKDDDDQ'	2027	1773	1928	1708	1112	1189	963	987	991	1847	2466	2295
'SM-95_4_DYKDDDEK'	375	363	396	292	229	417	803	832	809	298	417	381
'SM-103_1_DYKDDGDK'	607	545	684	4608	3594	5061	3230	3501	3312	2942	3880	3544
'SM-18_1_DYKGDDDK'	1015	954	1324	2578	2070	4462	4190	4551	4258	26639	35246	32398
'SM-53_2_DYCDDDDK'	452	488	524	2905	2123	2882	5222	5644	5353	6524	8471	7823
'SM-147_1_DYKWDDDK'	621	612	677	324	323	268	461	380	434	647	858	807
'SM-49_4_SYKDDDDK'	1180	1112	1421	7710	8686	14069	6909	7340	7031	1575	2150	1956
'SM-63_1_DYKTDDDK'	817	786	954	1233	1167	2379	2668	2918	2836	472	686	627
'SM-39_1_DYKDDDQK'	1069	1044	1069	1635	869	620	669	715	636	950	1360	1316
'SM-77_1_DYKDDDDI'	6675	5533	6093	1275	906	1641	2282	2384	2334	1208	1664	1550
'SM-123_4_DYKDDDMK'	115	87	114	478	106	157	79	81	74	2250	3027	2729
'SM-127_3_DYKDKDDK'	65	76	73	239	100	173	76	66	83	1187	1668	1550
'SM-12_1_DYKKDDDK'	18	21	17	82	32	53	67	84	65	1301	1997	1693
'SM-147_3_DYKWDDDK'	93	80	86	132	138	136	99	126	112	1072	1472	1291
'SM-54_3_DYKDSDDK'	63	72	74	229	99	68	68	95	84	1964	2501	2365
'SM-130_3_DYKDPDDK'	4068	3768	4189	4779	3285	4063	5759	6110	5662	1765	2304	2161
'SM-107_2_DYKDDDNK'	800	712	777	630	379	488	427	453	396	448	609	580
'SM-112_2_DYKSDDDK'	1100	1068	1169	1047	823	1453	831	851	856	302	368	345
'SM-95_3_DYKDDDEK'	42598	34578	38959	13181	14343	24306	33886	36562	33699	2788	3656	3311
'SM-144_1_DYGDDDDK'	552	513	591	3073	2944	7066	10047	11157	10156	1454	1914	1702
'SM-65_1_DYFDDDDK'	27	31	43	343	419	414	333	379	355	1229	1632	1513
'SM-94_3_DYKDVDDK'	4282	4009	4348	4345	2890	3902	4250	4471	4314	2563	3646	3208
'SM-67_1_DYKQDDDK'	68	61	77	217	79	135	146	156	146	1320	1769	1578
'SM-117_2_DYKDDDVK'	2554	2278	2529	681	456	889	1084	1158	1098	539	692	682
'SM-128_1_DYKDDDDW'	652	611	659	1723	502	453	214	203	194	1509	1980	1786
'SM-61_2_IYKDDDDK'	11	18	25	151	78	116	47	58	48	1145	1594	1555
'SM-112_4_DYKSDDDK'	1	1	3	0	0	4	1	2	1	550	778	706
'SM-34_3_EYKDDDDK'	1146	1122	1308	1901	1356	2162	2618	2839	2679	1101	1546	1484
'SM-106_1_DYKHDDDK'	12	20	20	66	85	31	43	34	33	475	671	634
'SM-80_4_DYKDDADK'	25	27	30	186	63	46	99	89	94	1250	1733	1636
'SM-106_3_DYKHDDDK'	93	92	112	215	137	114	152	145	133	826	1096	1031
'SM-149_3_DYKDLDDK'	5854	4638	5158	9343	4149	4126	3055	3192	2894	5090	6475	6119
'SM-7_3_DIKDDDDK'	43	43	62	555	331	292	258	242	262	2934	4110	3807
'SM-74_3_DYKDIDDK'	8	5	12	18	0	22	22	19	9	345	510	418
'SM-114_1_DYKIDDDK'	3247	2738	3043	6003	3961	5149	2576	2913	2643	1533	2045	2071
'SM-138_2_FYKDDDDK'	5248	4402	5021	9320	9172	13260	10566	11463	10671	1615	2240	1933
'SM-137_3_DDKDDDDK'	95	115	113	339	334	601	633	684	636	603	911	882
'SM-144_3_DYGDDDDK'	665	601	710	2865	1679	3291	4838	5329	5307	1800	2437	2195
'SM-140_2_DYKDYDDK'	4860	4939	5439	2651	2415	4996	6331	6885	6280	853	1161	1032
'SM-118_4_DYPDDDDK'	2564	2093	2493	7554	4628	8334	9939	10873	10173	2569	3399	3151
'SM-142_4_DYKDDDAK'	1277	1272	1361	471	290	452	630	645	655	506	731	684
'SM-43_2_DYKDADDK'	2983	2700	2849	743	777	1271	1487	1527	1459	916	1344	1160
'SM-83_2_MYKDDDDK'	35	39	33	117	65	127	103	127	116	508	651	569
'SM-125_2_DYKDDDRK'	146	163	179	183	108	100	114	128	128	1345	1915	1669
'SM-8_2_DYKDDDWK'	375	361	432	89	138	82	162	173	152	352	497	439
'SM-152_4_DYHDDDDK'	265	262	283	2229	1733	3673	4173	4585	4324	1839	2527	2239
'SM-109_2_AYKDDDDK'	42	34	35	436	153	179	137	163	144	1153	1587	1518
'SM-32_1_DYKDDCDK'	51	40	54	779	463	391	229	222	227	897	1293	1160
'SM-111_1_DYKLDDDK'	0	0	0	0	0	0	0	0	0	0	0	0
'SM-98_1_DYKDDDYK'	135	132	127	81	21	65	87	105	100	793	1088	1000
'SM-10_3_DYKDDDDD'	10493	8790	9635	3288	2397	3533	3588	3819	3702	1657	2144	2089
'SM-132_1_DYKDDDDG'	7585	6247	6781	4234	1700	2644	2334	2518	2414	1923	2627	2450
'SM-94_2_DYKDVDDK'	3163	2932	3299	1837	1112	1863	1998	2091	2022	1445	1842	1703
'SM-39_3_DYKDDDQK'	196	152	196	187	98	201	153	152	131	1567	2158	1955
'SM-84_1_DYKDMDDK'	244	242	270	175	106	79	130	139	135	893	1267	1082
'SM-60_3_DYKDDDHK'	34	35	29	110	18	12	36	30	33	570	820	764
'SM-70_4_DYYDDDDK'	345	336	409	3073	2832	5794	7549	8187	7756	1167	1674	1546
'SM-102_1_DHKDDDDK'	945	895	1091	6386	7605	12196	11676	12537	11916	1386	1838	1629
'SM-115_3_DYKDDDDY'	198	195	210	129	104	74	121	120	133	916	1277	1127
'SM-16_2_DYKDDQDK'	478	425	456	3265	2151	2715	1928	2151	2011	1557	2193	1979
'SM-28_4_DYKDDSDK'	73	90	101	1190	566	507	351	387	393	2832	3758	3564
'SM-75_3_DYKVDDDK'	7878	7053	8524	9952	13899	23672	18971	21050	18949	1623	2229	1938
'SM-19_3_DYKDDDDE'	56	51	79	79	47	48	71	59	45	2686	3885	3442
'SM-60_4_DYKDDDHK'	2735	2419	2602	394	577	789	1298	1343	1274	2822	3966	3517
'SM-64_2_DYIDDDDK'	131	118	135	875	609	764	1002	1045	1000	1149	1526	1416
'SM-139_4_DMKDDDDK'	16	20	23	79	69	47	67	61	69	637	911	846
'SM-0_2_DYKDDYDK'	39	52	57	362	157	211	153	179	193	2623	3558	3266
'SM-115_4_DYKDDDDY'	1077	966	1033	415	277	528	425	494	446	891	1300	1193
'SM-81_4_DYKPDDDK'	206	214	228	4738	2421	3417	1622	1744	1709	1559	2213	1932
'SM-90_4_KYKDDDDK'	87	75	89	601	356	293	286	304	297	1263	1766	1615
'SM-143_4_DLKDDDDK'	0	0	2	22	0	5	3	3	3	1400	1957	1811
'SM-51_4_DGKDDDDK'	59	59	56	436	297	402	352	363	346	1744	2335	2161
'SM-111_2_DYKLDDDK'	871	841	794	699	534	825	636	599	571	1187	1512	1407
'SM-108_3_DYEDDDDK'	66	65	73	373	331	594	553	635	585	707	992	929
'SM-23_4_DYKDDDKK'	24950	19561	22295	8333	4918	8357	9760	10543	9942	2271	2949	2710
'SM-25_2_DYKDDDDV'	2613	2493	2722	2490	1394	2781	3191	3511	3290	5545	7139	6911
'SM-61_4_IYKDDDDK'	22	16	19	65	22	40	39	44	37	541	715	689
'SM-2_3_DYKDDDLK'	10077	8784	9188	1971	1835	3510	3268	3654	3345	1772	2407	2237
'SM-47_2_WYKDDDDK'	23	26	29	149	82	135	93	91	92	334	415	411
'SM-18_2_DYKGDDDK'	621	596	696	5041	2406	2950	2183	2271	2244	2836	3611	3282
'SM-67_3_DYKQDDDK'	2493	2275	2837	4705	4234	8340	6718	7368	7030	420	652	580
'SM-84_3_DYKDMDDK'	675	603	659	364	365	535	250	301	240	239	329	293
'SM-25_1_DYKDDDDV'	39	34	57	150	26	56	29	28	26	634	922	769
'SM-22_2_LYKDDDDK'	7	7	6	18	16	34	57	63	58	362	554	496
'SM-130_1_DYKDPDDK'	2645	2475	2834	2408	2169	3116	4523	4975	4606	1545	1993	1906
'SM-27_1_DYNDDDDK'	151	153	186	888	1101	1863	1791	1947	1857	1153	1576	1368
'SM-83_4_MYKDDDDK'	19	23	28	345	130	17	54	63	50	1688	2226	2086
'SM-41_4_DYKDDDDL'	13472	11937	13075	6096	4045	6416	6238	6698	6234	3513	4949	4466
'SM-85_2_DYKDDTDK'	11	20	16	20	48	78	98	102	86	4518	6487	5804
'SM-105_3_DYKDDRDK'	2770	2479	2717	11054	8270	12981	17967	19083	17933	4302	5497	5092
'SM-24_1_DYKDDDDT'	5754	4696	5227	2796	1733	3149	2663	2951	2764	1169	1616	1535
'SM-8_4_DYKDDDWK'	4145	3829	4545	1671	1521	2328	3139	3445	3192	1697	2318	2164
'SM-146_4_HYKDDDDK'	325	296	302	1859	731	1235	910	1016	967	714	936	918
'SM-59_1_DYKDDLDK'	21	21	27	108	61	159	348	396	338	779	1139	1085
'SM-92_1_DYWDDDDK'	38	26	27	724	504	349	115	115	111	3520	4632	4167
'SM-22_1_LYKDDDDK'	7	4	17	68	12	76	40	34	46	1136	1560	1398
'SM-96_1_RYKDDDDK'	2675	2484	2864	13640	13951	19262	14595	16042	14886	2952	3987	3785
'SM-37_1_DYKDDDDK'	267	227	274	348	129	196	129	125	137	845	1223	1120
'SM-7_2_DIKDDDDK'	57	54	76	774	463	372	297	288	259	1088	1479	1314
'SM-128_3_DYKDDDDW'	3949	3121	3371	1903	996	1149	1573	1736	1602	3735	4883	4488
'SM-118_3_DYPDDDDK'	16	15	17	173	58	63	46	33	34	460	673	648
'SM-124_4_DYKDDDDF'	1487	1387	1446	436	176	415	613	702	647	847	1227	1075
'SM-86_2_DYKDDEDK'	97	126	128	525	429	483	685	725	675	2363	3183	2951
'SM-135_3_DYKYDDDK'	4838	3866	4455	2921	2354	3881	3417	3760	3590	2509	3475	3026
'SM-25_4_DYKDDDDV'	1133	1047	1233	912	758	837	902	924	874	1289	1641	1640
'SM-142_1_DYKDDDAK'	78	49	45	418	130	272	33	49	31	2004	2744	2372
'SM-11_1_DYKDDDDS'	167	189	208	485	229	190	153	178	161	1227	1707	1617
'SM-50_1_DYKDDDDM'	2219	1987	2382	1231	887	1907	2389	2680	2464	1075	1452	1396
'SM-65_2_DYFDDDDK'	1721	1565	1856	5103	2802	3718	4081	4546	4199	1081	1452	1306
'SM-149_2_DYKDLDDK'	471	460	512	3176	1061	672	429	471	422	2570	3412	3137
'SM-126_1_DRKDDDDK'	24	27	19	168	73	150	192	208	202	2565	3496	3297
'SM-26_4_DYKDDMDK'	376	310	396	1223	836	1479	2483	2718	2405	1147	1554	1452
'SM-131_2_DCKDDDDK'	64	59	61	511	345	218	226	223	221	2233	3002	2811
'SM-152_2_DYHDDDDK'	23	17	29	236	92	124	114	111	116	2169	3008	2711
'SM-144_4_DYGDDDDK'	500	511	558	2049	1678	2760	4206	4604	4296	1143	1545	1394
'SM-31_4_DYQDDDDK'	143	120	124	2447	1270	1493	1520	1592	1463	7112	9214	8795
'SM-15_1_DNKDDDDK'	23	18	23	133	111	171	182	195	177	785	1088	988
'SM-125_1_DYKDDDRK'	4656	4034	4369	1631	1123	2182	2293	2539	2365	2238	2960	2682
'SM-52_2_DKKDDDDK'	2	1	3	28	0	21	20	32	18	573	830	688
'SM-26_1_DYKDDMDK'	31	34	39	415	214	354	264	329	266	648	991	771
'SM-44_4_DVKDDDDK'	98	101	135	675	722	909	1216	1333	1286	1763	2498	2251
'SM-84_2_DYKDMDDK'	1455	1421	1476	371	244	582	959	925	898	402	591	534
'SM-36_3_DYKDDDDR'	75	76	97	90	49	58	52	45	62	771	1022	935
'SM-12_3_DYKKDDDK'	79	47	55	295	121	180	173	199	185	2099	2717	2567
'SM-72_3_DQKDDDDK'	218	218	253	1790	1051	1704	2711	3013	2755	2831	3653	3460
'SM-35_2_DYDDDDDK'	1028	990	1108	8179	8095	13259	10295	10969	10429	1617	2130	1991
'SM-17_3_DYLDDDDK'	52	54	57	428	152	214	293	332	290	1393	1945	1854
'SM-151_2_DYKDDDDP'	7564	6422	6832	15938	4908	4247	2246	2434	2249	2265	3029	2731
'SM-39_2_DYKDDDQK'	26708	20740	21701	8633	10894	16188	7787	8680	7963	1742	2253	2015
'SM-30_2_DYKDDDDN'	12456	10097	10862	2408	2159	3358	4179	4486	4255	1244	1599	1504
'SM-57_3_GYKDDDDK'	7	15	7	20	9	33	18	24	25	627	906	826
'SM-70_3_DYYDDDDK'	534	512	529	2151	1378	2294	2768	2981	2811	2541	3353	3104
'SM-78_3_DAKDDDDK'	15	36	36	125	110	228	231	252	228	514	737	658
'SM-34_1_EYKDDDDK'	8	4	8	34	10	0	20	19	16	423	559	532
'SM-58_2_DYKDQDDK'	384	413	412	669	513	477	214	269	237	1529	2055	1942
'SM-110_1_DYKDDDIK'	1089	993	1028	985	439	617	527	542	556	959	1320	1239
'SM-118_2_DYPDDDDK'	50	54	42	127	117	131	229	279	252	1269	1771	1696
'SM-127_2_DYKDKDDK'	97	106	108	451	223	235	120	145	157	2385	3115	2920
'SM-69_1_DEKDDDDK'	10	10	17	235	67	27	79	93	96	1640	2268	2112
'SM-105_4_DYKDDRDK'	289	293	364	1860	1257	1853	2021	2195	1993	2566	3724	3402
'SM-50_2_DYKDDDDM'	3708	3465	3877	900	1082	2208	2661	2810	2627	986	1336	1245
'SM-136_1_DYKDDDSK'	304	259	300	431	157	210	132	137	124	1392	1879	1723
'SM-75_1_DYKVDDDK'	445	432	477	493	290	330	300	383	341	728	1083	1022
'SM-7_1_DIKDDDDK'	11	3	11	216	115	122	56	40	49	652	973	897
'SM-100_3_DYTDDDDK'	1876	1610	1955	6697	6191	11089	14773	16130	15209	2862	3815	3464
'SM-75_2_DYKVDDDK'	532	513	594	599	370	635	1009	1079	1002	2436	3241	3100
'SM-133_4_DYVDDDDK'	58	56	69	468	346	449	494	512	476	1922	2492	2373
'SM-19_2_DYKDDDDE'	67	60	78	143	50	66	40	51	43	1486	1895	1759
'SM-88_1_DYKRDDDK'	1087	1104	1304	922	422	702	1169	1246	1127	1646	2156	1920
'SM-106_2_DYKHDDDK'	15918	13137	15720	8355	5770	8529	10883	11811	11152	2217	2943	2783
'SM-147_4_DYKWDDDK'	38	34	49	409	171	166	60	63	51	669	893	836
'SM-72_1_DQKDDDDK'	370	339	399	1449	1043	2045	2899	3133	3080	1124	1428	1342
'SM-100_1_DYTDDDDK'	14	9	9	44	89	27	34	38	23	1195	1598	1481
'SM-69_4_DEKDDDDK'	229	233	243	2501	1234	1525	1429	1574	1446	2002	2824	2504
'SM-79_4_DYKDDHDK'	3164	2805	3296	8613	8777	16018	18960	20966	19115	2938	3827	3452
'SM-89_2_DFKDDDDK'	10	9	6	248	142	126	27	37	35	419	578	576
'SM-35_4_DYDDDDDK'	150	176	216	2843	1561	1654	1293	1493	1304	3049	4188	3962
'SM-57_2_GYKDDDDK'	747	741	823	3125	1738	2140	2196	2468	2291	1959	2656	2432
'SM-63_3_DYKTDDDK'	8	21	15	14	12	9	26	19	15	2475	3343	3006
'SM-26_3_DYKDDMDK'	18	14	12	69	52	46	70	65	89	1003	1417	1283
'SM-107_4_DYKDDDNK'	261	257	275	173	115	168	165	175	158	952	1403	1221
'SM-99_2_DYKDDDFK'	102	88	109	110	69	89	60	65	56	620	817	789
'SM-133_1_DYVDDDDK'	158	143	148	1097	953	1636	1928	2014	1926	986	1315	1241
'SM-104_3_DYKDRDDK'	197	219	208	819	409	590	293	335	315	4516	5933	5592
'SM-42_1_PYKDDDDK'	97	97	119	535	486	384	392	464	431	840	1122	938
'SM-68_3_DYKDDFDK'	690	640	785	2727	2040	3770	4140	4610	4193	1259	1804	1703
'SM-134_2_DYKDDWDK'	1489	1349	1384	6643	4230	5458	6459	7275	6714	1902	2536	2344
'SM-37_2_DYKDDDDK'	9	13	14	57	18	23	12	21	18	203	303	273
'SM-67_2_DYKQDDDK'	5283	4695	5286	1676	1603	2230	2207	2337	2314	619	768	765
'SM-32_2_DYKDDCDK'	23	26	29	149	114	66	77	97	77	441	640	597
'SM-87_3_DSKDDDDK'	10	11	10	99	26	82	75	87	60	760	1098	1001
'SM-132_4_DYKDDDDG'	20290	15807	16936	5552	3325	5047	5954	6361	6136	2819	3755	3529
'SM-24_4_DYKDDDDT'	37	43	56	72	38	31	23	26	29	710	935	860
'SM-120_1_DWKDDDDK'	56	68	50	251	118	240	282	237	235	1356	1991	1784
'SM-82_2_DYKDWDDK'	3148	2852	3235	6540	3870	4793	2737	2969	2797	1819	2516	2297
'SM-109_3_AYKDDDDK'	39	20	43	156	74	149	170	153	151	983	1310	1149
'SM-20_2_DYKDDDDH'	734	661	733	222	231	414	361	360	365	553	691	622
'SM-64_4_DYIDDDDK'	215	185	209	2047	1071	1139	1373	1539	1353	1576	2173	1967
'SM-31_3_DYQDDDDK'	2314	2077	2412	14937	19265	27481	22345	24142	23239	2233	2912	2835
'SM-40_4_TYKDDDDK'	2512	2305	2621	6140	5449	11243	18163	19662	18642	2907	3837	3534
'SM-17_2_DYLDDDDK'	2	5	2	45	21	0	21	15	13	285	437	353
'SM-62_1_DYKDEDDK'	56	74	72	79	23	73	32	29	36	564	850	791
'SM-124_1_DYKDDDDF'	97	92	118	289	86	154	103	115	97	726	930	841
'SM-113_1_DYKDDDGK'	9551	9058	10338	2417	3260	6062	6867	7483	6777	1317	1751	1646
'SM-29_1_DYKDNDDK'	9	11	15	38	39	14	16	18	19	400	567	511
'SM-92_3_DYWDDDDK'	33	23	32	147	74	117	164	160	142	3119	4083	3813
'SM-120_4_DWKDDDDK'	45	38	44	260	211	146	190	196	179	2374	3064	3035
'SM-36_4_DYKDDDDR'	312	245	277	260	67	121	180	173	176	560	742	704
'SM-49_1_SYKDDDDK'	29	26	31	213	22	151	85	71	79	1247	1669	1536
'SM-140_1_DYKDYDDK'	10216	8493	9604	6284	4748	7002	4829	5219	4960	915	1265	1069
'SM-152_3_DYHDDDDK'	256	272	247	2434	2240	3552	3315	3483	3256	1711	2433	2114
'SM-31_1_DYQDDDDK'	13	18	14	292	177	127	56	49	43	1329	1830	1631
'SM-145_4_DYKDTDDK'	140	108	134	915	351	440	181	230	198	3045	4150	3757
'SM-52_3_DKKDDDDK'	9	7	9	163	74	95	43	54	34	982	1344	1222
'SM-84_4_DYKDMDDK'	311	293	334	1257	477	454	290	317	302	2990	3922	3742
'SM-14_2_DYKMDDDK'	2861	2577	2956	4433	2456	2095	1548	1712	1598	2058	2779	2531
'SM-57_1_GYKDDDDK'	185	194	214	509	381	767	827	912	865	1142	1645	1471
'SM-16_1_DYKDDQDK'	35	39	44	186	61	176	184	180	168	1334	1906	1738
'SM-58_1_DYKDQDDK'	1652	1505	1688	572	338	713	752	833	797	569	779	729
'SM-27_3_DYNDDDDK'	26	33	35	613	237	337	285	283	252	1341	1839	1669
'SM-5_2_DYKDDDDA'	184	247	220	313	151	217	124	126	113	1664	2160	2065
'SM-54_4_DYKDSDDK'	16229	13882	15094	2973	2333	3675	4672	5159	4802	1383	1973	1822
'SM-23_2_DYKDDDKK'	13404	11157	12443	1933	1963	3194	3505	3881	3671	463	668	607
'SM-100_4_DYTDDDDK'	86	104	107	590	546	744	812	882	811	1978	2717	2476
'SM-97_2_DYKDFDDK'	1722	1589	1680	479	444	860	964	957	934	263	319	335
'SM-115_2_DYKDDDDY'	280	235	266	483	311	298	206	215	235	1387	1818	1648
'SM-123_3_DYKDDDMK'	202	170	235	1342	341	431	96	128	114	1624	2126	2003
'SM-23_1_DYKDDDKK'	18130	14853	16895	3894	3801	6989	7982	8503	7977	2673	3482	3194
'SM-63_4_DYKTDDDK'	30	36	29	29	24	62	61	71	62	1072	1580	1422
'SM-98_2_DYKDDDYK'	858	744	834	347	168	328	343	386	329	4010	4998	4638
'SM-107_3_DYKDDDNK'	24	30	36	7	16	14	16	24	19	554	738	697
'SM-104_2_DYKDRDDK'	12234	10226	11040	1961	1756	3041	4600	5029	4733	1469	2055	1889
'SM-143_3_DLKDDDDK'	36	36	23	123	65	75	76	89	94	1692	2416	2194
'SM-1_4_DYKDDKDK'	46	48	51	360	198	311	478	559	510	1655	2314	2152
'SM-19_1_DYKDDDDE'	1010	873	968	2425	1486	1310	520	611	557	1569	2077	1977
'SM-89_4_DFKDDDDK'	43	44	31	83	45	173	158	211	156	1055	1580	1398
'SM-29_3_DYKDNDDK'	227	204	279	1024	506	427	258	291	279	3986	5070	4791
'SM-119_4_DYRDDDDK'	16	14	12	165	78	88	35	48	47	1023	1407	1317
'SM-92_2_DYWDDDDK'	3466	3335	3870	14129	10608	16638	21226	22883	21838	4000	5459	5038
'SM-77_4_DYKDDDDI'	2653	2332	2692	926	770	1019	1531	1718	1582	426	585	494
'SM-98_4_DYKDDDYK'	276	244	286	148	143	181	147	160	174	847	1164	1115
'SM-127_1_DYKDKDDK'	1906	1707	1892	10138	4850	4011	1257	1349	1372	1950	2546	2400
'SM-114_4_DYKIDDDK'	465	465	530	1689	757	1001	1013	1003	1030	2443	3310	3196
'SM-104_1_DYKDRDDK'	443	393	441	433	436	263	219	246	217	1195	1480	1409
'SM-32_4_DYKDDCDK'	86	84	95	410	354	332	427	430	386	749	951	932
'SM-86_3_DYKDDEDK'	4095	3499	4089	6718	4315	5232	7087	7711	7366	2624	3435	3257
'SM-108_4_DYEDDDDK'	35	36	32	1538	800	823	514	554	498	12793	16666	15348
'SM-99_4_DYKDDDFK'	354	310	345	414	296	281	227	267	229	2677	3687	3403
'SM-43_1_DYKDADDK'	75	54	49	114	139	41	98	101	91	1654	2187	2099
'SM-2_1_DYKDDDLK'	25381	21062	23561	3816	4492	9057	10845	11745	10976	1079	1445	1359
'SM-1_1_DYKDDKDK'	32	34	33	86	170	144	246	247	252	4568	6161	5751
'SM-46_1_DYKEDDDK'	530	456	544	184	134	209	281	306	256	1352	1875	1733
'SM-94_4_DYKDVDDK'	712	672	867	1086	1201	2701	1966	2050	1982	578	783	633
'SM-61_3_IYKDDDDK'	343	301	378	1740	1125	2275	2616	2748	2556	2988	3884	3580
'SM-46_4_DYKEDDDK'	57	37	55	119	125	98	64	76	80	1207	1654	1465
'SM-20_3_DYKDDDDH'	276	253	244	247	64	128	159	146	143	593	803	758
'SM-80_2_DYKDDADK'	10	7	8	8	11	23	12	20	17	92	186	194
'SM-64_3_DYIDDDDK'	683	699	782	4826	5293	9995	8918	9782	9070	1531	2205	1976
'SM-38_3_DPKDDDDK'	86	93	86	994	528	724	455	499	504	1574	2140	1977
'SM-27_2_DYNDDDDK'	20	18	19	73	26	82	69	89	74	1169	1558	1358
'SM-91_3_DTKDDDDK'	648	574	660	4934	4205	7200	7917	8715	8348	2577	3400	3180
'SM-45_2_DYKFDDDK'	33	27	18	210	129	186	60	42	46	839	1211	1034
'SM-0_4_DYKDDYDK'	27	40	38	138	115	177	171	221	202	3106	4461	3998
'SM-30_1_DYKDDDDN'	1998	1854	1993	4497	2502	2467	1004	1065	1017	2859	3703	3361
'SM-97_3_DYKDFDDK'	1206	1213	1300	827	402	544	806	902	813	1511	1938	1850
'SM-62_3_DYKDEDDK'	1558	1420	1562	2135	973	1025	1309	1457	1318	1658	2327	2052
'SM-30_3_DYKDDDDN'	9949	8476	9887	4851	4429	6635	7966	8607	7879	3670	4906	4466
'SM-152_1_DYHDDDDK'	7	11	13	50	32	29	47	34	35	1167	1645	1455
'SM-131_1_DCKDDDDK'	12	10	8	157	124	39	40	53	53	2449	3473	3109
'SM-110_4_DYKDDDIK'	98347	76741	86421	28039	31734	47826	36666	40041	38134	3461	4333	4073
'SM-3_1_VYKDDDDK'	19	23	26	214	65	233	130	153	147	554	814	722
'SM-108_1_DYEDDDDK'	226	209	226	1157	1019	1325	1772	1889	1818	1141	1560	1436
'SM-40_2_TYKDDDDK'	93	75	89	800	389	287	344	371	351	4177	5378	4908
'SM-71_4_NYKDDDDK'	14	17	17	89	60	56	60	55	52	818	1061	1094
'SM-0_1_DYKDDYDK'	10	14	12	78	8	19	30	42	32	1029	1405	1355
'SM-101_2_DYKDDIDK'	286	288	328	970	787	1679	1979	2220	1982	692	860	879
'SM-48_3_DYKDCDDK'	83	78	95	113	54	103	145	132	143	412	522	449
'SM-140_3_DYKDYDDK'	96	96	105	218	91	156	67	73	80	803	1070	1005
'SM-58_4_DYKDQDDK'	1106	1084	1160	374	289	294	544	610	536	944	1431	1200
'SM-13_3_CYKDDDDK'	43	41	42	539	474	334	130	103	121	939	1316	1276
'SM-15_2_DNKDDDDK'	191	163	180	738	628	1112	1256	1286	1167	991	1391	1255
'SM-96_3_RYKDDDDK'	28	31	31	146	177	262	255	303	252	1985	2819	2464
'SM-71_1_NYKDDDDK'	112	101	116	351	149	137	235	234	252	1570	2186	1961
'SM-29_2_DYKDNDDK'	931	896	987	481	341	419	500	549	498	770	979	902
'SM-73_2_DYKADDDK'	9	7	3	151	191	46	11	8	8	687	952	800
'SM-73_3_DYKADDDK'	81	53	57	178	75	189	165	174	156	1508	2118	1961
'SM-136_4_DYKDDDSK'	3631	3245	3541	2903	1580	1771	1773	1812	1606	1317	1864	1609
'SM-42_3_PYKDDDDK'	243	250	244	894	779	1044	1571	1698	1664	2156	3047	2702
'SM-101_1_DYKDDIDK'	19	17	26	148	243	175	161	152	156	1461	1992	1768
'SM-18_4_DYKGDDDK'	25	24	21	196	144	43	64	58	53	704	935	798
'SM-53_1_DYCDDDDK'	103	118	131	1157	626	602	592	633	633	2321	3110	2813
'SM-57_4_GYKDDDDK'	158	186	150	1766	767	928	1064	1169	1123	1830	2469	2227
'SM-48_4_DYKDCDDK'	3529	3118	3477	2383	1518	2253	2015	2227	2085	1917	2600	2285
'SM-20_1_DYKDDDDH'	25	15	21	37	0	24	6	17	19	732	1058	910
'SM-47_4_WYKDDDDK'	29	30	45	925	395	384	134	145	156	1869	2427	2313
'SM-149_1_DYKDLDDK'	521	493	537	310	229	239	251	302	262	655	908	763
'SM-47_1_WYKDDDDK'	21	15	23	59	45	66	114	103	107	635	860	809
'SM-11_2_DYKDDDDS'	359	352	385	274	207	246	239	275	250	1362	1913	1836
'SM-37_3_DYKDDDDK'	121	122	138	364	151	94	101	95	91	1290	1654	1459
'SM-122_3_DYKDDNDK'	33	30	47	171	107	145	112	118	99	1525	2112	1992
'SM-51_3_DGKDDDDK'	15	16	22	144	28	147	99	116	114	1428	2081	1832
'SM-51_1_DGKDDDDK'	16	19	24	270	198	156	183	182	189	2104	2898	2670
'SM-135_1_DYKYDDDK'	1274	1168	1265	1819	1557	2602	2553	2785	2658	947	1287	1243
'SM-143_2_DLKDDDDK'	73	50	62	473	353	498	611	587	559	1176	1555	1398
'SM-113_4_DYKDDDGK'	86	79	72	245	133	102	55	44	66	711	1043	941
'SM-9_1_DYKDDVDK'	24	17	32	200	94	127	132	111	119	1531	2120	1924
'SM-132_2_DYKDDDDG'	212	191	194	136	34	188	170	182	199	1663	2073	1936
'SM-78_4_DAKDDDDK'	353	356	412	1537	1018	1697	2229	2408	2177	3277	4407	4202
'SM-63_2_DYKTDDDK'	126	123	121	1732	1208	969	178	233	210	2646	3552	3309
'SM-44_3_DVKDDDDK'	6	6	2	112	21	52	14	31	21	939	1338	1198
'SM-101_3_DYKDDIDK'	9	4	15	57	2	32	32	35	29	615	873	781
'SM-40_1_TYKDDDDK'	3	5	3	6	0	4	13	10	6	667	916	841
'SM-56_2_DYKDDDPK'	9045	7123	7459	1911	1084	1921	2730	2994	2679	2448	3277	2935
'SM-74_2_DYKDIDDK'	462	465	518	654	412	449	306	354	303	204	288	258
'SM-36_2_DYKDDDDR'	13741	10804	11539	2023	1691	2807	3460	3672	3428	1109	1481	1394
'SM-61_1_IYKDDDDK'	1	6	4	96	99	74	40	43	31	736	983	880
'SM-10_4_DYKDDDDD'	119	106	143	250	162	145	81	82	73	1642	2127	1974
'SM-40_3_TYKDDDDK'	1091	955	1177	2616	1683	2877	3928	4327	3969	3192	4432	3904
'SM-121_4_DYKDDPDK'	43	36	51	510	173	255	166	179	162	1355	1900	1752
'SM-98_3_DYKDDDYK'	674	689	749	1273	662	676	879	956	883	1218	1652	1595
'SM-91_2_DTKDDDDK'	509	493	598	1001	1045	1436	2236	2263	2252	231	305	275
'SM-70_2_DYYDDDDK'	870	878	988	3380	4190	9225	11316	12382	11295	478	752	710
'SM-22_3_LYKDDDDK'	117	100	115	761	336	433	457	462	478	942	1247	1151
'SM-119_2_DYRDDDDK'	64	78	66	226	216	320	356	356	387	2232	3171	2761
'SM-81_1_DYKPDDDK'	14	6	10	108	61	63	123	113	120	643	893	803
'SM-71_3_NYKDDDDK'	84	75	99	436	329	335	303	319	296	2216	2963	2738
'SM-141_3_DYKDDDTK'	571	550	625	2270	918	922	374	436	385	3740	4953	4535
'SM-131_3_DCKDDDDK'	60	39	50	695	286	261	221	212	181	1919	2502	2361
'SM-88_3_DYKRDDDK'	3732	3422	3962	5119	5630	10436	15493	16937	15917	1396	1855	1667
'SM-30_4_DYKDDDDN'	975	944	937	605	215	256	275	309	283	1539	2097	1881
'SM-0_3_DYKDDYDK'	104	110	119	408	402	391	523	603	566	861	1128	1070
'SM-138_4_FYKDDDDK'	121	152	153	614	325	743	693	783	775	2087	2736	2576
'SM-126_4_DRKDDDDK'	49	60	70	329	214	224	217	247	231	2340	3128	2858
'SM-5_1_DYKDDDDA'	5880	4959	5235	1625	1259	1669	2656	2685	2596	8862	11800	10972
'SM-128_2_DYKDDDDW'	68	71	73	84	20	25	32	38	33	1472	1947	1667
'SM-100_2_DYTDDDDK'	51	50	58	341	123	304	191	209	177	1383	1883	1800
'SM-59_2_DYKDDLDK'	69	70	83	1459	692	786	519	619	560	1330	1742	1579
'SM-21_4_DYKDGDDK'	460	405	467	223	172	381	306	333	327	720	1098	901
'SM-147_2_DYKWDDDK'	22622	17951	19661	2681	2717	4426	5397	6048	5690	1747	2382	2167
'SM-120_3_DWKDDDDK'	116	123	141	6102	2249	1431	550	602	578	4150	5416	4956
'SM-103_4_DYKDDGDK'	445	451	525	5357	1414	2015	1506	1643	1596	1506	1959	1786
'SM-14_3_DYKMDDDK'	15438	11829	13286	4200	2670	5052	6377	6783	6462	1607	2119	1946
'SM-11_3_DYKDDDDS'	450	391	440	247	195	229	266	272	304	7921	10635	9743
'SM-35_3_DYDDDDDK'	1910	1662	1975	8015	6879	12461	13767	15024	13946	4228	5515	5067
'SM-28_1_DYKDDSDK'	1407	1274	1432	6239	5973	11069	8279	8879	8650	1231	1657	1583
'SM-37_4_DYKDDDDK'	395	323	392	1135	512	543	308	304	301	3878	5354	4844
'SM-109_4_AYKDDDDK'	325	350	327	1210	636	1200	1621	1742	1553	4489	5957	5555
'SM-76_3_DYSDDDDK'	74	51	48	325	178	303	388	472	427	2862	3962	3646
'SM-122_4_DYKDDNDK'	162	146	178	522	256	401	533	513	486	1863	2707	2422
'SM-50_4_DYKDDDDM'	10421	8584	9102	2204	1681	3187	4196	4381	4162	906	1231	1151
'SM-116_1_DYKDDDDC'	17	21	17	23	6	66	17	20	10	253	390	329
'SM-132_3_DYKDDDDG'	65794	52990	57242	11827	10854	18983	26649	28660	26751	2314	3203	2844
'SM-85_4_DYKDDTDK'	101	113	114	666	731	633	587	673	596	522	764	700
'SM-23_3_DYKDDDKK'	1190	1074	1169	876	555	546	513	654	598	4778	5902	5567
'SM-145_2_DYKDTDDK'	241	220	257	129	79	96	158	166	162	619	952	809
'SM-62_4_DYKDEDDK'	2282	2067	2322	1764	1353	1822	2611	2848	2599	1861	2399	2193
'SM-137_4_DDKDDDDK'	1516	1472	1842	11662	10858	18640	19776	21335	19988	4280	5856	5413
'SM-141_1_DYKDDDTK'	578	557	587	165	146	237	228	243	246	522	753	674
'SM-129_2_QYKDDDDK'	8	19	32	52	57	58	51	60	45	486	580	562
'SM-115_1_DYKDDDDY'	1845	1811	1891	823	686	899	882	1018	961	1558	2297	2069
'SM-11_4_DYKDDDDS'	9907	7910	9115	5641	2709	3650	2816	3008	2799	2130	2822	2664
'SM-76_4_DYSDDDDK'	17	20	20	162	47	105	91	96	81	1968	2748	2397
'SM-83_1_MYKDDDDK'	1	3	3	21	13	33	20	24	25	280	378	363
'SM-109_1_AYKDDDDK'	6	14	9	43	28	49	24	31	28	485	675	620
'SM-65_4_DYFDDDDK'	45	43	32	249	146	343	397	473	418	1825	2577	2431
'SM-62_2_DYKDEDDK'	974	905	987	415	458	702	912	946	824	260	289	348
'SM-139_2_DMKDDDDK'	429	372	462	3902	1618	1666	1568	1820	1660	1472	1940	1725
'SM-148_4_DYADDDDK'	51	59	55	1225	717	580	381	420	396	1001	1440	1285
'SM-35_1_DYDDDDDK'	14	19	19	201	167	133	200	201	181	814	1095	1037
'SM-89_3_DFKDDDDK'	1503	1333	1617	8448	9624	16687	17992	19540	18415	2725	3659	3363
'SM-85_1_DYKDDTDK'	21	20	31	182	79	92	133	150	151	2457	3290	2894
'SM-51_2_DGKDDDDK'	5	2	7	57	8	30	10	15	10	962	1255	1229
'SM-134_4_DYKDDWDK'	24	16	17	193	134	163	108	123	105	2456	3486	3095
'SM-150_3_DYMDDDDK'	21	20	37	1967	921	1025	174	170	156	1749	2334	2130
'SM-8_3_DYKDDDWK'	396	370	413	839	430	534	316	322	300	2862	3892	3536
'SM-148_1_DYADDDDK'	47	58	75	1026	637	589	566	625	578	1892	2609	2328
'SM-103_2_DYKDDGDK'	43	30	38	116	104	199	181	202	165	1390	1971	1820
'SM-151_4_DYKDDDDP'	273	267	302	506	303	299	215	268	244	4359	5853	5425
'SM-111_3_DYKLDDDK'	143	142	147	149	144	141	114	156	123	1280	1687	1520
'SM-117_1_DYKDDDVK'	9206	8484	9291	2702	2825	5163	5340	5684	5394	1302	1837	1630
'SM-33_1_YYKDDDDK'	515	482	611	1712	2050	3128	2710	2968	2829	929	1350	1215
'SM-49_2_SYKDDDDK'	3	4	4	0	19	10	10	8	9	232	436	379
'SM-53_3_DYCDDDDK'	407	426	440	15361	5302	5089	2596	2813	2681	999	1408	1272
'SM-59_4_DYKDDLDK'	15	15	13	218	45	75	103	112	98	1258	1758	1575
'SM-133_2_DYVDDDDK'	2975	2673	3015	4667	6244	9248	8699	9467	8832	983	1311	1273
'SM-17_1_DYLDDDDK'	1	0	6	2	15	9	4	10	6	224	331	283
'SM-86_4_DYKDDEDK'	233	249	308	246	147	387	384	456	409	972	1307	1207
'SM-27_4_DYNDDDDK'	9	11	15	181	65	188	95	105	107	1561	2182	2002
'SM-42_4_PYKDDDDK'	90	82	94	526	391	656	739	743	750	1495	2065	1901
'SM-67_4_DYKQDDDK'	418	366	398	242	169	353	310	372	315	477	620	554
'SM-111_4_DYKLDDDK'	417	365	449	493	343	405	368	423	416	2586	3442	3244
'SM-24_3_DYKDDDDT'	210	202	220	1887	763	714	124	145	128	2541	3415	3248
'SM-139_3_DMKDDDDK'	6	7	12	186	36	29	74	68	63	1003	1479	1309
'SM-55_3_DYKDHDDK'	5512	4835	5662	1183	1649	2667	2372	2457	2343	592	891	803
'SM-65_3_DYFDDDDK'	78	77	91	822	478	657	603	657	621	3411	4734	4364
'SM-66_3_DYKCDDDK'	69	69	79	111	65	41	79	95	78	493	757	724
'SM-28_3_DYKDDSDK'	23	30	30	314	250	192	89	79	79	1414	2189	1963
'SM-9_4_DYKDDVDK'	313	265	332	637	983	1450	1838	1930	1861	1081	1469	1349
'SM-146_3_HYKDDDDK'	793	763	777	74440	34117	39278	1404	1596	1463	1182	1713	1516
'SM-18_3_DYKGDDDK'	17	27	17	49	20	21	34	45	42	797	1098	995
'SM-3_2_VYKDDDDK'	972	910	1084	2956	3021	4565	5825	6346	5997	545	769	703
'SM-119_1_DYRDDDDK'	7	3	5	91	76	12	16	20	24	480	723	655
'SM-90_3_KYKDDDDK'	28	26	35	413	350	300	188	229	199	1544	2294	1979
'SM-116_4_DYKDDDDC'	422	452	488	845	567	588	634	718	667	928	1260	1126
'SM-49_3_SYKDDDDK'	2488	2383	2744	6552	5311	8408	6601	7265	6743	1147	1539	1485
'SM-133_3_DYVDDDDK'	115	140	143	746	378	926	811	878	836	1967	2598	2456
'SM-90_2_KYKDDDDK'	1543	1393	1462	8903	7227	10538	7783	8357	8123	1322	1858	1639
'SM-112_3_DYKSDDDK'	220	227	243	2808	1096	842	504	516	484	2924	3826	3506
'SM-130_2_DYKDPDDK'	20	23	26	40	75	37	39	43	32	508	679	663
'SM-123_2_DYKDDDMK'	416	404	468	210	157	255	244	269	262	1765	2478	2164
'SM-116_2_DYKDDDDC'	50	31	49	37	31	20	39	30	33	584	869	816
'SM-33_4_YYKDDDDK'	86	78	98	4214	1784	1721	418	460	470	4726	6188	5619
'SM-137_2_DDKDDDDK'	812	711	803	2966	3017	6255	7534	8016	7555	788	987	997
'SM-74_4_DYKDIDDK'	52	44	45	265	125	93	51	74	86	1332	1805	1554
'SM-13_2_CYKDDDDK'	37	22	30	98	78	77	89	87	70	444	600	548
'SM-58_3_DYKDQDDK'	7205	6579	7738	6181	5394	10896	11413	12134	11383	1336	1765	1607
'SM-56_3_DYKDDDPK'	583	574	642	222	116	153	354	341	313	3402	4656	4386
'SM-34_2_EYKDDDDK'	15	7	14	173	80	69	26	15	15	653	800	790
'SM-44_1_DVKDDDDK'	27	20	17	560	178	356	104	129	105	1664	2148	2055
'SM-66_4_DYKCDDDK'	2898	2828	3202	3079	2351	3837	3762	4050	3633	1106	1515	1405
'SM-45_4_DYKFDDDK'	216	253	263	212	158	198	307	387	367	1682	2486	2340
'SM-66_1_DYKCDDDK'	789	721	885	1300	1068	978	1394	1492	1375	28424	37503	34482
'SM-114_2_DYKIDDDK'	707	591	708	764	344	643	683	762	656	1883	2600	2404
'SM-38_2_DPKDDDDK'	541	509	527	990	634	1483	1885	1949	1783	989	1457	1318
'SM-141_4_DYKDDDTK'	7	7	14	7	0	21	2	5	6	156	177	166
'SM-50_3_DYKDDDDM'	113	132	147	178	65	113	92	95	94	1320	1842	1691
'SM-38_1_DPKDDDDK'	27	28	23	3379	1600	359	223	243	217	1362	1741	1596
'SM-69_3_DEKDDDDK'	454	438	501	2876	1596	2249	3177	3465	3393	3795	4915	4653
'SM-34_4_EYKDDDDK'	0	0	0	0	0	0	0	0	0	0	0	0
'SM-129_4_QYKDDDDK'	259	247	330	1971	1597	2949	4472	4795	4582	365	459	454
'SM-135_4_DYKYDDDK'	73	78	93	134	22	55	93	94	84	561	782	680
'SM-129_3_QYKDDDDK'	35	38	32	303	221	250	143	128	176	2396	3303	3027
'SM-3_4_VYKDDDDK'	44	56	65	260	82	179	425	454	398	4949	6502	5914
'SM-82_1_DYKDWDDK'	55	52	70	37	52	64	93	73	76	449	654	621
'SM-1_2_DYKDDKDK'	266	231	281	996	547	1076	1310	1383	1337	4133	5375	4985
'SM-79_3_DYKDDHDK'	40	62	73	484	248	364	444	535	472	1597	1989	1918
'SM-55_2_DYKDHDDK'	1267	1063	1163	361	244	602	617	670	658	669	862	838
'SM-151_3_DYKDDDDP'	48	36	30	53	10	26	31	37	28	645	916	858
'SM-26_2_DYKDDMDK'	6	2	5	18	24	30	13	27	17	352	459	379
'SM-94_1_DYKDVDDK'	31	34	40	57	64	40	39	35	41	609	820	732
'SM-36_1_DYKDDDDR'	2979	2442	2656	508	338	580	850	849	883	1167	1608	1462
'SM-122_1_DYKDDNDK'	16	20	20	255	211	92	62	71	70	912	1232	1071
'SM-24_2_DYKDDDDT'	1368	1229	1326	327	213	341	467	518	534	2031	2901	2704
'SM-78_1_DAKDDDDK'	8	17	16	41	89	84	114	97	88	869	1180	1078
'SM-59_3_DYKDDLDK'	29	32	22	327	175	163	121	128	106	1581	2228	1908
'SM-54_2_DYKDSDDK'	125	96	126	173	54	140	95	114	100	1296	1840	1751
'SM-112_1_DYKSDDDK'	1840	1879	2082	2027	2351	4028	4176	4541	4186	795	1116	998
'SM-15_4_DNKDDDDK'	557	516	553	1334	992	1059	1149	1275	1173	1517	2193	1925
'SM-43_3_DYKDADDK'	23534	19253	22130	8139	8075	15554	16491	17936	16747	2414	3110	2879
'SM-137_1_DDKDDDDK'	36	32	39	366	300	549	492	524	524	1120	1587	1434
'SM-21_1_DYKDGDDK'	47	43	51	97	0	66	46	43	36	1192	1654	1490
'SM-68_4_DYKDDFDK'	84	81	85	214	249	448	366	423	394	900	1195	1108
'SM-110_2_DYKDDDIK'	68	57	77	85	17	39	39	46	31	257	352	323
'SM-75_4_DYKVDDDK'	990	936	1103	1574	1053	1625	1762	1862	1729	1129	1445	1292
'SM-88_4_DYKRDDDK'	25	27	29	295	32	68	59	62	69	786	1119	1051
'SM-146_1_HYKDDDDK'	35	40	49	419	230	188	181	164	156	1030	1527	1372
'SM-55_1_DYKDHDDK'	23802	17895	19531	9461	6676	8508	6470	7042	6835	1105	1453	1394
'SM-73_1_DYKADDDK'	37	37	47	74	89	69	111	112	104	1588	2059	1957
'SM-127_4_DYKDKDDK'	13828	10900	12024	4458	3242	5360	6851	7375	7013	5407	6996	6440
'SM-96_2_RYKDDDDK'	24	31	36	163	126	125	225	272	229	370	554	526
'SM-5_3_DYKDDDDA'	154	134	153	288	218	116	131	154	149	1849	2544	2314
'SM-7_4_DIKDDDDK'	38	27	29	171	87	96	138	163	127	1464	2127	1947
'SM-78_2_DAKDDDDK'	67	43	59	268	76	252	167	193	145	2698	3658	3371
'SM-2_4_DYKDDDLK'	97041	75607	82560	178983	82993	92152	23685	25626	23709	5538	7517	6790
'SM-129_1_QYKDDDDK'	60	55	62	331	228	481	628	641	621	1969	2677	2478
'SM-74_1_DYKDIDDK'	33	39	44	134	37	121	94	76	91	409	658	517
'SM-126_2_DRKDDDDK'	22	17	22	228	211	132	103	121	110	7593	10042	9192
'SM-99_1_DYKDDDFK'	7043	5481	6012	1604	1330	2332	2970	3092	2988	2031	2501	2314
'SM-14_1_DYKMDDDK'	6974	5584	6532	3212	2469	3593	3261	3499	3417	2487	3241	3026
'SM-46_3_DYKEDDDK'	87	95	108	151	66	116	147	162	151	643	903	772
'SM-31_2_DYQDDDDK'	63	72	100	547	722	1096	1126	1145	1051	580	856	799
'SM-46_2_DYKEDDDK'	1141	1219	1246	2279	1153	1804	2854	3126	2967	2054	2693	2416
'SM-93_1_DYKNDDDK'	16	12	18	39	20	29	12	23	18	277	411	428
'SM-9_2_DYKDDVDK'	200	207	255	824	483	1155	1259	1271	1185	900	1184	1029
'SM-29_4_DYKDNDDK'	19892	16928	20102	14315	17410	26798	24480	26185	24085	2462	3188	2908
'SM-120_2_DWKDDDDK'	154	147	171	597	496	980	932	991	900	673	1002	838
'SM-54_1_DYKDSDDK'	53	52	52	179	24	11	73	90	69	994	1423	1290
'SM-117_3_DYKDDDVK'	99	103	141	198	65	100	82	78	89	1506	2118	1954
'SM-102_2_DHKDDDDK'	1416	1299	1412	5720	4209	6426	8224	8957	8451	6181	8267	7542
'SM-32_3_DYKDDCDK'	1438	1300	1548	7767	4622	8013	9063	9842	9277	3461	4530	4223
'SM-42_2_PYKDDDDK'	13	11	28	288	78	114	118	120	111	795	1087	1024
'SM-66_2_DYKCDDDK'	40	51	53	296	136	106	87	84	90	964	1300	1211
'SM-72_4_DQKDDDDK'	1402	1299	1466	12202	12747	24052	22640	25485	23210	2570	3448	3149
'SM-87_1_DSKDDDDK'	9	19	23	225	77	50	70	75	63	1210	1721	1552
'SM-113_2_DYKDDDGK'	885	883	898	417	308	340	440	455	435	1593	2158	2026
'SM-16_3_DYKDDQDK'	85	92	74	1994	896	857	616	683	619	601	815	750
'SM-15_3_DNKDDDDK'	45	48	64	629	184	228	211	163	192	2260	3029	2869
'SM-82_4_DYKDWDDK'	0	5	6	0	0	0	8	5	8	1554	2176	1886
'SM-89_1_DFKDDDDK'	51	30	41	421	356	481	292	328	334	2523	3409	3102
'SM-102_3_DHKDDDDK'	39	35	35	456	228	225	153	181	151	1631	2210	2014
'SM-104_4_DYKDRDDK'	229	210	229	1074	775	642	148	166	161	347	508	464
'SM-1_3_DYKDDKDK'	413	423	473	3346	1786	2469	2428	2705	2590	1877	2395	2218
'SM-101_4_DYKDDIDK'	28	19	22	195	120	72	124	126	115	2659	3557	3373
'SM-151_1_DYKDDDDP'	13450	10633	11256	2139	1522	2157	3032	3208	3164	2111	2736	2417
'SM-9_3_DYKDDVDK'	168	131	169	9613	3544	2273	1378	1431	1376	2415	3397	3053
'SM-93_4_DYKNDDDK'	1515	1476	1742	2465	1671	2208	1809	1811	1818	2203	3125	2922
'SM-124_2_DYKDDDDF'	1824	1523	1834	3656	2221	2423	1318	1507	1445	9785	12670	11696
'SM-80_3_DYKDDADK'	213	227	269	933	808	1469	2299	2446	2293	1934	2619	2394
'SM-10_2_DYKDDDDD'	11725	9060	9897	2205	1650	3194	3099	3293	3171	1396	1817	1718
'SM-38_4_DPKDDDDK'	411	334	400	8862	4483	4147	2432	2733	2480	5834	7486	7019
'SM-17_4_DYLDDDDK'	9	7	12	210	92	86	48	44	54	1377	1873	1679
'SM-4_3_DYKDDDCK'	2162	2035	2324	1395	679	1380	1013	1071	1081	914	1240	1126
'SM-134_1_DYKDDWDK'	80	83	94	476	144	395	390	417	371	1320	1867	1680
'SM-105_1_DYKDDRDK'	7	3	9	57	85	68	40	27	30	490	666	631
'SM-136_2_DYKDDDSK'	2785	2678	3152	1343	1033	1789	2129	2385	2094	1655	2312	1973
'SM-136_3_DYKDDDSK'	154	136	181	551	302	170	131	134	126	2190	3015	2687
'SM-82_3_DYKDWDDK'	8346	6946	8081	5955	5449	9269	9785	10458	9903	1674	2237	2056
'SM-81_2_DYKPDDDK'	30	18	20	97	101	73	75	79	75	1299	1904	1620
'SM-97_4_DYKDFDDK'	104	66	93	33	19	33	46	50	44	2973	3783	3625
'SM-96_4_RYKDDDDK'	8	14	12	38	53	43	37	47	42	1339	1801	1619
'SM-145_3_DYKDTDDK'	312	351	320	423	218	326	254	288	285	1759	2393	2166
'SM-41_3_DYKDDDDL'	243	232	260	195	120	136	123	119	111	2448	3343	2981
'SM-39_4_DYKDDDQK'	294	289	357	296	138	175	206	193	212	1702	2372	2338
'SM-103_3_DYKDDGDK'	972	927	1024	5780	4614	5827	8307	8958	8426	6396	8219	7713
'SM-43_4_DYKDADDK'	216	177	207	281	224	239	155	177	173	1284	1795	1612
'SM-33_3_YYKDDDDK'	227	225	277	566	618	1310	1288	1359	1258	1253	1823	1639
'SM-77_2_DYKDDDDI'	199	181	234	399	146	152	82	121	78	1157	1499	1430
'SM-97_1_DYKDFDDK'	634	585	609	239	206	145	229	271	234	1207	1707	1511
'SM-4_1_DYKDDDCK'	1881	1774	1992	1462	1678	2399	1979	2135	2016	847	1144	1010
'SM-93_2_DYKNDDDK'	242	268	295	2150	983	515	261	317	306	1476	1931	1826
'SM-33_2_YYKDDDDK'	2431	2238	2415	2565	2919	4431	2317	2522	2484	289	385	367
'SM-108_2_DYEDDDDK'	107	90	129	775	622	600	518	568	480	2530	3337	3117
'SM-76_2_DYSDDDDK'	25	37	30	684	382	490	273	259	251	948	1299	1144
'SM-150_1_DYMDDDDK'	98	132	137	1168	847	1500	1507	1584	1504	741	1086	924
'SM-80_1_DYKDDADK'	1152	1005	1195	2778	2540	5048	4657	5137	4843	2724	3563	3187
'SM-14_4_DYKMDDDK'	536	498	538	573	295	217	326	345	268	571	740	737

## Sheet: COVID Fig. 3
''	'S12'	'S33'	'S34'	'S1'	'S49'	'S2'	'S50'	'S3'	'S51'	'S4'	'S52'	'S5'	'S53'	'S6'	'S54'	'S7'	'S55'	'S8'	'S56'	'S9'	'S57'	'S10'	'S58'	'S11'	'S59'	'S13'	'S61'	'S14'	'S62'	'S15'	'S63'	'S16'	'S64'	'S17'	'S65'	'S18'	'S66'	'S19'	'S67'	'S20'	'S68'	'S21'	'S69'	'S22'	'S70'	'S23'	'S71'	'S25'	'S73'
'0_1_SLKELLQNGMNGRTILGSALLEDEFTPFDVVRQCSGVTFQ'	2252	7956	6905	2194	1085	2418	2076	1643	1643	361	909	1370	2263	799	701	190	1054	579	865	1394	1305	40	1180	445	3643	1059	1581	749	934	1883	1999	1006	711	2025	1974	426	641	580	959	1044	678	531	1225	1110	2338	2395	3045	1129	778
'0_2_SLKELLQNGMNGRTILGSALLEDEFTPFDVVRQCSGVTFQ'	6702	205	222	8	25	49	28	32	21	0	25	26	0	18	42	0	52	0	29	9	0	0	52	15	54	5	22	0	14	23	78	8	16	58	24	10	6	14	0	18	1	20	0	34	44	29	39	11	15
'0_3_SLKELLQNGMNGRTILGSALLEDEFTPFDVVRQCSGVTFQ'	2	744	886	100	39	310	122	80	98	25	70	85	274	59	28	29	260	63	43	111	128	3	144	58	179	125	140	82	59	175	311	62	18	14	327	46	87	70	96	116	1	71	133	70	117	153	127	259	104
'0_4_SLKELLQNGMNGRTILGSALLEDEFTPFDVVRQCSGVTFQ'	3925	99565	72134	24541	13399	25548	22453	21491	20708	2584	10532	13969	30785	7359	8228	1805	24058	7376	14499	11030	15248	379	16085	3566	35252	11907	15730	10760	9489	19179	28335	13831	7742	18873	25247	5350	7392	7696	16416	14003	14104	7508	14372	18341	27483	24503	33716	11382	5117
'4_1_NVAITRAKVGILCIMSDRDLYDKLQFTSLEIPRRNVATLQ'	1618	138	142	16	24	15	23	23	11	4	19	2	30	5	22	0	35	7	0	4	11	1	16	1	38	9	2	17	19	48	51	5	21	41	72	0	5	16	12	29	0	1	10	33	58	57	82	10	6
'4_2_NVAITRAKVGILCIMSDRDLYDKLQFTSLEIPRRNVATLQ'	1981	643	1393	107	83	226	201	133	165	11	112	111	116	59	88	26	109	49	109	72	128	4	165	22	119	77	94	115	75	168	364	90	64	227	166	90	124	71	107	224	242	52	51	171	127	272	284	120	29
'4_3_NVAITRAKVGILCIMSDRDLYDKLQFTSLEIPRRNVATLQ'	0	112	141	14	0	12	3	21	16	3	31	31	22	8	3	0	0	4	0	15	9	0	8	0	0	14	7	24	5	23	48	3	4	0	23	12	11	0	0	47	0	0	0	11	57	33	0	11	0
'4_4_NVAITRAKVGILCIMSDRDLYDKLQFTSLEIPRRNVATLQ'	877	246	340	24	22	81	50	24	17	4	31	5	15	14	5	1	0	7	0	10	35	1	50	5	0	10	32	10	57	0	45	23	5	64	50	23	12	13	27	0	1	0	37	32	132	122	54	12	0
'5_1_VMSLKEGQINDMILSLLSKGRLIIRENNRVVISSDVLVNN'	0	6	8	3	0	0	0	0	21	0	6	0	0	0	0	0	0	0	0	0	0	1	0	1	0	0	0	0	13	0	4	0	0	0	8	0	8	0	3	0	2	0	0	0	0	0	0	0	0
'5_2_VMSLKEGQINDMILSLLSKGRLIIRENNRVVISSDVLVNN'	13283	15	8	0	13	0	4	2	0	1	0	3	7	0	0	1	1	1	18	0	0	0	0	0	1	7	0	0	0	0	21	0	4	0	0	1	9	19	4	12	1	11	33	2	1	23	0	2	11
'5_3_VMSLKEGQINDMILSLLSKGRLIIRENNRVVISSDVLVNN'	869	252	206	239	420	95	71	29	0	4	0	7	49	10	23	0	0	5	58	9	15	0	0	3	107	321	258	12	0	123	39	4	10	16	44	0	0	0	5	47	1	0	0	26	134	47	266	25	0
'5_4_VMSLKEGQINDMILSLLSKGRLIIRENNRVVISSDVLVNN'	3	4019	8890	483	204	938	996	761	750	116	450	302	1003	242	308	6	326	84	51	478	578	19	480	175	942	256	510	334	435	1187	1719	322	300	585	1370	232	297	133	406	109	91	238	430	735	1206	1113	1450	333	256
'6_1_DELTGHMLDMYSVMLTNDNTSRYWEPEFYEAMYTPHTVLQ'	3	271	563	61	36	213	51	93	91	15	21	57	159	37	16	1	0	10	25	39	86	1	28	21	86	29	79	62	41	17	106	42	15	57	98	8	44	16	68	77	74	61	92	44	191	152	171	56	30
'6_2_DELTGHMLDMYSVMLTNDNTSRYWEPEFYEAMYTPHTVLQ'	0	26	14	0	0	0	0	7	0	0	5	1	0	2	5	0	0	5	0	0	2	0	22	3	0	6	14	0	4	0	11	7	0	39	14	0	6	0	0	9	0	1	9	0	0	0	0	4	0
'6_3_DELTGHMLDMYSVMLTNDNTSRYWEPEFYEAMYTPHTVLQ'	1	319	828	81	36	131	126	72	149	19	101	22	122	56	30	19	119	43	32	69	64	8	49	45	150	48	83	105	66	152	248	69	101	221	76	105	28	107	98	0	64	32	114	44	107	150	3	83	41
'6_4_DELTGHMLDMYSVMLTNDNTSRYWEPEFYEAMYTPHTVLQ'	0	296	884	43	24	122	101	66	71	7	70	54	182	15	42	4	0	36	49	52	32	13	49	7	253	14	72	55	70	156	132	42	36	95	131	25	39	67	8	67	66	24	30	37	120	138	6	49	18
'8_1_KSQDLSVVSKVVKVTIDYTEISFMLWCKDGHVETFYPKLQ'	0	0	11	0	0	0	0	0	0	0	0	0	0	0	0	0	32	0	0	1	0	1	6	6	0	0	0	0	0	0	0	0	0	0	0	0	0	0	10	0	0	0	1	0	0	0	0	2	0
'8_2_KSQDLSVVSKVVKVTIDYTEISFMLWCKDGHVETFYPKLQ'	15097	118	100	7	15	14	0	5	21	4	12	19	51	6	25	1	77	5	31	6	36	3	46	1	38	7	32	0	2	0	26	1	3	0	1	27	16	0	1	34	10	16	13	49	31	40	2	9	4
'8_3_KSQDLSVVSKVVKVTIDYTEISFMLWCKDGHVETFYPKLQ'	0	30	39	5	22	0	15	9	39	4	7	5	0	2	0	3	0	6	0	5	8	0	14	0	0	0	11	22	0	0	0	8	0	0	47	0	0	16	0	0	0	0	28	30	0	1	0	6	0
'8_4_KSQDLSVVSKVVKVTIDYTEISFMLWCKDGHVETFYPKLQ'	2123	1619	3156	473	369	666	720	576	470	76	336	248	576	165	233	24	390	100	412	222	358	8	525	61	737	405	504	835	891	681	845	548	495	359	740	642	602	636	1058	483	334	581	586	494	583	646	543	539	430
'12_1_ANEYRLYLDAYNMMISAGFSLWVYKQFDTYNLWNTFTRLQ'	486	20	55	7	10	0	24	29	0	0	11	12	28	10	0	0	0	16	0	14	15	0	0	0	0	9	14	12	0	0	11	10	37	0	0	0	0	26	6	2	0	19	0	0	0	10	0	7	0
'12_2_ANEYRLYLDAYNMMISAGFSLWVYKQFDTYNLWNTFTRLQ'	812	98	136	25	38	85	0	28	15	25	5	11	0	12	1	0	0	7	45	16	0	0	0	6	109	646	389	903	1108	95	77	383	590	0	11	62	46	1128	869	38	1	270	187	15	26	84	323	27	19
'12_3_ANEYRLYLDAYNMMISAGFSLWVYKQFDTYNLWNTFTRLQ'	0	71	129	9	31	39	27	32	8	1	8	6	0	20	13	0	0	15	25	13	19	0	8	11	76	33	13	24	29	114	73	0	45	53	76	10	14	17	24	21	14	9	1	31	73	5	90	16	12
'12_4_ANEYRLYLDAYNMMISAGFSLWVYKQFDTYNLWNTFTRLQ'	411	47	32	3	0	8	10	3	0	0	0	0	0	5	0	0	0	1	18	0	10	0	16	0	37	0	0	7	14	0	17	2	7	0	11	0	0	0	0	0	0	10	0	0	0	0	0	1	1
'15_1_KSFDLGDELGTDPYEDFQENWNTKHSSGVTRELMRELNGG'	8	6605	19066	3141	1974	3484	3655	3426	2667	718	2019	2275	3206	1542	1031	232	1056	855	1603	2489	1973	82	2384	1222	3206	1728	2175	1733	1571	3115	4478	2002	1662	1877	3070	697	1379	1077	2286	965	931	768	2273	1874	1922	3450	2822	2396	1193
'15_2_KSFDLGDELGTDPYEDFQENWNTKHSSGVTRELMRELNGG'	6194	2647	6033	2070	1030	1763	2009	1895	1650	388	1115	1527	1875	740	669	134	1696	640	719	1155	1040	51	1162	467	1984	1013	1634	892	855	1988	2118	1100	660	1510	1026	598	944	719	1262	1201	737	567	1210	926	1065	1693	1308	1012	333
'15_3_KSFDLGDELGTDPYEDFQENWNTKHSSGVTRELMRELNGG'	4	1156	3388	832	463	509	902	627	566	120	359	475	1114	335	228	135	775	394	386	483	571	24	421	309	724	295	671	464	268	931	673	613	292	614	799	149	309	257	600	445	704	273	546	351	475	637	720	601	168
'15_4_KSFDLGDELGTDPYEDFQENWNTKHSSGVTRELMRELNGG'	2490	11723	43655	5546	3152	4916	5613	5010	4808	1263	3920	3983	7000	2850	2710	707	4418	2385	3968	3394	4342	146	3293	1772	5991	3652	4820	3891	3637	6912	7070	4392	3407	5781	4788	2258	2951	3447	4782	2650	3116	2458	4060	3474	3987	6489	5739	4416	3075
'16_1_MDPKISEMHPALRLVDPQIQLAVTRMENAVGRDQNNVGPK'	0	535	1160	48	58	80	189	102	107	14	22	32	119	66	62	1	0	0	65	42	89	5	70	15	98	35	61	0	34	248	266	53	25	222	104	5	31	24	37	16	29	1	60	67	132	237	1	53	25
'16_2_MDPKISEMHPALRLVDPQIQLAVTRMENAVGRDQNNVGPK'	25647	4137	8888	5394	11265	3062	3630	5934	8117	1669	5491	4487	8950	4478	6727	928	7681	3803	8149	2617	3342	264	6185	1742	6685	12852	12641	15698	16565	6741	4416	10117	9874	9172	5541	8036	8771	14223	14964	10550	11570	6504	5504	5199	6195	5588	8358	6807	7405
'16_3_MDPKISEMHPALRLVDPQIQLAVTRMENAVGRDQNNVGPK'	5018	1041	4178	282	319	406	444	382	344	64	216	217	335	132	95	33	80	128	123	231	256	10	215	100	551	155	411	190	206	565	684	187	179	265	482	99	149	222	250	61	167	177	296	255	403	416	408	275	97
'16_4_MDPKISEMHPALRLVDPQIQLAVTRMENAVGRDQNNVGPK'	1949	1324	3796	133	63	347	364	249	127	49	139	103	311	91	201	7	52	42	27	176	172	7	196	69	622	74	131	72	42	244	602	151	98	329	276	78	131	67	115	66	90	78	114	303	509	315	597	96	47
'17_1_VGPKVYPIILRLGSPLSLNMARKTLNSLEDKAFQLTPIAV'	0	471	656	36	39	92	120	63	85	12	68	28	112	21	30	1	0	22	0	30	95	6	21	8	155	27	42	43	16	160	185	32	26	42	132	20	50	27	32	36	0	10	58	45	66	98	80	35	16
'17_2_VGPKVYPIILRLGSPLSLNMARKTLNSLEDKAFQLTPIAV'	10837	75	127	7	0	65	12	13	35	5	32	26	118	4	4	4	31	10	25	20	63	0	27	0	4	7	16	6	3	27	28	11	47	25	56	15	28	28	13	0	37	1	23	0	15	32	0	8	8
'17_3_VGPKVYPIILRLGSPLSLNMARKTLNSLEDKAFQLTPIAV'	9158	3433	8029	1689	1274	1488	1300	1659	1752	4041	10520	6884	11885	945	1305	362	2757	1198	1444	1096	1267	75	1400	499	2076	1797	2049	2495	2657	1680	1605	11996	11739	9151	4161	1047	1425	3227	2868	1657	1869	1593	1178	1083	2042	1962	2136	1821	1254
'17_4_VGPKVYPIILRLGSPLSLNMARKTLNSLEDKAFQLTPIAV'	0	547	840	177	104	256	209	171	143	23	140	104	251	53	79	43	45	104	192	79	40	4	112	50	221	79	103	189	87	151	183	138	40	320	120	60	53	71	232	90	144	34	109	65	135	242	193	138	54
'18_1_RKTLNSLEDKAFQLTPIAVQMTKLATTEELPDEFVVVTVK'	3990	474	635	26	15	85	58	30	140	10	27	15	80	21	50	1	0	4	4	13	64	2	89	5	33	16	32	14	11	102	111	26	19	44	53	13	36	12	10	27	0	25	28	92	106	135	379	40	28
'18_2_RKTLNSLEDKAFQLTPIAVQMTKLATTEELPDEFVVVTVK'	561	38	20	9	20	0	15	7	0	0	16	0	0	5	13	2	211	4	0	2	32	0	23	17	34	0	15	10	22	20	36	4	4	74	28	7	8	13	23	10	20	32	1	26	36	0	126	10	0
'18_3_RKTLNSLEDKAFQLTPIAVQMTKLATTEELPDEFVVVTVK'	0	475	607	23	32	126	99	34	43	9	23	27	16	22	42	0	0	0	35	46	25	2	58	35	146	16	19	0	81	0	102	12	18	93	156	23	26	0	41	0	0	1	12	59	177	117	10	53	20
'18_4_RKTLNSLEDKAFQLTPIAVQMTKLATTEELPDEFVVVTVK'	10609	24194	55763	5232	3410	7754	7044	5061	4467	1108	4342	3699	7929	1786	3017	408	3527	1513	2805	2938	3337	106	3921	1305	7872	2463	3891	2964	2620	5936	7658	4550	3142	6069	6470	1221	2290	2026	3931	2856	3658	1729	3736	4914	6912	7219	8022	2936	1892
'19_1_MLQSCYNFLKEQHCQKASTQKGAEAAVKPLLVPHHVVATV'	2	5182	3888	1148	594	1176	1086	969	994	183	640	714	1205	479	595	94	738	293	444	510	874	33	1048	236	1824	494	730	865	465	1565	1392	796	407	1115	2442	296	625	521	598	641	419	376	613	822	838	1751	2342	1303	766
'19_2_MLQSCYNFLKEQHCQKASTQKGAEAAVKPLLVPHHVVATV'	21831	782	1011	112	135	224	124	176	169	25	78	82	142	84	105	23	260	46	223	84	152	5	139	79	110	91	84	36	120	226	404	87	95	162	108	43	132	46	69	72	5	96	94	171	231	173	225	141	81
'19_3_MLQSCYNFLKEQHCQKASTQKGAEAAVKPLLVPHHVVATV'	6366	2720	4139	482	235	838	561	510	629	84	378	286	560	278	341	29	401	137	287	343	540	10	636	142	1113	291	241	270	313	779	835	328	253	801	814	174	271	172	463	227	124	252	266	570	739	650	1205	397	184
'19_4_MLQSCYNFLKEQHCQKASTQKGAEAAVKPLLVPHHVVATV'	2197	8282	15384	1402	819	2630	2386	1701	1613	278	1161	929	2485	839	1084	132	937	500	732	1141	1511	42	1639	564	3636	904	1385	839	975	2102	3022	1052	661	1401	1993	472	750	551	1070	719	474	554	1095	1688	2619	2761	2983	1091	683
'20_1_HHVVATVQEIQLQAAVGELLLLEWLAMAVMLLLLCCCLTD'	2688	330	551	52	38	107	123	45	84	13	50	53	159	16	40	5	0	4	50	37	45	0	58	15	23	37	59	110	22	52	104	41	29	31	179	29	21	7	56	0	75	38	72	45	83	166	117	47	48
'20_2_HHVVATVQEIQLQAAVGELLLLEWLAMAVMLLLLCCCLTD'	2547	300	420	106	195	153	145	185	362	45	280	118	120	105	184	19	0	94	276	51	188	5	95	22	253	292	208	276	334	257	451	248	175	461	248	95	187	267	180	73	200	185	115	97	15	52	252	105	34
'20_3_HHVVATVQEIQLQAAVGELLLLEWLAMAVMLLLLCCCLTD'	0	31	65	38	0	35	70	15	11	14	0	8	0	12	0	1	249	11	0	22	0	3	14	0	0	25	33	10	18	0	7	11	23	61	35	40	4	73	24	0	0	43	16	1	0	15	57	16	8
'20_4_HHVVATVQEIQLQAAVGELLLLEWLAMAVMLLLLCCCLTD'	1938	379	527	73	2	172	103	50	55	23	90	57	113	29	63	18	0	67	48	53	48	1	94	40	322	77	45	146	104	50	74	99	29	122	123	14	34	57	96	0	129	74	105	58	139	389	168	33	107
'21_1_MFVFLVLLPLVSSQCVNLTTRTQLPPAYTNSFTRGVYYPD'	0	224	542	56	43	150	78	54	126	6	30	25	126	18	40	0	121	23	18	25	57	1	33	8	77	64	49	42	30	108	71	66	42	53	35	26	43	81	40	25	25	56	25	17	68	44	161	37	36
'21_2_MFVFLVLLPLVSSQCVNLTTRTQLPPAYTNSFTRGVYYPD'	12913	201	174	32	69	90	25	38	59	4	64	23	115	20	71	3	0	13	3	18	51	1	8	13	36	10	32	43	48	9	90	18	27	3	72	5	41	21	11	97	26	19	61	24	48	36	0	14	21
'21_3_MFVFLVLLPLVSSQCVNLTTRTQLPPAYTNSFTRGVYYPD'	1	201	295	122	33	143	130	87	52	45	116	78	120	42	31	14	72	64	87	95	35	3	48	47	222	103	99	135	63	86	86	135	138	44	88	32	43	142	124	89	214	63	102	72	128	109	152	80	22
'21_4_MFVFLVLLPLVSSQCVNLTTRTQLPPAYTNSFTRGVYYPD'	1	1226	1655	283	204	515	566	407	448	89	247	327	377	114	235	42	254	183	163	191	216	9	311	117	514	343	395	701	831	289	393	352	425	445	444	197	192	679	655	227	356	383	402	254	491	477	395	870	479
'22_1_YYPDKVFRSSVLHSTQDLFLPFFSNVTWFHAIHVSGTNGT'	6311	50	62	5	0	18	21	10	0	6	3	2	22	3	8	3	158	9	0	6	0	0	22	4	59	9	24	5	1	3	22	24	9	6	0	0	3	19	4	0	18	6	4	0	35	0	52	10	22
'22_2_YYPDKVFRSSVLHSTQDLFLPFFSNVTWFHAIHVSGTNGT'	3028	6	0	0	10	10	0	0	0	0	1	0	0	1	0	2	0	0	1	0	0	0	9	0	0	0	0	0	0	0	0	0	0	0	0	0	0	6	0	0	0	0	0	0	10	16	157	0	0
'22_3_YYPDKVFRSSVLHSTQDLFLPFFSNVTWFHAIHVSGTNGT'	0	13	24	0	0	0	48	4	0	0	6	0	0	5	0	0	0	2	0	0	0	0	0	0	0	0	0	2	0	31	0	9	7	0	23	0	0	0	0	0	0	0	0	0	0	15	0	5	0
'22_4_YYPDKVFRSSVLHSTQDLFLPFFSNVTWFHAIHVSGTNGT'	0	396	525	43	15	161	71	78	84	9	9	71	45	21	43	3	128	39	0	48	20	0	85	32	144	53	58	125	93	61	149	64	59	170	121	35	60	116	55	43	0	14	75	49	76	118	186	49	61
'23_1_FHAIHVSGTNGTKRFDNPVLPFNDGVYFASTEKSNIIRGW'	0	54	94	1	0	4	17	9	0	0	5	2	0	2	2	0	33	4	13	5	0	0	0	2	41	0	5	6	3	21	19	5	18	0	21	0	8	0	1	0	0	0	6	0	10	9	0	13	0
'23_2_FHAIHVSGTNGTKRFDNPVLPFNDGVYFASTEKSNIIRGW'	4841	410	947	46	31	65	141	62	142	22	142	19	194	108	208	4	28	3	50	39	137	7	244	15	102	41	112	29	17	77	150	33	80	58	98	74	103	2	35	5	94	33	70	105	130	137	90	22	25
'23_3_FHAIHVSGTNGTKRFDNPVLPFNDGVYFASTEKSNIIRGW'	5671	1515	3190	435	308	620	557	439	596	90	289	420	853	217	188	68	1024	255	168	295	402	14	408	125	729	308	531	624	669	596	660	482	372	573	500	210	339	573	724	243	335	230	476	313	366	822	691	425	270
'23_4_FHAIHVSGTNGTKRFDNPVLPFNDGVYFASTEKSNIIRGW'	2969	4358	6251	961	617	1222	1403	902	1007	213	550	843	1480	467	400	36	712	302	414	761	751	21	659	328	1321	599	745	501	623	1157	1573	567	342	1008	1278	291	382	604	701	107	229	353	719	680	1031	1631	1449	702	358
'24_1_ASTEKSNIIRGWIFGTTLDSKTQSLLIVNNATNVVIKVCE'	0	720	1008	329	187	315	276	316	453	77	246	223	279	158	165	27	53	174	170	198	368	16	369	43	222	188	225	170	247	167	333	228	179	291	342	135	136	85	194	259	43	259	230	119	192	273	261	272	109
'24_2_ASTEKSNIIRGWIFGTTLDSKTQSLLIVNNATNVVIKVCE'	6890	334	829	140	169	175	115	208	318	37	202	107	318	125	351	24	394	96	86	65	228	11	229	36	236	421	320	467	365	182	186	222	225	255	179	247	264	422	424	212	262	127	225	168	198	138	182	92	100
'24_3_ASTEKSNIIRGWIFGTTLDSKTQSLLIVNNATNVVIKVCE'	1356	727	1530	134	125	124	257	166	210	34	96	79	218	50	140	41	88	73	13	71	171	4	145	28	240	77	104	143	97	186	249	86	45	80	174	81	70	131	279	203	95	104	97	144	219	129	288	101	110
'24_4_ASTEKSNIIRGWIFGTTLDSKTQSLLIVNNATNVVIKVCE'	0	398	481	69	65	82	154	44	45	18	69	30	79	39	48	4	155	10	1	44	24	2	97	27	68	70	54	57	67	47	103	52	48	69	169	28	27	75	154	104	0	0	16	32	33	108	77	40	35
'25_1_NNATNVVIKVCEFQFCNDPFLGVYYHKNNKSWMESEFRVY'	2136	24	89	8	19	17	8	2	0	7	0	0	0	4	7	0	0	2	31	7	0	0	6	4	0	1	7	16	0	0	2	4	0	0	20	15	0	0	12	0	12	20	0	15	21	23	0	16	0
'25_2_NNATNVVIKVCEFQFCNDPFLGVYYHKNNKSWMESEFRVY'	1589	24	29	8	0	21	0	6	27	2	0	6	12	1	4	2	0	2	30	1	11	0	38	0	0	1	14	0	10	27	19	10	8	34	15	3	0	13	9	25	0	6	24	1	0	0	10	6	14
'25_3_NNATNVVIKVCEFQFCNDPFLGVYYHKNNKSWMESEFRVY'	0	103	147	19	8	40	20	45	34	5	19	25	86	18	0	3	0	12	0	22	41	0	9	22	12	9	56	89	80	191	61	56	39	34	1	5	53	51	22	0	94	96	27	8	18	55	0	52	27
'25_4_NNATNVVIKVCEFQFCNDPFLGVYYHKNNKSWMESEFRVY'	2207	307	332	105	1	80	146	86	43	16	59	46	80	34	88	3	0	12	82	40	0	2	35	29	112	20	29	43	63	123	76	40	21	101	70	25	21	3	54	0	59	19	61	20	0	148	159	43	15
'26_1_NKSWMESEFRVYSSANNCTFEYVSQPFLMDLEGKQGNFKN'	0	74	159	16	11	23	0	21	0	2	8	12	53	10	0	0	0	2	39	22	21	1	0	11	0	18	8	0	61	0	23	16	0	49	48	0	9	0	12	35	0	20	31	8	42	32	75	23	0
'26_2_NKSWMESEFRVYSSANNCTFEYVSQPFLMDLEGKQGNFKN'	4303	21	25	0	0	5	9	3	20	3	7	1	30	1	0	3	143	10	54	0	10	0	4	5	60	9	8	2	17	0	8	4	6	0	19	4	8	11	9	48	52	2	5	12	35	23	38	0	0
'26_3_NKSWMESEFRVYSSANNCTFEYVSQPFLMDLEGKQGNFKN'	0	109	245	25	27	16	26	50	11	3	23	11	0	19	12	6	0	0	0	22	0	0	32	4	21	6	24	19	17	144	44	0	10	68	78	2	25	23	3	1	41	0	0	29	81	38	66	3	3
'26_4_NKSWMESEFRVYSSANNCTFEYVSQPFLMDLEGKQGNFKN'	2106	951	1121	75	68	190	136	90	212	25	166	33	199	35	123	16	0	62	39	60	116	5	105	29	229	50	109	92	67	267	287	69	53	176	293	12	33	14	65	0	105	25	105	120	108	247	406	57	24
'27_1_MDLEGKQGNFKNLREFVFKNIDGYFKIYSKHTPINLVRDL'	2	2392	3198	509	446	552	342	516	440	83	277	300	507	201	248	31	151	169	269	270	316	11	295	262	857	273	382	196	165	394	609	257	228	298	278	129	117	147	257	181	253	171	267	326	651	465	810	285	259
'27_2_MDLEGKQGNFKNLREFVFKNIDGYFKIYSKHTPINLVRDL'	0	129	105	10	0	3	8	5	23	1	0	24	0	2	15	0	0	2	41	5	0	0	17	0	61	11	21	0	0	19	32	16	43	69	12	23	3	18	4	0	3	3	0	0	0	0	21	0	5
'27_3_MDLEGKQGNFKNLREFVFKNIDGYFKIYSKHTPINLVRDL'	0	12	17	0	0	19	0	2	31	1	0	0	0	0	6	0	0	3	0	2	0	0	0	0	0	22	0	0	0	0	0	1	1	0	0	0	8	0	0	0	0	0	0	0	0	0	0	0	0
'27_4_MDLEGKQGNFKNLREFVFKNIDGYFKIYSKHTPINLVRDL'	2	1826	2172	566	325	433	460	597	552	149	310	464	494	255	157	100	519	331	487	455	350	15	363	217	766	343	430	310	215	618	537	421	256	435	510	160	229	184	375	169	214	116	341	326	528	669	355	284	118
'28_1_SKHTPINLVRDLPQGFSALEPLVDLPIGINITRFQTLLAL'	0	1472	947	90	135	284	289	143	176	18	91	67	302	66	92	13	168	67	104	39	196	3	147	44	179	77	126	77	123	124	168	108	43	173	243	45	77	128	62	42	77	57	77	166	368	237	495	75	74
'28_2_SKHTPINLVRDLPQGFSALEPLVDLPIGINITRFQTLLAL'	6335	441	524	40	77	67	48	61	121	9	50	25	6	28	49	23	149	26	58	23	70	1	127	21	177	23	106	0	0	117	91	25	24	74	107	20	13	21	52	81	13	94	62	199	179	190	296	41	9
'28_3_SKHTPINLVRDLPQGFSALEPLVDLPIGINITRFQTLLAL'	6	1798	1805	640	499	582	608	477	530	85	352	468	743	257	320	123	1300	374	724	336	438	17	298	112	878	429	455	379	435	800	500	509	324	534	592	227	300	638	741	839	868	340	392	320	645	611	918	398	230
'28_4_SKHTPINLVRDLPQGFSALEPLVDLPIGINITRFQTLLAL'	6771	9738	6962	531	458	1970	1546	686	1103	216	434	442	992	380	921	81	931	229	239	555	836	29	833	450	2044	405	627	365	639	1114	2044	290	392	1383	2611	208	722	289	397	399	172	406	520	1593	2443	1912	3111	378	407
'29_1_INITRFQTLLALHRSYLTPGDSSSGWTAGAAAYYVGYLQP'	926	10	29	2	0	3	0	2	0	0	6	0	0	10	12	0	0	0	0	1	0	0	0	0	19	9	0	0	28	19	36	1	8	0	0	3	9	0	0	0	0	0	0	0	29	0	0	13	12
'29_2_INITRFQTLLALHRSYLTPGDSSSGWTAGAAAYYVGYLQP'	0	6	7	0	0	18	6	0	0	0	3	2	0	3	0	1	0	0	0	1	19	0	0	1	47	4	0	0	3	0	3	10	0	0	0	0	0	0	7	7	30	9	12	0	40	3	1	2	0
'29_3_INITRFQTLLALHRSYLTPGDSSSGWTAGAAAYYVGYLQP'	1	101	212	10	29	46	15	9	54	0	13	9	54	11	11	0	0	16	0	7	2	0	11	8	119	26	15	24	0	31	18	2	8	21	26	5	7	36	8	30	25	4	24	36	18	101	37	6	20
'29_4_INITRFQTLLALHRSYLTPGDSSSGWTAGAAAYYVGYLQP'	1739	865	784	53	150	309	136	93	74	7	78	66	107	40	145	0	244	10	1	55	128	3	86	23	30	115	110	89	84	194	171	93	11	132	260	42	67	131	39	42	75	79	75	140	255	255	292	68	37
'30_1_GAAAYYVGYLQPRTFLLKYNENGTITDAVDCALDPLSETK'	10	5647	9730	2808	1462	2646	2762	2797	2259	426	1294	2007	2707	1214	807	209	2184	893	1027	1620	1873	62	1603	779	2998	1476	1819	1362	1138	2438	2970	1647	873	2398	2509	620	882	1103	1850	1096	1247	732	1649	1674	1692	2581	2553	1500	656
'30_2_GAAAYYVGYLQPRTFLLKYNENGTITDAVDCALDPLSETK'	10014	379	714	112	113	186	155	125	167	32	85	45	102	69	101	16	126	101	207	96	63	4	91	25	103	36	110	88	40	112	147	45	42	32	127	37	104	59	40	121	47	19	119	85	218	217	146	76	35
'30_3_GAAAYYVGYLQPRTFLLKYNENGTITDAVDCALDPLSETK'	0	283	684	93	48	49	102	90	57	15	42	39	94	46	63	3	0	6	22	33	68	3	190	17	118	35	41	82	43	68	140	31	23	192	154	29	65	101	23	1	34	2	1	74	162	108	218	36	14
'30_4_GAAAYYVGYLQPRTFLLKYNENGTITDAVDCALDPLSETK'	0	43	26	19	32	39	1	7	69	0	13	18	0	5	17	1	0	4	0	10	0	0	0	0	0	4	5	18	15	81	0	10	5	0	0	0	0	0	19	0	0	9	32	0	0	12	0	10	0
'31_1_VDCALDPLSETKCTLKSFTVEKGIYQTSNFRVQPTESIVR'	4184	329	1181	101	55	104	139	126	95	24	74	42	40	31	24	12	188	40	94	69	148	3	30	51	131	46	121	49	59	126	191	97	48	238	142	41	58	117	103	64	8	58	107	36	129	201	131	51	13
'31_2_VDCALDPLSETKCTLKSFTVEKGIYQTSNFRVQPTESIVR'	14832	123	553	27	1	48	48	55	39	2	33	22	122	11	41	3	40	30	73	9	1	1	29	6	71	6	21	14	1	46	56	11	20	68	60	9	30	15	29	33	18	20	39	1	83	109	127	19	17
'31_3_VDCALDPLSETKCTLKSFTVEKGIYQTSNFRVQPTESIVR'	44591	1742	5268	831	440	710	720	738	543	171	375	659	629	359	329	218	1742	406	394	574	553	26	434	414	1045	480	691	465	346	1043	881	576	353	639	1240	172	273	613	759	321	567	331	440	422	756	1194	826	490	274
'31_4_VDCALDPLSETKCTLKSFTVEKGIYQTSNFRVQPTESIVR'	0	749	1202	72	36	309	191	105	93	5	74	59	87	50	118	9	59	16	47	78	123	5	75	53	440	98	113	63	118	111	256	95	81	196	150	25	50	59	52	0	16	42	81	81	257	186	4	104	31
'32_1_NFRVQPTESIVRFPNITNLCPFGEVFNATRFASVYAWNRK'	0	457	891	34	0	89	55	23	41	0	8	19	72	6	41	2	0	7	0	20	33	1	68	8	101	7	24	2	25	129	94	14	22	0	80	5	16	0	24	0	0	12	2	56	176	45	187	14	0
'32_2_NFRVQPTESIVRFPNITNLCPFGEVFNATRFASVYAWNRK'	6127	1324	2512	211	103	336	476	254	328	46	276	124	670	125	178	31	620	83	216	165	324	3	369	70	400	113	292	187	185	677	631	201	200	335	457	113	247	169	225	280	177	112	223	361	603	624	539	176	112
'32_3_NFRVQPTESIVRFPNITNLCPFGEVFNATRFASVYAWNRK'	9953	937	1793	175	2	284	258	296	302	41	121	110	511	110	98	8	476	82	64	125	223	3	168	86	520	220	269	173	249	312	377	181	225	226	271	64	133	278	228	31	246	184	129	232	419	376	575	234	152
'32_4_NFRVQPTESIVRFPNITNLCPFGEVFNATRFASVYAWNRK'	0	590	445	156	184	604	307	149	143	49	94	292	133	83	78	32	221	136	149	79	119	9	111	26	423	141	99	129	139	158	143	139	45	47	115	104	121	190	196	180	206	66	145	149	49	345	325	170	152
'33_1_TRFASVYAWNRKRISNCVADYSVLYNSASFSTFKCYGVSP'	3	657	1331	451	229	336	381	373	437	79	194	189	374	139	104	84	613	310	266	286	249	15	168	109	141	298	311	197	270	210	352	257	158	192	434	138	178	322	477	283	281	143	224	140	171	637	227	347	197
'33_2_TRFASVYAWNRKRISNCVADYSVLYNSASFSTFKCYGVSP'	4524	43	84	15	0	4	0	8	19	0	7	5	15	14	6	0	0	4	39	14	9	4	13	0	10	21	11	8	48	0	23	18	12	12	30	6	18	24	14	13	16	36	37	0	12	0	0	5	0
'33_3_TRFASVYAWNRKRISNCVADYSVLYNSASFSTFKCYGVSP'	7557	259	763	68	51	100	90	48	50	22	5	44	84	31	94	20	153	29	40	41	100	6	21	24	255	18	65	62	35	90	104	52	30	160	118	10	36	107	89	139	57	21	46	80	29	68	287	63	31
'33_4_TRFASVYAWNRKRISNCVADYSVLYNSASFSTFKCYGVSP'	2810	8	27	0	0	0	0	0	0	0	0	0	0	4	0	0	0	0	0	1	0	0	19	0	0	0	0	0	0	0	0	0	0	0	0	7	12	0	0	0	0	0	0	0	0	0	0	9	0
'34_1_SFSTFKCYGVSPTKLNDLCFTNVYADSFVIRGDEVRQIAP'	1	2111	6114	860	576	817	1117	858	751	226	657	491	1248	397	369	101	1067	350	512	632	513	23	702	308	1248	475	581	531	430	839	1170	571	347	842	791	210	412	356	616	411	515	284	703	646	1022	1069	1439	524	288
'34_2_SFSTFKCYGVSPTKLNDLCFTNVYADSFVIRGDEVRQIAP'	2742	0	1	0	13	9	13	0	7	0	0	0	9	0	0	0	0	1	0	0	0	0	0	2	6	4	8	0	0	0	0	0	5	24	0	1	23	0	0	0	0	22	0	0	0	0	67	4	0
'34_3_SFSTFKCYGVSPTKLNDLCFTNVYADSFVIRGDEVRQIAP'	4156	1522	3740	305	65	359	569	268	484	28	228	96	727	106	262	14	747	99	80	175	328	3	232	77	917	157	235	245	155	356	664	172	138	351	421	73	141	52	250	172	81	128	217	211	367	627	451	188	118
'34_4_SFSTFKCYGVSPTKLNDLCFTNVYADSFVIRGDEVRQIAP'	0	628	536	49	43	49	102	63	130	16	40	3	149	58	53	4	0	11	1	51	36	2	91	15	143	45	63	31	67	73	85	19	30	150	328	19	47	69	26	0	23	8	68	53	114	191	106	16	12
'35_1_VIRGDEVRQIAPGQTGKIADYNYKLPDDFTGCVIAWNSNN'	3577	1566	3064	473	302	563	589	459	579	87	432	297	289	225	172	81	415	182	236	319	381	5	223	227	597	369	404	532	487	402	690	498	394	612	492	178	227	352	628	283	134	234	426	304	439	543	298	362	256
'35_2_VIRGDEVRQIAPGQTGKIADYNYKLPDDFTGCVIAWNSNN'	17416	66	114	17	46	67	0	4	42	10	9	20	79	11	10	7	0	5	21	19	29	2	42	9	83	9	3	20	0	24	49	15	5	65	39	11	15	87	16	13	32	39	13	10	0	19	60	35	9
'35_3_VIRGDEVRQIAPGQTGKIADYNYKLPDDFTGCVIAWNSNN'	7	2990	7357	1362	1039	2043	1307	1147	1178	318	620	1141	968	565	490	215	1888	814	511	1005	678	30	522	455	2180	1045	1195	1344	1508	960	1442	1283	891	1274	1554	734	695	1053	1439	535	1351	515	766	549	1128	1643	1498	847	653
'35_4_VIRGDEVRQIAPGQTGKIADYNYKLPDDFTGCVIAWNSNN'	0	2221	2878	301	160	496	524	292	316	60	255	231	384	161	190	13	424	110	279	223	330	8	302	107	697	234	315	202	188	532	821	175	90	400	950	100	131	312	302	275	386	145	202	325	584	525	618	179	43
'36_1_FTGCVIAWNSNNLDSKVGGNYNYLYRLFRKSNLKPFERDI'	1931	1295	1383	193	330	446	295	199	246	49	228	136	279	98	154	24	0	88	92	159	122	10	89	118	235	141	173	101	233	399	415	100	123	184	415	53	106	113	156	37	136	67	197	229	330	379	799	217	125
'36_2_FTGCVIAWNSNNLDSKVGGNYNYLYRLFRKSNLKPFERDI'	96	37	24	2	0	2	0	6	9	3	22	2	65	3	7	4	421	0	0	7	1	1	29	0	0	4	0	0	18	11	14	1	26	0	13	1	6	10	22	24	2	0	0	0	43	0	0	18	17
'36_3_FTGCVIAWNSNNLDSKVGGNYNYLYRLFRKSNLKPFERDI'	0	104	108	30	0	9	39	22	29	6	35	25	121	4	25	0	131	0	0	12	11	1	24	3	18	5	47	0	17	34	41	11	0	47	59	0	20	0	33	27	0	16	0	35	78	31	0	17	9
'36_4_FTGCVIAWNSNNLDSKVGGNYNYLYRLFRKSNLKPFERDI'	3831	93	120	18	0	20	8	14	11	1	1	2	0	5	0	0	0	4	0	2	0	0	44	8	1	10	0	0	17	31	39	12	0	0	30	0	3	0	10	1	0	0	0	0	0	39	0	11	0
'37_1_RKSNLKPFERDISTEIYQAGSTPCNGVEGFNCYFPLQSYG'	10147	316	783	101	59	81	114	66	125	20	174	43	200	47	129	6	0	53	39	52	49	5	55	38	162	45	167	25	75	210	190	66	70	137	127	29	43	50	139	47	46	69	42	107	40	240	149	59	26
'37_2_RKSNLKPFERDISTEIYQAGSTPCNGVEGFNCYFPLQSYG'	1088	208	190	10	0	24	31	11	11	3	11	24	25	14	15	0	0	1	0	12	0	1	5	7	0	11	2	46	50	130	53	3	4	23	50	5	22	0	8	47	1	12	35	21	16	49	30	19	0
'37_3_RKSNLKPFERDISTEIYQAGSTPCNGVEGFNCYFPLQSYG'	15	11966	25252	7031	3632	5867	5796	6031	4551	1050	3395	4557	6477	2348	1851	971	6838	2405	2658	3845	3273	146	3243	1964	5423	3517	4832	2765	2543	5254	7013	3856	2441	4247	5752	1409	2433	1978	3883	3837	2744	2129	4582	3233	4531	5581	5300	4822	2827
'37_4_RKSNLKPFERDISTEIYQAGSTPCNGVEGFNCYFPLQSYG'	833	251	953	131	28	145	186	78	98	17	54	51	157	61	64	14	7	48	111	70	119	1	32	62	226	72	84	100	99	52	187	40	17	47	53	24	74	16	97	21	28	90	88	17	148	40	70	67	62
'38_1_GFNCYFPLQSYGFQPTNGVGYQPYRVVVLSFELLHAPATV'	3093	819	530	80	102	162	108	73	142	31	50	84	178	55	58	34	148	70	134	50	105	7	136	74	329	93	73	70	129	54	180	41	57	168	300	23	37	60	29	59	108	68	82	160	381	107	137	51	32
'38_2_GFNCYFPLQSYGFQPTNGVGYQPYRVVVLSFELLHAPATV'	16613	226	306	156	382	172	197	124	111	35	293	69	172	162	290	9	58	68	417	76	115	12	156	26	33	176	357	113	142	159	128	151	136	158	70	272	304	133	127	219	431	22	56	129	165	104	178	76	42
'38_3_GFNCYFPLQSYGFQPTNGVGYQPYRVVVLSFELLHAPATV'	0	118	46	4	0	21	10	17	40	0	30	7	45	10	39	1	102	7	141	8	0	1	0	0	0	16	0	0	0	0	24	8	16	50	26	0	0	37	33	0	18	0	5	11	0	31	0	8	36
'38_4_GFNCYFPLQSYGFQPTNGVGYQPYRVVVLSFELLHAPATV'	1456	357	81	13	29	64	76	13	17	5	8	0	21	16	29	0	0	3	2	9	40	1	33	1	15	0	11	24	0	23	100	13	0	60	12	5	16	0	11	0	1	14	12	82	26	47	54	10	14
'39_1_LSFELLHAPATVCGPKKSTNLVKNKCVNFNFNGLTGTGVL'	0	630	1794	46	22	133	98	80	77	5	40	43	158	44	9	11	1	10	33	46	211	4	101	6	228	24	88	32	47	207	290	61	60	18	233	0	63	44	70	34	37	37	72	123	215	212	268	40	12
'39_2_LSFELLHAPATVCGPKKSTNLVKNKCVNFNFNGLTGTGVL'	920	2046	4953	401	314	658	615	447	648	82	389	237	776	226	308	100	1339	80	424	267	513	15	575	99	710	254	425	308	350	912	878	379	294	283	1082	140	202	888	567	399	262	298	501	526	706	928	1067	261	103
'39_3_LSFELLHAPATVCGPKKSTNLVKNKCVNFNFNGLTGTGVL'	3221	3032	6973	373	340	795	893	605	665	101	460	281	769	305	307	24	539	141	211	402	486	25	785	219	1242	258	409	307	460	1204	1350	306	248	716	805	216	316	277	308	195	77	182	379	460	1053	821	989	280	124
'39_4_LSFELLHAPATVCGPKKSTNLVKNKCVNFNFNGLTGTGVL'	0	1597	2174	295	354	447	413	352	391	68	222	304	370	165	161	99	218	165	80	263	251	8	194	108	312	224	292	313	266	385	312	349	170	353	1201	125	112	342	298	121	60	186	245	218	439	364	592	296	221
'40_1_FNFNGLTGTGVLTESNKKFLPFQQFGRDIADTTDAVRDPQ'	0	65	227	12	0	15	28	23	9	1	30	7	0	7	0	0	0	1	1	13	21	0	12	2	34	114	79	432	481	135	38	147	263	0	20	16	14	482	242	87	15	58	66	3	28	129	81	10	16
'40_2_FNFNGLTGTGVLTESNKKFLPFQQFGRDIADTTDAVRDPQ'	13508	212	727	76	98	77	52	70	154	16	88	60	8	50	9	11	0	23	122	55	54	2	89	6	108	1003	768	2121	2480	256	322	990	1285	1	218	136	115	2091	1775	219	223	392	568	127	123	640	623	153	91
'40_3_FNFNGLTGTGVLTESNKKFLPFQQFGRDIADTTDAVRDPQ'	31	1631	3884	471	286	776	591	621	800	156	301	271	767	349	228	58	914	211	451	459	437	24	313	161	747	39746	28795	51648	65274	3904	2279	28179	33579	2868	2055	1590	1716	49032	47313	2165	1806	11530	9132	1506	2358	11885	20271	2189	2519
'40_4_FNFNGLTGTGVLTESNKKFLPFQQFGRDIADTTDAVRDPQ'	28097	2956	6583	962	538	1194	1176	862	844	153	668	645	1461	429	451	79	779	432	413	612	850	20	821	298	1038	3338	2551	6497	7272	1802	1571	3416	3815	1176	1183	396	582	5871	5691	561	919	1698	1645	1028	681	2265	2928	806	452
'41_1_IADTTDAVRDPQTLEILDITPCSFGGVSVITPGTNTSNQV'	3519	42227	94685	31548	17664	21282	20936	24308	18184	5647	12145	27874	19535	11951	6207	3673	22073	15342	11953	20529	14474	479	12584	8003	21404	16418	20308	18064	15154	21082	25021	29431	20458	21166	17219	6372	8448	23280	24835	10498	11649	18916	23964	16683	17370	26377	32681	16182	5074
'41_2_IADTTDAVRDPQTLEILDITPCSFGGVSVITPGTNTSNQV'	21274	4707	10568	1051	965	1675	1270	1314	1213	326	901	872	1471	608	540	119	230	414	338	883	1168	54	1373	402	1251	2264	2017	3596	4262	3014	2635	2659	3087	1668	2173	809	918	7100	5432	778	1033	2153	2455	1507	1491	2677	5077	641	482
'41_3_IADTTDAVRDPQTLEILDITPCSFGGVSVITPGTNTSNQV'	4887	3292	12844	2729	1095	2213	1876	2384	1624	454	1088	2043	2034	943	450	485	2021	1259	1106	1645	1359	58	1271	731	1622	1949	1926	2629	2232	2697	2863	3115	2813	1913	1863	752	1003	3325	3464	1360	1618	2013	2385	1285	1278	2967	3240	1716	658
'41_4_IADTTDAVRDPQTLEILDITPCSFGGVSVITPGTNTSNQV'	3778	3971	12909	1024	548	1480	1737	1034	1357	161	893	683	1735	516	595	49	772	263	463	704	963	22	1078	224	1213	1493	1404	2716	3207	2471	2288	2025	2005	1413	1990	532	572	4949	3839	1086	872	2086	1709	1159	1590	2675	3251	672	341
'42_1_VITPGTNTSNQVAVLYQDVNCTEVPVAIHADQLTPTWRVY'	7806	342	902	78	85	107	85	48	68	15	47	75	91	36	39	25	0	29	0	57	57	1	120	16	137	198	178	253	259	146	131	281	307	318	163	64	46	343	422	142	109	326	363	84	87	240	404	32	57
'42_2_VITPGTNTSNQVAVLYQDVNCTEVPVAIHADQLTPTWRVY'	20441	34	49	2	40	0	24	0	17	3	7	13	0	6	0	1	0	12	1	7	0	4	11	23	74	10	4	12	11	1	532	16	8	46	0	9	6	0	14	3	23	71	8	1	19	25	49	11	19
'42_3_VITPGTNTSNQVAVLYQDVNCTEVPVAIHADQLTPTWRVY'	1642	1300	4914	728	294	844	1039	621	346	107	476	444	390	320	273	72	849	201	147	341	493	20	509	162	615	5079	3451	3957	4342	3026	1667	4728	4596	5114	2496	975	977	7322	6426	1236	991	5884	4488	744	869	2947	4676	514	305
'42_4_VITPGTNTSNQVAVLYQDVNCTEVPVAIHADQLTPTWRVY'	1	885	1723	200	203	366	250	199	288	39	192	99	431	114	102	40	0	62	157	152	244	5	295	122	202	700	638	681	647	948	646	808	1172	913	856	153	242	1291	1114	166	205	991	796	206	260	780	1241	149	89
'43_1_HADQLTPTWRVYSTGSNVFQTRAGCLIGAEHVNNSYECDI'	3824	750	1759	154	76	93	385	248	239	67	76	155	205	97	181	25	262	42	157	159	242	4	123	205	284	170	119	204	156	452	342	198	200	355	280	63	136	257	176	206	118	165	246	190	262	371	358	242	113
'43_2_HADQLTPTWRVYSTGSNVFQTRAGCLIGAEHVNNSYECDI'	2862	473	1276	257	227	238	211	270	250	74	189	150	289	147	98	51	250	109	106	229	183	11	162	131	71	543	377	479	345	581	312	592	481	785	548	125	169	724	597	103	193	253	437	194	173	416	562	166	63
'43_3_HADQLTPTWRVYSTGSNVFQTRAGCLIGAEHVNNSYECDI'	291	34	99	8	1	13	18	8	31	2	7	1	0	3	0	1	13	5	9	12	2	0	3	7	30	10	36	20	9	10	51	23	29	0	11	11	13	21	48	0	0	34	19	6	32	19	0	11	11
'43_4_HADQLTPTWRVYSTGSNVFQTRAGCLIGAEHVNNSYECDI'	7118	422	680	20	10	83	113	65	92	7	29	44	161	40	52	6	1	27	94	51	104	2	103	8	206	116	43	25	78	73	163	88	78	20	77	27	33	179	96	26	17	85	52	62	177	83	266	35	49
'44_1_AEHVNNSYECDIPIGAGICASYQTQTNSPRRARSVASQSI'	1927	134	449	64	44	110	126	71	118	10	26	73	0	37	21	3	1	13	2	41	65	3	62	15	75	91	49	98	116	108	82	180	238	158	64	48	37	83	44	94	0	96	94	59	72	42	213	38	9
'44_2_AEHVNNSYECDIPIGAGICASYQTQTNSPRRARSVASQSI'	4556	101	190	40	29	34	42	24	18	3	39	31	30	21	0	18	252	14	61	17	10	1	47	13	218	124	94	211	187	108	186	278	226	106	137	105	78	349	149	33	55	124	121	60	63	117	294	31	17
'44_3_AEHVNNSYECDIPIGAGICASYQTQTNSPRRARSVASQSI'	1993	106	232	30	9	22	71	23	59	5	21	12	41	22	27	3	0	1	0	14	13	1	23	0	32	131	67	161	72	28	74	182	268	154	100	56	50	202	85	70	0	167	30	42	31	192	163	29	19
'44_4_AEHVNNSYECDIPIGAGICASYQTQTNSPRRARSVASQSI'	521	19730	40912	6671	3976	7142	6670	7013	5067	1365	3707	5353	5859	2823	2247	657	4902	2492	2417	5103	4224	142	4508	2358	7289	19977	15155	25194	22636	15697	12953	35137	33319	11522	10194	9288	9798	27542	24800	6166	6455	16721	13653	5163	5929	17459	21611	6068	3468
'45_1_PRRARSVASQSIIAYTMSLGAENSVAYSNNSIAIPTNFTI'	0	1957	2603	223	136	456	479	246	254	49	270	127	339	126	249	46	135	75	143	232	158	5	315	135	397	178	245	82	203	300	687	143	86	168	300	51	131	106	129	57	74	86	152	399	590	734	451	172	144
'45_2_PRRARSVASQSIIAYTMSLGAENSVAYSNNSIAIPTNFTI'	14563	1104	1598	474	351	516	476	499	437	111	287	331	930	221	194	45	699	290	319	414	350	19	333	178	1052	286	356	378	445	499	501	334	314	323	207	95	316	175	337	347	326	265	432	330	393	660	963	379	165
'45_3_PRRARSVASQSIIAYTMSLGAENSVAYSNNSIAIPTNFTI'	4845	24947	25234	5635	3520	7923	5739	6644	7016	1600	2682	4258	7743	2875	3323	804	4928	2371	2609	4843	4376	138	4347	3419	7847	4269	5090	3561	4495	5177	8371	4789	3632	4373	4802	2276	3193	2802	4424	3137	2899	2800	3510	5526	7450	8149	9979	4008	2736
'45_4_PRRARSVASQSIIAYTMSLGAENSVAYSNNSIAIPTNFTI'	0	16	19	4	0	0	8	1	17	0	0	0	0	0	0	0	0	0	29	1	12	0	0	3	0	0	3	0	0	0	9	1	4	0	0	0	7	0	0	0	0	14	0	0	0	25	0	0	9
'46_1_NNSIAIPTNFTISVTTEILPVSMTKTSVDCTMYICGDSTE'	0	314	482	74	78	95	113	76	100	25	62	47	135	41	35	31	412	73	63	79	68	3	58	78	213	75	41	42	28	116	106	52	46	232	103	27	149	18	131	1	64	40	63	89	0	169	55	55	15
'46_2_NNSIAIPTNFTISVTTEILPVSMTKTSVDCTMYICGDSTE'	1565	3	0	0	0	0	7	3	0	0	0	0	0	2	0	3	0	1	9	0	0	0	0	0	0	2	0	14	0	0	3	6	0	0	3	13	1	0	5	37	2	31	14	0	0	0	0	1	2
'46_3_NNSIAIPTNFTISVTTEILPVSMTKTSVDCTMYICGDSTE'	0	464	485	73	54	122	121	40	90	10	68	76	105	28	127	36	137	75	170	72	60	2	13	14	126	49	84	48	77	42	141	98	38	65	220	35	57	128	116	10	28	30	73	70	169	200	62	28	33
'46_4_NNSIAIPTNFTISVTTEILPVSMTKTSVDCTMYICGDSTE'	1	822	1088	111	133	372	237	130	117	40	91	120	319	102	165	13	217	55	234	120	118	6	195	112	228	116	156	85	117	205	290	138	72	261	346	40	134	145	213	133	261	142	175	112	120	428	361	80	18
'47_1_DCTMYICGDSTECSNLLLQYGSFCTQLNRALTGIAVEQDK'	15	5478	8386	2885	1708	2557	2259	2577	1776	628	1091	2224	2559	1125	786	262	2080	674	834	1836	1400	66	1211	1246	1551	1383	1881	1403	1147	2352	2759	1636	880	2599	2919	620	829	1290	2092	1109	1082	813	1760	1632	1506	2979	2285	1851	727
'47_2_DCTMYICGDSTECSNLLLQYGSFCTQLNRALTGIAVEQDK'	7537	1	3	0	8	0	3	0	34	0	0	6	0	4	0	0	33	2	1	0	29	1	6	0	0	0	8	20	15	12	8	0	0	5	0	4	8	8	0	17	18	6	0	10	1	49	59	2	10
'47_3_DCTMYICGDSTECSNLLLQYGSFCTQLNRALTGIAVEQDK'	0	0	0	0	0	0	0	0	0	0	0	0	0	0	0	0	0	0	0	0	0	0	0	0	0	0	0	6	0	0	0	0	0	0	0	0	0	0	0	0	0	0	0	0	0	0	0	0	0
'47_4_DCTMYICGDSTECSNLLLQYGSFCTQLNRALTGIAVEQDK'	257	62	146	19	0	29	0	11	9	3	14	11	57	22	12	1	0	0	0	26	27	0	0	0	70	13	2	12	11	0	46	33	0	38	0	50	16	32	26	0	0	35	46	0	24	61	0	32	24
'48_1_RALTGIAVEQDKNTQEVFAQVKQIYKTPPIKDFGGFNFSQ'	0	2261	7315	385	345	584	633	709	411	96	329	366	944	255	411	77	264	144	2	528	476	15	500	284	913	683	757	1327	1672	775	1132	619	412	796	605	492	584	2137	2322	202	223	1029	752	1098	896	988	701	311	130
'48_2_RALTGIAVEQDKNTQEVFAQVKQIYKTPPIKDFGGFNFSQ'	2918	5	22	0	12	17	0	8	6	2	5	12	71	3	9	7	83	0	17	5	10	0	0	22	22	21	20	6	6	0	8	0	0	18	2	3	6	14	13	8	1	1	0	22	38	42	0	7	10
'48_3_RALTGIAVEQDKNTQEVFAQVKQIYKTPPIKDFGGFNFSQ'	0	230	395	60	33	24	41	58	81	5	68	15	56	23	56	22	111	2	0	27	104	3	13	30	0	79	65	223	204	75	60	19	70	106	102	33	56	172	213	0	0	157	25	47	84	47	38	51	57
'48_4_RALTGIAVEQDKNTQEVFAQVKQIYKTPPIKDFGGFNFSQ'	2035	15249	59810	11095	4465	9063	9503	10139	6701	1984	5217	8295	8716	3833	2516	1724	12186	5849	5731	6328	4778	255	4509	2384	7425	39991	28391	109090	110088	9935	10456	24359	20677	19707	11042	23139	22554	164560	131236	9963	9204	49904	38118	12206	13644	19954	25926	8533	3853
'49_1_PIKDFGGFNFSQILPDPSKPSKRSFIEDLLFNKVTLADAG'	3975	981	1111	281	191	328	349	1071	2292	44	190	213	457	179	376	46	444	174	400	112	255	18	252	34	612	1034	901	6548	7334	1860	899	578	750	1518	849	8779	7609	12030	8844	1802	1203	6043	4465	1621	3443	754	943	1500	1542
'49_2_PIKDFGGFNFSQILPDPSKPSKRSFIEDLLFNKVTLADAG'	15813	1361	957	158	107	320	234	285	616	56	130	117	568	94	169	36	180	84	150	77	100	1	258	111	374	168	201	408	457	329	736	102	173	409	359	502	508	517	567	352	130	692	710	315	565	274	127	203	272
'49_3_PIKDFGGFNFSQILPDPSKPSKRSFIEDLLFNKVTLADAG'	9	878	1276	219	101	241	202	322	474	31	195	135	439	87	116	23	371	98	160	110	193	2	238	37	367	260	205	772	634	288	366	205	223	193	286	766	780	1390	1048	345	186	1004	828	442	420	182	257	289	282
'49_4_PIKDFGGFNFSQILPDPSKPSKRSFIEDLLFNKVTLADAG'	17541	908	1661	265	155	259	308	411	461	44	178	216	385	149	75	107	837	169	329	177	334	12	309	107	649	257	231	385	471	422	469	225	213	333	357	338	357	1072	977	246	630	1283	868	329	460	298	518	333	219
'50_1_LLFNKVTLADAGFIKQYGDCLGDIAARDLICAQKFNGLTV'	2056	1993	1042	123	191	508	357	177	234	49	116	108	725	82	221	5	119	24	15	141	235	3	269	86	396	122	200	108	184	377	401	131	88	605	1481	76	250	37	68	54	1	199	232	296	432	497	531	157	143
'50_2_LLFNKVTLADAGFIKQYGDCLGDIAARDLICAQKFNGLTV'	3566	91	138	16	19	26	28	9	22	4	39	16	12	30	62	0	92	34	32	20	93	2	29	0	54	27	9	21	34	29	55	13	56	30	48	35	55	30	0	41	29	18	83	16	73	19	1	17	6
'50_3_LLFNKVTLADAGFIKQYGDCLGDIAARDLICAQKFNGLTV'	0	4	11	4	0	21	0	2	0	3	0	0	0	0	0	0	0	0	0	0	0	0	0	0	0	4	0	5	1	0	0	0	0	54	0	0	2	0	0	0	33	0	0	0	0	0	0	0	18
'50_4_LLFNKVTLADAGFIKQYGDCLGDIAARDLICAQKFNGLTV'	400	2001	3031	535	265	640	890	592	595	117	336	395	736	197	124	54	426	262	283	388	314	10	356	151	708	451	432	393	313	488	978	447	204	634	896	174	254	474	605	213	408	662	695	454	435	634	920	463	227
'51_1_LICAQKFNGLTVLPPLLTDEMIAQYTSALLAGTITSGWTF'	3962	2434	2826	918	611	982	775	902	662	236	365	714	858	301	378	124	1645	604	458	510	551	20	459	232	1134	542	892	408	304	805	992	665	437	1064	1165	216	441	705	941	433	790	682	490	628	965	1026	864	850	574
'51_2_LICAQKFNGLTVLPPLLTDEMIAQYTSALLAGTITSGWTF'	4892	6	15	0	16	0	6	9	30	0	1	2	0	0	0	2	0	0	0	11	1	0	18	2	0	3	3	8	6	3	12	3	4	0	0	0	0	0	0	15	0	13	1	0	38	0	0	0	11
'51_3_LICAQKFNGLTVLPPLLTDEMIAQYTSALLAGTITSGWTF'	4946	262	305	20	89	9	66	18	51	6	31	13	52	7	0	7	59	3	1	24	75	3	19	1	154	3	55	14	65	45	72	38	7	47	48	15	49	0	43	0	44	12	61	35	41	36	79	16	6
'51_4_LICAQKFNGLTVLPPLLTDEMIAQYTSALLAGTITSGWTF'	0	93	216	27	1	0	26	23	0	5	23	9	47	9	16	0	0	4	36	10	0	0	25	8	0	0	9	0	41	0	36	13	23	26	38	49	9	56	13	12	0	11	0	34	10	0	0	4	7
'52_1_LLAGTITSGWTFGAGAALQIPFAMQMAYRFNGIGVTQNVL'	4195	42	46	3	0	22	24	2	0	0	10	6	0	3	5	0	54	0	36	2	0	0	0	0	0	5	0	0	11	23	13	3	11	2	13	0	0	7	13	0	1	0	0	139	0	0	0	3	19
'52_2_LLAGTITSGWTFGAGAALQIPFAMQMAYRFNGIGVTQNVL'	19859	19	51	1	1	4	40	14	29	7	19	6	66	4	43	1	45	10	0	0	0	1	18	13	0	2	0	4	15	49	16	7	16	12	0	0	0	16	0	13	48	37	14	20	49	29	119	0	0
'52_3_LLAGTITSGWTFGAGAALQIPFAMQMAYRFNGIGVTQNVL'	14176	1583	1513	190	149	399	280	267	410	55	195	134	102	89	180	61	338	87	205	161	344	4	208	77	432	195	163	272	366	303	387	207	188	266	431	97	152	289	311	181	63	210	467	126	332	399	564	196	208
'52_4_LLAGTITSGWTFGAGAALQIPFAMQMAYRFNGIGVTQNVL'	6145	782	1016	151	107	287	351	201	236	38	182	97	262	74	88	31	502	66	230	82	133	5	279	39	252	152	224	290	352	358	274	219	170	283	280	108	150	302	225	104	204	171	276	159	263	307	161	217	189
'53_1_RFNGIGVTQNVLYENQKLIANQFNSAIGKIQDSLSSTASA'	3133	11631	24400	11675	4058	5611	5643	8757	6618	2148	3508	10377	8326	3248	1654	3053	8479	6681	4158	7154	3880	226	3635	4506	7145	4595	5963	4037	3000	5026	7350	5582	3048	6168	4100	2762	3327	4349	6239	4032	3536	2536	5130	3415	4558	6293	7182	6400	2172
'53_2_RFNGIGVTQNVLYENQKLIANQFNSAIGKIQDSLSSTASA'	2600	0	4	0	20	12	12	0	0	0	1	0	0	0	5	0	61	3	11	0	0	0	0	0	20	4	8	0	1	0	0	8	0	27	8	0	22	0	1	11	0	0	16	0	16	32	65	5	0
'53_3_RFNGIGVTQNVLYENQKLIANQFNSAIGKIQDSLSSTASA'	5745	186	500	26	14	91	66	104	145	22	66	40	91	28	24	0	0	5	87	34	69	0	79	32	161	47	25	13	32	66	121	29	82	0	96	26	4	0	16	0	3	33	42	65	101	37	80	38	31
'53_4_RFNGIGVTQNVLYENQKLIANQFNSAIGKIQDSLSSTASA'	3	5033	6864	518	433	1129	1197	960	1104	159	497	438	1136	347	519	67	345	107	163	581	783	16	626	405	1297	291	574	384	586	1334	1923	435	259	730	1360	295	420	175	354	165	328	290	372	715	1178	1343	1096	455	322
'54_1_KIQDSLSSTASALGKLQDVVNQNAQALNTLVKQLSSNFGA'	1327	4400	8163	1832	1158	1921	1494	2043	1550	407	876	1266	1943	876	589	126	540	523	689	1387	1272	60	996	513	1735	955	1215	1014	829	1348	2294	1177	689	1595	1563	563	644	722	1024	771	637	433	869	1192	1429	1522	1988	1221	933
'54_2_KIQDSLSSTASALGKLQDVVNQNAQALNTLVKQLSSNFGA'	705	38	56	8	4	26	13	6	13	1	0	1	11	3	11	3	34	2	0	1	2	0	26	2	14	15	0	0	21	48	8	9	16	25	13	3	14	6	13	34	9	2	0	36	32	11	0	6	8
'54_3_KIQDSLSSTASALGKLQDVVNQNAQALNTLVKQLSSNFGA'	7153	7346	10139	1506	929	1875	1881	2031	1536	363	1213	1075	1857	789	830	177	1461	569	872	1432	1106	36	1262	809	2831	937	1134	586	778	1837	2161	1006	694	1349	1418	461	652	431	860	394	414	233	866	1776	2244	1841	2488	1695	1248
'54_4_KIQDSLSSTASALGKLQDVVNQNAQALNTLVKQLSSNFGA'	7468	62075	49568	27475	14393	29252	27130	28392	21004	4335	10730	19848	22548	7652	5601	18672	105487	14803	14683	45394	68048	453	12682	28908	85112	13265	14683	21655	19341	20299	20866	16626	9765	21352	14776	5190	8012	18731	32175	12974	13293	169039	135709	14501	20057	25834	36586	28461	25475
'55_1_TLVKQLSSNFGAISSVLNDILSRLDKVEAEVQIDRLITGR'	1526	186	352	19	0	38	80	49	67	7	6	17	69	15	40	4	248	6	35	18	69	0	38	8	39	26	45	39	52	49	100	29	15	59	12	36	23	0	2	0	1	24	55	3	53	24	0	15	15
'55_2_TLVKQLSSNFGAISSVLNDILSRLDKVEAEVQIDRLITGR'	1	488	501	60	59	42	112	60	199	26	29	16	130	38	33	9	112	26	79	39	61	4	29	18	0	117	108	84	110	128	132	54	67	62	71	80	101	72	81	179	132	45	47	37	202	226	298	65	30
'55_3_TLVKQLSSNFGAISSVLNDILSRLDKVEAEVQIDRLITGR'	0	0	2	0	0	0	16	0	0	1	0	0	0	0	0	0	0	0	0	0	0	0	0	0	0	0	0	0	0	0	0	0	0	0	0	0	0	0	0	0	0	0	0	0	0	0	0	0	0
'55_4_TLVKQLSSNFGAISSVLNDILSRLDKVEAEVQIDRLITGR'	1	418	574	206	132	184	224	158	107	36	102	187	343	73	36	62	156	190	72	138	66	9	127	73	337	293	221	260	302	223	285	110	190	179	200	121	187	205	201	144	213	299	261	126	176	271	191	224	216
'56_1_AEVQIDRLITGRLQSLQTYVTQQLIRAAEIRASANLAATK'	1	1695	3144	860	200	698	536	657	671	161	378	525	564	323	316	98	484	380	650	513	618	19	458	199	957	516	673	524	432	488	887	487	312	910	1097	202	307	456	729	260	338	329	339	351	594	781	324	746	393
'56_2_AEVQIDRLITGRLQSLQTYVTQQLIRAAEIRASANLAATK'	1659	20	22	5	16	0	0	9	9	0	9	0	0	1	0	0	0	0	0	4	0	0	0	3	9	4	13	13	0	15	802	6	7	0	0	0	3	0	3	5	0	0	6	9	0	28	15	0	11
'56_3_AEVQIDRLITGRLQSLQTYVTQQLIRAAEIRASANLAATK'	4507	46	73	9	0	11	0	11	0	2	6	0	0	5	4	0	0	0	0	1	11	1	19	12	117	20	0	0	0	1	10	6	16	0	0	0	3	64	0	0	3	0	1	3	46	0	0	13	9
'56_4_AEVQIDRLITGRLQSLQTYVTQQLIRAAEIRASANLAATK'	8690	45311	65085	19895	11891	18052	16212	17567	13773	3590	8142	15870	17741	7725	5253	2597	14048	8280	8666	13850	10113	399	10529	6108	18026	9794	12013	9200	10197	16852	19020	12890	7626	12202	15710	5503	7637	10360	12539	7868	7996	7485	11832	11563	13690	19033	18310	11953	5492
'57_1_EIRASANLAATKMSECVLGQSKRVDFCGKGYHLMSFPQSA'	3407	377	840	99	138	164	171	128	100	22	123	54	172	89	133	13	171	108	135	87	65	6	128	22	37	80	94	129	44	117	348	177	66	135	189	78	77	89	61	4	63	143	110	99	75	146	164	141	102
'57_2_EIRASANLAATKMSECVLGQSKRVDFCGKGYHLMSFPQSA'	42363	227	547	100	132	102	68	105	200	19	19	53	96	46	67	25	216	63	136	50	156	4	65	51	148	117	88	94	45	89	519	33	111	59	52	52	51	12	68	1	141	41	79	41	76	121	100	63	14
'57_3_EIRASANLAATKMSECVLGQSKRVDFCGKGYHLMSFPQSA'	0	200	414	26	45	94	70	60	100	12	68	18	44	30	28	3	0	5	0	38	28	6	113	22	205	22	65	0	7	143	110	49	16	157	34	23	35	20	51	33	42	31	35	28	74	53	60	33	48
'57_4_EIRASANLAATKMSECVLGQSKRVDFCGKGYHLMSFPQSA'	6427	73842	165550	11778	8535	23504	22572	17219	17886	2504	9785	7413	20938	8572	8007	306	2649	1628	3441	13643	12185	421	14849	5152	25200	6957	11281	5668	7957	21882	32756	6921	5258	13363	25153	4374	6660	4166	6654	2989	2576	8568	11586	17096	19610	25652	29408	7336	4602
'58_1_KGYHLMSFPQSAPHGVVFLHVTYVPAQEKNFTTAPAICHD'	0	553	1308	84	126	238	133	108	129	34	59	83	203	49	80	20	166	42	95	74	143	2	141	26	282	60	62	91	84	97	218	111	80	207	281	55	60	66	139	45	16	51	201	110	151	241	149	125	91
'58_2_KGYHLMSFPQSAPHGVVFLHVTYVPAQEKNFTTAPAICHD'	9974	8	34	11	17	15	0	8	14	3	51	4	0	2	19	12	31	6	0	6	30	0	18	0	2	16	8	0	9	15	7	0	8	14	17	15	13	0	20	13	25	12	0	9	0	14	0	12	9
'58_3_KGYHLMSFPQSAPHGVVFLHVTYVPAQEKNFTTAPAICHD'	0	10	17	0	0	0	0	0	0	0	14	1	0	0	5	0	0	0	0	2	0	0	11	0	0	0	0	13	0	0	0	5	5	0	26	0	0	0	0	0	0	0	0	0	0	0	0	0	3
'58_4_KGYHLMSFPQSAPHGVVFLHVTYVPAQEKNFTTAPAICHD'	10796	9096	12652	2165	1446	3863	2870	2709	2903	441	1508	1708	2391	1016	1208	321	2830	963	1230	1630	1590	65	1760	626	2824	1919	2239	2597	3301	3470	3215	2122	1695	3261	3055	1985	2527	3684	3602	1586	1304	2495	2751	2063	2370	4216	3722	3936	3344
'59_1_KNFTTAPAICHDGKAHFPREGVFVSNGTHWFVTQRNFYEP'	9	12541	23878	1712	1387	3619	4034	2738	2951	454	1776	1266	2094	1403	1271	206	801	517	995	1872	2077	64	1918	662	2978	910	1662	1248	1357	4029	5250	1374	1022	2984	3980	564	830	665	1061	1035	862	806	1441	1987	3280	3535	4513	1815	1165
'59_2_KNFTTAPAICHDGKAHFPREGVFVSNGTHWFVTQRNFYEP'	9100	29	123	16	21	27	21	16	20	0	43	12	69	28	45	4	98	11	62	12	17	3	58	7	91	35	44	13	21	62	46	14	55	1	2	42	25	15	16	66	53	25	25	13	51	57	1	19	32
'59_3_KNFTTAPAICHDGKAHFPREGVFVSNGTHWFVTQRNFYEP'	6	7487	14299	3248	2265	3889	3625	3334	2674	728	2118	2667	2941	1780	1146	50	675	612	1034	2710	2225	94	2311	1471	2989	1655	2208	1776	1571	3615	4202	1692	1421	3539	3378	985	1143	623	1811	1114	1110	808	1821	2007	2768	3589	3229	1789	721
'59_4_KNFTTAPAICHDGKAHFPREGVFVSNGTHWFVTQRNFYEP'	19182	19620	35385	9659	6396	12296	8665	9002	6669	1695	4163	7605	8119	3631	3247	1452	11449	4425	5758	5998	4703	195	4753	2731	7990	5655	6478	6606	5530	7856	8915	6856	4429	8095	8192	2611	4326	6613	8299	5178	5300	3945	7337	4589	7065	10066	7788	9461	6542
'60_1_HWFVTQRNFYEPQIITTDNTFVSGNCDVVIGIVNNTVYDP'	1083	6636	6458	2845	1154	2285	2349	1956	1866	399	1216	1799	2322	759	677	440	3791	1173	1264	1074	818	45	1213	538	1565	1236	1432	1177	875	2093	2145	1521	1065	2508	2622	496	780	1242	1971	1804	1788	868	1852	1296	1300	2248	2035	1527	767
'60_2_HWFVTQRNFYEPQIITTDNTFVSGNCDVVIGIVNNTVYDP'	6	0	0	0	0	0	0	0	0	0	0	0	0	2	1	0	0	0	0	0	0	0	0	0	0	0	1	12	0	0	7	0	0	0	0	1	0	0	0	0	0	0	1	0	0	0	0	0	0
'60_3_HWFVTQRNFYEPQIITTDNTFVSGNCDVVIGIVNNTVYDP'	5415	137	178	46	45	9	68	49	33	12	69	20	0	30	73	6	45	48	108	11	41	2	117	9	42	36	53	26	46	57	71	61	60	25	44	60	49	64	52	90	87	0	47	53	72	116	0	7	13
'60_4_HWFVTQRNFYEPQIITTDNTFVSGNCDVVIGIVNNTVYDP'	985	776	1043	118	101	116	322	158	102	23	49	67	134	63	106	17	188	32	14	79	83	4	100	59	83	82	130	170	144	161	263	118	47	89	247	29	48	41	153	27	58	86	160	131	65	374	261	110	37
'61_1_VIGIVNNTVYDPLQPELDSFKEELDKYFKNHTSPDVDLGD'	2	155	306	50	48	30	27	19	34	5	34	8	22	30	36	5	60	19	46	17	19	0	10	2	139	896	1073	459	576	255	106	613	687	3615	1789	98	125	1238	868	290	165	344	105	107	23	659	986	3750	6166
'61_2_VIGIVNNTVYDPLQPELDSFKEELDKYFKNHTSPDVDLGD'	4619	0	0	2	0	0	8	3	15	0	5	4	3	0	9	2	0	0	0	0	0	1	1	2	30	1	5	8	0	53	33	3	4	37	19	0	0	0	0	0	24	1	3	12	18	0	0	1	0
'61_3_VIGIVNNTVYDPLQPELDSFKEELDKYFKNHTSPDVDLGD'	9	142	314	71	27	9	83	50	91	28	49	39	101	58	34	15	0	30	42	45	19	3	61	21	124	6292	4957	4752	5450	612	229	1994	2350	6423	3276	719	573	8581	6940	1407	1368	920	580	133	145	3640	4759	7932	12081
'61_4_VIGIVNNTVYDPLQPELDSFKEELDKYFKNHTSPDVDLGD'	1	219	430	99	95	122	140	73	62	15	41	64	134	29	34	26	0	45	58	59	27	2	19	6	23	570	547	400	722	70	139	350	302	1374	665	60	87	605	697	257	255	138	103	44	68	450	430	1530	2264
'62_1_KNHTSPDVDLGDISGINASVVNIQKEIDRLNEVAKNLNES'	1	682	3034	253	163	261	311	326	381	40	153	153	336	120	110	28	203	70	134	131	222	8	319	38	142	963	757	879	814	847	630	1229	1351	403	333	145	170	2009	2167	379	154	1656	973	168	228	645	1221	164	93
'62_2_KNHTSPDVDLGDISGINASVVNIQKEIDRLNEVAKNLNES'	0	8	0	0	8	15	18	0	13	0	0	0	47	1	0	4	65	0	0	0	10	0	0	0	0	3	1	0	0	0	6	0	0	0	1	0	0	0	11	26	0	18	0	2	53	7	79	0	3
'62_3_KNHTSPDVDLGDISGINASVVNIQKEIDRLNEVAKNLNES'	0	16	116	9	0	1	0	21	0	12	8	10	0	2	4	0	0	11	0	3	4	0	14	11	31	62	11	12	25	35	23	25	29	38	1	0	5	57	56	0	0	0	59	35	35	80	73	6	0
'62_4_KNHTSPDVDLGDISGINASVVNIQKEIDRLNEVAKNLNES'	4826	548	1111	175	189	166	167	165	119	38	171	91	277	71	97	17	56	82	108	174	275	3	145	76	70	735	646	436	618	545	492	643	799	284	150	70	186	1079	1445	451	59	853	629	104	101	305	741	166	119
'63_1_RLNEVAKNLNESLIDLQELGKYEQYIKWPWYIWLGFIAGL'	1	379	953	33	27	58	79	74	82	13	71	23	137	28	97	0	0	2	24	42	112	3	60	23	172	46	82	74	50	109	147	39	27	116	106	28	37	30	3	0	0	8	12	90	53	167	52	26	39
'63_2_RLNEVAKNLNESLIDLQELGKYEQYIKWPWYIWLGFIAGL'	3151	63	38	0	0	28	8	1	0	4	2	0	15	7	0	4	0	0	3	4	0	0	14	2	26	10	8	3	24	0	207	3	0	18	11	0	0	5	0	6	25	24	0	6	5	0	84	3	0
'63_3_RLNEVAKNLNESLIDLQELGKYEQYIKWPWYIWLGFIAGL'	4512	146	404	67	65	24	117	43	41	19	62	45	63	31	53	4	0	20	0	58	23	1	98	19	12	10	39	10	21	57	136	31	44	112	99	8	29	16	63	0	41	21	66	79	0	89	147	23	65
'63_4_RLNEVAKNLNESLIDLQELGKYEQYIKWPWYIWLGFIAGL'	1422	171	264	40	12	43	74	50	97	11	64	14	95	32	31	6	82	39	0	31	64	0	64	11	42	11	30	33	16	24	92	20	34	59	92	9	16	11	28	7	18	16	30	34	72	127	68	41	5
'64_1_PWYIWLGFIAGLIAIVMVTIMLCCMTSCCSCLKGCCSCGS'	1350	52	83	11	3	0	24	0	0	0	0	6	0	6	1	0	0	1	7	3	1	2	15	0	0	3	0	13	1	0	38	5	6	0	44	22	6	0	6	4	23	0	2	24	18	42	0	4	6
'64_2_PWYIWLGFIAGLIAIVMVTIMLCCMTSCCSCLKGCCSCGS'	3804	13	33	1	6	20	4	6	7	3	4	0	0	7	3	0	0	0	33	13	15	0	33	17	53	29	14	11	6	62	1944	6	2	14	16	0	72	43	1	32	6	1	0	12	0	26	30	10	1
'64_3_PWYIWLGFIAGLIAIVMVTIMLCCMTSCCSCLKGCCSCGS'	0	0	9	0	0	0	0	0	0	0	0	0	0	0	0	0	0	0	0	0	0	0	0	0	0	0	0	0	11	0	0	1	7	0	0	0	0	0	0	0	0	0	0	0	0	0	0	6	0
'64_4_PWYIWLGFIAGLIAIVMVTIMLCCMTSCCSCLKGCCSCGS'	0	172	310	29	26	107	24	27	105	5	33	6	44	7	28	5	124	3	0	17	0	1	11	8	85	37	7	54	61	123	80	18	6	19	10	30	11	21	10	25	13	50	13	43	20	19	77	38	24
'65_1_LCCMTSCCSCLKGCCSCGSCCKFDEDDSEPVLKGVKLHYT'	5142	2892	5176	1765	1016	2092	1673	1572	1122	292	971	1530	2682	590	639	277	2932	837	1457	852	785	31	1156	469	1618	938	1026	989	716	1203	1506	1357	743	2156	1799	314	621	623	1520	1115	1449	762	1177	653	940	2049	1187	1722	1043
'65_2_LCCMTSCCSCLKGCCSCGSCCKFDEDDSEPVLKGVKLHYT'	1473	15	3	3	0	17	0	5	40	4	8	1	83	3	0	0	0	1	31	4	0	0	5	0	24	12	0	0	0	34	8	0	9	0	10	6	3	13	6	3	11	4	27	4	0	0	0	10	10
'65_3_LCCMTSCCSCLKGCCSCGSCCKFDEDDSEPVLKGVKLHYT'	2773	165	438	30	15	62	39	21	25	1	24	0	50	11	13	0	0	8	1	16	0	0	5	5	18	28	10	1	19	23	51	13	35	0	75	9	12	14	38	0	0	13	11	15	0	0	84	35	0
'65_4_LCCMTSCCSCLKGCCSCGSCCKFDEDDSEPVLKGVKLHYT'	6	2122	6982	588	483	937	965	658	824	120	325	561	1178	281	338	58	679	312	532	440	453	12	554	139	1043	452	678	577	690	821	1076	545	410	1251	1078	184	336	816	624	758	622	244	690	389	662	1181	867	565	379
'85_1_MADSNGTITVEELKKLLEQWNLVIGFLFLTWICLLQFAYA'	0	54	99	7	37	47	31	18	0	2	0	2	57	3	8	0	0	9	0	13	18	0	7	0	0	0	1	13	1	42	0	0	16	1	0	0	2	0	7	48	0	28	28	8	15	12	0	26	0
'85_2_MADSNGTITVEELKKLLEQWNLVIGFLFLTWICLLQFAYA'	10339	42	67	14	53	0	28	0	0	6	9	16	28	6	35	8	0	14	56	7	20	1	2	5	155	12	22	35	16	0	24	1	17	14	50	0	235	36	20	48	41	1	20	18	17	55	32	12	20
'85_3_MADSNGTITVEELKKLLEQWNLVIGFLFLTWICLLQFAYA'	4	687	1367	592	318	600	402	410	386	175	323	480	555	185	215	167	661	392	461	317	186	19	194	202	263	398	462	299	323	215	436	301	243	566	725	89	216	223	562	392	441	204	255	428	308	302	394	448	274
'85_4_MADSNGTITVEELKKLLEQWNLVIGFLFLTWICLLQFAYA'	64338	33191	57015	7657	5936	11768	10531	9270	8318	1380	5154	4793	10824	3633	4401	367	3701	1760	3744	5858	7295	183	6568	2628	12250	4922	6537	5147	6455	12075	13851	5241	4708	9025	11342	2551	4641	4367	7447	2493	3389	4815	6111	9358	9244	9935	13111	5368	4496
'86_1_FAYANRNRFLYIIKLIFLWLLWPVTLACFVLAAVYRINWI'	0	107	133	9	52	0	93	26	27	7	7	2	0	6	10	0	167	4	0	12	24	1	0	11	0	49	46	32	16	0	9	22	1	66	1	14	2	0	22	35	0	0	0	13	16	93	0	12	55
'86_2_FAYANRNRFLYIIKLIFLWLLWPVTLACFVLAAVYRINWI'	18859	29	34	8	19	6	61	21	7	6	21	7	0	6	25	5	144	6	13	3	36	3	1	6	74	0	1	18	6	9	29	2	3	67	50	0	39	37	24	40	28	7	0	12	90	51	65	21	20
'86_3_FAYANRNRFLYIIKLIFLWLLWPVTLACFVLAAVYRINWI'	6130	3283	4440	1030	1307	1315	1156	1206	1228	339	1055	489	1486	785	1137	22	672	160	499	712	1072	35	1097	427	1104	967	1212	595	932	1275	1423	489	876	1690	1619	645	980	366	461	116	156	398	724	1307	1157	1119	937	584	769
'86_4_FAYANRNRFLYIIKLIFLWLLWPVTLACFVLAAVYRINWI'	5935	497	798	117	148	182	149	87	101	35	47	105	255	47	68	51	162	72	36	55	116	3	85	81	197	117	122	117	122	142	169	141	68	275	158	45	61	60	113	29	180	122	163	183	82	149	93	164	58
'87_1_FVLAAVYRINWITGGIAIAMACLVGLMWLSYFIASFRLFA'	362	2376	5863	990	1155	1022	1079	1008	1471	363	1044	827	1101	1047	1356	185	800	740	1489	867	938	56	1096	534	938	920	1058	673	523	991	932	691	770	1074	1118	999	1243	923	647	1340	1019	707	760	811	994	881	979	845	803
'87_2_FVLAAVYRINWITGGIAIAMACLVGLMWLSYFIASFRLFA'	1311	143	244	31	51	37	134	54	80	25	40	26	121	58	60	15	87	25	55	42	47	2	43	29	120	54	93	59	115	26	35	68	51	135	108	88	51	77	67	26	26	77	78	39	156	88	42	41	0
'87_3_FVLAAVYRINWITGGIAIAMACLVGLMWLSYFIASFRLFA'	2731	7	28	0	0	0	0	4	1	0	2	0	0	0	0	1	0	6	0	1	22	0	9	0	0	0	11	3	0	0	9	4	2	0	0	0	8	14	5	17	2	0	0	0	0	0	0	0	0
'87_4_FVLAAVYRINWITGGIAIAMACLVGLMWLSYFIASFRLFA'	3470	317	835	171	67	150	202	191	345	35	126	114	336	74	85	16	329	34	82	68	117	5	77	15	125	116	184	320	420	185	179	152	223	41	226	155	171	393	413	172	76	215	233	143	297	220	458	170	172
'88_1_LSYFIASFRLFARTRSMWSFNPETNILLNVPLHGTILTRP'	1527	199	132	10	10	34	9	24	84	3	33	32	30	7	34	0	0	7	1	5	0	0	20	21	33	2	0	0	13	29	34	25	25	12	34	13	12	14	37	0	1	0	52	32	31	94	0	24	23
'88_2_LSYFIASFRLFARTRSMWSFNPETNILLNVPLHGTILTRP'	0	8	0	0	0	0	0	4	0	0	0	0	0	0	0	0	0	2	0	0	0	0	0	0	3	3	0	0	0	0	18	0	0	38	0	0	0	12	0	0	0	0	0	8	0	0	0	1	0
'88_3_LSYFIASFRLFARTRSMWSFNPETNILLNVPLHGTILTRP'	0	108	183	11	15	27	45	4	17	1	33	7	0	9	23	2	0	3	0	9	24	0	20	1	0	15	10	36	66	28	58	10	23	83	62	8	22	0	19	10	0	11	9	34	31	39	3	6	0
'88_4_LSYFIASFRLFARTRSMWSFNPETNILLNVPLHGTILTRP'	0	64	36	9	8	11	0	5	12	2	14	9	0	2	0	2	0	2	16	5	0	0	2	0	0	6	0	6	7	35	6	5	13	0	15	3	0	0	0	0	0	0	0	18	34	19	22	6	5
'89_1_NVPLHGTILTRPLLESELVIGAVILRGHLRIAGHHLGRCD'	3	2334	2874	430	221	730	657	420	616	108	352	293	859	288	397	62	550	186	752	352	273	15	637	161	1009	400	387	359	361	373	720	338	283	772	761	230	490	211	411	547	349	217	428	597	727	571	876	305	393
'89_2_NVPLHGTILTRPLLESELVIGAVILRGHLRIAGHHLGRCD'	13215	311	341	30	97	107	115	53	33	6	50	21	105	36	64	2	29	17	138	30	99	0	70	27	136	22	60	59	58	64	181	54	28	91	96	60	51	62	46	96	126	55	26	116	101	183	198	33	26
'89_3_NVPLHGTILTRPLLESELVIGAVILRGHLRIAGHHLGRCD'	0	44	50	12	0	5	17	2	12	0	0	6	0	1	3	0	0	0	0	2	0	0	0	2	32	0	10	11	15	0	43	8	0	30	0	0	0	21	4	0	0	0	0	15	35	42	111	0	19
'89_4_NVPLHGTILTRPLLESELVIGAVILRGHLRIAGHHLGRCD'	3411	2389	3578	846	534	1201	753	914	736	228	442	906	499	310	350	306	1693	540	679	627	608	25	624	350	976	927	820	1091	1315	748	916	819	702	534	1163	405	574	1173	1465	676	549	650	829	718	527	1127	1453	883	814
'90_1_LRIAGHHLGRCDIKDLPKEITVATSRTLSYYKLGASQRVA'	0	909	1627	108	128	231	207	141	125	24	152	94	210	59	129	26	89	33	88	87	166	10	233	21	421	39	118	167	69	202	374	94	68	195	152	72	49	117	106	0	51	31	190	220	243	307	188	114	136
'90_2_LRIAGHHLGRCDIKDLPKEITVATSRTLSYYKLGASQRVA'	20044	5789	10063	3275	2696	2729	2537	3098	2673	677	1653	2394	3678	1561	1182	175	1447	1128	1485	2166	1733	75	1973	1130	2069	1705	2349	1108	1227	2433	2884	1948	1095	2347	2065	782	1447	1123	1706	1437	1250	694	1849	2334	2106	2539	2500	1543	592
'90_3_LRIAGHHLGRCDIKDLPKEITVATSRTLSYYKLGASQRVA'	0	875	1051	137	77	350	268	165	181	35	87	167	473	71	100	15	1	53	63	144	219	6	128	110	192	54	167	0	48	242	291	127	41	158	342	56	63	100	75	7	0	77	121	156	243	320	519	79	87
'90_4_LRIAGHHLGRCDIKDLPKEITVATSRTLSYYKLGASQRVA'	3	1333	2246	288	167	416	457	344	205	70	330	242	377	126	165	34	221	144	108	156	192	12	358	100	261	135	296	258	150	314	524	287	195	173	606	104	148	120	304	144	162	71	163	299	255	655	327	251	68
'91_1_ASQRVAGDSGFAAYSRYRIGNYKLNTDHSSSSDNIALLVQ'	1897	148	246	3	0	121	20	19	79	1	0	9	0	6	49	9	1	5	1	25	24	1	6	5	47	5	40	0	18	86	31	6	6	48	40	17	0	0	4	41	2	0	25	25	55	46	67	5	17
'91_2_ASQRVAGDSGFAAYSRYRIGNYKLNTDHSSSSDNIALLVQ'	4538	0	2	0	1	0	0	0	0	0	0	0	59	0	0	0	0	1	1	6	0	0	0	0	17	5	0	0	0	17	20	1	0	0	8	0	6	0	0	0	26	0	0	0	16	0	0	0	0
'91_3_ASQRVAGDSGFAAYSRYRIGNYKLNTDHSSSSDNIALLVQ'	10	6740	10529	2169	1552	2548	2500	2357	2060	436	1188	1385	2456	928	947	375	2317	1030	1379	1547	1243	50	1486	832	2519	1156	1606	1365	1295	1916	2815	1261	823	1799	2095	576	1071	843	1797	939	712	772	1529	1337	1849	2903	2619	4163	3676
'91_4_ASQRVAGDSGFAAYSRYRIGNYKLNTDHSSSSDNIALLVQ'	5361	30744	63205	4123	3211	9505	8263	5902	6480	1028	3813	2849	6640	2762	3887	430	3535	1342	2405	4240	4840	169	5618	1892	8371	2440	4007	3099	3000	7342	10718	3227	2592	4625	8229	1729	2952	1902	2936	1841	1782	2051	3265	5040	7603	10427	11102	3679	2758
'92_1_MSDNGPQNQRNAPRITFGGPSDSTGSNQNGERSGARSKQR'	5	1112	4328	690	455	767	684	735	474	174	342	531	648	329	194	153	376	383	227	493	468	33	455	287	547	285	456	424	493	624	723	481	234	550	770	191	303	305	408	334	419	149	333	402	246	676	493	568	240
'92_2_MSDNGPQNQRNAPRITFGGPSDSTGSNQNGERSGARSKQR'	50563	123	65	7	12	35	46	8	35	0	22	14	94	5	64	22	83	11	82	3	42	0	31	33	144	14	44	12	8	32	489	17	21	41	72	9	59	34	52	53	166	57	28	103	134	43	267	28	38
'92_3_MSDNGPQNQRNAPRITFGGPSDSTGSNQNGERSGARSKQR'	0	192	492	33	12	34	33	23	19	6	17	3	75	11	1	1	0	4	0	20	15	1	53	1	60	14	35	32	10	69	70	17	8	113	29	22	13	26	39	33	0	41	16	12	28	116	1	6	14
'92_4_MSDNGPQNQRNAPRITFGGPSDSTGSNQNGERSGARSKQR'	8	6682	17032	1878	1325	2185	2640	2065	1633	576	1177	1350	1180	1016	755	234	1159	576	575	1691	1554	62	1316	906	2131	977	1572	978	858	2096	3338	994	868	1492	2792	577	838	526	1185	640	763	697	864	1379	1670	2643	1624	1259	804
'93_1_SKQRRPQGLPNNTASWFTALTQHGKEDLKFPRGQGVPINT'	1	292	546	117	47	72	68	84	11	19	59	113	73	50	13	11	98	65	185	73	48	3	25	45	121	76	60	57	116	90	109	39	65	0	34	62	48	40	31	14	2	74	21	80	44	62	1	90	89
'93_2_SKQRRPQGLPNNTASWFTALTQHGKEDLKFPRGQGVPINT'	20750	31	2	2	48	37	17	0	27	4	5	11	0	0	8	0	240	1	39	6	51	0	24	7	0	14	3	19	0	39	114	4	23	41	0	3	0	1	25	70	6	20	0	14	77	0	121	6	9
'93_3_SKQRRPQGLPNNTASWFTALTQHGKEDLKFPRGQGVPINT'	4196	4478	12687	1726	883	2198	1985	2051	1915	403	1040	1384	2016	805	580	275	1418	910	936	1478	1107	57	1035	679	1337	1119	1433	1029	1051	2120	2044	1243	812	1122	1983	396	774	1158	1359	764	761	590	1004	1172	1042	1993	1644	2054	1393
'93_4_SKQRRPQGLPNNTASWFTALTQHGKEDLKFPRGQGVPINT'	6803	1358	2913	254	179	587	329	322	233	79	188	208	448	163	266	44	84	98	62	253	288	10	173	148	391	175	286	236	153	525	531	279	131	117	439	21	199	272	257	80	65	120	301	348	381	328	592	240	165
'94_1_KFPRGQGVPINTNSSPDDQIGYYRRATRRIRGGDGKMKDL'	1021	235	654	93	20	63	78	68	28	12	85	63	106	39	45	10	0	33	2	52	60	3	30	19	55	40	62	101	29	123	83	83	71	53	203	35	62	157	48	70	47	14	88	71	27	116	230	98	28
'94_2_KFPRGQGVPINTNSSPDDQIGYYRRATRRIRGGDGKMKDL'	21739	2510	7117	2243	1349	1492	1663	1726	1257	326	835	1516	1609	651	434	346	2063	984	703	1048	1208	37	812	537	906	985	1379	877	682	1353	1746	1237	674	1639	1704	404	718	444	1489	1151	1410	521	1085	655	1011	1483	1278	1242	404
'94_3_KFPRGQGVPINTNSSPDDQIGYYRRATRRIRGGDGKMKDL'	0	0	0	0	0	0	0	0	0	0	0	0	0	0	0	0	0	0	0	0	0	0	0	0	0	0	0	0	0	0	0	0	0	0	0	0	0	0	0	0	0	0	0	0	0	0	0	0	0
'94_4_KFPRGQGVPINTNSSPDDQIGYYRRATRRIRGGDGKMKDL'	5337	3201	5919	1700	1053	1384	1420	1707	1597	283	921	1071	1835	664	456	325	2448	946	1130	1013	1320	37	867	313	1191	975	1263	1630	1441	1429	1473	1339	816	1471	1933	844	1112	1316	1979	660	980	1084	1241	1130	1163	1382	776	1484	1123
'95_1_RIRGGDGKMKDLSPRWYFYYLGTGPEAGLPYGANKDGIIW'	1538	839	1231	139	63	315	186	200	223	41	112	110	290	80	98	8	208	70	37	106	153	14	126	35	153	82	168	142	75	170	251	85	64	121	247	66	59	126	147	102	65	144	116	337	117	354	189	109	60
'95_2_RIRGGDGKMKDLSPRWYFYYLGTGPEAGLPYGANKDGIIW'	8161	678	1085	71	75	172	214	67	219	17	83	52	69	61	83	21	231	45	72	77	81	5	189	36	144	87	106	18	100	236	464	65	38	169	208	45	36	124	84	0	48	1	77	91	201	259	198	90	76
'95_3_RIRGGDGKMKDLSPRWYFYYLGTGPEAGLPYGANKDGIIW'	2	1943	4370	281	158	405	432	311	345	63	220	173	509	170	173	20	268	57	180	180	310	8	373	96	485	117	180	151	128	511	538	188	169	395	491	143	144	141	214	65	150	115	231	341	462	502	526	175	34
'95_4_RIRGGDGKMKDLSPRWYFYYLGTGPEAGLPYGANKDGIIW'	1	1560	729	123	53	217	267	154	170	32	165	175	361	72	75	25	220	99	30	186	212	11	182	33	290	111	124	82	139	162	374	80	74	317	346	90	104	68	17	91	20	78	121	213	196	256	211	181	81
'96_1_LPYGANKDGIIWVATEGALNTPKDHIGTRNPANNAAIVLQ'	2	1294	2707	266	72	349	385	298	323	69	219	161	511	129	153	53	211	80	171	320	288	10	196	201	177	201	130	79	192	306	535	127	101	383	225	71	172	139	202	42	139	118	170	262	287	344	1073	138	120
'96_2_LPYGANKDGIIWVATEGALNTPKDHIGTRNPANNAAIVLQ'	4449	0	0	1	0	0	2	0	2	0	0	0	9	0	2	0	44	0	15	1	7	0	0	2	34	4	1	2	3	5	3	0	0	0	13	0	0	2	0	0	1	5	0	0	8	0	0	1	0
'96_3_LPYGANKDGIIWVATEGALNTPKDHIGTRNPANNAAIVLQ'	2209	11494	38065	9475	3652	6308	6499	7908	5225	1353	4036	6933	7109	2981	1614	1063	5697	3895	3663	5494	4180	193	3985	1821	5339	3667	5201	3973	3022	6560	7821	5481	2703	7141	4737	1843	2453	3437	5804	3474	3228	2332	4505	3531	4250	6562	5408	4806	1299
'96_4_LPYGANKDGIIWVATEGALNTPKDHIGTRNPANNAAIVLQ'	3	3493	7006	855	591	1043	1265	1119	1086	191	556	663	1910	509	365	60	222	178	400	733	1002	29	980	199	1853	631	723	624	706	1039	1335	687	478	1267	1309	365	481	384	583	424	272	380	569	898	1036	1650	1404	628	267
'97_1_RNPANNAAIVLQLPQGTTLPKGFYAEGSRGGSQASSRSSS'	1837	200	539	43	0	64	117	33	71	10	28	19	0	32	0	6	80	7	76	31	66	1	13	29	119	34	50	11	2	132	112	10	45	50	46	25	23	9	42	40	39	0	24	37	48	2	12	134	168
'97_2_RNPANNAAIVLQLPQGTTLPKGFYAEGSRGGSQASSRSSS'	961	148	289	17	3	54	37	20	31	0	0	17	86	15	19	0	0	3	29	14	56	0	26	10	78	9	16	17	26	37	244	9	11	68	124	20	34	37	14	6	22	24	25	30	140	45	100	33	69
'97_3_RNPANNAAIVLQLPQGTTLPKGFYAEGSRGGSQASSRSSS'	4737	542	950	257	91	224	121	172	144	32	70	130	217	96	103	45	170	190	168	139	15	1	158	92	181	113	118	83	57	159	192	97	82	106	142	32	81	91	166	127	92	96	108	134	50	206	340	1461	1815
'97_4_RNPANNAAIVLQLPQGTTLPKGFYAEGSRGGSQASSRSSS'	40	691	1892	266	100	241	470	264	158	82	198	173	227	124	174	27	155	75	333	193	320	14	185	28	360	181	245	214	81	300	458	237	98	143	567	48	78	19	225	225	244	171	231	103	138	269	219	1623	1767
'98_1_RGGSQASSRSSSRSRNSSRNSTPGSSRGTSPARMAGNGGD'	5	1236	3188	1170	561	931	841	988	686	173	559	916	963	342	161	137	1338	384	469	611	433	22	279	208	487	511	649	507	400	732	927	500	479	833	782	215	250	414	673	207	451	304	546	363	300	847	968	653	230
'98_2_RGGSQASSRSSSRSRNSSRNSTPGSSRGTSPARMAGNGGD'	4741	88	287	3	42	7	64	18	77	8	32	0	38	24	59	12	0	0	39	29	86	3	0	21	23	6	17	35	1	131	39	9	0	0	79	2	23	8	4	31	34	11	38	20	45	73	138	5	17
'98_3_RGGSQASSRSSSRSRNSSRNSTPGSSRGTSPARMAGNGGD'	2	373	1210	202	112	200	233	167	162	29	108	140	348	94	78	48	185	80	236	96	102	8	194	29	221	106	134	109	129	205	238	131	100	268	164	77	79	136	154	139	151	87	169	50	142	238	339	366	312
'98_4_RGGSQASSRSSSRSRNSSRNSTPGSSRGTSPARMAGNGGD'	4836	4411	12663	1138	624	1658	1559	1175	1331	235	777	680	1283	586	719	61	707	392	694	958	860	31	847	322	1613	703	1009	748	734	1597	2054	782	597	1381	3594	303	546	443	771	401	370	343	791	1140	1367	1854	1836	945	631
'99_1_TSPARMAGNGGDAALALLLLDRLNQLESKMSGKGQQQQGQ'	1731	222	534	13	7	54	22	34	58	4	31	8	26	18	20	2	0	15	4	20	62	1	43	9	103	24	43	41	39	200	37	11	5	0	9	11	10	52	43	1	0	20	44	43	39	11	77	223	324
'99_2_TSPARMAGNGGDAALALLLLDRLNQLESKMSGKGQQQQGQ'	0	47	77	4	0	29	0	6	0	2	0	18	0	3	11	11	0	9	12	20	0	0	18	7	0	0	8	0	18	110	3	22	17	36	7	0	9	0	23	0	0	0	27	2	0	0	1	131	219
'99_3_TSPARMAGNGGDAALALLLLDRLNQLESKMSGKGQQQQGQ'	0	1	13	1	0	0	0	12	0	0	0	0	14	0	8	0	0	0	0	2	0	0	0	0	0	6	0	0	5	23	4	0	4	0	1	0	0	0	0	0	0	0	0	0	0	0	0	5	0
'99_4_TSPARMAGNGGDAALALLLLDRLNQLESKMSGKGQQQQGQ'	1962	374	873	58	2	68	56	75	75	4	71	45	105	34	40	1	64	14	72	60	46	1	88	20	182	38	55	35	50	180	166	19	32	23	37	22	16	83	75	37	67	39	62	71	95	212	158	215	206
'100_1_KMSGKGQQQQGQTVTKKSAAEASKKPRQKRTATKAYNVTQ'	2019	13940	14854	2404	1639	2668	3388	2651	2383	377	1675	1635	1872	1168	1167	218	1894	844	1092	1515	2104	47	2051	542	3341	1134	1778	1445	1129	3951	4382	1693	1031	3015	7588	770	958	2115	2249	942	908	799	1132	2510	2622	3390	3947	28717	36431
'100_2_KMSGKGQQQQGQTVTKKSAAEASKKPRQKRTATKAYNVTQ'	37	135	281	16	31	22	46	18	19	3	6	11	0	7	64	2	0	0	0	11	22	3	30	12	0	25	9	29	40	0	77	4	22	2	34	26	59	0	20	0	46	0	23	29	0	35	108	9	0
'100_3_KMSGKGQQQQGQTVTKKSAAEASKKPRQKRTATKAYNVTQ'	10	6461	15995	3071	1427	2142	2923	3098	2332	496	1702	2145	2605	1311	810	119	421	684	1576	1987	1983	63	1811	725	2481	1673	2124	1641	1389	2939	3501	1805	1293	2754	3448	900	1097	1365	1931	1239	897	987	1723	1429	1841	3156	2321	2718	2011
'100_4_KMSGKGQQQQGQTVTKKSAAEASKKPRQKRTATKAYNVTQ'	9211	46741	113499	14743	8281	16123	17879	16114	13839	2698	9447	10572	13682	8154	5013	1393	7507	5387	6955	12415	10621	344	9552	4599	13553	7269	10237	7547	6753	18957	22450	9391	6030	14751	25403	3766	5549	9000	12171	4520	5598	5319	9240	11507	11857	17409	14821	84998	107713
'101_1_KRTATKAYNVTQAFGRRGPEQTQGNFGDQELIRQGTDYKH'	1	272	717	45	14	44	80	50	28	9	58	34	0	40	3	20	200	20	114	32	20	0	18	0	46	0	35	10	4	0	78	43	19	59	113	25	27	55	24	0	21	0	12	47	16	132	143	32	16
'101_2_KRTATKAYNVTQAFGRRGPEQTQGNFGDQELIRQGTDYKH'	10487	2	15	0	0	20	13	17	9	1	1	0	0	3	1	5	88	2	7	3	50	0	19	1	27	9	1	0	10	0	22	11	3	18	5	0	7	0	1	0	8	9	0	0	23	1	30	3	1
'101_3_KRTATKAYNVTQAFGRRGPEQTQGNFGDQELIRQGTDYKH'	0	224	917	234	126	119	114	197	44	76	102	200	267	84	30	0	109	102	163	146	88	4	33	181	69	219	201	132	57	152	169	150	68	196	167	34	63	135	147	77	22	56	168	126	2	84	273	157	8
'101_4_KRTATKAYNVTQAFGRRGPEQTQGNFGDQELIRQGTDYKH'	0	104	674	60	0	92	85	39	137	15	40	45	96	26	7	10	0	35	28	50	72	1	29	29	0	4	74	35	25	60	67	10	18	194	41	8	9	31	78	31	24	40	77	38	0	53	33	34	35
'102_1_QELIRQGTDYKHWPQIAQFAPSASAFFGMSRIGMEVTPSG'	836	210	231	15	12	45	21	13	10	2	10	7	47	9	19	6	0	1	1	5	0	1	22	2	107	10	36	3	7	140	41	19	28	61	39	5	10	1	11	20	3	15	3	11	23	17	11	13	0
'102_2_QELIRQGTDYKHWPQIAQFAPSASAFFGMSRIGMEVTPSG'	17221	11848	10360	4735	3674	5698	4240	7237	7298	9656	15350	4773	5157	2274	2313	1173	5015	3258	3190	3924	3001	136	2768	2592	4590	3391	3929	3381	3382	6159	4692	17907	14594	3319	2896	1625	2060	3090	3839	2413	3210	3034	3403	2998	3969	4096	5107	7427	5986
'102_3_QELIRQGTDYKHWPQIAQFAPSASAFFGMSRIGMEVTPSG'	442	109	125	10	0	22	35	11	37	4	8	8	0	9	18	0	108	8	0	13	27	2	0	1	54	6	9	0	29	0	55	16	20	0	41	10	1	0	0	0	1	12	0	36	0	0	29	19	8
'102_4_QELIRQGTDYKHWPQIAQFAPSASAFFGMSRIGMEVTPSG'	4296	301	679	89	8	41	41	68	149	37	204	49	125	33	33	13	171	25	71	54	109	2	57	28	52	25	108	67	59	97	86	179	163	74	60	54	107	62	83	63	38	19	77	74	108	115	265	98	51
'103_1_MSRIGMEVTPSGTWLTYTGAIKLDDKDPNFKDQVILLNKH'	582	448	1058	110	170	209	181	213	156	32	64	125	481	67	32	6	89	50	89	153	69	3	84	43	199	76	128	57	76	425	319	97	72	73	154	52	48	29	119	65	93	89	145	75	206	214	322	130	135
'103_2_MSRIGMEVTPSGTWLTYTGAIKLDDKDPNFKDQVILLNKH'	0	2	1	0	0	0	0	0	11	0	0	1	0	0	0	0	0	1	0	2	0	0	1	1	0	6	0	9	3	0	1	6	6	0	0	0	0	0	0	38	0	17	0	0	0	10	0	0	0
'103_3_MSRIGMEVTPSGTWLTYTGAIKLDDKDPNFKDQVILLNKH'	0	81	147	13	3	51	83	27	64	7	12	25	109	9	19	0	14	6	1	7	8	1	0	0	0	15	29	15	98	26	24	33	18	28	5	5	17	41	42	0	0	34	41	0	7	18	0	33	10
'103_4_MSRIGMEVTPSGTWLTYTGAIKLDDKDPNFKDQVILLNKH'	2	2873	6343	1263	656	1236	1707	1171	1028	234	806	800	1261	605	357	19	94	307	442	805	738	31	790	338	1093	638	978	714	647	1200	1690	691	538	1001	1217	283	474	556	1010	408	209	514	1046	637	888	1319	1524	776	326
'104_1_NFKDQVILLNKHIDAYKTFPPTEPKKDKKKKADETQALPQ'	3946	3758	1363	147	28	279	512	164	299	53	255	131	581	121	243	9	0	33	81	151	299	11	376	39	632	91	76	120	107	1001	783	146	125	462	1635	63	175	58	216	90	88	113	111	464	673	716	595	224	88
'104_2_NFKDQVILLNKHIDAYKTFPPTEPKKDKKKKADETQALPQ'	2458	68	105	10	3	8	24	2	70	1	22	11	54	30	53	9	150	7	25	10	20	0	25	0	5	2	51	26	8	49	652	13	5	0	0	0	14	15	14	9	52	6	19	3	74	4	0	23	17
'104_3_NFKDQVILLNKHIDAYKTFPPTEPKKDKKKKADETQALPQ'	5	3497	2115	685	446	643	1213	770	633	201	401	577	1003	275	332	177	1610	335	489	553	710	20	627	306	1083	553	612	619	614	825	1280	549	397	721	1137	348	480	429	832	823	468	749	587	721	899	969	1335	727	484
'104_4_NFKDQVILLNKHIDAYKTFPPTEPKKDKKKKADETQALPQ'	0	663	637	132	75	98	81	102	120	27	47	84	52	64	75	12	194	51	181	72	104	10	115	52	162	103	83	112	48	194	250	140	29	138	198	43	62	119	99	55	0	73	74	96	70	154	66	120	83
'105_1_QALPQRQKKQQTVTLLPAADLDDFSKQLQQSMSSADSTQA'	4034	8954	23475	2130	1330	2746	2796	2550	2137	434	1593	1474	2718	1181	999	288	1578	737	1065	1787	1809	59	1647	609	2413	1084	1573	1105	1312	2874	3907	1580	897	1744	3007	667	790	785	1441	1060	1309	818	1274	2058	2582	2874	4130	4787	4300
'105_2_QALPQRQKKQQTVTLLPAADLDDFSKQLQQSMSSADSTQA'	10510	2175	4594	394	342	661	599	518	451	115	356	308	521	278	337	48	140	115	333	329	439	22	385	172	782	262	476	199	277	760	837	187	235	539	1125	179	251	160	233	18	156	188	465	299	745	663	633	425	326
'105_3_QALPQRQKKQQTVTLLPAADLDDFSKQLQQSMSSADSTQA'	76	919	2363	222	152	355	397	291	160	47	191	212	602	143	98	18	1	70	98	199	189	9	227	132	265	185	255	140	123	580	525	189	146	460	587	82	147	131	224	32	81	72	256	266	227	548	102	269	247
'105_4_QALPQRQKKQQTVTLLPAADLDDFSKQLQQSMSSADSTQA'	626	365	2204	326	135	236	288	255	132	44	150	211	401	99	64	34	83	165	178	206	194	3	149	82	221	147	172	157	186	250	268	184	129	306	253	45	75	167	179	71	198	224	195	86	165	236	418	530	427
'358_1_MYSFVSEETGTLIVNSVLLFLAFVVFLLVTLAILTALRLC'	3794	115	161	15	30	30	14	16	7	3	22	13	78	11	46	0	1	12	42	20	19	0	52	0	25	14	28	27	63	18	24	12	0	8	58	0	40	47	25	64	0	14	0	64	4	64	0	8	10
'358_2_MYSFVSEETGTLIVNSVLLFLAFVVFLLVTLAILTALRLC'	3439	42	46	2	13	19	12	8	24	5	10	9	14	4	0	0	111	1	0	5	10	3	1	5	40	10	19	3	18	37	30	12	7	102	12	5	79	24	16	38	42	32	15	28	15	37	71	0	0
'358_3_MYSFVSEETGTLIVNSVLLFLAFVVFLLVTLAILTALRLC'	0	265	512	65	77	137	72	59	31	22	81	62	37	29	32	0	0	11	35	45	52	2	27	9	60	40	64	55	90	35	61	41	33	80	169	6	18	23	52	36	40	21	157	100	315	155	0	38	30
'358_4_MYSFVSEETGTLIVNSVLLFLAFVVFLLVTLAILTALRLC'	12309	365	907	94	50	139	164	83	186	12	80	59	44	28	115	7	56	33	144	42	42	1	25	29	91	45	90	79	125	192	134	72	57	116	85	36	46	37	71	66	66	17	121	87	119	171	301	36	21
'359_1_ALRLCAYCCNIVNVSLVKPSFYVYSRVKNLNSSRVPDLLV'	1505	100	91	13	1	14	22	20	0	10	26	15	34	14	28	0	7	4	11	11	0	0	0	15	86	0	0	11	20	25	92	23	0	22	59	3	8	23	29	0	48	26	26	22	24	0	81	27	14
'359_2_ALRLCAYCCNIVNVSLVKPSFYVYSRVKNLNSSRVPDLLV'	21932	9	53	2	0	11	10	6	17	1	5	3	8	5	15	3	131	4	25	0	16	2	0	3	0	11	2	13	0	20	5	7	3	21	15	0	1	0	16	0	93	12	9	20	0	0	81	0	6
'359_3_ALRLCAYCCNIVNVSLVKPSFYVYSRVKNLNSSRVPDLLV'	596	224	398	52	44	64	36	43	73	13	21	34	53	9	53	0	0	11	59	28	72	2	14	6	117	17	35	38	47	141	79	36	31	47	107	14	21	36	56	77	69	28	29	38	3	65	79	19	18
'359_4_ALRLCAYCCNIVNVSLVKPSFYVYSRVKNLNSSRVPDLLV'	68910	13610	26075	1582	1321	4358	3263	1758	2255	373	1375	1326	3276	957	1594	237	1419	586	1374	1332	1468	66	1835	1023	4384	1394	1664	1433	1512	2887	3924	1273	914	2612	4465	609	1353	1483	1429	911	1185	1111	1737	3036	3610	4114	2949	1075	749
'366_1_RNPANNAAIVLQLPQGTTLPKGFYAEGSRGGSQASSRSSS'	45	741	1995	300	226	380	344	405	355	56	188	181	443	147	149	14	275	124	178	186	191	1	168	34	222	139	191	137	168	392	491	206	147	315	348	62	139	128	276	63	119	67	233	183	364	351	301	984	843
'366_2_RNPANNAAIVLQLPQGTTLPKGFYAEGSRGGSQASSRSSS'	11	128	330	34	15	11	54	58	56	8	33	25	25	28	28	3	33	18	14	32	19	0	29	2	20	28	25	32	17	79	63	35	12	52	46	19	11	63	26	40	59	2	24	31	52	45	20	647	845
'366_3_RNPANNAAIVLQLPQGTTLPKGFYAEGSRGGSQASSRSSS'	41	688	2115	360	285	272	507	460	187	56	222	158	471	130	113	14	107	48	114	245	247	9	226	70	435	141	239	203	184	372	506	220	102	354	464	78	200	53	286	220	163	116	262	157	213	341	377	816	808
'366_4_RNPANNAAIVLQLPQGTTLPKGFYAEGSRGGSQASSRSSS'	1118	1091	2297	286	152	389	467	397	212	58	211	193	499	160	150	39	347	94	124	213	219	9	298	60	303	102	155	154	294	481	571	252	151	196	423	95	168	134	265	100	119	143	152	206	239	402	466	439	345
'367_1_RGGSQASSRSSSRSRNSLRNSTPGSSRGTSPARMAGNGGD'	247	36863	100996	20159	11318	16244	19172	22192	15228	3030	10254	11689	14238	8353	4556	179	1349	1151	3772	14478	10637	327	9897	4836	13883	8603	11427	7429	7027	18590	22013	9714	6197	14749	24912	3968	6130	1527	5999	3168	4222	4273	8716	12898	10088	17151	15964	9797	3831
'367_2_RGGSQASSRSSSRSRNSLRNSTPGSSRGTSPARMAGNGGD'	2360	1	0	0	2	0	0	0	0	0	5	1	0	0	0	0	45	0	0	0	10	0	0	2	0	1	0	0	0	0	0	0	0	0	2	0	0	0	3	8	0	8	0	0	0	12	0	0	4
'367_3_RGGSQASSRSSSRSRNSLRNSTPGSSRGTSPARMAGNGGD'	0	692	3521	177	192	186	384	236	272	62	121	124	253	110	53	20	95	125	126	167	211	9	134	86	393	173	193	153	149	292	375	205	142	198	473	103	134	95	206	126	101	150	142	131	249	259	291	155	87
'367_4_RGGSQASSRSSSRSRNSLRNSTPGSSRGTSPARMAGNGGD'	12925	821	2549	539	291	243	404	318	228	72	178	313	397	169	91	136	561	207	93	292	292	14	251	123	353	152	245	266	222	415	415	297	133	387	395	116	121	146	408	160	138	183	204	129	305	382	103	367	125
'368_1_MGYINVFAFPFTIYSLLLCRMNSRNYIAQVDVVNFNLT'	4911	161	102	4	0	9	34	5	22	2	33	1	23	3	33	0	0	1	1	4	16	1	12	2	166	5	4	1	16	0	0	13	21	0	101	15	3	10	0	1	15	27	19	9	26	19	111	18	0
'368_2_MGYINVFAFPFTIYSLLLCRMNSRNYIAQVDVVNFNLT'	1378	6	30	1	7	20	0	0	0	1	0	3	20	4	2	0	1	0	0	5	38	0	24	11	39	0	8	9	0	16	19	9	0	0	3	7	7	10	0	28	0	0	15	23	12	25	81	2	0
'368_3_MGYINVFAFPFTIYSLLLCRMNSRNYIAQVDVVNFNLT'	1	410	639	55	48	88	119	66	178	17	44	36	0	40	50	4	226	24	1	68	28	1	0	38	59	57	41	10	22	63	234	79	23	0	272	28	28	115	50	75	59	58	18	46	60	172	81	48	43
'368_4_MGYINVFAFPFTIYSLLLCRMNSRNYIAQVDVVNFNLT'	1773	214	403	23	19	64	54	27	40	4	44	12	24	18	29	0	92	6	28	4	19	1	46	8	41	24	32	22	25	74	43	17	30	37	38	16	28	23	46	50	26	35	15	36	45	14	91	23	25
'369_1_MFVFLVLLPLVSSQCVNLTTRTQLPPAYTNSFTRGVYYPD'	1710	165	167	32	45	26	70	18	44	0	6	20	40	10	53	5	21	2	0	7	6	0	25	5	89	21	10	26	1	36	13	8	31	63	71	14	10	0	21	16	44	19	18	42	0	30	0	4	37
'369_2_MFVFLVLLPLVSSQCVNLTTRTQLPPAYTNSFTRGVYYPD'	10950	1601	1734	321	518	890	565	419	562	138	549	252	545	350	532	27	389	200	418	251	506	12	495	200	914	462	682	840	624	577	848	417	417	388	700	408	448	549	715	521	523	391	372	611	695	996	679	351	302
'369_3_MFVFLVLLPLVSSQCVNLTTRTQLPPAYTNSFTRGVYYPD'	1	567	305	57	5	93	63	62	47	27	48	43	3	32	56	0	98	28	45	29	50	0	27	20	0	42	86	73	133	85	122	62	28	216	252	40	58	71	77	47	33	0	57	82	26	183	238	77	32
'369_4_MFVFLVLLPLVSSQCVNLTTRTQLPPAYTNSFTRGVYYPD'	2453	334	417	22	62	123	123	35	28	6	39	21	29	51	39	7	101	11	16	28	12	1	25	14	22	21	14	49	35	99	114	16	12	3	109	27	54	22	15	52	1	62	29	124	98	51	188	18	14
'370_1_YYPDKVFRSSVLYSTQDLFLPFFSNVTWFHAIHVSGTNGT'	1	277	286	85	45	168	186	56	46	13	33	34	48	50	52	16	95	31	136	37	53	1	63	48	39	74	69	60	29	104	49	63	14	78	100	20	63	9	83	0	108	33	129	63	7	127	73	79	41
'370_2_YYPDKVFRSSVLYSTQDLFLPFFSNVTWFHAIHVSGTNGT'	17	47	29	1	30	48	17	3	4	4	15	2	31	6	5	12	0	2	20	8	56	0	9	1	0	0	36	15	35	19	67	0	8	0	1	4	23	10	10	50	0	18	19	9	64	9	0	16	21
'370_3_YYPDKVFRSSVLYSTQDLFLPFFSNVTWFHAIHVSGTNGT'	10948	616	1399	236	184	461	237	230	151	44	163	109	220	88	109	18	5	87	90	169	149	4	194	71	592	147	109	192	46	340	286	215	160	123	228	62	100	123	339	218	77	86	182	112	220	291	475	163	85
'370_4_YYPDKVFRSSVLYSTQDLFLPFFSNVTWFHAIHVSGTNGT'	0	29	142	19	0	64	0	1	20	6	7	15	0	8	0	0	118	3	18	10	0	0	20	8	0	6	49	14	23	14	15	10	7	0	0	17	7	16	36	1	0	25	13	11	38	22	3	28	24
'373_1_HLLLVAAGLEAPFLYLYALVYFLQSINFVRIIMRLLLCWK'	3394	63	137	15	0	49	32	20	28	3	0	11	37	24	72	8	63	0	16	12	4	0	18	13	0	1	4	13	0	0	24	7	25	55	45	5	39	0	27	16	49	0	47	14	26	16	195	30	3
'373_2_HLLLVAAGLEAPFLYLYALVYFLQSINFVRIIMRLLLCWK'	1	63	143	21	20	52	28	51	38	11	74	29	40	28	38	28	168	32	39	24	49	0	46	10	52	12	36	19	56	19	22	31	63	30	113	25	61	23	53	64	160	1	78	34	0	48	5	69	35
'373_3_HLLLVAAGLEAPFLYLYALVYFLQSINFVRIIMRLLLCWK'	0	86	194	30	9	54	4	16	81	5	15	47	40	14	0	6	0	0	29	20	7	0	49	3	0	29	34	27	27	59	49	35	20	0	33	23	0	0	18	23	0	11	15	21	1	24	72	13	27
'373_4_HLLLVAAGLEAPFLYLYALVYFLQSINFVRIIMRLLLCWK'	0	0	9	0	0	0	0	4	0	0	0	0	0	1	0	0	0	0	0	0	0	0	0	0	0	0	0	12	0	0	1	1	3	17	0	0	0	0	0	0	0	0	1	11	0	0	0	4	0
'374_1_VRIIMRLLLCWKCRSKNPLLYDANYFLCWHTNCYDYCIPY'	1326	378	543	64	56	117	100	142	66	17	92	54	106	39	45	4	63	30	66	54	41	4	81	43	105	109	135	158	126	143	169	139	132	114	249	59	61	249	168	56	2	99	121	134	153	194	4	160	116
'374_2_VRIIMRLLLCWKCRSKNPLLYDANYFLCWHTNCYDYCIPY'	7631	18	23	3	0	11	14	1	18	0	6	3	0	5	5	7	0	0	0	0	7	0	18	18	61	6	4	0	14	39	67	0	14	0	14	9	0	11	5	0	9	0	15	12	0	15	16	4	4
'374_3_VRIIMRLLLCWKCRSKNPLLYDANYFLCWHTNCYDYCIPY'	850	15	50	1	0	23	28	5	12	1	1	0	29	0	19	0	0	10	1	0	23	0	0	0	0	12	3	0	0	0	21	4	6	22	26	12	8	16	7	0	7	0	0	0	16	11	0	8	2
'374_4_VRIIMRLLLCWKCRSKNPLLYDANYFLCWHTNCYDYCIPY'	862	695	1083	119	61	257	171	112	194	19	75	55	112	60	123	7	85	14	0	82	67	3	84	29	189	47	31	123	80	223	227	70	62	93	271	47	91	82	189	121	0	96	136	116	253	376	207	90	76
'375_1_SYFTSDYYQLYSTQLSTDTGVEHVTFFIYNKIVDEPEEHV'	1	82	190	28	0	0	40	21	54	2	48	28	0	17	10	0	0	15	72	26	58	0	12	0	50	60	41	60	48	0	10	35	15	78	27	20	9	81	41	0	103	26	30	33	36	40	0	33	13
'375_2_SYFTSDYYQLYSTQLSTDTGVEHVTFFIYNKIVDEPEEHV'	7263	2	3	0	1	9	0	2	5	0	0	0	0	0	0	3	65	0	0	3	0	3	0	1	43	1	0	2	0	0	316	10	0	0	0	0	0	0	6	1	0	10	0	11	0	0	0	0	0
'375_3_SYFTSDYYQLYSTQLSTDTGVEHVTFFIYNKIVDEPEEHV'	0	132	247	71	54	115	32	51	31	18	23	55	68	15	8	8	0	39	0	30	28	4	30	7	74	61	34	72	46	35	42	37	86	165	14	26	33	99	74	0	35	27	112	0	108	31	5	82	17
'375_4_SYFTSDYYQLYSTQLSTDTGVEHVTFFIYNKIVDEPEEHV'	0	113	385	35	39	81	95	41	17	7	38	33	108	26	18	0	148	25	0	38	57	0	0	53	0	53	13	16	6	0	66	38	6	88	12	29	21	12	106	0	0	8	0	92	51	60	0	19	54
'376_1_IVDEPEEHVQIHTIDVSSGVVNPVMEPIYDEPTTTTSVPL'	1178	28499	87741	10228	5132	9827	10027	9812	7680	1506	5061	7012	9782	4633	3483	757	6450	2540	3730	6660	5950	200	6120	2312	10719	4762	6963	4057	4214	11337	14876	4985	3261	8879	10807	2497	3450	2887	4802	3614	3837	2599	5309	7508	8419	11321	9255	4927	1963
'376_2_IVDEPEEHVQIHTIDVSSGVVNPVMEPIYDEPTTTTSVPL'	2550	4724	10798	4202	2191	2791	2934	3909	2586	1044	2047	3924	4754	1653	932	489	2669	1488	1285	2702	1687	70	1683	1491	2503	2035	2401	1824	1818	2338	3280	2688	1389	3335	2616	1229	1549	1268	2971	1729	1385	1056	1678	1934	1354	2462	2607	3704	2491
'376_3_IVDEPEEHVQIHTIDVSSGVVNPVMEPIYDEPTTTTSVPL'	2	1667	4636	1358	338	1020	777	1228	887	228	575	1091	1135	495	241	232	722	580	718	940	653	28	546	530	615	529	712	439	449	1137	980	710	389	963	587	181	364	313	1007	688	443	334	871	420	522	1129	916	824	297
'376_4_IVDEPEEHVQIHTIDVSSGVVNPVMEPIYDEPTTTTSVPL'	3952	36058	103471	37482	15918	22149	21330	28231	16605	5090	13211	27706	19286	11154	5065	5235	29314	14259	14004	21758	13110	597	12495	10558	16813	14452	18055	13988	10921	21958	25467	18785	9556	18991	16286	5827	7583	11637	19820	12020	11368	7511	16639	12666	12557	22884	18133	17170	3897
'377_1_MDLEGKQGNFKNLREFVFKNIDGYFKIYSKHTPINLVRDL'	1	798	977	71	50	191	177	76	100	18	116	56	143	41	81	3	0	46	30	65	173	0	100	24	92	69	121	86	103	196	185	119	59	77	211	10	60	184	74	53	123	26	65	159	248	171	318	76	47
'377_2_MDLEGKQGNFKNLREFVFKNIDGYFKIYSKHTPINLVRDL'	12173	1	3	4	0	4	6	0	21	1	0	1	25	0	6	0	108	0	16	2	0	0	12	6	15	4	0	14	0	4	8	2	0	13	18	14	4	1	0	14	0	5	1	23	1	36	76	0	2
'377_3_MDLEGKQGNFKNLREFVFKNIDGYFKIYSKHTPINLVRDL'	228	32	70	6	18	3	13	15	0	2	2	0	46	1	0	0	0	0	0	9	0	0	15	5	0	0	17	0	0	0	6	2	1	0	0	6	0	0	17	0	0	0	0	14	65	1	0	0	0
'377_4_MDLEGKQGNFKNLREFVFKNIDGYFKIYSKHTPINLVRDL'	4	15927	18572	1877	1519	3539	2586	2143	2494	447	1290	1548	3188	1041	1116	357	2125	746	1284	1580	1737	56	1728	967	3769	1353	1790	1214	1483	3105	3599	1190	1062	1915	2825	738	922	1401	1840	1246	1077	1166	1910	2101	4016	3176	3310	1414	1068
'378_1_SKHTPINLVRDLPQGFWALEPLVDLPIGINITRFQTLLAL'	2871	1066	2026	275	362	644	538	319	379	85	191	223	430	167	236	94	439	163	445	244	281	15	238	94	335	293	257	188	285	323	427	190	240	172	347	109	185	242	413	374	199	181	327	312	427	554	724	306	243
'378_2_SKHTPINLVRDLPQGFWALEPLVDLPIGINITRFQTLLAL'	7221	14	2	0	5	0	4	5	0	0	0	0	18	1	14	0	77	1	33	0	3	1	25	0	0	3	4	0	0	13	38	0	0	37	0	3	7	36	12	15	30	34	0	0	0	0	24	0	10
'378_3_SKHTPINLVRDLPQGFWALEPLVDLPIGINITRFQTLLAL'	0	762	558	97	128	214	70	149	108	19	126	93	258	51	75	10	0	46	150	93	123	5	106	18	144	101	144	73	41	138	292	108	82	161	226	59	78	22	131	0	43	29	37	137	186	229	227	80	50
'378_4_SKHTPINLVRDLPQGFWALEPLVDLPIGINITRFQTLLAL'	0	78	136	4	20	0	27	9	0	0	6	2	94	5	0	0	0	6	0	5	0	0	20	3	56	0	3	12	9	0	12	4	0	0	1	4	1	61	8	0	0	1	32	13	0	136	0	5	13
'383_1_MYSFVSEETGTLIVNSVLLFLAFVVFLLVTLAILTAHRLC'	2227	713	1553	354	435	444	223	286	389	72	213	167	365	179	183	42	363	74	203	234	208	13	98	115	407	279	341	247	346	433	414	288	201	390	460	127	172	225	353	227	163	255	266	317	323	367	469	265	268
'383_2_MYSFVSEETGTLIVNSVLLFLAFVVFLLVTLAILTAHRLC'	6768	1	6	0	0	0	0	0	0	0	7	0	0	0	0	0	72	0	0	0	0	1	0	0	0	1	4	10	0	0	0	0	0	0	0	3	0	8	0	0	0	1	22	17	0	0	18	0	0
'383_3_MYSFVSEETGTLIVNSVLLFLAFVVFLLVTLAILTAHRLC'	6813	138	308	44	21	72	30	40	100	19	3	17	64	12	26	2	0	14	1	21	51	0	0	26	103	60	86	71	81	0	45	60	27	5	52	15	35	86	94	0	39	35	39	23	17	115	233	23	40
'383_4_MYSFVSEETGTLIVNSVLLFLAFVVFLLVTLAILTAHRLC'	6245	4294	6319	844	854	1598	1051	1019	1022	193	616	481	1421	439	521	73	361	251	739	598	615	21	687	213	1813	645	972	650	986	1288	1557	681	577	1339	1430	443	426	916	1003	338	387	493	954	925	1171	1785	1903	708	664
'384_1_AHRLCAYCCNIVNVSLVKPSFYVYSRVKNLNSSRVPDLLV'	8070	180	336	13	22	35	26	9	52	12	13	11	8	11	16	0	187	3	0	8	10	3	34	0	168	7	11	0	34	24	61	19	0	0	28	17	22	1	22	0	1	12	28	23	55	52	2	8	0
'384_2_AHRLCAYCCNIVNVSLVKPSFYVYSRVKNLNSSRVPDLLV'	2584	1184	1391	235	275	370	328	267	240	49	269	150	437	185	416	39	146	150	464	164	226	5	305	70	497	242	364	288	355	394	303	238	258	520	654	201	357	372	254	373	310	288	184	312	333	440	599	155	142
'384_3_AHRLCAYCCNIVNVSLVKPSFYVYSRVKNLNSSRVPDLLV'	763	247	169	40	0	76	46	31	62	16	32	34	55	14	37	0	0	14	0	17	68	3	0	9	85	35	47	12	67	75	59	36	22	60	118	7	34	51	22	49	15	28	31	23	31	64	189	19	13
'384_4_AHRLCAYCCNIVNVSLVKPSFYVYSRVKNLNSSRVPDLLV'	2873	7342	12990	5106	3204	4158	3352	4062	2805	1130	1853	4770	3446	1899	1371	983	4000	2421	2196	3597	1908	122	1951	2407	2847	2365	3179	2109	2128	3226	3886	2814	1733	2991	4002	1152	1664	2065	2819	2262	2769	1727	2777	2114	2383	3911	3995	2544	1229
'398_1_CPIHFYSKWYIRVGARKSAPLIELCVDEAGSKSPIQYIDI'	1	582	1118	127	83	249	258	213	166	28	88	98	203	75	58	0	0	55	157	95	137	5	156	39	221	87	170	84	48	112	204	97	105	191	318	16	83	120	179	78	48	56	177	105	142	321	331	137	147
'398_2_CPIHFYSKWYIRVGARKSAPLIELCVDEAGSKSPIQYIDI'	14209	106	158	18	12	52	43	28	27	6	53	14	108	13	11	12	143	8	0	7	21	0	17	19	57	13	8	18	26	14	23	40	27	99	44	24	14	62	20	14	54	21	30	29	0	80	77	7	33
'398_3_CPIHFYSKWYIRVGARKSAPLIELCVDEAGSKSPIQYIDI'	0	11	28	0	16	12	13	1	0	0	0	0	23	2	7	0	0	0	0	3	7	0	0	1	0	3	0	1	0	0	0	4	17	0	0	0	0	0	7	78	0	0	2	0	0	31	0	5	0
'398_4_CPIHFYSKWYIRVGARKSAPLIELCVDEAGSKSPIQYIDI'	1995	3589	4522	1430	1016	1539	1418	1547	1566	425	1039	1312	1929	602	523	305	2642	881	1016	894	926	45	972	394	1158	1751	1595	2539	2761	1958	1449	2104	1846	1680	1636	1094	1119	3279	3160	1078	924	1338	2019	998	1215	1721	2249	2904	2751
'399_1_AGSKSPIQYIDIGNYTVSCSPFTINCQEPKLGSLVVRCSF'	2921	3935	2696	554	388	1493	1002	616	877	116	476	397	756	229	486	111	841	243	445	294	771	19	523	153	1013	479	620	387	517	887	967	487	241	977	1310	223	478	484	821	425	292	346	718	539	875	1592	839	557	398
'399_2_AGSKSPIQYIDIGNYTVSCSPFTINCQEPKLGSLVVRCSF'	14036	1020	1157	115	119	149	158	123	211	27	138	62	201	85	282	6	56	57	53	79	200	6	271	20	345	88	153	153	89	333	232	98	69	315	419	151	130	88	137	157	177	66	181	114	249	183	475	140	74
'399_3_AGSKSPIQYIDIGNYTVSCSPFTINCQEPKLGSLVVRCSF'	1	1502	2288	288	276	694	528	273	351	52	261	184	485	119	296	31	629	131	365	208	352	8	554	47	463	120	222	377	326	610	552	231	281	488	355	145	217	111	165	177	227	91	258	307	381	1003	892	288	176
'399_4_AGSKSPIQYIDIGNYTVSCSPFTINCQEPKLGSLVVRCSF'	562	3657	3041	420	419	1212	861	553	407	131	352	437	905	231	446	104	648	239	261	436	327	18	464	221	500	334	354	292	490	832	927	424	344	739	1000	194	240	364	303	418	391	132	488	536	912	964	1051	380	369
'400_1_SCSPFTINCQEPKLGSLVVRCSFYEDFLEYHDVRVVLDFI'	1526	90	111	7	25	22	31	20	36	2	19	9	0	16	1	0	66	4	0	15	21	1	24	10	0	9	10	0	37	55	24	12	46	25	26	19	30	0	13	50	26	15	0	6	66	39	0	33	2
'400_2_SCSPFTINCQEPKLGSLVVRCSFYEDFLEYHDVRVVLDFI'	2965	0	5	0	0	0	0	0	8	1	0	2	0	0	5	0	0	1	0	1	15	0	1	5	21	1	0	6	2	18	0	0	4	0	9	6	0	0	5	43	0	0	0	0	0	10	0	0	0
'400_3_SCSPFTINCQEPKLGSLVVRCSFYEDFLEYHDVRVVLDFI'	0	718	892	299	284	329	329	380	417	69	207	294	320	144	98	52	233	112	321	267	174	12	135	169	301	278	303	351	302	274	387	193	246	376	597	132	145	343	448	282	179	157	264	211	103	247	333	364	245
'400_4_SCSPFTINCQEPKLGSLVVRCSFYEDFLEYHDVRVVLDFI'	1771	970	1107	356	192	466	411	349	346	64	159	325	471	105	160	144	1215	307	467	151	101	8	241	107	308	214	233	367	285	290	403	314	152	523	495	78	131	413	444	414	334	285	242	167	240	569	398	261	75
'403_1_CPIHFYSKWYIRVGARKSAPLIELCLDEAGSKSPIQYIDI'	1239	182	171	18	6	18	53	25	11	12	28	16	38	7	23	0	0	28	47	19	46	0	27	0	54	26	34	15	13	0	62	14	30	0	90	0	20	25	0	0	2	10	4	31	19	19	2	12	34
'403_2_CPIHFYSKWYIRVGARKSAPLIELCLDEAGSKSPIQYIDI'	4390	11	11	2	0	0	4	0	16	0	13	3	16	1	5	5	0	0	0	0	15	0	26	3	100	0	9	0	11	0	104	0	8	0	14	0	3	8	0	47	0	2	3	26	41	0	70	0	0
'403_3_CPIHFYSKWYIRVGARKSAPLIELCLDEAGSKSPIQYIDI'	12024	332	748	138	70	148	117	115	248	19	56	74	72	61	67	35	105	45	79	72	89	8	65	39	82	268	251	441	456	199	163	193	147	165	122	123	85	580	350	53	46	184	184	99	82	168	157	94	136
'403_4_CPIHFYSKWYIRVGARKSAPLIELCLDEAGSKSPIQYIDI'	1	321	681	112	86	205	174	84	73	102	296	33	24	42	55	1	200	70	35	72	77	3	62	30	91	52	107	74	57	167	189	243	256	85	138	50	66	53	107	75	127	33	114	38	25	82	0	62	35
'404_1_AGSKSPIQYIDIGNYTVSCSPFTINCQEPKLGSLVVRCSF'	3068	507	519	40	74	165	66	65	96	13	21	23	113	17	61	5	279	20	36	37	73	3	92	31	147	42	42	8	94	211	113	42	60	82	98	29	39	35	62	0	18	0	53	153	32	130	246	57	28
'404_2_AGSKSPIQYIDIGNYTVSCSPFTINCQEPKLGSLVVRCSF'	0	3	11	0	7	4	0	0	15	0	0	0	0	0	0	0	0	0	0	0	0	0	0	0	0	0	1	0	0	0	0	0	0	21	0	0	0	2	8	17	0	0	0	0	0	0	19	0	0
'404_3_AGSKSPIQYIDIGNYTVSCSPFTINCQEPKLGSLVVRCSF'	1698	169	133	11	0	66	25	12	0	4	9	12	0	14	41	0	0	7	1	10	0	0	34	0	42	47	20	3	20	21	76	16	58	0	2	19	22	12	28	33	1	14	10	34	1	128	133	11	15
'404_4_AGSKSPIQYIDIGNYTVSCSPFTINCQEPKLGSLVVRCSF'	2653	25096	22182	4874	3200	9351	8254	5441	4845	910	3120	3550	6430	1931	3347	849	7662	1974	3461	3348	4572	141	4271	1478	7778	2914	3504	3654	3801	6366	7792	3649	2858	5591	8088	1696	3146	2555	5409	2648	3275	3985	4730	6328	6845	8497	9314	3850	3223
'408_1_HLLLVAAGLEAPFLYLYALVYFLQSINFVRIIMRLWLCWK'	5183	80	197	21	42	83	40	26	82	4	0	6	65	21	20	16	0	33	61	20	16	2	12	17	0	11	23	49	19	3	45	11	17	7	1	17	3	102	48	0	0	3	0	41	73	34	0	35	11
'408_2_HLLLVAAGLEAPFLYLYALVYFLQSINFVRIIMRLWLCWK'	2397	0	4	0	0	0	0	0	2	1	0	0	23	0	0	0	120	4	0	3	0	0	0	0	0	6	3	5	11	0	0	0	5	0	0	0	6	0	2	0	0	0	0	0	29	2	0	2	0
'408_3_HLLLVAAGLEAPFLYLYALVYFLQSINFVRIIMRLWLCWK'	0	3	14	14	0	0	6	6	0	2	0	1	0	0	0	0	0	0	0	2	4	0	0	5	0	0	0	0	0	0	8	3	0	0	0	6	0	0	8	0	0	0	0	0	3	28	4	0	0
'408_4_HLLLVAAGLEAPFLYLYALVYFLQSINFVRIIMRLWLCWK'	0	59	117	11	0	20	8	13	11	0	8	4	49	9	0	0	0	7	0	14	0	0	13	8	75	10	0	11	15	0	12	1	0	0	74	11	0	0	5	0	0	1	0	3	0	32	0	23	4
'409_1_VRIIMRLWLCWKCRSKNPLVYDANYFLCWHTNCYDYCIPY'	0	39	70	7	0	13	16	6	16	0	0	1	32	0	0	0	0	7	0	4	30	1	0	0	0	8	20	0	11	0	0	0	0	0	23	3	0	24	8	0	18	3	7	19	0	0	14	1	3
'409_2_VRIIMRLWLCWKCRSKNPLVYDANYFLCWHTNCYDYCIPY'	5	22	0	0	9	0	0	0	0	0	0	0	0	0	0	2	0	8	0	0	4	0	8	2	37	0	0	0	0	10	252	0	0	27	0	12	0	5	0	31	2	0	1	0	19	1	37	2	19
'409_3_VRIIMRLWLCWKCRSKNPLVYDANYFLCWHTNCYDYCIPY'	0	37	129	25	0	13	0	9	9	0	11	14	51	1	0	0	134	6	0	6	7	2	0	2	0	26	45	36	0	0	33	4	18	67	22	0	7	25	9	6	0	0	0	8	14	4	1	26	22
'409_4_VRIIMRLWLCWKCRSKNPLVYDANYFLCWHTNCYDYCIPY'	503	48	153	16	5	0	0	25	15	4	14	1	0	2	6	4	0	5	0	12	5	1	16	12	0	12	1	13	20	53	23	29	7	20	0	0	1	2	1	0	45	0	18	14	0	24	0	34	17
'410_1_MFVFLVLLPLVSSQCVNLTTRTQLPPANTNSFTRGVYYPD'	1941	815	867	229	80	458	288	282	256	42	177	122	195	100	107	28	298	66	75	129	171	7	198	51	205	228	248	342	265	184	252	278	198	405	422	82	156	325	459	297	2	214	256	140	255	276	349	320	251
'410_2_MFVFLVLLPLVSSQCVNLTTRTQLPPANTNSFTRGVYYPD'	9764	26	54	5	21	5	58	7	34	3	45	18	46	7	11	15	0	15	50	8	9	3	7	7	0	27	8	40	20	53	29	16	20	1	12	10	14	78	52	19	38	28	54	25	0	73	40	4	29
'410_3_MFVFLVLLPLVSSQCVNLTTRTQLPPANTNSFTRGVYYPD'	11756	13531	5365	702	587	2375	1907	1039	1141	216	919	394	1632	469	965	42	143	143	92	663	926	37	962	303	2105	1100	982	1426	1648	2468	2516	933	1005	1457	7107	515	687	662	825	265	540	717	851	1522	1819	2732	3175	748	589
'410_4_MFVFLVLLPLVSSQCVNLTTRTQLPPANTNSFTRGVYYPD'	2655	655	985	142	94	321	357	64	171	37	90	146	283	72	120	14	20	66	83	95	142	8	135	23	238	158	138	238	231	223	361	164	125	237	272	78	110	246	246	85	27	143	110	111	238	232	246	192	100
'417_1_SKHTPINLVRDLPQGFSALEPLVDLPIGINITRFQTLLAL'	1539	471	382	54	41	156	55	41	92	9	56	27	30	37	48	2	93	6	45	25	103	2	61	26	124	36	20	37	40	56	86	47	34	24	101	29	41	81	69	129	2	23	26	57	172	191	126	26	17
'417_2_SKHTPINLVRDLPQGFSALEPLVDLPIGINITRFQTLLAL'	24391	251	236	43	75	65	68	65	35	5	21	26	5	13	90	0	81	30	61	11	45	4	0	25	101	21	54	10	33	43	68	5	16	0	38	20	29	0	30	0	81	70	39	18	73	73	39	35	7
'417_3_SKHTPINLVRDLPQGFSALEPLVDLPIGINITRFQTLLAL'	1	824	532	63	34	111	215	57	58	12	28	28	172	29	54	15	0	12	1	43	56	1	72	53	130	20	13	45	74	44	83	27	45	0	134	21	26	49	8	87	38	34	41	174	152	227	265	13	17
'417_4_SKHTPINLVRDLPQGFSALEPLVDLPIGINITRFQTLLAL'	8535	17780	17859	3946	2973	5137	4540	3866	3528	846	2161	3472	4462	1602	1907	1181	7666	2537	3047	2603	2563	89	2758	1241	6504	2649	3384	3279	3400	3489	5151	2960	2014	4291	4313	1720	2070	3727	4202	2804	2797	2662	3427	2869	4533	5827	7029	3520	2313
'418_1_INITRFQTLLALHRRYLTPGDSSSGWTAGAAAYYVGYLQP'	1156	307	62	5	9	54	37	30	22	3	6	5	0	6	11	7	0	20	0	10	0	0	39	0	41	0	18	22	9	74	37	21	4	57	126	19	14	6	20	25	0	37	0	26	142	0	166	10	13
'418_2_INITRFQTLLALHRRYLTPGDSSSGWTAGAAAYYVGYLQP'	13422	89	73	16	13	13	21	11	2	1	19	19	0	3	37	9	42	5	5	7	23	0	0	5	0	46	12	22	16	12	58	14	28	41	39	8	20	1	4	13	1	16	18	14	27	38	69	7	6
'418_3_INITRFQTLLALHRRYLTPGDSSSGWTAGAAAYYVGYLQP'	5	124	165	15	23	13	31	16	32	4	13	20	0	2	14	5	0	4	0	15	3	0	12	2	0	11	20	16	29	12	24	7	9	42	29	11	16	0	7	0	0	0	10	5	42	48	108	12	4
'418_4_INITRFQTLLALHRRYLTPGDSSSGWTAGAAAYYVGYLQP'	0	9	31	1	12	0	6	2	21	1	5	4	0	3	0	0	0	0	22	1	13	0	0	3	0	28	10	0	0	1	7	1	3	0	0	8	10	1	3	66	0	8	0	12	0	0	0	0	0
'435_1_MSRIGMEVTPSGTWLTYTGAIKLDDKDSNFKDQVILLNKH'	1997	99	412	29	10	47	89	62	36	2	30	21	0	11	11	0	107	15	2	7	29	2	14	2	23	0	30	26	36	44	60	35	18	0	17	5	2	52	48	34	1	19	41	27	15	32	0	13	16
'435_2_MSRIGMEVTPSGTWLTYTGAIKLDDKDSNFKDQVILLNKH'	12504	0	30	0	0	1	2	0	0	0	0	0	0	0	0	0	27	1	0	3	0	0	0	1	0	3	0	0	1	0	0	8	3	11	0	0	0	0	0	1	10	3	0	0	1	25	0	0	0
'435_3_MSRIGMEVTPSGTWLTYTGAIKLDDKDSNFKDQVILLNKH'	517	6	58	4	0	0	7	2	16	0	2	0	0	5	7	0	0	5	0	3	1	0	7	12	0	0	10	0	0	8	0	14	0	0	0	0	0	0	32	0	0	0	0	0	0	0	0	7	8
'435_4_MSRIGMEVTPSGTWLTYTGAIKLDDKDSNFKDQVILLNKH'	8295	2025	5700	719	430	813	931	811	574	195	325	517	834	328	242	92	574	360	295	591	675	23	468	342	853	544	598	930	841	1164	1016	791	518	1113	936	448	679	1362	1099	291	450	710	677	549	565	1374	1135	979	784
'436_1_NFKDQVILLNKHIDAYKTFPPTEPKKDKKKKADETQALPQ'	6	2452	5139	1025	724	1216	954	1022	722	183	558	856	730	430	388	211	2134	486	547	801	1022	29	604	481	997	482	691	576	598	1211	1197	738	426	799	1130	322	393	540	953	596	522	1152	1125	639	756	860	863	1192	589
'436_2_NFKDQVILLNKHIDAYKTFPPTEPKKDKKKKADETQALPQ'	3808	6	0	0	6	0	10	4	10	0	4	2	0	0	0	0	0	0	0	0	11	0	0	1	36	0	9	2	4	0	7	5	0	0	13	0	1	0	0	0	0	5	0	0	1	16	50	0	0
'436_3_NFKDQVILLNKHIDAYKTFPPTEPKKDKKKKADETQALPQ'	1354	320	887	67	82	116	115	113	157	18	44	47	43	27	22	6	339	45	81	78	93	4	94	5	26	51	47	49	73	213	146	63	58	73	156	11	78	28	52	27	20	44	36	42	46	107	30	117	21
'436_4_NFKDQVILLNKHIDAYKTFPPTEPKKDKKKKADETQALPQ'	535	22204	10652	818	837	2082	2670	1316	2051	215	1251	544	1845	696	1028	46	403	176	338	876	1532	50	2077	311	2765	500	789	604	583	4698	4395	638	437	2829	7784	423	655	330	580	363	364	367	865	3114	3339	2927	3864	660	299
'437_1_RGGSQASSRSSSRSRNSSRNSTPGSNRGTSPARMAGNGGD'	1558	9262	18243	2187	1352	2846	2853	2232	2027	527	1275	1675	1790	1106	840	250	1109	745	1231	1913	1523	63	1378	974	2089	1146	1602	850	1053	2468	3735	1311	832	1908	11808	665	896	700	1084	1060	611	714	1511	1868	2000	2501	2877	2118	1491
'437_2_RGGSQASSRSSSRSRNSSRNSTPGSNRGTSPARMAGNGGD'	20956	5	49	10	44	0	7	5	29	1	20	14	18	1	3	4	32	5	28	5	9	1	0	0	33	0	6	3	15	49	151	1	0	0	32	1	0	12	0	0	1	15	5	8	0	1	51	7	19
'437_3_RGGSQASSRSSSRSRNSSRNSTPGSNRGTSPARMAGNGGD'	8	2180	6263	1707	848	1463	1636	1566	1343	218	908	1306	1271	646	330	202	2112	683	1264	828	858	37	574	267	671	734	935	1270	666	1179	1548	1274	495	1360	1475	444	460	824	1308	887	685	573	1229	725	598	1607	1513	1246	551
'437_4_RGGSQASSRSSSRSRNSSRNSTPGSNRGTSPARMAGNGGD'	13374	2733	9227	1441	779	1395	1444	1047	1070	149	820	889	1447	476	433	230	1638	582	923	600	792	33	710	215	962	772	874	896	678	1324	1740	1014	549	1282	2709	457	500	810	1269	945	1036	562	1076	452	636	1372	833	1239	486
'438_1_TSPARMAGNGGDAALALLLLDRLNQLESKMSGKGQQQQGQ'	0	400	410	30	30	105	125	63	37	13	35	63	117	22	78	0	0	13	0	40	38	6	0	63	145	0	44	54	17	84	133	23	36	23	254	18	44	22	29	0	0	28	56	55	21	189	156	88	80
'438_2_TSPARMAGNGGDAALALLLLDRLNQLESKMSGKGQQQQGQ'	7946	6	38	7	3	9	47	10	21	1	6	6	0	1	0	4	54	5	2	2	27	0	24	1	31	2	23	3	0	22	18	7	4	5	20	4	4	0	8	6	31	1	1	4	19	20	49	6	7
'438_3_TSPARMAGNGGDAALALLLLDRLNQLESKMSGKGQQQQGQ'	1	412	974	223	140	111	321	98	102	25	95	87	101	74	51	7	155	74	54	112	43	4	67	32	377	82	112	70	109	67	190	115	146	66	105	46	68	51	182	7	51	47	130	130	46	186	182	1738	2234
'438_4_TSPARMAGNGGDAALALLLLDRLNQLESKMSGKGQQQQGQ'	3228	1679	1128	216	119	505	359	211	70	31	115	179	212	112	85	13	0	53	19	138	122	9	204	41	347	116	130	108	89	192	466	110	126	332	842	63	60	90	65	34	103	29	68	241	425	463	292	1520	1579
'443_1_RALTGIAVEQDKNTQEVFAQVKQIYKTPPIKDCGGFNFSQ'	1712	842	1294	131	108	286	210	181	179	33	115	102	194	98	124	38	90	46	99	97	78	4	236	37	274	206	232	304	268	208	303	180	118	213	136	101	137	682	610	70	37	252	250	129	280	192	608	196	132
'443_2_RALTGIAVEQDKNTQEVFAQVKQIYKTPPIKDCGGFNFSQ'	7749	588	1346	96	96	165	227	126	200	21	114	71	215	57	66	12	157	40	191	73	120	2	206	31	180	90	98	189	134	255	194	61	90	125	260	72	127	354	163	160	242	97	152	192	154	131	53	100	68
'443_3_RALTGIAVEQDKNTQEVFAQVKQIYKTPPIKDCGGFNFSQ'	0	11	50	5	0	0	13	5	6	0	1	0	0	4	0	1	0	2	0	4	14	0	7	3	34	1	1	3	8	0	20	3	0	21	6	4	10	19	34	0	0	0	0	11	0	4	0	9	0
'443_4_RALTGIAVEQDKNTQEVFAQVKQIYKTPPIKDCGGFNFSQ'	0	935	2577	130	250	239	315	201	206	34	114	104	318	86	119	26	0	29	97	120	176	6	228	73	236	113	163	205	225	284	284	105	51	282	335	125	97	320	333	71	122	191	188	155	292	274	375	110	100
'444_1_PIKDCGGFNFSQILPDPSKPSKRSFIEDLLFNKVTLADAG'	3912	5302	8937	1220	759	1739	1514	1915	3460	169	576	744	2061	521	517	108	1072	327	489	648	1145	24	1105	225	2920	940	1264	2559	2615	2290	2176	965	733	1964	1642	2490	2866	4319	3719	1948	1830	5429	4755	1849	2863	1479	2208	1271	991
'444_2_PIKDCGGFNFSQILPDPSKPSKRSFIEDLLFNKVTLADAG'	2363	5046	6813	656	636	1239	908	2088	3671	189	601	550	1488	486	821	86	617	246	790	551	718	19	929	210	2616	1407	1121	4543	5570	2460	2442	916	787	2209	1233	6712	7369	9235	7488	1681	1380	6674	4744	2727	4826	1326	2533	1751	1752
'444_3_PIKDCGGFNFSQILPDPSKPSKRSFIEDLLFNKVTLADAG'	0	102	128	29	26	38	19	32	38	6	21	16	18	8	18	0	0	10	47	14	16	0	25	5	28	25	42	65	77	34	14	22	14	70	6	42	34	74	59	51	21	137	79	52	32	39	101	49	16
'444_4_PIKDCGGFNFSQILPDPSKPSKRSFIEDLLFNKVTLADAG'	1441	1062	1423	106	61	160	209	183	430	22	98	58	408	68	107	11	71	23	71	74	235	5	159	15	410	84	153	410	236	572	374	127	99	182	223	409	369	763	580	228	56	389	580	339	572	210	207	166	173
'447_1_MKFLVFLGIIITVAAFHQECSLQSCTQHQPYVVDDPCPIH'	636	45	159	21	0	29	3	26	2	12	0	18	54	12	7	9	0	7	0	10	0	0	25	1	51	30	49	29	15	36	40	15	7	64	35	0	15	49	0	56	0	16	23	0	0	46	1	39	1
'447_2_MKFLVFLGIIITVAAFHQECSLQSCTQHQPYVVDDPCPIH'	0	10	12	4	0	0	0	0	0	0	0	0	0	0	0	0	0	0	0	0	0	0	0	5	0	0	11	0	0	0	20	6	0	0	0	0	0	1	0	0	9	0	0	15	0	26	0	0	0
'447_3_MKFLVFLGIIITVAAFHQECSLQSCTQHQPYVVDDPCPIH'	0	127	174	13	0	51	31	7	0	6	21	7	61	3	15	3	0	0	19	16	16	1	24	3	75	48	31	26	25	12	0	29	17	2	6	9	0	0	30	0	0	21	0	0	15	50	0	19	8
'447_4_MKFLVFLGIIITVAAFHQECSLQSCTQHQPYVVDDPCPIH'	28	12	24	13	0	0	48	4	4	0	0	1	13	3	0	0	0	7	0	5	0	0	0	0	0	14	14	0	0	0	21	4	0	0	7	1	6	0	0	37	0	0	21	0	0	15	0	15	0
'C-B-2_1_DYKDDDDK'	1174	1020	812	8239	3938	2054	23616	331	124	6278	118	159	3063	387	201	3709	475	279	4499	384	128	5024	266	125	3766	62	24	1041	325	129	2825	192	126	4855	203	122	4396	179	83	2296	120	85	1210	11	28	9131	287	259	57737
'C-B-2_2_DYKDDDDK'	0	245	493	16	1171	1093	16	113	163	0	40	179	0	90	126	0	121	279	6	171	191	0	129	181	0	24	30	0	58	83	0	93	91	0	79	294	0	59	90	0	45	88	0	66	86	0	375	1217	0
'C-B-2_4_DYKDDDDK'	1	81	7	3401	126	28	10582	9	1	2120	0	0	1097	0	0	1608	14	12	1760	9	0	2175	0	0	1542	1	0	313	31	0	1033	4	2	1249	39	0	1516	5	1	820	15	0	451	0	0	996	100	0	11308
'C-B-2_3_DYKDDDDK'	0	19	0	17	1	0	0	0	0	25	0	0	0	0	0	1	0	0	0	0	0	6	0	0	0	1	0	0	0	0	0	0	0	0	0	0	0	5	0	0	5	0	0	0	0	0	0	0	0
'C-B-3_1_YPYDVPDYA'	2009	2940	3470	736	11301	12361	2638	1935	2738	105	871	1964	35	1532	2031	160	1654	2589	233	1700	2336	140	1573	1718	187	296	397	29	994	1453	101	1324	1885	103	1484	2572	183	882	981	80	624	724	77	179	428	16	1974	2752	0
'C-B-3_2_YPYDVPDYA'	1163	1593	603	44	9300	2459	176	632	200	38	307	177	34	850	144	32	788	237	16	710	281	19	583	148	10	140	46	12	494	141	17	521	165	33	440	167	1	341	142	7	205	73	0	53	1	10	328	0	0
'C-B-3_3_YPYDVPDYA'	0	1494	6569	306	4664	20199	758	831	6479	22	450	2292	15	546	4323	30	710	5046	114	762	5113	26	648	3242	47	174	675	7	486	2199	36	457	4322	15	809	3333	84	322	1958	29	206	876	16	141	406	0	1062	4547	0
'C-B-3_4_YPYDVPDYA'	1796	1598	2079	2292	4577	6585	5528	570	815	1573	269	780	723	588	1188	1517	845	831	1356	498	854	1362	664	628	949	131	187	188	397	547	839	327	672	961	646	684	1352	283	452	551	94	218	365	65	160	134	725	593	1648
'C-B-4_1_EQKLISEEDL'	979	18298	410	296	56786	1949	1073	19198	123	109	8903	77	47	11753	147	121	13169	102	132	14802	137	137	9399	134	70	2719	49	22	6920	102	19	14118	74	85	10159	49	149	6394	68	60	2762	50	48	1704	20	5	9300	131	190
'C-B-4_2_EQKLISEEDL'	0	240	834	4	671	2029	9	73	96	0	60	125	7	93	236	0	101	239	0	81	206	6	98	147	12	22	27	0	30	51	0	61	57	0	58	265	0	35	112	0	2	70	0	0	12	0	0	81	0
'C-B-4_3_EQKLISEEDL'	2175	14	12	466	79	45	1459	12	8	144	0	45	111	0	0	236	12	0	204	5	11	137	0	0	136	0	1	46	32	5	115	9	4	117	0	0	114	0	0	83	0	0	71	0	6	22	84	0	250
'C-B-4_4_EQKLISEEDL'	2256	2946	854	19067	16263	2641	54011	2788	720	14150	1409	317	9001	2254	584	13178	2207	615	12634	2691	570	13267	1536	399	10321	516	144	2083	1278	342	7180	1829	351	10976	1158	355	11915	1167	223	5648	539	57	3379	69	45	1411	263	3	13530
'C-B-5_1_ASWSHPQFEKGA'	517	842	371	3801	3277	971	20568	308	61	543	210	15	471	303	124	930	653	115	1330	418	123	1001	291	132	819	72	13	191	230	80	541	214	51	373	462	36	491	174	62	539	118	44	368	26	3	69	97	0	330
'C-B-5_2_ASWSHPQFEKGA'	2981	816	163	137	2707	340	374	251	34	74	151	15	21	457	74	50	442	45	48	289	62	68	259	47	58	54	13	13	305	20	39	123	19	46	45	15	0	162	32	49	173	45	85	4	0	14	135	0	121
'C-B-5_3_ASWSHPQFEKGA'	1596	4	11902	8065	5	35436	27586	0	3477	3972	0	2141	2996	0	3736	3811	0	4629	4307	0	3723	3914	0	3045	3221	0	901	807	0	2112	2415	0	2608	2630	0	2858	3339	0	1769	1723	0	1241	1201	0	495	563	0	2306	2952
'C-B-5_4_ASWSHPQFEKGA'	2203	76	10013	962	330	47828	3666	25	3402	97	14	1953	88	22	3653	185	0	4634	353	15	3557	140	51	2929	145	3	481	30	13	2337	101	22	1990	57	0	3158	228	8	1640	76	7	1267	60	0	230	6	0	2190	0
[truncated: 186 more columns]

## Sheet: Virome Fig. 4
''	'S69'	'S77'	'S85'	'S12'	'S102'	'S13'	'S103'	'S14'	'S104'	'S15'	'S105'	'S16'	'S106'	'S17'	'S107'	'S18'	'S108'	'S19'	'S109'	'S20'	'S110'	'S21'	'S111'	'S22'	'S112'	'S23'	'S113'	'S24'	'S114'	'S25'	'S115'	'S26'	'S116'	'S27'	'S117'	'S28'	'S118'	'S29'	'S119'	'S30'	'S120'	'S31'	'S121'	'S32'	'S122'	'S33'	'S123'	'S34'	'S124'
'VIR3_0_1_LLFVVGAWVAALVTNLTPDAALASGTTTTAAAGNTSATASPGDNATSIDA'	0	1	4	0	0	0	0	0	0	0	0	0	0	0	0	0	0	0	0	0	0	0	0	0	0	0	0	0	0	0	0	0	0	0	0	0	0	0	0	0	0	0	0	0	0	0	0	0	0
'VIR3_0_2_LLFVVGAWVAALVTNLTPDAALASGTTTTAAAGNTSATASPGDNATSIDA'	79	18	11	0	0	0	0	0	0	0	0	0	0	0	0	0	0	0	0	0	0	0	0	0	29	0	0	0	0	0	0	0	0	0	0	0	0	0	0	0	0	0	0	0	0	0	0	0	0
'VIR3_1_1_TAAAGNTSATASPGDNATSIDAGSTITAAAPPGHSTPWPALPTDLALPLV'	0	92	77	0	0	0	0	0	0	0	0	0	0	0	0	0	0	0	1	0	0	2	0	0	0	0	73	0	0	428	0	0	12	0	0	0	0	0	0	0	0	0	0	0	0	0	0	0	0
'VIR3_1_2_TAAAGNTSATASPGDNATSIDAGSTITAAAPPGHSTPWPALPTDLALPLV'	0	183	56	0	15	0	0	0	0	0	0	0	0	0	0	0	0	0	0	0	0	0	0	0	54	0	0	0	0	0	0	0	3	0	0	0	1	0	35	0	0	0	0	0	0	0	0	0	0
'VIR3_2_1_AAPPGHSTPWPALPTDLALPLVIGGLCALTLAAMGAGALLHRCCRRCARR'	0	1	0	0	0	0	13	0	0	0	0	0	0	0	0	0	0	0	0	0	0	0	0	0	0	0	0	0	0	0	0	0	0	0	0	0	0	0	0	0	0	0	0	0	0	0	0	0	0
'VIR3_2_2_AAPPGHSTPWPALPTDLALPLVIGGLCALTLAAMGAGALLHRCCRRCARR'	0	3	11	0	0	0	0	0	0	0	0	0	0	0	0	0	0	0	0	0	0	0	0	0	0	0	0	0	0	0	0	0	0	0	0	0	0	0	0	0	0	0	0	0	0	0	0	0	0
'VIR3_3_C_1_LCALTLAAMGAGALLHRCCRRCARRRQNVSSVSA'	0	16	31	0	0	0	0	0	0	0	0	0	0	0	0	0	0	0	0	0	0	0	0	0	0	0	0	0	0	0	0	0	0	0	0	0	0	0	0	0	0	0	0	0	0	0	0	0	0
'VIR3_3_C_2_LCALTLAAMGAGALLHRCCRRCARRRQNVSSVSA'	315	177	47	0	27	0	35	0	0	0	0	26	57	0	12	0	0	291	0	0	0	1	0	0	0	0	0	0	0	0	0	41	0	0	0	0	0	0	22	0	48	0	52	0	0	109	23	0	27
'VIR3_4_C_1_RDRGPSRSRVRYTRLAASEA'	116	495	49	0	0	0	5	0	0	0	6	0	15	0	14	0	0	1	29	0	1	525	14	36	0	1	54	0	8	0	0	64	16	0	0	0	0	0	0	0	0	0	0	0	43	49	33	461	35
'VIR3_4_C_2_RDRGPSRSRVRYTRLAASEA'	0	163	58	0	0	0	0	0	0	0	0	0	0	0	31	0	0	0	0	0	0	0	0	0	0	0	0	0	0	0	0	2	2	0	0	0	0	0	0	0	0	0	49	0	0	0	0	0	0
'VIR3_5_N_1_MGFGAAAALLALAVALARVPAGGGAYVPVDRALTRVSPNRFRGSSLPPPE'	0	9	29	0	0	0	0	0	0	0	0	0	0	0	0	0	0	0	0	0	0	0	0	0	0	0	0	0	0	0	0	0	0	0	0	0	0	0	0	0	0	0	0	0	0	0	0	0	0
'VIR3_5_N_2_MGFGAAAALLALAVALARVPAGGGAYVPVDRALTRVSPNRFRGSSLPPPE'	0	25	8	0	0	0	0	0	0	0	0	0	0	0	0	0	0	0	0	0	0	0	0	0	0	0	0	0	0	0	0	0	0	0	0	0	0	0	0	0	34	0	0	0	0	0	0	0	0
'VIR3_5_1_GAAAALLALAVALARVPAGGGAYVPVDRALTRVSPNRFRGSSLPPPEQKT'	35	15	50	0	0	0	0	0	0	0	0	0	0	0	0	0	0	0	0	0	0	0	0	0	0	0	0	0	0	0	0	0	4	0	0	0	0	0	13	0	0	0	0	0	0	0	0	0	0
'VIR3_5_2_GAAAALLALAVALARVPAGGGAYVPVDRALTRVSPNRFRGSSLPPPEQKT'	0	14	9	0	0	0	0	0	0	0	0	0	0	0	0	0	0	0	0	0	0	0	0	0	0	0	0	0	0	0	0	0	0	0	0	0	0	0	0	0	0	0	0	0	0	0	0	0	0
'VIR3_6_C_1_VDRALTRVSPNRFRGSSLPPPEQKTDPPDVRRVYH'	75	959	17	0	0	0	4	0	44	17	12	0	0	0	34	0	0	0	38	0	0	0	0	132	0	0	0	0	0	0	0	0	9	0	0	0	0	0	0	0	0	0	0	0	0	0	0	0	0
'VIR3_6_C_2_VDRALTRVSPNRFRGSSLPPPEQKTDPPDVRRVYH'	128	53	20	0	0	67	0	0	0	0	0	0	0	0	0	0	0	0	0	0	0	0	0	0	0	0	0	0	0	0	0	0	0	0	0	0	4	0	0	0	0	0	0	0	0	0	0	0	0
'VIR3_7_N_1_MHYPKYYINITKINPHLANQFRAWKKRIAGRDYITNLSKDTGIQQSKLTE'	677	5869	53	106	77	0	43	1	111	0	44	0	55	62	134	55	74	0	275	145	130	1	208	143	155	0	149	0	66	0	0	110	63	0	93	0	53	0	75	466	25	0	282	1	127	125	49	0	39
'VIR3_7_N_2_MHYPKYYINITKINPHLANQFRAWKKRIAGRDYITNLSKDTGIQQSKLTE'	0	88	6	0	0	0	0	0	0	0	0	0	0	0	0	0	0	0	0	0	0	0	0	0	0	0	0	0	0	0	0	28	7	0	0	0	0	0	0	0	0	0	0	0	14	0	0	0	0
'VIR3_7_1_PKYYINITKINPHLANQFRAWKKRIAGRDYITNLSKDTGIQQSKLTETIR'	0	42	37	0	0	0	0	0	0	0	0	0	0	0	0	0	0	0	0	0	0	0	0	0	0	0	0	0	0	0	0	0	0	0	0	0	0	0	0	0	0	0	0	0	0	0	0	0	0
'VIR3_7_2_PKYYINITKINPHLANQFRAWKKRIAGRDYITNLSKDTGIQQSKLTETIR'	0	1	0	0	0	0	0	0	0	0	0	0	0	0	0	0	0	0	0	0	0	0	0	0	0	0	0	0	0	0	0	0	0	0	0	0	0	0	0	0	0	0	0	0	0	0	0	0	0
'VIR3_8_C_1_ITNLSKDTGIQQSKLTETIRNCQKNRNIYGLYIHYNLVINWITDVIINQY'	0	7	9	0	0	0	0	0	0	0	0	0	0	0	0	0	0	0	0	0	0	0	0	0	0	0	0	0	0	0	0	0	0	0	0	0	0	0	0	0	0	0	0	0	0	0	0	0	0
'VIR3_8_C_2_ITNLSKDTGIQQSKLTETIRNCQKNRNIYGLYIHYNLVINWITDVIINQY'	0	0	6	0	0	0	0	0	0	0	0	0	0	0	0	0	0	0	0	0	0	0	0	0	0	0	0	0	0	0	0	0	0	0	0	0	0	0	0	0	0	0	0	0	0	0	0	0	0
'VIR3_8_1_AGRDYITNLSKDTGIQQSKLTETIRNCQKNRNIYGLYIHYNLVINWITDV'	135	48	26	0	8	0	24	0	0	0	0	0	0	0	0	0	0	0	0	0	0	0	0	0	0	0	0	0	53	0	0	0	0	0	0	0	0	0	0	0	0	0	0	0	0	0	0	0	19
'VIR3_8_2_AGRDYITNLSKDTGIQQSKLTETIRNCQKNRNIYGLYIHYNLVINWITDV'	0	12	27	0	0	0	0	0	0	0	0	0	0	0	0	0	0	0	28	0	0	0	0	0	0	0	0	0	0	0	0	0	0	0	0	0	0	0	31	0	0	0	0	0	0	0	0	0	0
'VIR3_9_N_1_MGATISILASYDNPNLFTAMILMSPLVNADAVSRLNLLAAKLMGTITPNA'	0	49	43	0	0	0	0	0	0	0	0	0	0	0	0	41	4	284	0	0	0	0	0	0	0	0	0	0	0	0	0	0	0	0	0	0	0	0	0	0	0	0	0	0	0	0	0	0	0
'VIR3_9_N_2_MGATISILASYDNPNLFTAMILMSPLVNADAVSRLNLLAAKLMGTITPNA'	0	1	16	0	0	0	0	0	0	0	0	0	0	0	0	0	0	0	0	0	0	0	0	0	0	0	0	0	0	0	0	0	0	0	0	0	0	0	0	0	0	0	0	0	0	0	0	0	0
'VIR3_9_1_TISILASYDNPNLFTAMILMSPLVNADAVSRLNLLAAKLMGTITPNAPVG'	0	1	6	0	0	0	0	0	0	0	0	0	0	0	0	0	0	0	0	0	0	0	0	0	0	0	0	0	0	0	0	0	0	0	0	0	0	0	0	0	0	0	0	0	0	0	0	0	0
'VIR3_9_2_TISILASYDNPNLFTAMILMSPLVNADAVSRLNLLAAKLMGTITPNAPVG'	0	0	0	0	0	0	0	0	0	0	0	0	0	0	0	0	0	0	0	0	0	0	0	0	0	0	0	0	0	0	0	0	0	0	0	0	0	0	0	0	0	0	0	0	0	0	0	0	0
'VIR3_10_1_VSRLNLLAAKLMGTITPNAPVGKLCPESVSRDMDKVYKYQYDPLINHEKI'	0	68	41	0	0	0	0	0	0	0	0	0	0	0	0	0	0	0	0	0	0	0	0	0	0	0	0	0	0	0	0	19	0	0	0	0	0	0	0	0	0	0	32	0	0	0	0	0	0
'VIR3_10_2_VSRLNLLAAKLMGTITPNAPVGKLCPESVSRDMDKVYKYQYDPLINHEKI'	71	119	39	0	31	0	5	0	0	0	0	0	19	0	0	0	0	0	0	0	0	0	0	0	35	0	0	0	0	0	0	0	0	459	0	1	0	0	0	0	0	0	0	0	8	0	0	0	0
'VIR3_11_1_VSRDMDKVYKYQYDPLINHEKIKAGFASQVLKATNKVRKIISKINTPPTL'	0	8	4	0	0	0	0	0	0	0	0	0	0	0	0	0	0	0	0	0	0	0	0	0	0	0	0	0	0	0	0	0	0	0	0	0	0	0	0	0	0	0	0	0	0	0	0	0	0
'VIR3_11_2_VSRDMDKVYKYQYDPLINHEKIKAGFASQVLKATNKVRKIISKINTPPTL'	169	149	43	0	0	1	0	0	29	80	0	46	9	0	0	0	0	0	0	0	0	0	3	0	0	0	0	0	0	0	0	0	0	0	0	0	0	0	0	0	0	0	36	0	0	0	0	0	0
'VIR3_12_1_QVLKATNKVRKIISKINTPPTLILQGTNNEISDVLGAYYFMQHANCNREI'	0	2	5	0	0	0	0	0	0	0	0	0	0	0	0	0	0	0	0	0	0	0	0	0	0	0	0	0	0	0	0	0	0	0	0	0	0	0	0	0	0	0	0	0	0	0	0	0	0
'VIR3_12_2_QVLKATNKVRKIISKINTPPTLILQGTNNEISDVLGAYYFMQHANCNREI'	0	32	20	0	0	0	0	0	0	0	0	0	0	0	0	0	11	0	0	0	0	0	0	0	0	0	0	0	0	0	0	0	0	0	0	0	0	0	0	0	0	0	0	0	0	0	0	0	0
'VIR3_13_1_NEISDVLGAYYFMQHANCNREIKIYEGAKHHLHKETDEVKKSVMKEIETW'	0	13	21	0	0	0	0	0	0	0	0	0	0	0	0	0	0	0	0	0	0	0	0	0	0	0	0	0	0	0	0	0	0	0	0	0	0	0	0	0	0	0	0	0	0	0	0	0	0
'VIR3_13_2_NEISDVLGAYYFMQHANCNREIKIYEGAKHHLHKETDEVKKSVMKEIETW'	0	8	9	0	0	0	0	0	0	0	0	0	0	0	0	0	0	0	0	0	0	0	0	0	0	0	0	0	0	0	0	0	0	0	0	0	0	0	0	0	0	0	0	0	0	0	0	0	0
'VIR3_14_C_1_EGAKHHLHKETDEVKKSVMKEIETWIFNRVK'	0	25	10	0	0	0	0	0	0	0	6	0	0	0	0	0	0	0	0	0	0	0	0	0	0	0	0	0	0	0	0	0	0	0	0	0	0	0	0	0	0	0	0	0	0	0	0	0	0
'VIR3_14_C_2_EGAKHHLHKETDEVKKSVMKEIETWIFNRVK'	0	13	20	0	0	0	0	0	0	0	0	0	0	0	0	0	0	0	0	0	0	0	0	0	0	0	0	0	0	0	0	0	0	0	0	0	0	0	0	0	0	0	0	0	0	0	0	0	0
'VIR3_15_N_1_MIPLLFILFYFANGIEWHKFETSEEIISTYLLDDVLYTGVNGAVYTFSNN'	76	7	26	0	0	0	0	0	0	0	0	0	0	0	0	0	0	0	0	0	0	0	0	0	0	0	0	0	0	0	0	0	0	0	0	0	0	0	0	0	0	0	0	0	0	0	0	0	0
'VIR3_15_N_2_MIPLLFILFYFANGIEWHKFETSEEIISTYLLDDVLYTGVNGAVYTFSNN'	0	3	12	0	0	0	0	0	0	0	0	0	0	0	0	0	0	0	0	0	0	0	0	0	0	0	0	0	0	0	0	0	0	0	0	0	0	0	0	0	0	0	0	0	0	0	0	0	0
'VIR3_15_1_LLFILFYFANGIEWHKFETSEEIISTYLLDDVLYTGVNGAVYTFSNNKLN'	0	5	16	0	0	0	0	0	0	0	0	0	0	0	0	0	0	0	0	0	0	0	0	0	0	0	0	0	0	0	0	0	0	0	0	0	0	0	0	0	0	0	0	0	0	0	0	0	0
'VIR3_15_2_LLFILFYFANGIEWHKFETSEEIISTYLLDDVLYTGVNGAVYTFSNNKLN'	0	0	11	0	0	0	0	0	0	0	0	0	0	0	0	0	0	0	0	0	0	0	0	0	0	0	0	0	0	0	0	0	0	0	0	0	0	0	0	0	0	0	0	0	0	0	0	0	0
'VIR3_16_1_LDDVLYTGVNGAVYTFSNNKLNKTGLTNTNYITTSIKVEDADKDTLVCGT'	375	566	13	0	0	0	0	0	0	0	13	0	0	43	0	0	0	0	30	0	0	0	1	0	0	0	0	213	0	0	0	27	11	0	0	0	0	0	0	0	0	0	33	0	21	0	0	0	0
'VIR3_16_2_LDDVLYTGVNGAVYTFSNNKLNKTGLTNTNYITTSIKVEDADKDTLVCGT'	0	106	10	0	0	111	0	0	0	1	19	0	0	0	0	39	0	0	0	0	0	0	130	0	0	0	0	0	1	0	0	0	0	0	0	0	0	0	0	0	0	0	0	0	26	0	0	0	8
'VIR3_17_1_TNYITTSIKVEDADKDTLVCGTNNGNPKCWKIDGSDDPKHRGRGYAPYQN'	0	8	14	0	0	0	0	0	0	0	0	0	0	0	0	0	0	0	0	0	0	0	0	0	0	0	0	0	0	0	0	0	0	0	0	0	0	0	0	0	0	0	0	0	0	0	0	0	0
'VIR3_17_2_TNYITTSIKVEDADKDTLVCGTNNGNPKCWKIDGSDDPKHRGRGYAPYQN'	0	38	20	0	0	0	0	0	0	0	0	0	0	0	0	0	0	0	0	0	0	0	0	0	0	0	0	0	0	0	0	0	0	0	0	0	0	0	0	0	0	0	0	0	0	0	0	0	0
'VIR3_18_1_CWKIDGSDDPKHRGRGYAPYQNSKVTIISHNGCVLSDINISKEGIKRWRR'	95	122	2	0	0	0	0	0	0	84	0	0	0	65	0	0	11	0	0	0	0	0	0	0	0	0	0	0	0	0	0	0	0	0	0	0	0	0	0	0	0	0	0	0	0	0	0	0	0
'VIR3_18_2_CWKIDGSDDPKHRGRGYAPYQNSKVTIISHNGCVLSDINISKEGIKRWRR'	0	65	61	0	0	0	0	0	0	0	0	0	0	0	0	0	0	0	0	0	0	0	0	0	0	0	0	0	1	0	0	0	0	0	0	0	40	0	0	0	0	0	0	0	0	0	0	0	22
'VIR3_19_1_SHNGCVLSDINISKEGIKRWRRFDGPCGYDLFTADNVIPKDGLRGAFVDK'	0	2	17	0	0	0	0	0	0	0	0	0	0	0	0	0	0	0	0	0	0	0	43	0	0	0	0	0	0	0	0	0	0	0	0	0	0	0	0	0	0	0	0	0	0	0	0	0	0
'VIR3_19_2_SHNGCVLSDINISKEGIKRWRRFDGPCGYDLFTADNVIPKDGLRGAFVDK'	119	1703	45	0	41	0	19	0	35	0	11	0	50	61	0	60	56	0	22	0	1	0	12	147	85	109	42	0	75	0	95	36	67	0	0	3	108	0	0	38	75	0	148	0	33	1	8	0	0
'VIR3_20_1_YDLFTADNVIPKDGLRGAFVDKDGTYDKVYILFTDTIGSKRIVKIPYITQ'	0	5	23	0	0	0	0	0	0	0	0	0	0	0	0	0	0	8	0	0	0	0	0	0	0	0	0	0	0	0	0	0	0	0	0	0	0	0	0	0	0	0	0	0	0	0	0	0	0
'VIR3_20_2_YDLFTADNVIPKDGLRGAFVDKDGTYDKVYILFTDTIGSKRIVKIPYITQ'	0	23	14	0	0	0	0	0	0	0	0	0	0	0	0	0	0	0	0	0	0	0	0	0	0	0	0	0	0	0	0	0	0	0	0	0	0	0	0	0	0	0	0	0	0	0	0	0	0
'VIR3_21_1_VYILFTDTIGSKRIVKIPYITQMCLNDEGGPSSLSSHRWSTFLKVELECD'	0	1	3	0	0	0	0	0	0	0	0	0	0	0	0	0	0	0	0	0	0	0	0	0	0	0	0	0	0	0	0	0	0	0	0	0	0	0	0	0	0	0	0	0	0	0	0	0	0
'VIR3_21_2_VYILFTDTIGSKRIVKIPYITQMCLNDEGGPSSLSSHRWSTFLKVELECD'	0	4	32	0	0	81	0	0	0	0	0	0	0	0	0	0	0	0	0	0	0	0	0	0	0	0	0	0	0	0	0	0	0	0	0	0	0	0	0	0	0	0	0	0	0	0	0	0	0
'VIR3_22_C_1_NDEGGPSSLSSHRWSTFLKVELECDIDGRSYR'	0	19	17	0	0	0	0	0	0	0	0	0	0	0	0	0	0	0	0	0	0	0	0	0	0	0	0	0	0	0	0	0	0	0	0	0	0	0	0	0	0	0	0	0	0	0	0	0	0
'VIR3_22_C_2_NDEGGPSSLSSHRWSTFLKVELECDIDGRSYR'	0	8	16	0	0	0	0	0	0	0	0	0	0	0	0	0	0	0	0	0	0	0	0	0	0	0	0	0	0	0	0	0	0	0	0	0	0	0	0	0	0	0	0	0	0	0	0	0	0
'VIR3_23_N_1_MNTIKQSFSTSKLEGYTKQLPSPAPGICLPAGKVVPHTTFEVIEQYNVLD'	0	10	27	0	0	0	0	97	0	0	0	0	0	0	0	0	8	0	0	0	0	0	0	0	0	0	0	0	0	0	0	0	0	0	0	0	0	0	0	0	0	0	0	0	0	0	0	0	0
'VIR3_23_N_2_MNTIKQSFSTSKLEGYTKQLPSPAPGICLPAGKVVPHTTFEVIEQYNVLD'	0	230	10	0	0	0	0	0	0	0	0	0	0	0	0	0	0	0	0	0	0	0	31	0	29	0	0	0	0	0	0	0	15	0	0	0	0	0	0	0	14	0	0	0	0	0	0	0	0
'VIR3_23_1_IKQSFSTSKLEGYTKQLPSPAPGICLPAGKVVPHTTFEVIEQYNVLDDII'	107	1	10	0	0	0	0	0	0	0	0	0	0	0	0	0	0	0	0	0	0	0	0	0	0	0	0	0	0	0	0	0	6	0	0	0	0	0	0	0	0	0	0	0	0	0	0	0	0
'VIR3_23_2_IKQSFSTSKLEGYTKQLPSPAPGICLPAGKVVPHTTFEVIEQYNVLDDII'	0	5	3	0	0	0	0	0	0	0	0	0	0	0	0	0	0	0	0	0	0	0	0	0	0	0	0	0	0	0	0	0	0	0	0	0	0	0	0	0	0	0	0	123	0	0	0	0	0
'VIR3_24_1_GKVVPHTTFEVIEQYNVLDDIIKPLSNQPIFEGPSGVKWFDIKEKENEHR'	142	9	3	0	0	0	0	0	0	0	0	0	0	0	0	0	0	0	0	0	0	0	0	0	0	0	0	0	0	0	0	0	6	0	0	0	0	0	0	0	0	0	0	0	0	0	0	0	0
'VIR3_24_2_GKVVPHTTFEVIEQYNVLDDIIKPLSNQPIFEGPSGVKWFDIKEKENEHR'	0	2	20	0	0	0	0	0	0	0	0	0	0	0	0	0	0	0	0	0	0	0	0	0	0	0	0	0	0	0	0	0	0	0	0	0	0	0	0	0	0	0	0	0	0	0	0	0	0
'VIR3_25_1_PIFEGPSGVKWFDIKEKENEHREYRIYFIKENSIYSFDTKSKQTRSSQVD'	0	1	5	0	0	0	0	0	0	0	0	0	0	0	0	0	0	0	0	0	0	0	0	0	0	0	0	0	0	0	0	0	0	0	0	0	0	0	0	0	0	0	0	0	0	0	0	0	0
'VIR3_25_2_PIFEGPSGVKWFDIKEKENEHREYRIYFIKENSIYSFDTKSKQTRSSQVD'	0	11	24	0	0	0	0	0	0	0	0	0	0	0	0	0	0	0	0	0	0	0	0	0	0	0	0	0	0	0	0	0	0	0	0	0	0	0	0	0	0	0	0	0	0	0	0	0	0
'VIR3_26_1_IKENSIYSFDTKSKQTRSSQVDARLFSVMVTSKPLFIADIGIGVGMPQMK'	0	28	34	0	0	0	0	0	0	0	0	0	0	0	0	0	0	0	0	0	0	0	0	0	0	0	0	0	0	0	0	0	0	0	0	0	1	0	0	0	0	0	0	0	0	0	0	0	0
'VIR3_26_2_IKENSIYSFDTKSKQTRSSQVDARLFSVMVTSKPLFIADIGIGVGMPQMK'	0	9	8	0	0	0	0	0	0	0	0	0	0	0	0	0	0	0	0	0	0	0	0	0	0	0	0	0	0	0	0	0	0	0	0	0	0	0	0	0	0	0	0	0	0	0	0	0	0
'VIR3_27_C_1_FSVMVTSKPLFIADIGIGVGMPQMKKILKM'	0	6	42	0	0	115	0	0	0	0	0	9	0	0	0	0	0	0	0	0	0	0	0	0	0	0	0	0	0	0	0	0	0	0	0	0	0	0	0	0	0	0	0	0	0	0	0	0	0
'VIR3_27_C_2_FSVMVTSKPLFIADIGIGVGMPQMKKILKM'	1	34	8	0	0	0	0	0	0	66	0	0	0	0	0	0	0	0	0	0	0	0	0	0	0	0	0	0	41	0	0	1	0	0	0	0	1	0	0	0	0	0	0	0	0	0	0	0	0
'VIR3_28_N_1_MKRLETIRHMWSVVYDHFNIVNGKECCYVHTHLSNQNLIPSTVKTNLYMK'	0	14	32	0	0	0	0	0	0	0	0	0	0	0	0	0	0	0	0	0	0	0	0	0	0	0	0	0	0	0	0	0	0	0	0	0	0	0	0	0	0	0	0	0	0	0	0	0	0
'VIR3_28_N_2_MKRLETIRHMWSVVYDHFNIVNGKECCYVHTHLSNQNLIPSTVKTNLYMK'	0	3	5	0	0	0	0	0	0	0	0	0	0	0	0	0	0	0	0	0	0	0	0	0	0	0	0	0	0	0	0	0	0	0	0	0	0	0	0	0	0	0	0	0	0	0	0	0	0
'VIR3_28_1_LETIRHMWSVVYDHFNIVNGKECCYVHTHLSNQNLIPSTVKTNLYMKTMG'	0	3	15	0	0	0	0	0	0	0	0	0	0	0	0	0	0	0	0	0	0	0	0	0	0	0	0	0	0	0	0	0	0	1	0	156	0	0	0	0	0	0	0	0	0	0	0	0	0
'VIR3_28_2_LETIRHMWSVVYDHFNIVNGKECCYVHTHLSNQNLIPSTVKTNLYMKTMG'	0	27	20	0	0	0	0	0	0	0	0	0	0	0	0	0	0	0	0	0	0	0	0	0	0	0	0	0	0	0	0	0	22	0	0	0	0	0	0	0	0	0	38	0	0	0	0	0	0
'VIR3_29_1_HLSNQNLIPSTVKTNLYMKTMGSCIQMDSMEALEYLSELKESGGWSPRPE'	0	38	33	0	0	0	0	0	0	0	0	0	0	0	0	0	0	0	0	0	0	0	0	0	0	0	0	0	0	0	0	0	0	0	0	0	0	0	0	0	0	0	0	0	0	0	0	0	0
'VIR3_29_2_HLSNQNLIPSTVKTNLYMKTMGSCIQMDSMEALEYLSELKESGGWSPRPE'	48	3	29	0	0	0	0	0	0	0	0	0	0	0	0	0	0	0	0	0	0	0	0	0	0	0	0	0	0	0	0	0	0	0	0	0	0	0	0	0	0	0	0	0	0	0	0	0	0
'VIR3_30_1_SMEALEYLSELKESGGWSPRPEMQEFEYPDGVEDTESIERLAEEFFNRSE'	0	58	30	0	0	0	0	0	0	0	0	0	0	0	0	0	0	0	0	0	0	0	0	0	0	0	0	0	0	0	0	0	0	0	0	0	0	0	0	0	0	0	0	0	0	0	0	0	0
'VIR3_30_2_SMEALEYLSELKESGGWSPRPEMQEFEYPDGVEDTESIERLAEEFFNRSE'	0	110	36	0	0	0	0	0	0	0	0	0	0	0	0	0	0	0	0	1	0	0	0	0	0	0	0	0	0	0	0	42	10	0	0	0	1	0	0	0	0	0	0	0	0	0	0	0	0
'VIR3_31_1_PDGVEDTESIERLAEEFFNRSELQAGESVKFGNSINVKHTSVSAKQLRTR'	0	7	12	0	0	0	0	0	0	0	0	0	0	0	0	0	0	0	0	0	0	0	0	0	0	0	0	0	0	0	0	0	0	0	0	0	0	0	0	0	0	0	0	0	0	0	0	0	0
'VIR3_31_2_PDGVEDTESIERLAEEFFNRSELQAGESVKFGNSINVKHTSVSAKQLRTR'	231	144	14	30	0	0	0	0	1	0	28	0	0	0	0	0	0	0	0	0	1	0	0	0	0	0	0	0	0	0	0	0	0	0	0	0	30	0	0	0	0	0	38	0	0	0	0	0	0
'VIR3_32_1_VKFGNSINVKHTSVSAKQLRTRIRQQLPSILSSFANTEGGYLFIGVDNNT'	0	159	3	0	0	0	0	0	0	0	0	66	0	0	0	0	0	0	0	0	0	0	0	34	0	0	0	0	0	0	0	0	0	0	0	0	0	0	0	0	0	0	0	0	0	0	0	0	0
'VIR3_32_2_VKFGNSINVKHTSVSAKQLRTRIRQQLPSILSSFANTEGGYLFIGVDNNT'	0	5	28	0	0	0	0	0	0	0	5	0	0	0	0	0	0	0	0	0	0	0	0	0	0	0	0	0	0	0	0	0	0	0	0	0	0	0	0	0	0	0	0	0	0	0	0	0	0
'VIR3_33_1_SILSSFANTEGGYLFIGVDNNTHKVIGFTVGHDYLRLVENDIEKHIKRLC'	0	53	8	0	0	0	0	0	0	0	0	0	0	0	0	0	0	0	0	0	0	0	0	0	0	0	0	0	0	0	0	27	24	0	0	0	0	0	0	0	0	0	0	0	0	0	0	0	0
'VIR3_33_2_SILSSFANTEGGYLFIGVDNNTHKVIGFTVGHDYLRLVENDIEKHIKRLC'	0	0	15	0	0	0	0	0	0	0	0	0	0	0	0	0	0	0	0	0	0	0	0	0	0	0	0	0	0	0	0	0	0	0	0	0	0	0	0	0	0	0	0	0	0	0	0	0	0
'VIR3_34_1_TVGHDYLRLVENDIEKHIKRLCVVYFCEKKEDIKYTCRFIKVYKPGDETT'	0	7	23	0	0	0	0	0	0	0	0	0	0	0	0	0	0	0	0	0	0	0	0	0	0	0	0	0	0	0	0	0	0	0	0	0	0	1	0	0	0	0	0	0	0	0	0	0	0
'VIR3_34_2_TVGHDYLRLVENDIEKHIKRLCVVYFCEKKEDIKYTCRFIKVYKPGDETT'	0	5	14	0	0	0	0	0	0	0	0	0	0	0	0	0	0	0	0	0	0	0	0	0	0	0	0	0	0	0	0	0	0	0	0	0	0	0	0	0	0	0	0	0	0	0	0	0	0
'VIR3_35_1_KKEDIKYTCRFIKVYKPGDETTSTYVCAIKVERCCCAVFADWPESWYMDT'	0	9	29	0	0	0	0	0	0	0	0	0	0	0	0	0	0	0	0	0	0	0	0	0	0	180	0	0	0	0	0	0	0	0	0	0	0	0	0	0	0	0	0	0	0	0	0	0	0
'VIR3_35_2_KKEDIKYTCRFIKVYKPGDETTSTYVCAIKVERCCCAVFADWPESWYMDT'	0	0	18	0	0	0	0	0	0	0	0	0	0	0	0	0	0	0	0	0	0	0	0	0	0	0	0	0	0	0	0	0	0	0	0	0	0	0	0	0	0	0	0	0	0	0	0	0	0
'VIR3_36_C_1_VCAIKVERCCCAVFADWPESWYMDTNGINKYSPDEWVSHIKF'	0	2	20	0	0	0	0	0	0	0	0	0	0	0	0	0	0	0	0	0	0	0	0	0	0	0	0	0	0	0	0	0	0	0	0	0	0	0	0	0	0	0	0	0	0	0	0	0	0
'VIR3_36_C_2_VCAIKVERCCCAVFADWPESWYMDTNGINKYSPDEWVSHIKF'	86	41	22	0	0	0	0	0	0	0	0	0	0	0	0	0	0	0	0	0	0	2	0	0	1	0	0	0	3	0	0	1	0	0	0	0	0	0	41	0	0	0	0	0	0	0	0	0	55
'VIR3_37_N_1_MLSVMVSSSLVLIVFLLGASEEAKPATTTIKNTKPQCRPEDYATRLQDLR'	0	11	50	0	0	0	0	0	0	0	0	0	0	0	0	0	0	0	0	0	0	0	0	0	0	0	0	0	0	0	0	0	0	0	0	0	0	0	0	0	0	0	0	0	0	0	0	0	0
'VIR3_37_N_2_MLSVMVSSSLVLIVFLLGASEEAKPATTTIKNTKPQCRPEDYATRLQDLR'	0	1	11	0	0	0	0	0	0	0	0	0	0	0	0	0	0	0	0	0	0	0	0	0	14	0	0	0	0	0	0	0	0	0	0	0	0	0	0	0	0	0	0	0	0	0	0	0	0
'VIR3_37_1_VMVSSSLVLIVFLLGASEEAKPATTTIKNTKPQCRPEDYATRLQDLRVTF'	0	2	26	0	0	0	0	0	0	0	0	0	0	0	0	0	0	0	0	0	0	0	0	0	0	0	0	0	1	0	0	0	0	0	0	0	0	0	0	0	0	0	0	0	0	0	0	0	36
'VIR3_37_2_VMVSSSLVLIVFLLGASEEAKPATTTIKNTKPQCRPEDYATRLQDLRVTF'	0	11	11	0	0	0	0	0	0	0	0	0	0	0	0	0	0	0	0	0	0	0	0	0	0	0	0	0	0	0	0	0	0	0	0	0	0	0	0	0	0	0	0	0	0	0	0	0	0
'VIR3_38_1_NTKPQCRPEDYATRLQDLRVTFHRVKPTLFSSCSNVRTTTPCGSTVRWSK'	0	11	6	0	0	0	0	0	0	0	0	0	0	0	0	0	0	0	0	0	0	0	0	0	0	0	0	0	0	0	0	0	0	0	0	0	0	0	0	0	0	0	0	0	0	0	0	0	0
'VIR3_38_2_NTKPQCRPEDYATRLQDLRVTFHRVKPTLFSSCSNVRTTTPCGSTVRWSK'	0	9	16	0	0	0	0	0	0	0	0	0	0	0	0	0	0	0	0	0	0	0	0	0	0	0	0	0	0	0	0	0	0	0	0	0	0	0	0	0	0	0	0	0	0	0	0	0	0
'VIR3_39_C_1_KPTLFSSCSNVRTTTPCGSTVRWSKAVGDAASWTGC'	0	34	21	0	0	0	0	0	0	0	0	0	0	0	0	0	0	0	0	0	0	0	0	0	0	0	0	0	0	0	0	0	0	0	0	0	5	0	0	0	0	0	0	0	0	0	0	0	0
'VIR3_39_C_2_KPTLFSSCSNVRTTTPCGSTVRWSKAVGDAASWTGC'	34	41	14	0	0	0	0	0	0	0	0	0	0	0	0	0	0	0	0	0	0	0	0	0	0	0	1	0	0	0	0	0	0	0	0	0	0	0	0	0	0	0	0	1	0	0	0	1	0
'VIR3_41_1_NTKPQCRPEDYATRLQDLRVTFHRVKPTLQREDDYSVWLDGDHVYPGLKT'	1	85	99	0	0	0	0	0	0	0	0	0	0	0	0	0	0	0	45	0	0	0	0	0	0	0	0	0	0	0	0	0	0	0	0	0	0	0	0	0	0	0	27	0	0	0	0	0	0
'VIR3_41_2_NTKPQCRPEDYATRLQDLRVTFHRVKPTLQREDDYSVWLDGDHVYPGLKT'	0	18	13	0	0	0	0	0	0	0	0	0	0	0	0	0	0	0	0	0	0	0	0	0	0	0	0	0	0	0	0	0	0	0	0	0	0	0	0	0	0	0	0	0	0	0	0	0	0
'VIR3_42_1_LQREDDYSVWLDGDHVYPGLKTELHSMRSTLESIYKDMRQCPLLGCGDKS'	0	6	5	0	0	0	0	0	0	0	0	0	0	0	0	0	0	0	0	0	0	0	0	0	0	0	0	0	0	0	0	0	0	0	0	0	0	0	0	0	0	0	0	0	0	0	0	0	0
'VIR3_42_2_LQREDDYSVWLDGDHVYPGLKTELHSMRSTLESIYKDMRQCPLLGCGDKS'	0	6	25	0	0	0	0	0	0	0	0	0	0	0	0	0	0	0	0	0	0	0	0	0	0	0	0	0	0	0	0	0	0	0	0	0	0	0	0	0	0	0	0	0	0	0	0	0	0
'VIR3_43_1_STLESIYKDMRQCPLLGCGDKSVISRLSQEAERKSDNGTRKGLSELDTLF'	0	127	38	0	0	0	0	0	0	0	0	0	0	0	0	0	0	0	0	0	0	0	32	0	0	0	0	0	0	0	132	43	0	0	0	0	0	0	0	0	0	0	0	0	0	0	38	0	0
'VIR3_43_2_STLESIYKDMRQCPLLGCGDKSVISRLSQEAERKSDNGTRKGLSELDTLF'	0	273	15	0	17	0	24	0	0	0	14	0	16	0	0	29	0	0	76	0	0	0	0	0	0	0	28	0	50	0	0	25	31	0	0	0	23	0	0	0	0	0	0	0	0	0	0	0	0
'VIR3_44_C_1_RLSQEAERKSDNGTRKGLSELDTLFSRLEEYLHSRK'	0	88	17	0	0	0	10	0	0	0	0	0	0	0	0	0	0	0	0	74	0	0	0	0	0	0	0	0	0	0	0	0	0	0	0	0	0	0	0	0	30	0	0	0	0	0	0	0	0
'VIR3_44_C_2_RLSQEAERKSDNGTRKGLSELDTLFSRLEEYLHSRK'	0	65	27	0	0	0	0	0	0	0	0	0	0	0	0	0	0	0	24	0	0	0	0	0	0	0	0	0	0	0	0	0	0	0	0	0	0	0	0	0	0	0	0	0	0	0	0	0	0
'VIR3_46_1_NTKPQCRPEDYATRLQDLRVTFHRVKPTLQREDDYSVWLDGTVVKGCWGC'	0	33	19	0	0	0	0	0	0	0	20	1	0	33	5	0	21	0	0	136	132	0	0	0	33	0	0	0	116	0	0	117	0	0	0	0	0	0	0	0	0	0	41	0	0	0	0	0	0
'VIR3_46_2_NTKPQCRPEDYATRLQDLRVTFHRVKPTLQREDDYSVWLDGTVVKGCWGC'	0	24	26	0	0	0	0	0	0	0	0	0	0	0	0	0	0	0	0	0	0	0	0	0	0	0	0	0	0	0	0	0	0	0	0	0	35	0	0	0	0	0	0	0	0	0	0	0	0
'VIR3_47_1_LQREDDYSVWLDGTVVKGCWGCSVMDWLLRRYLEIVFPAGDHVYPGLKTE'	344	148	25	0	0	0	0	0	0	0	0	0	0	0	0	0	0	0	0	0	0	0	0	0	9	0	0	0	0	0	0	0	0	0	0	0	0	0	20	0	0	0	0	0	19	0	0	0	19
'VIR3_47_2_LQREDDYSVWLDGTVVKGCWGCSVMDWLLRRYLEIVFPAGDHVYPGLKTE'	0	1	15	0	0	0	0	0	0	0	0	0	0	0	0	0	0	0	0	0	0	117	0	0	0	0	0	0	0	0	0	0	0	0	0	0	0	0	0	1	0	0	0	0	0	0	17	0	0
'VIR3_48_1_LRRYLEIVFPAGDHVYPGLKTELHSMRSTLESIYKDMRQCEAERKSDNGT'	0	4	5	0	0	0	0	0	0	0	0	0	0	0	0	0	0	0	0	0	0	0	0	0	0	0	0	0	0	0	0	0	0	0	0	0	0	0	0	0	0	0	0	0	0	0	0	0	0
'VIR3_48_2_LRRYLEIVFPAGDHVYPGLKTELHSMRSTLESIYKDMRQCEAERKSDNGT'	0	0	6	0	0	0	0	0	0	0	0	0	0	0	0	0	0	0	0	0	0	0	0	0	0	0	0	0	0	0	0	0	0	0	0	0	0	0	0	0	0	0	0	0	0	0	0	0	0
'VIR3_49_C_1_MRSTLESIYKDMRQCEAERKSDNGTRKGLSELDTLFSRLEEYLHSRK'	0	19	18	0	0	0	0	0	0	0	0	0	0	0	0	0	0	0	0	0	0	0	0	0	0	0	0	0	0	0	0	0	6	0	1	0	0	0	0	0	18	0	0	0	0	0	0	0	0
'VIR3_49_C_2_MRSTLESIYKDMRQCEAERKSDNGTRKGLSELDTLFSRLEEYLHSRK'	102	16	40	0	0	0	0	0	0	0	0	0	0	0	0	0	0	0	0	0	0	0	0	0	0	0	0	0	0	0	0	0	0	0	0	0	0	0	0	0	0	0	0	0	0	0	0	0	0
'VIR3_51_1_NTKPQCRPEDYATRLQDLRVTFHRVKPTLVGHVGDHVYPGLKTELHSMRS'	0	6	24	0	0	0	0	0	0	0	0	0	0	0	0	0	0	0	0	0	0	0	0	0	0	0	0	0	0	0	0	0	0	0	0	0	0	0	0	0	0	0	0	0	0	0	0	0	0
'VIR3_51_2_NTKPQCRPEDYATRLQDLRVTFHRVKPTLVGHVGDHVYPGLKTELHSMRS'	832	1739	24	1	11	0	0	0	25	41	46	0	19	52	81	0	39	0	17	70	44	0	62	0	40	0	109	0	0	0	0	0	45	208	1	0	0	0	40	0	0	0	60	0	41	0	51	0	0
'VIR3_52_1_LVGHVGDHVYPGLKTELHSMRSTLESIYKDMRQCEAERKSDNGTRKGLSE'	0	17	13	0	0	0	0	0	0	0	0	1	0	0	0	0	0	0	0	0	0	0	0	0	0	0	0	0	0	0	0	0	0	0	0	0	0	0	0	0	0	0	0	0	0	0	0	0	0
'VIR3_52_2_LVGHVGDHVYPGLKTELHSMRSTLESIYKDMRQCEAERKSDNGTRKGLSE'	0	86	28	0	0	0	0	0	0	0	0	0	0	0	1	0	19	0	0	0	0	0	0	0	0	0	0	0	0	0	0	0	6	0	0	0	0	0	0	0	0	0	0	0	0	0	0	0	0
'VIR3_53_C_1_SIYKDMRQCEAERKSDNGTRKGLSELDTLFSRLEEYLHSRK'	0	52	27	0	0	0	0	0	0	0	0	0	0	0	0	0	0	0	0	0	58	0	0	0	0	0	0	0	0	0	0	28	0	0	0	0	0	0	0	0	0	0	0	0	0	0	0	0	0
'VIR3_53_C_2_SIYKDMRQCEAERKSDNGTRKGLSELDTLFSRLEEYLHSRK'	174	59	39	0	0	0	0	0	0	0	0	0	21	0	0	0	1	0	0	0	0	0	0	0	33	0	0	0	0	0	0	0	0	0	0	0	0	0	0	0	0	0	0	0	0	0	0	0	0
'VIR3_54_N_1_MPLSYQHFRKLLLLDEEAGPLEEELPRLANEGLNRRVAEDLNLGNLNVSI'	0	35	10	0	0	0	0	0	0	0	0	0	0	0	0	0	0	0	0	0	0	0	0	0	0	0	2	0	0	0	0	0	0	0	0	0	0	0	0	0	0	0	0	0	0	0	0	0	0
'VIR3_54_N_2_MPLSYQHFRKLLLLDEEAGPLEEELPRLANEGLNRRVAEDLNLGNLNVSI'	0	46	95	0	0	0	0	0	0	0	0	0	0	0	0	0	0	0	0	0	0	0	0	0	1	0	0	0	1	0	0	0	0	0	0	0	0	0	0	0	0	0	0	0	0	0	0	0	59
'VIR3_54_1_SYQHFRKLLLLDEEAGPLEEELPRLANEGLNRRVAEDLNLGNLNVSIPWT'	0	13	5	0	0	0	0	0	0	0	0	0	0	0	0	0	0	0	0	0	0	0	0	0	0	0	0	0	0	0	0	22	0	0	0	0	0	0	0	0	0	0	0	0	0	0	0	0	0
'VIR3_54_2_SYQHFRKLLLLDEEAGPLEEELPRLANEGLNRRVAEDLNLGNLNVSIPWT'	0	16	13	0	0	0	0	0	0	0	11	0	0	0	0	0	0	0	0	0	0	0	22	0	0	0	0	0	0	0	0	0	0	0	0	0	0	0	0	0	0	0	0	0	0	0	0	0	0
'VIR3_55_1_GLNRRVAEDLNLGNLNVSIPWTHKVGNFTGLYSSTVPCFNPKWQTPSFPD'	330	370	40	0	34	0	0	0	0	0	1	0	14	40	0	0	28	0	0	0	0	1	0	0	0	0	51	0	4	0	0	23	46	0	0	0	2	0	38	0	0	0	32	0	76	0	0	0	12
'VIR3_55_2_GLNRRVAEDLNLGNLNVSIPWTHKVGNFTGLYSSTVPCFNPKWQTPSFPD'	0	16	23	0	0	0	0	0	0	0	0	0	0	0	0	0	0	0	0	0	0	0	0	0	0	0	0	0	0	0	0	0	12	0	0	0	0	0	0	0	0	0	0	0	0	0	0	0	0
'VIR3_56_C_1_GNFTGLYSSTVPCFNPKWQTPSFPDIICRRTLLIDVSNLWGPLQ'	0	4	21	0	0	0	0	0	0	0	0	0	0	0	0	0	0	0	0	0	0	0	0	0	0	0	0	0	0	0	0	0	0	0	0	0	0	0	0	0	0	0	0	0	0	0	0	0	0
'VIR3_56_C_2_GNFTGLYSSTVPCFNPKWQTPSFPDIICRRTLLIDVSNLWGPLQ'	158	160	45	0	0	0	0	0	0	0	15	0	21	0	0	0	0	0	0	0	0	0	15	0	0	0	0	0	0	0	0	0	0	0	33	0	0	1	0	0	0	0	30	0	21	0	0	0	0
'VIR3_57_N_1_MEQEQDTQWTQSTEHINIQKRGSGRQTQKLGHPNSTRLMDHYLRIMSQVD'	0	48	26	35	0	0	0	0	0	0	0	5	0	0	32	0	0	0	0	0	0	0	0	0	29	0	0	0	0	0	0	0	0	0	0	0	42	0	0	0	0	0	0	0	30	0	0	0	77
'VIR3_57_N_2_MEQEQDTQWTQSTEHINIQKRGSGRQTQKLGHPNSTRLMDHYLRIMSQVD'	0	37	26	0	0	0	0	0	0	0	0	0	0	0	0	0	0	0	0	0	0	0	0	0	0	0	0	0	0	0	0	0	0	0	0	0	0	0	0	0	0	0	0	0	0	0	0	0	0
'VIR3_57_1_EQDTQWTQSTEHINIQKRGSGRQTQKLGHPNSTRLMDHYLRIMSQVDMHK'	0	149	28	0	0	0	0	0	0	0	12	0	0	0	0	0	0	0	0	0	0	0	32	0	0	0	0	0	0	0	0	0	19	0	0	0	0	0	0	0	0	0	45	0	0	0	0	0	0
'VIR3_57_2_EQDTQWTQSTEHINIQKRGSGRQTQKLGHPNSTRLMDHYLRIMSQVDMHK'	0	21	20	0	0	0	0	0	0	0	0	0	0	0	0	0	22	0	0	0	0	0	0	0	0	0	0	0	0	0	0	0	0	0	0	0	0	0	0	0	0	0	0	0	0	0	0	0	0
'VIR3_58_1_HPNSTRLMDHYLRIMSQVDMHKQTVFWRPWLSLKNPTQGSLRTHALKQWK'	0	23	30	0	0	0	0	0	0	0	0	0	0	0	14	0	18	0	0	0	0	0	0	0	0	0	0	0	0	0	0	0	0	0	0	0	0	0	0	0	0	0	0	0	47	0	0	0	0
'VIR3_58_2_HPNSTRLMDHYLRIMSQVDMHKQTVFWRPWLSLKNPTQGSLRTHALKQWK'	0	222	32	0	0	0	0	0	0	0	0	127	0	0	0	37	0	0	0	0	79	0	0	0	0	0	0	0	0	0	0	37	3	0	0	0	0	0	18	0	0	0	65	0	0	0	0	0	0
'VIR3_59_C_1_FWRPWLSLKNPTQGSLRTHALKQWKSFNKQGWTN'	0	6	9	0	0	0	0	0	0	0	0	0	0	0	0	0	0	0	0	0	0	0	0	0	0	0	0	0	0	0	0	0	0	0	0	0	0	0	0	0	0	0	0	0	0	0	0	0	0
'VIR3_59_C_2_FWRPWLSLKNPTQGSLRTHALKQWKSFNKQGWTN'	145	84	42	0	0	0	0	0	0	0	0	0	0	0	0	0	0	0	0	0	0	0	0	0	0	0	0	0	0	0	0	0	0	0	0	0	0	0	0	0	0	0	0	0	0	0	0	0	0
'VIR3_60_N_1_YEWQTSTNPSIFGPRECPPRMSIPFISIGNAYSSFYDGWSHFDSKGAYGF'	0	178	23	162	0	1	1	0	0	96	20	0	0	0	0	0	0	0	0	1	0	0	53	0	0	0	0	0	0	0	0	0	10	0	0	0	0	0	0	0	0	0	0	0	77	0	32	0	0
'VIR3_60_N_2_YEWQTSTNPSIFGPRECPPRMSIPFISIGNAYSSFYDGWSHFDSKGAYGF'	0	22	50	0	0	0	0	0	1	0	0	0	0	0	0	0	0	0	0	0	0	0	0	0	0	0	0	0	0	0	0	0	0	0	0	0	0	0	0	0	0	0	0	0	0	0	0	0	0
'VIR3_60_1_QTSTNPSIFGPRECPPRMSIPFISIGNAYSSFYDGWSHFDSKGAYGFNTL'	0	22	18	0	0	0	21	0	2	0	14	0	0	0	0	52	11	0	0	0	0	0	0	0	66	0	0	0	0	0	0	0	0	0	0	63	0	0	0	0	18	0	17	0	0	0	0	0	0
'VIR3_60_2_QTSTNPSIFGPRECPPRMSIPFISIGNAYSSFYDGWSHFDSKGAYGFNTL'	0	0	1	0	0	0	0	0	0	0	0	0	0	0	0	0	0	0	0	0	0	0	6	0	0	0	0	0	0	0	0	0	0	0	0	0	0	0	0	0	0	0	0	0	0	0	0	0	0
'VIR3_61_1_YSSFYDGWSHFDSKGAYGFNTLNKLGHIYCRHVNKETPAEVSSYIRIYFK'	0	2	0	0	0	0	0	0	0	0	0	0	0	0	0	0	0	0	0	0	0	0	0	0	0	0	0	0	0	0	0	0	0	0	0	0	0	0	0	0	0	0	0	0	0	0	0	0	0
'VIR3_61_2_YSSFYDGWSHFDSKGAYGFNTLNKLGHIYCRHVNKETPAEVSSYIRIYFK'	0	4	35	0	0	0	0	0	0	0	0	0	0	0	0	0	0	0	0	0	0	0	0	0	0	0	0	0	0	0	0	0	0	0	0	0	0	0	0	0	0	0	0	0	0	0	0	0	0
'VIR3_62_1_YCRHVNKETPAEVSSYIRIYFKPKHVRAWVPRPPRLCQYKNKANVNFDAT'	0	3	4	0	0	0	0	0	0	0	0	0	0	0	0	0	0	0	0	0	0	0	0	0	0	0	0	0	0	0	0	0	0	0	0	0	0	0	0	0	0	0	0	0	0	0	0	0	0
'VIR3_62_2_YCRHVNKETPAEVSSYIRIYFKPKHVRAWVPRPPRLCQYKNKANVNFDAT'	0	0	0	0	0	0	0	0	0	0	0	0	0	0	0	0	0	0	0	0	0	0	0	0	0	0	0	0	0	0	0	0	0	0	0	0	0	0	0	0	0	0	0	0	0	0	0	0	0
'VIR3_63_1_WVPRPPRLCQYKNKANVNFDATAVTETRKTINTVPVSNHGSDRRGDLATL'	87	14	44	0	0	0	0	0	0	0	0	0	0	0	0	0	0	0	0	0	0	0	0	0	0	0	0	0	0	0	0	0	0	0	0	0	0	0	0	0	0	0	0	0	0	0	0	0	0
'VIR3_63_2_WVPRPPRLCQYKNKANVNFDATAVTETRKTINTVPVSNHGSDRRGDLATL'	0	23	10	0	0	0	0	0	0	0	0	0	0	0	0	0	0	0	0	0	0	0	0	0	0	0	0	0	0	0	0	0	0	0	0	0	0	0	0	0	0	0	0	0	0	0	10	0	0
'VIR3_64_1_KTINTVPVSNHGSDRRGDLATLITHGMFGQQSGAVYVGNYRLVNRHLATH'	1	288	28	0	65	0	0	0	0	0	28	0	2	13	0	0	0	355	33	0	0	1	0	0	0	0	0	219	0	1	0	28	22	0	97	0	1	0	33	0	0	0	51	0	0	0	0	0	0
'VIR3_64_2_KTINTVPVSNHGSDRRGDLATLITHGMFGQQSGAVYVGNYRLVNRHLATH'	0	270	67	0	0	0	0	0	0	0	0	0	23	0	0	0	0	0	0	0	0	0	0	0	0	0	0	0	2	0	0	20	6	0	0	0	35	0	0	411	0	1	0	0	0	0	0	0	48
'VIR3_65_C_1_GMFGQQSGAVYVGNYRLVNRHLATHTDWQNCVWEDYNRDIL'	0	16	40	0	0	0	0	0	0	0	0	55	0	0	0	0	0	0	0	0	0	0	0	0	0	0	0	0	0	0	0	27	0	0	0	0	0	0	0	0	0	0	0	0	0	0	0	0	0
'VIR3_65_C_2_GMFGQQSGAVYVGNYRLVNRHLATHTDWQNCVWEDYNRDIL'	0	26	31	0	0	0	0	0	41	0	0	0	0	0	0	0	0	0	0	0	0	0	0	0	0	0	0	0	0	0	0	0	0	0	0	0	0	0	0	0	0	0	0	0	0	0	0	0	0
'VIR3_66_N_1_MGLKIRQLLWFHISCLTFGRETVTEYLVSFGVWIRTPPAYRPANAPILST'	0	9	21	0	0	0	0	0	0	0	0	0	0	0	0	0	0	0	0	0	0	0	0	0	0	0	0	0	0	0	0	0	0	0	0	0	0	0	0	0	0	0	0	0	0	0	0	0	0
'VIR3_66_N_2_MGLKIRQLLWFHISCLTFGRETVTEYLVSFGVWIRTPPAYRPANAPILST'	0	4	20	0	0	0	0	0	0	0	0	0	0	0	0	0	0	0	0	0	0	0	0	0	0	0	0	0	0	0	0	0	0	0	0	0	0	0	0	0	0	0	0	0	0	0	0	0	0
'VIR3_66_1_KIRQLLWFHISCLTFGRETVTEYLVSFGVWIRTPPAYRPANAPILSTLPE'	0	29	38	0	0	0	0	0	0	0	0	0	0	0	0	0	0	0	0	0	0	0	0	0	0	0	0	0	0	0	0	0	0	0	50	0	0	0	0	0	0	0	17	0	0	0	0	0	0
'VIR3_66_2_KIRQLLWFHISCLTFGRETVTEYLVSFGVWIRTPPAYRPANAPILSTLPE'	96	206	36	0	29	0	0	0	0	0	0	0	21	21	19	0	19	0	0	0	0	0	1	65	0	0	0	211	0	0	108	0	3	0	0	138	0	0	0	0	0	0	0	0	0	0	0	0	0
'VIR3_67_1_VWIRTPPAYRPANAPILSTLPETTVVRCRGRTPRRRTPSPRRRRSQSPRR'	208	988	37	0	0	0	48	0	0	57	13	0	28	50	22	0	33	0	144	0	79	223	34	0	58	0	0	1	3	0	0	193	76	0	1	0	10	0	0	294	0	0	26	0	0	88	16	535	0
'VIR3_67_2_VWIRTPPAYRPANAPILSTLPETTVVRCRGRTPRRRTPSPRRRRSQSPRR'	0	1	7	0	0	0	0	0	0	0	0	0	0	0	0	0	0	0	0	0	0	0	0	0	0	0	0	0	0	0	0	0	0	0	0	0	0	0	0	0	0	0	0	0	0	0	0	0	0
'VIR3_68_1_RGRTPRRRTPSPRRRRSQSPRRRRSQSRESQFGPCIQSQLRKSRLGPQPA'	0	53	9	0	0	0	0	0	0	0	0	0	0	0	0	0	0	0	0	0	0	0	0	0	0	0	0	0	0	0	0	0	0	0	0	0	28	0	0	0	33	0	0	0	0	0	13	0	0
'VIR3_68_2_RGRTPRRRTPSPRRRRSQSPRRRRSQSRESQFGPCIQSQLRKSRLGPQPA'	616	1679	16	103	128	0	32	349	33	58	91	74	59	190	125	74	59	0	221	1	56	149	42	83	153	0	0	226	141	330	0	241	163	0	103	88	28	0	131	223	42	1	29	138	17	57	32	0	0
'VIR3_69_1_ESQFGPCIQSQLRKSRLGPQPAQGQLTGRQQGHAVESSCWWLQFRNSEPC'	286	180	45	0	0	118	0	304	0	0	0	1	0	0	30	0	0	0	0	0	37	309	23	1	0	0	42	0	70	0	0	0	20	0	0	0	0	0	0	0	22	0	17	0	24	0	0	0	0
'VIR3_69_2_ESQFGPCIQSQLRKSRLGPQPAQGQLTGRQQGHAVESSCWWLQFRNSEPC'	0	69	53	0	0	91	0	0	0	0	0	0	0	0	0	0	0	0	0	0	0	0	0	0	0	0	0	0	0	0	0	0	5	0	0	0	0	0	36	0	0	0	0	140	0	0	0	0	9
'VIR3_70_1_RQQGHAVESSCWWLQFRNSEPCSEYCLCHIVNLIEDWGPCTEHGEHRIRT'	132	517	44	0	0	0	19	0	0	0	0	0	0	0	10	0	0	0	65	0	0	0	53	0	2	0	0	1	0	0	0	43	18	0	73	0	0	0	90	0	26	607	30	129	0	0	0	0	0
'VIR3_70_2_RQQGHAVESSCWWLQFRNSEPCSEYCLCHIVNLIEDWGPCTEHGEHRIRT'	0	3	13	0	0	0	0	0	0	0	0	0	0	0	0	0	0	0	0	0	0	0	0	0	0	0	0	0	0	0	0	0	0	0	0	0	0	0	0	0	0	0	0	0	0	0	0	0	0
'VIR3_71_1_HIVNLIEDWGPCTEHGEHRIRTPRTPARVTGGVFLVDKNPHNTTESRLVV'	413	1327	32	1	0	94	48	285	54	93	23	58	12	51	0	105	87	0	170	103	94	217	127	0	121	0	0	0	1	1	0	9	56	0	1	193	0	0	125	698	0	0	58	0	0	123	19	0	148
'VIR3_71_2_HIVNLIEDWGPCTEHGEHRIRTPRTPARVTGGVFLVDKNPHNTTESRLVV'	0	89	50	0	0	0	31	0	0	0	0	0	0	0	0	0	0	0	0	0	0	0	0	0	27	0	0	1	0	0	0	44	15	0	0	0	0	0	0	0	0	0	0	0	0	0	0	0	0
'VIR3_72_1_VTGGVFLVDKNPHNTTESRLVVDFSQFSRGNTRVSWPKFAVPNLQSLTNL'	0	7	9	0	0	0	0	0	0	0	0	0	3	0	0	0	0	0	0	0	0	0	0	0	0	0	0	0	0	0	0	0	7	0	0	0	0	0	0	0	0	0	0	0	0	0	0	0	0
'VIR3_72_2_VTGGVFLVDKNPHNTTESRLVVDFSQFSRGNTRVSWPKFAVPNLQSLTNL'	0	7	30	0	0	0	0	0	0	0	0	0	0	0	0	0	0	0	0	0	0	0	0	0	16	0	0	0	0	0	0	0	0	0	0	0	0	0	0	0	0	0	0	0	0	0	0	0	0
'VIR3_73_1_RGNTRVSWPKFAVPNLQSLTNLLSSNLSWLSLDVSAAFYHLPLHPAAMPH'	0	16	40	0	0	0	0	0	0	0	0	0	0	0	0	0	0	0	0	0	0	0	0	0	1	0	0	0	0	0	0	0	0	0	43	0	0	0	0	0	0	0	0	0	0	0	0	0	0
'VIR3_73_2_RGNTRVSWPKFAVPNLQSLTNLLSSNLSWLSLDVSAAFYHLPLHPAAMPH'	0	11	9	0	0	0	0	0	0	0	0	0	0	0	0	0	0	0	0	0	0	0	0	0	0	0	0	0	0	0	0	0	0	0	0	0	0	0	0	0	0	0	0	0	0	0	0	0	0
'VIR3_74_1_WLSLDVSAAFYHLPLHPAAMPHLLVGSSGLSRYVARLSSNSRIINNQHRT'	0	51	15	0	0	0	0	0	0	0	0	0	0	0	0	0	0	0	41	0	0	0	0	0	0	0	0	0	0	0	0	0	0	0	0	0	0	0	0	0	0	0	0	0	17	0	0	0	11
'VIR3_74_2_WLSLDVSAAFYHLPLHPAAMPHLLVGSSGLSRYVARLSSNSRIINNQHRT'	0	2	8	0	0	0	0	0	0	0	0	0	0	0	0	0	0	0	0	0	0	0	0	0	0	0	0	0	0	0	0	0	0	0	0	0	0	0	0	0	0	0	0	0	0	0	0	0	0
'VIR3_75_1_GLSRYVARLSSNSRIINNQHRTMQDLHNSCSRNLYVSLMLLYKTYGRKLH'	0	2	18	0	0	0	0	0	0	0	0	0	0	0	0	0	0	0	0	0	0	0	0	0	0	0	0	0	0	0	0	0	0	0	0	0	0	0	0	0	0	0	0	0	0	0	0	0	0
'VIR3_75_2_GLSRYVARLSSNSRIINNQHRTMQDLHNSCSRNLYVSLMLLYKTYGRKLH'	0	1	5	0	0	0	0	0	0	0	0	0	0	0	0	0	0	0	0	0	0	0	0	0	0	0	0	0	0	0	0	0	0	0	0	0	0	0	0	0	0	0	0	0	0	0	0	0	0
'VIR3_76_1_SCSRNLYVSLMLLYKTYGRKLHLYSHLIILGFRKIPMGVGLSPFLLAQST'	0	4	17	0	0	0	0	0	0	0	0	0	0	0	0	0	0	0	0	0	0	0	0	0	0	0	0	0	0	0	0	0	0	0	0	0	0	0	0	0	0	0	0	0	0	0	0	0	0
'VIR3_76_2_SCSRNLYVSLMLLYKTYGRKLHLYSHLIILGFRKIPMGVGLSPFLLAQST'	0	0	6	0	0	0	0	0	0	0	0	0	0	0	0	0	0	0	0	0	0	0	0	0	0	0	0	0	0	0	0	0	0	0	0	0	0	0	0	0	0	0	0	0	0	0	0	0	0
'VIR3_77_1_ILGFRKIPMGVGLSPFLLAQSTSAICSVVRRAFPHCLAFSYMDDVVLGAK'	0	4	7	0	0	0	0	0	0	0	0	0	0	0	0	0	0	0	0	0	0	0	0	0	0	0	0	0	0	0	0	0	0	0	0	0	0	0	0	0	0	0	0	0	0	0	0	0	0
'VIR3_77_2_ILGFRKIPMGVGLSPFLLAQSTSAICSVVRRAFPHCLAFSYMDDVVLGAK'	0	2	38	0	0	0	0	0	0	0	0	0	0	0	0	0	0	0	0	0	0	0	0	0	0	0	0	0	0	0	0	0	0	0	0	0	0	0	0	0	0	0	0	0	0	0	0	0	0
'VIR3_78_1_VRRAFPHCLAFSYMDDVVLGAKTVQHLESLYTAVTNFLLSLGIHLNPHKT'	0	8	26	0	0	0	0	0	0	0	0	0	0	0	0	0	0	0	0	0	0	0	0	0	0	0	0	0	0	0	0	0	0	0	0	0	0	0	0	0	0	0	0	0	0	0	0	0	0
'VIR3_78_2_VRRAFPHCLAFSYMDDVVLGAKTVQHLESLYTAVTNFLLSLGIHLNPHKT'	0	5	26	0	0	0	0	0	0	0	0	0	0	0	0	0	0	0	0	0	0	0	0	0	0	0	0	0	0	0	0	0	0	0	0	0	0	0	0	0	0	0	0	0	0	0	0	0	0
'VIR3_79_1_SLYTAVTNFLLSLGIHLNPHKTKRWGYSLNFMGYVIGSWGTLPQEHIVQK'	0	51	24	0	0	0	0	0	0	96	0	0	0	0	0	0	0	0	0	0	0	0	0	0	0	240	0	0	0	0	0	0	0	0	115	0	0	0	0	0	0	0	0	0	9	0	0	0	0
'VIR3_79_2_SLYTAVTNFLLSLGIHLNPHKTKRWGYSLNFMGYVIGSWGTLPQEHIVQK'	0	14	9	0	0	0	0	0	0	0	0	0	0	0	0	0	0	0	0	0	0	0	0	0	0	0	0	0	0	0	0	0	0	0	0	0	0	0	0	0	0	0	0	0	0	0	0	0	0
'VIR3_80_1_LNFMGYVIGSWGTLPQEHIVQKIKLCFRKLPVNRPIDWKVCQRIVGLLGF'	0	0	1	0	0	0	0	0	0	0	0	0	0	0	0	0	0	0	0	0	0	0	0	0	0	0	0	0	0	0	0	0	0	0	0	0	0	0	0	0	0	0	0	0	0	0	0	0	0
'VIR3_80_2_LNFMGYVIGSWGTLPQEHIVQKIKLCFRKLPVNRPIDWKVCQRIVGLLGF'	219	7	32	0	0	0	0	0	0	0	0	0	0	0	0	0	0	0	0	0	0	0	0	0	0	0	0	0	81	0	0	0	0	0	0	0	0	0	0	0	0	0	0	0	0	0	0	0	0
'VIR3_81_1_KLPVNRPIDWKVCQRIVGLLGFAAPFTQCGYPALMPLYACIQAKQAFTFS'	0	13	44	0	0	0	0	0	0	0	0	0	0	0	0	0	0	0	0	0	0	0	0	0	0	0	0	0	0	0	0	0	0	0	0	0	0	0	0	0	0	0	0	0	18	0	0	0	0
'VIR3_81_2_KLPVNRPIDWKVCQRIVGLLGFAAPFTQCGYPALMPLYACIQAKQAFTFS'	0	11	33	0	0	0	0	0	0	0	0	0	0	0	0	0	0	0	0	0	0	0	0	0	0	0	0	0	0	0	0	0	0	0	0	0	0	0	0	0	0	0	0	0	0	0	0	0	0
'VIR3_82_1_CGYPALMPLYACIQAKQAFTFSPTYKAFLSKQYLNLYPVARQRPGLCQVF'	0	57	21	0	0	0	0	0	11	0	0	0	33	0	0	0	17	0	0	0	0	0	0	0	0	13	0	0	0	0	0	0	0	0	0	0	0	0	0	0	0	0	0	0	0	0	0	0	0
'VIR3_82_2_CGYPALMPLYACIQAKQAFTFSPTYKAFLSKQYLNLYPVARQRPGLCQVF'	0	0	10	0	0	0	0	0	0	0	0	0	0	0	0	0	0	0	0	0	0	0	0	0	0	0	0	0	0	0	0	0	0	0	0	0	0	0	0	0	0	0	0	0	0	0	0	0	0
'VIR3_83_1_LSKQYLNLYPVARQRPGLCQVFADATPTGWGLAIGHQRMRGTFVSPLPIH'	179	40	7	0	0	0	0	0	0	0	0	0	0	0	34	0	0	0	0	0	0	0	0	0	0	0	0	0	0	0	0	0	2	0	0	0	42	0	0	0	0	0	0	0	0	0	0	0	0
'VIR3_83_2_LSKQYLNLYPVARQRPGLCQVFADATPTGWGLAIGHQRMRGTFVSPLPIH'	0	22	8	0	0	0	0	0	0	0	0	0	0	0	0	0	0	0	0	0	0	0	0	0	0	0	0	0	0	0	0	0	0	0	0	0	0	0	0	0	7	0	0	0	0	0	0	0	0
'VIR3_84_1_GWGLAIGHQRMRGTFVSPLPIHTAELLAACFARSRSGAKLIGTDNSVVLS'	39	3	14	0	0	0	0	0	0	0	0	0	0	0	0	0	0	0	0	0	0	0	0	0	0	0	0	0	0	0	0	0	0	0	0	0	0	0	0	0	0	0	0	0	0	89	0	0	0
'VIR3_84_2_GWGLAIGHQRMRGTFVSPLPIHTAELLAACFARSRSGAKLIGTDNSVVLS'	0	2	11	0	0	0	0	0	0	0	0	0	0	0	0	0	0	0	0	0	0	0	0	0	0	0	0	0	0	0	0	0	0	0	0	0	0	0	0	0	0	0	0	0	0	0	0	0	0
'VIR3_85_1_ACFARSRSGAKLIGTDNSVVLSRKYTSFPWLLGCAANWIMRGTSFVYVPS'	0	0	1	0	0	0	0	0	0	0	0	0	0	0	0	0	0	0	0	0	0	0	0	0	0	0	0	0	0	0	0	0	0	0	0	0	0	0	0	0	0	0	0	0	0	0	0	0	0
'VIR3_85_2_ACFARSRSGAKLIGTDNSVVLSRKYTSFPWLLGCAANWIMRGTSFVYVPS'	0	2	28	0	0	0	0	0	0	0	0	0	0	0	0	0	0	0	0	0	0	0	0	0	0	0	0	0	0	0	0	0	0	0	0	0	0	0	0	0	0	0	0	0	0	0	0	0	0
'VIR3_86_1_PWLLGCAANWIMRGTSFVYVPSALNPADDPSRGRLGLYRPLLRLLYRPTT'	0	6	21	0	0	0	0	0	0	0	0	0	0	0	0	0	0	0	0	0	0	0	0	0	0	0	0	0	0	0	0	0	0	0	0	0	0	0	0	0	0	0	0	0	0	0	0	0	0
'VIR3_86_2_PWLLGCAANWIMRGTSFVYVPSALNPADDPSRGRLGLYRPLLRLLYRPTT'	0	2	6	0	0	67	0	0	0	0	0	0	0	0	0	0	0	0	0	0	0	0	0	0	0	0	0	0	0	0	0	0	0	0	0	0	0	0	0	0	0	0	0	0	0	0	0	0	0
'VIR3_87_1_DPSRGRLGLYRPLLRLLYRPTTGRTSLYADSPSVPSHLPDRVHFASPLHV'	0	73	32	1	0	0	1	0	0	31	0	0	10	0	0	0	0	0	0	0	0	0	0	0	42	0	3	0	0	0	0	0	7	293	0	0	0	0	29	0	0	0	48	0	14	0	0	0	0
'VIR3_87_2_DPSRGRLGLYRPLLRLLYRPTTGRTSLYADSPSVPSHLPDRVHFASPLHV'	0	25	83	0	0	0	0	0	0	0	0	0	0	0	0	0	0	0	0	0	0	0	0	0	0	0	0	0	0	0	0	0	0	0	0	0	0	0	0	0	0	0	0	0	0	0	0	0	0
'VIR3_88_C_1_SLYADSPSVPSHLPDRVHFASPLHVAWRPP'	0	17	16	0	0	0	0	0	0	0	0	0	0	0	0	0	0	0	0	0	0	0	0	0	0	0	0	0	0	0	0	1	0	0	0	0	0	0	0	0	0	0	0	0	0	0	0	0	0
'VIR3_88_C_2_SLYADSPSVPSHLPDRVHFASPLHVAWRPP'	401	699	16	0	7	0	0	0	31	51	0	1	32	0	0	0	5	0	72	1	0	0	37	0	1	0	0	0	3	0	0	58	12	0	0	0	0	0	0	0	0	0	0	0	48	88	0	0	14
'VIR3_89_N_1_SLDPMDNVNPFNHHRNAGLRYRSMLLGNGRYVPFHIQVPQKFFAIKNLLL'	106	219	70	0	0	0	0	0	0	0	0	10	0	70	0	0	0	0	0	0	0	2	13	0	0	0	0	1	0	413	0	51	0	0	0	0	0	0	0	0	0	0	0	0	0	0	20	0	0
'VIR3_89_N_2_SLDPMDNVNPFNHHRNAGLRYRSMLLGNGRYVPFHIQVPQKFFAIKNLLL'	78	132	62	0	0	0	19	0	0	41	0	0	0	0	18	0	0	0	0	0	0	0	0	0	0	0	0	0	102	0	0	22	22	0	74	0	0	0	0	0	0	0	56	0	17	0	0	0	0
'VIR3_89_1_PMDNVNPFNHHRNAGLRYRSMLLGNGRYVPFHIQVPQKFFAIKNLLLLPG'	0	9	18	0	0	0	0	0	0	0	0	0	0	0	0	0	0	0	0	0	0	0	0	0	0	0	0	0	0	0	0	0	0	0	0	0	0	0	0	0	0	0	0	0	0	0	0	0	0
'VIR3_89_2_PMDNVNPFNHHRNAGLRYRSMLLGNGRYVPFHIQVPQKFFAIKNLLLLPG'	0	46	32	0	0	0	0	0	0	0	0	0	0	0	0	6	0	0	0	0	0	0	0	61	0	0	0	0	0	0	0	0	0	0	0	0	0	0	0	0	0	0	0	0	0	0	0	0	50
'VIR3_90_1_VPFHIQVPQKFFAIKNLLLLPGSYTYEWNFRKDVNMILQSSLGNDLRVDG'	0	7	36	0	0	0	0	0	0	0	0	0	0	0	0	0	0	0	0	0	0	0	0	0	0	0	0	0	0	0	0	0	0	0	0	0	0	0	0	0	0	0	0	0	0	0	0	0	0
'VIR3_90_2_VPFHIQVPQKFFAIKNLLLLPGSYTYEWNFRKDVNMILQSSLGNDLRVDG'	0	4	20	0	0	0	0	0	0	0	0	0	0	0	0	0	0	0	0	0	0	0	0	0	0	0	0	0	0	0	0	0	0	0	0	0	0	0	0	0	0	0	0	0	0	0	0	0	0
'VIR3_91_1_NFRKDVNMILQSSLGNDLRVDGASVRFDSVNLYATFFPMAHNTASTLEAM'	1	51	35	0	0	0	0	0	0	18	0	0	0	0	0	0	0	0	0	0	0	0	0	0	0	0	0	0	0	0	0	0	0	0	0	0	0	0	0	0	0	0	0	0	0	0	0	0	0
'VIR3_91_2_NFRKDVNMILQSSLGNDLRVDGASVRFDSVNLYATFFPMAHNTASTLEAM'	0	30	11	0	0	0	0	0	0	0	0	0	0	0	0	0	0	0	0	0	0	0	0	0	0	0	0	0	0	0	0	0	0	0	0	0	0	0	0	0	0	0	0	0	0	0	0	0	0
'VIR3_92_C_1_RFDSVNLYATFFPMAHNTASTLEAMLRNDTNDQSFNDYL'	0	113	21	0	0	0	0	0	0	0	19	0	0	0	0	0	0	0	0	0	0	0	0	46	0	0	0	0	0	0	0	0	9	0	0	0	0	0	0	0	0	0	0	0	0	0	0	0	0
'VIR3_92_C_2_RFDSVNLYATFFPMAHNTASTLEAMLRNDTNDQSFNDYL'	82	836	40	0	86	0	0	0	5	85	0	0	54	132	25	0	0	0	31	0	0	0	93	0	108	0	66	0	126	0	0	107	11	0	32	0	47	0	58	466	55	0	283	0	12	0	2	34	108
'VIR3_93_N_1_MGAQVSTQKTGAHETSLSASGKSIIHYTNINYYKDAASNSANRQDFTQDP'	2	206	23	1	0	0	8	0	0	1	0	4	0	0	0	0	0	0	0	0	0	0	27	0	0	34	53	0	0	0	0	0	7	0	21	0	0	0	0	0	0	0	0	0	0	0	0	0	0
'VIR3_93_N_2_MGAQVSTQKTGAHETSLSASGKSIIHYTNINYYKDAASNSANRQDFTQDP'	160	250	34	0	0	159	340	0	0	0	0	77	23	0	23	85	0	0	0	0	75	0	0	0	0	135	147	123	0	0	0	5	0	450	80	187	55	0	0	163	100	924	0	1	0	0	0	0	0
'VIR3_93_1_QVSTQKTGAHETSLSASGKSIIHYTNINYYKDAASNSANRQDFTQDPSKF'	0	8	5	0	0	0	0	0	0	0	0	0	0	10	0	0	0	0	0	0	0	0	0	0	0	0	0	0	70	0	0	0	0	0	0	0	0	0	0	0	0	0	0	0	0	0	0	0	0
'VIR3_93_2_QVSTQKTGAHETSLSASGKSIIHYTNINYYKDAASNSANRQDFTQDPSKF'	0	49	1	0	0	67	30	0	0	0	0	0	0	28	0	0	0	12	11	0	35	1	0	13	0	0	49	110	62	38	1	72	19	0	0	0	0	0	0	0	52	0	0	0	0	0	0	0	6
'VIR3_94_1_YYKDAASNSANRQDFTQDPSKFTEPVKDVMIKTLPALNSPSAEECGYSDR'	0	258	4	0	0	0	0	0	47	0	0	0	0	70	0	28	21	0	0	0	0	0	0	0	0	0	113	74	142	0	0	0	0	0	78	0	0	0	0	0	9	0	0	0	0	80	32	0	0
'VIR3_94_2_YYKDAASNSANRQDFTQDPSKFTEPVKDVMIKTLPALNSPSAEECGYSDR'	75	463	43	314	82	10	0	0	0	0	22	1	0	24	96	198	94	0	147	0	0	644	569	0	82	1	0	230	306	0	0	141	27	0	67	297	61	1	39	0	168	1	0	0	38	178	114	0	196
'VIR3_95_1_VMIKTLPALNSPSAEECGYSDRVRSITIGNSTITTQESANVVVAYGRWPA'	0	6	19	0	0	0	0	0	0	0	0	0	0	0	0	0	0	0	0	0	0	0	0	0	0	0	0	0	0	0	0	0	0	0	0	0	0	0	0	0	0	0	0	0	0	0	0	0	0
'VIR3_95_2_VMIKTLPALNSPSAEECGYSDRVRSITIGNSTITTQESANVVVAYGRWPA'	185	40	28	0	0	0	0	0	2	0	0	0	0	0	0	0	0	125	0	0	0	0	0	0	0	0	0	0	0	0	0	0	0	0	0	0	37	0	0	0	0	0	0	0	0	0	0	0	0
'VIR3_96_1_GNSTITTQESANVVVAYGRWPAYLRDDEATAEDQPTQPDVAHVVYTWNQC'	0	12	30	0	0	0	0	0	0	0	0	0	0	0	0	0	0	0	0	0	0	0	0	0	0	0	0	0	0	0	0	0	0	0	0	0	0	0	0	0	0	0	0	0	0	0	0	0	0
'VIR3_96_2_GNSTITTQESANVVVAYGRWPAYLRDDEATAEDQPTQPDVAHVVYTWNQC'	0	8	17	0	0	0	0	0	0	0	0	0	0	0	0	0	0	0	0	0	0	0	0	0	0	0	0	0	0	0	0	0	0	40	0	0	0	0	0	0	0	0	0	0	0	0	0	0	0
'VIR3_97_C_1_DDEATAEDQPTQPDVAHVVYTWNQCMAKI'	4772	2537	58	2	59	153	32	296	51	203	95	152	203	65	40	106	133	258	240	65	271	2	136	343	207	480	148	1	73	0	32	147	45	0	170	137	157	0	96	298	38	0	103	283	80	574	171	0	50
'VIR3_97_C_2_DDEATAEDQPTQPDVAHVVYTWNQCMAKI'	0	11	18	0	0	0	14	0	0	0	0	0	0	0	0	0	0	0	0	0	0	0	0	0	0	0	0	0	0	0	0	0	0	0	0	0	0	0	0	0	0	0	0	0	0	0	0	0	0
'VIR3_98_N_1_GGRDVETGYARIERGHRRSSRSYNTQSSRKHRDRSLSNRRRRPTTPPAMT'	293	699	39	0	46	0	0	0	0	0	54	0	0	0	44	0	36	0	67	0	0	349	96	31	1	30	0	243	387	0	0	28	21	0	1	0	0	0	68	0	26	0	0	0	90	0	103	540	0
'VIR3_98_N_2_GGRDVETGYARIERGHRRSSRSYNTQSSRKHRDRSLSNRRRRPTTPPAMT'	350	564	18	0	0	0	0	0	0	0	13	0	0	0	0	0	13	0	18	0	61	0	5	0	60	0	0	0	0	0	0	164	26	0	0	0	1	0	0	0	42	0	0	0	0	0	17	0	0
'VIR3_98_1_DVETGYARIERGHRRSSRSYNTQSSRKHRDRSLSNRRRRPTTPPAMTTGE'	0	16	5	0	0	0	0	0	0	0	0	0	0	0	0	0	0	0	0	0	0	0	0	0	0	0	0	0	0	0	0	0	0	0	0	0	0	0	0	0	0	0	0	0	0	0	0	0	0
'VIR3_98_2_DVETGYARIERGHRRSSRSYNTQSSRKHRDRSLSNRRRRPTTPPAMTTGE'	0	171	19	0	12	0	0	0	0	0	0	0	0	0	0	0	0	0	0	0	0	0	0	0	0	0	0	0	0	0	0	15	2	0	0	0	0	0	0	0	0	0	0	120	0	0	0	0	0
'VIR3_99_C_1_DRSLSNRRRRPTTPPAMTTGERNDQTHDESYRLRFSKRDARRERIRKEYD'	194	453	22	0	0	0	0	0	0	0	0	40	0	0	0	0	0	0	30	0	0	0	36	74	71	0	0	0	0	0	0	94	23	0	0	232	0	0	55	0	43	0	14	0	0	0	14	0	0
'VIR3_99_C_2_DRSLSNRRRRPTTPPAMTTGERNDQTHDESYRLRFSKRDARRERIRKEYD'	151	580	24	0	29	0	0	0	44	0	0	0	0	0	10	0	0	0	43	0	0	0	21	0	0	0	0	0	0	0	0	0	0	0	59	0	0	0	0	0	0	0	0	0	0	0	0	0	0
'VIR3_99_1_RKHRDRSLSNRRRRPTTPPAMTTGERNDQTHDESYRLRFSKRDARRERIR'	156	276	2	0	0	0	0	0	21	0	0	0	0	0	0	0	0	0	0	0	0	0	0	0	0	0	0	0	0	0	0	0	14	0	0	0	0	0	0	0	0	0	0	0	14	0	23	0	0
'VIR3_99_2_RKHRDRSLSNRRRRPTTPPAMTTGERNDQTHDESYRLRFSKRDARRERIR'	552	630	32	0	0	0	34	0	31	36	0	0	16	0	0	0	0	0	0	0	0	0	23	0	44	0	0	0	0	0	0	19	29	0	1	0	0	0	0	0	22	0	0	0	19	0	30	0	0
'VIR3_100_N_1_MQMPSTQTSKPPPLSQTPVSAAVVVKALKNSVKAAFSTSSLQAPGTVKPR'	207	176	24	0	0	130	26	0	16	0	22	0	35	0	27	0	13	1	0	0	118	0	0	0	0	0	0	0	0	0	0	34	20	0	92	0	0	0	0	0	0	0	0	0	0	0	0	0	25
'VIR3_100_N_2_MQMPSTQTSKPPPLSQTPVSAAVVVKALKNSVKAAFSTSSLQAPGTVKPR'	0	34	19	0	0	0	0	0	0	0	0	62	0	0	0	0	0	0	0	0	0	0	0	73	0	0	0	0	0	0	0	0	20	0	0	0	7	0	0	0	0	0	0	0	0	0	0	0	0
'VIR3_100_1_PSTQTSKPPPLSQTPVSAAVVVKALKNSVKAAFSTSSLQAPGTVKPRALV'	0	18	16	0	0	0	0	0	0	0	4	0	0	0	0	0	0	0	0	0	0	0	0	0	0	0	0	0	0	0	0	0	0	0	0	0	0	1031	0	0	0	0	0	0	0	0	0	0	0
'VIR3_100_2_PSTQTSKPPPLSQTPVSAAVVVKALKNSVKAAFSTSSLQAPGTVKPRALV'	138	19	8	0	0	0	0	0	0	0	0	0	0	0	0	0	0	0	0	0	0	0	0	0	0	0	0	0	0	0	0	0	0	0	0	0	0	0	0	0	0	0	0	0	0	0	0	0	0
'VIR3_101_C_1_KNSVKAAFSTSSLQAPGTVKPRALVRPSPGPVQENHLSEAQFPPKW'	0	23	16	0	0	0	0	0	0	0	0	0	0	0	0	0	0	0	0	0	0	0	0	0	0	0	0	0	0	0	0	0	1	0	0	0	0	0	0	0	0	0	0	0	0	0	0	0	0
'VIR3_101_C_2_KNSVKAAFSTSSLQAPGTVKPRALVRPSPGPVQENHLSEAQFPPKW'	1	34	15	0	0	0	0	0	19	0	0	0	0	0	0	0	16	0	0	0	0	0	0	0	0	0	0	0	0	0	0	0	0	0	0	0	0	0	0	0	0	0	0	0	0	0	0	0	0
'VIR3_102_N_1_MDSYLTTPMPYHPVTVVQNLEEKMQYYLVKTYTSLGKLAYNYPVLTMLGL'	0	7	29	0	0	0	0	0	0	0	0	0	0	0	0	0	0	0	0	0	0	0	0	0	0	0	0	0	0	0	0	0	0	0	0	0	0	0	0	0	0	0	0	0	0	0	0	0	0
'VIR3_102_N_2_MDSYLTTPMPYHPVTVVQNLEEKMQYYLVKTYTSLGKLAYNYPVLTMLGL'	0	7	39	0	0	0	0	0	0	0	0	0	0	0	0	0	0	0	0	0	0	0	0	0	0	0	0	0	0	0	0	0	0	0	0	0	0	0	0	0	0	0	0	0	0	0	0	0	0
'VIR3_102_1_YLTTPMPYHPVTVVQNLEEKMQYYLVKTYTSLGKLAYNYPVLTMLGLAMS'	0	0	7	0	0	0	0	0	0	0	0	0	0	0	0	0	0	0	0	0	0	0	0	0	0	0	0	0	0	0	0	0	0	0	0	0	0	0	0	0	0	0	0	0	0	0	0	0	0
'VIR3_102_2_YLTTPMPYHPVTVVQNLEEKMQYYLVKTYTSLGKLAYNYPVLTMLGLAMS'	0	5	15	0	0	0	11	0	0	0	0	0	11	0	0	0	0	0	0	0	0	280	0	0	0	0	0	0	0	0	0	0	0	0	0	0	0	0	0	0	0	0	0	0	0	0	0	0	0
'VIR3_103_C_1_YTSLGKLAYNYPVLTMLGLAMSYKLGLRRMLWTVLQGFMTLGIANWLSWE'	0	1	3	0	0	0	0	0	0	0	0	0	0	0	0	0	0	0	0	0	0	0	0	0	0	0	0	0	0	0	0	0	0	0	0	0	0	0	0	0	0	0	0	0	0	0	0	0	0
'VIR3_103_C_2_YTSLGKLAYNYPVLTMLGLAMSYKLGLRRMLWTVLQGFMTLGIANWLSWE'	0	33	30	0	0	0	0	0	0	0	0	0	4	98	0	0	0	0	0	0	0	0	0	0	0	0	0	0	0	0	0	0	5	0	0	0	0	0	0	0	0	0	0	0	0	0	0	0	0
'VIR3_103_1_VKTYTSLGKLAYNYPVLTMLGLAMSYKLGLRRMLWTVLQGFMTLGIANWL'	0	33	22	0	0	0	0	0	0	0	9	0	0	0	0	0	0	0	0	277	0	0	0	1	0	0	0	0	1	0	0	0	0	0	0	0	0	0	24	0	0	0	0	0	0	0	14	0	0
'VIR3_103_2_VKTYTSLGKLAYNYPVLTMLGLAMSYKLGLRRMLWTVLQGFMTLGIANWL'	0	8	34	0	0	0	0	0	0	0	0	0	0	0	0	0	0	0	0	0	0	0	0	0	0	0	0	0	0	0	0	0	0	0	0	0	0	0	0	0	0	0	0	0	0	0	0	0	0
'VIR3_104_N_1_MQLVIYHMYCMTPQLQMQSNTTDTDMKSLKNCGLPKAVCTHCKHSPPCPK'	0	52	21	0	0	0	0	0	0	1	0	0	0	62	0	0	0	0	0	0	0	0	32	0	0	0	29	0	0	0	0	0	0	0	0	0	0	0	0	0	0	0	0	0	0	0	0	0	0
'VIR3_104_N_2_MQLVIYHMYCMTPQLQMQSNTTDTDMKSLKNCGLPKAVCTHCKHSPPCPK'	0	2	1	0	0	0	0	0	0	0	0	0	0	0	0	0	0	0	0	0	0	0	0	0	0	0	0	0	0	0	0	0	0	0	0	0	0	0	0	0	0	0	0	0	0	0	0	0	0
'VIR3_104_1_VIYHMYCMTPQLQMQSNTTDTDMKSLKNCGLPKAVCTHCKHSPPCPKPGT'	0	13	6	0	0	0	0	0	0	0	0	0	21	0	0	0	0	0	0	0	0	0	0	0	0	0	0	0	0	0	0	0	0	0	0	0	0	0	0	0	0	0	0	0	0	0	0	0	0
'VIR3_104_2_VIYHMYCMTPQLQMQSNTTDTDMKSLKNCGLPKAVCTHCKHSPPCPKPGT'	0	3	16	0	0	0	0	0	0	0	0	0	0	0	0	0	0	0	0	0	0	0	0	0	0	0	0	0	0	0	0	0	0	0	0	0	0	0	0	0	0	0	0	0	0	0	0	0	0
'VIR3_105_1_CGLPKAVCTHCKHSPPCPKPGTVTNRPPVPPRLYVPPPVPSRQPSVKDTD'	0	158	37	0	0	0	0	0	0	0	0	0	0	0	0	0	0	0	0	0	0	0	0	35	0	0	0	0	0	0	0	3	0	359	0	2	0	0	0	0	0	0	0	0	0	0	0	0	0
'VIR3_105_2_CGLPKAVCTHCKHSPPCPKPGTVTNRPPVPPRLYVPPPVPSRQPSVKDTD'	6379	8036	65	194	51	347	124	0	223	209	226	15	153	89	220	387	238	360	339	0	279	319	352	192	269	429	662	0	81	200	0	148	263	411	191	298	93	1	252	0	68	1	233	0	201	106	177	423	149
'VIR3_106_C_1_PPRLYVPPPVPSRQPSVKDTDAVEYKLLTRYEQHVIRMLRLCNMYTNLEK'	0	5	28	0	0	0	0	0	0	0	0	0	0	0	0	0	0	0	0	0	0	0	0	0	0	0	0	0	0	0	0	0	0	0	0	0	0	0	0	0	0	0	0	0	0	0	0	0	0
'VIR3_106_C_2_PPRLYVPPPVPSRQPSVKDTDAVEYKLLTRYEQHVIRMLRLCNMYTNLEK'	12	15	2	0	0	0	0	0	0	0	0	0	0	0	0	0	0	0	7	0	0	0	0	0	0	0	0	0	0	0	0	0	0	0	0	0	0	0	0	0	0	0	0	0	0	0	0	0	0
'VIR3_106_1_RPPVPPRLYVPPPVPSRQPSVKDTDAVEYKLLTRYEQHVIRMLRLCNMYT'	138	27	29	0	0	0	0	0	0	0	0	0	0	0	0	0	0	28	0	0	0	0	0	0	0	0	0	0	0	0	0	0	8	91	0	0	8	0	0	56	0	0	0	0	0	0	0	0	0
'VIR3_106_2_RPPVPPRLYVPPPVPSRQPSVKDTDAVEYKLLTRYEQHVIRMLRLCNMYT'	0	40	16	0	0	0	0	0	33	0	0	0	0	0	0	0	0	0	0	0	0	0	28	0	0	0	0	0	0	0	0	0	0	0	0	0	0	0	0	0	0	0	0	0	0	0	0	0	0
'VIR3_107_N_1_MENITSGLLGPLLVLQAVCFLLTKILTIPQSLDSWWTSLNFLGVPPGCPG'	0	9	18	0	0	0	8	0	0	0	0	0	0	0	0	0	0	0	0	0	0	0	0	0	0	0	0	0	0	0	0	0	0	0	0	0	0	0	0	0	0	0	0	0	0	0	0	0	0
'VIR3_107_N_2_MENITSGLLGPLLVLQAVCFLLTKILTIPQSLDSWWTSLNFLGVPPGCPG'	0	25	2	0	14	0	0	0	0	0	0	0	0	0	0	0	0	0	0	0	0	0	0	0	0	0	0	0	0	0	0	0	0	0	0	0	0	0	0	0	2	0	0	0	0	0	0	0	0
'VIR3_107_1_ITSGLLGPLLVLQAVCFLLTKILTIPQSLDSWWTSLNFLGVPPGCPGQNS'	59	1	23	0	0	0	0	0	0	0	0	0	0	0	0	0	0	0	0	0	0	0	0	0	0	0	0	0	0	0	0	0	0	0	0	0	0	0	0	0	0	0	0	0	0	0	0	0	0
'VIR3_107_2_ITSGLLGPLLVLQAVCFLLTKILTIPQSLDSWWTSLNFLGVPPGCPGQNS'	0	6	85	0	0	0	0	0	0	0	0	29	0	0	0	0	0	0	0	0	0	0	0	0	0	0	0	0	0	0	0	0	0	0	0	0	0	0	0	0	0	0	0	0	0	0	0	0	0
'VIR3_108_1_LDSWWTSLNFLGVPPGCPGQNSQSPISNHLPTSCPPTCPGYRWMCLRRFI'	0	2	20	0	0	0	18	0	0	0	0	0	0	0	0	60	0	0	0	0	0	0	0	0	0	0	0	0	0	1	0	0	0	0	0	0	0	0	0	0	0	0	0	0	0	0	0	0	0
'VIR3_108_2_LDSWWTSLNFLGVPPGCPGQNSQSPISNHLPTSCPPTCPGYRWMCLRRFI'	0	14	17	0	0	0	0	0	0	0	0	0	0	0	0	0	0	0	0	0	0	0	26	0	0	0	0	0	0	0	0	0	0	0	0	0	0	181	0	0	0	0	0	0	0	0	0	0	0
'VIR3_109_1_HLPTSCPPTCPGYRWMCLRRFIIFLFILLLCLIFLLVLLDYQGMLPVCPL'	92	47	17	0	12	0	0	0	0	0	0	0	22	0	0	0	11	0	0	0	0	0	0	0	0	0	0	0	0	0	69	0	0	0	0	0	0	0	0	0	0	0	0	0	0	0	0	0	0
'VIR3_109_2_HLPTSCPPTCPGYRWMCLRRFIIFLFILLLCLIFLLVLLDYQGMLPVCPL'	209	126	37	0	22	0	47	0	0	0	11	0	0	0	31	0	0	0	26	0	0	253	0	0	0	0	1	0	0	0	122	34	12	0	0	1	0	0	0	0	63	0	0	188	27	0	0	35	0
'VIR3_110_1_LLCLIFLLVLLDYQGMLPVCPLLPGSTTTSTGPCKTCTTLAQGTSMFPSW'	0	1	33	0	0	0	0	0	0	0	0	0	0	0	0	0	0	0	0	0	0	0	0	0	0	0	0	0	0	0	0	0	0	0	0	0	0	0	0	0	0	0	0	0	0	0	0	0	0
'VIR3_110_2_LLCLIFLLVLLDYQGMLPVCPLLPGSTTTSTGPCKTCTTLAQGTSMFPSW'	0	15	13	0	0	0	0	0	0	0	0	0	0	0	0	0	0	0	0	0	0	0	0	0	0	0	0	0	0	0	0	0	0	0	0	0	0	0	0	0	0	0	0	0	0	94	0	0	0
'VIR3_111_1_TSTGPCKTCTTLAQGTSMFPSWCCTKPSDGNCTCIPIPSSWAFGKYLWEW'	0	18	32	0	0	0	0	0	0	0	0	0	4	0	0	0	0	0	0	0	0	0	0	0	0	0	0	0	0	0	0	0	0	0	0	0	0	0	0	0	0	0	0	0	0	0	0	0	0
'VIR3_111_2_TSTGPCKTCTTLAQGTSMFPSWCCTKPSDGNCTCIPIPSSWAFGKYLWEW'	0	49	11	0	12	0	0	0	0	0	0	56	0	0	0	13	0	0	1	0	0	256	20	0	0	0	0	0	0	377	0	0	0	0	0	0	31	0	0	0	0	0	36	0	0	0	0	0	0
'VIR3_112_1_DGNCTCIPIPSSWAFGKYLWEWASARFSWLSLLVQFAQWCVGLSPTVWLL'	142	57	30	114	0	0	0	0	0	0	0	0	0	0	0	0	0	0	0	0	0	282	0	0	0	0	0	0	0	0	0	29	4	0	0	0	0	0	38	0	0	0	0	0	0	0	0	0	48
'VIR3_112_2_DGNCTCIPIPSSWAFGKYLWEWASARFSWLSLLVQFAQWCVGLSPTVWLL'	0	34	45	0	0	0	0	0	0	0	0	0	29	0	0	0	0	0	0	0	0	0	0	0	0	0	0	0	0	0	0	0	5	0	0	0	1	0	0	0	0	0	0	0	0	0	0	0	0
'VIR3_113_1_WLSLLVQFAQWCVGLSPTVWLLAIWMMWYWGPSLCSILSPFIPLLPIFCC'	0	19	43	0	0	0	0	0	0	0	18	0	0	0	0	0	0	0	0	0	0	0	0	0	0	0	0	0	0	0	89	0	0	0	0	0	0	0	0	0	0	0	0	0	0	0	0	0	0
'VIR3_113_2_WLSLLVQFAQWCVGLSPTVWLLAIWMMWYWGPSLCSILSPFIPLLPIFCC'	194	4	32	0	0	0	0	0	0	0	0	0	0	0	0	0	0	0	0	0	0	0	0	0	0	0	0	0	0	0	0	0	0	0	0	0	0	0	0	0	0	0	0	0	0	0	0	0	0
'VIR3_114_C_1_MMWYWGPSLCSILSPFIPLLPIFCCLWAYI'	0	8	47	0	0	0	0	0	0	0	0	0	19	0	0	0	0	0	0	0	0	0	0	0	0	0	0	0	0	0	0	0	0	0	0	0	0	0	0	0	0	0	0	0	0	0	0	0	0
'VIR3_114_C_2_MMWYWGPSLCSILSPFIPLLPIFCCLWAYI'	0	11	32	0	0	0	0	0	0	0	0	0	0	0	0	0	0	0	0	50	0	0	0	0	0	0	0	0	0	0	0	0	0	0	0	0	0	0	0	0	0	0	0	0	0	0	0	0	0
'VIR3_115_N_1_MDSYLTTPMPYHPVAVMQNLEEKMQYYLVKTYTSLGKLAYNYPVLTMLGL'	170	47	17	0	0	0	0	0	0	0	0	0	0	0	0	0	9	0	0	0	30	0	0	0	0	0	0	0	0	0	0	27	0	0	0	0	0	0	0	0	0	0	0	0	0	0	0	0	0
'VIR3_115_N_2_MDSYLTTPMPYHPVAVMQNLEEKMQYYLVKTYTSLGKLAYNYPVLTMLGL'	0	8	12	0	0	0	0	0	0	0	0	0	0	0	0	0	0	0	0	0	0	0	0	0	0	0	0	0	0	0	0	0	0	0	0	0	0	0	0	0	0	0	0	0	0	0	0	0	0
'VIR3_115_1_YLTTPMPYHPVAVMQNLEEKMQYYLVKTYTSLGKLAYNYPVLTMLGLAIS'	0	25	16	0	0	0	0	0	0	0	0	0	14	0	0	0	0	0	0	0	0	0	0	0	0	0	0	0	0	0	0	0	0	0	0	0	0	0	0	0	0	0	0	0	0	0	0	0	0
'VIR3_115_2_YLTTPMPYHPVAVMQNLEEKMQYYLVKTYTSLGKLAYNYPVLTMLGLAIS'	110	68	26	0	0	46	0	0	0	0	0	0	0	0	0	0	0	0	30	81	0	0	0	0	0	0	30	0	0	0	0	0	6	0	72	0	0	0	0	0	0	0	0	0	0	0	0	0	0
'VIR3_116_C_1_YTSLGKLAYNYPVLTMLGLAISYKLGPRKVLLTVLQGFMTLGIANWLSWE'	84	146	59	0	4	0	0	0	0	0	8	0	27	0	9	0	0	0	0	0	0	0	34	0	0	0	0	0	0	0	0	0	14	0	63	0	0	0	20	0	0	0	0	0	0	0	24	0	0
'VIR3_116_C_2_YTSLGKLAYNYPVLTMLGLAISYKLGPRKVLLTVLQGFMTLGIANWLSWE'	197	76	53	0	0	0	0	0	0	0	0	0	0	0	0	3	8	0	30	0	52	0	3	91	0	0	60	0	0	0	0	39	2	0	1	0	0	0	0	0	0	0	14	0	0	0	10	0	0
'VIR3_116_1_VKTYTSLGKLAYNYPVLTMLGLAISYKLGPRKVLLTVLQGFMTLGIANWL'	0	2	4	0	0	0	0	0	0	0	0	0	0	0	0	0	0	0	0	0	0	0	0	0	0	0	0	0	0	0	0	0	0	0	0	0	0	0	0	0	0	0	0	0	0	0	0	0	0
'VIR3_116_2_VKTYTSLGKLAYNYPVLTMLGLAISYKLGPRKVLLTVLQGFMTLGIANWL'	0	15	22	0	0	0	0	0	0	0	0	0	0	0	0	0	0	0	0	0	0	0	0	0	0	0	0	0	0	0	0	0	0	0	0	0	0	0	0	0	0	0	0	0	0	0	0	0	0
'VIR3_117_N_1_MYYMTPQLQMQNNTTDMDMKSLKNCGQPKAVCTHCKHSPPCPQPGCVTKR'	0	169	8	0	0	0	0	0	0	0	0	0	0	0	0	0	0	0	0	0	0	0	22	0	0	0	0	0	0	0	0	35	11	0	0	0	0	0	0	0	0	0	0	0	0	0	0	0	0
'VIR3_117_N_2_MYYMTPQLQMQNNTTDMDMKSLKNCGQPKAVCTHCKHSPPCPQPGCVTKR'	0	153	17	0	0	0	0	0	0	0	0	0	16	72	0	0	0	0	0	0	0	0	0	0	0	158	0	0	0	0	0	0	9	0	0	0	0	0	0	0	0	0	0	0	0	0	0	0	0
'VIR3_117_1_MTPQLQMQNNTTDMDMKSLKNCGQPKAVCTHCKHSPPCPQPGCVTKRLPV'	0	20	22	0	0	0	0	0	0	0	0	0	0	0	0	0	0	0	0	0	0	0	0	0	0	0	0	0	0	0	0	0	0	0	0	0	0	0	0	0	0	0	0	0	0	0	0	0	0
'VIR3_117_2_MTPQLQMQNNTTDMDMKSLKNCGQPKAVCTHCKHSPPCPQPGCVTKRLPV'	0	73	39	110	0	1	0	0	0	0	0	0	0	0	0	0	0	0	0	0	0	0	0	0	0	0	0	0	12	0	0	0	5	0	0	0	0	0	0	0	0	0	0	0	0	0	0	0	0
'VIR3_118_1_CTHCKHSPPCPQPGCVTKRLPVPPRLYLPPPVPIRQPNTKDIDNVEFKYL'	1530	3015	49	0	15	0	0	586	59	69	59	0	61	0	30	0	36	0	199	1	71	0	0	1	116	71	59	243	140	177	0	109	62	440	34	1	86	0	107	0	98	0	38	0	28	0	0	0	0
'VIR3_118_2_CTHCKHSPPCPQPGCVTKRLPVPPRLYLPPPVPIRQPNTKDIDNVEFKYL'	73	207	49	0	0	0	0	0	0	0	0	0	0	0	0	0	0	0	0	0	0	0	19	0	0	0	0	0	0	0	0	16	0	191	0	0	0	0	0	0	0	0	0	0	0	0	0	0	0
'VIR3_119_C_1_LYLPPPVPIRQPNTKDIDNVEFKYLTRYEQHVIRMLRLCNMYQNLEK'	214	87	51	0	0	0	0	0	0	0	0	0	1	0	43	0	0	0	0	0	0	0	0	0	0	0	0	0	0	0	0	34	0	0	0	0	0	0	0	0	0	0	0	0	0	0	0	0	0
'VIR3_119_C_2_LYLPPPVPIRQPNTKDIDNVEFKYLTRYEQHVIRMLRLCNMYQNLEK'	0	0	5	0	0	0	0	0	0	0	0	0	0	0	0	0	0	0	0	0	0	0	0	0	0	0	0	0	0	0	0	0	0	0	0	0	0	0	0	0	0	0	0	0	0	0	0	0	0
'VIR3_120_N_1_SQFSRGNYRVSWPKFAVPNLQSLTNLLSSNLSWLSLDVSAAFYHLPLHPA'	0	14	30	0	0	0	0	0	0	0	0	0	0	0	0	0	0	0	0	0	0	0	0	0	0	0	0	0	0	0	0	0	0	0	0	0	0	0	0	0	0	0	0	0	0	0	0	0	0
'VIR3_120_N_2_SQFSRGNYRVSWPKFAVPNLQSLTNLLSSNLSWLSLDVSAAFYHLPLHPA'	80	39	52	0	0	0	0	0	0	0	0	0	0	0	0	0	0	0	0	0	0	0	0	33	0	0	0	0	0	3	0	9	0	0	0	0	0	0	0	0	0	0	31	0	0	0	0	0	1
'VIR3_120_1_SRGNYRVSWPKFAVPNLQSLTNLLSSNLSWLSLDVSAAFYHLPLHPAAMP'	0	17	25	0	0	0	0	0	0	0	0	0	0	0	0	0	0	0	0	0	0	0	33	26	0	0	0	0	0	0	0	0	0	0	0	0	0	0	0	0	0	0	0	0	4	0	0	0	0
'VIR3_120_2_SRGNYRVSWPKFAVPNLQSLTNLLSSNLSWLSLDVSAAFYHLPLHPAAMP'	0	49	19	67	19	0	0	0	0	0	0	0	24	0	0	0	0	0	16	106	0	0	0	0	0	102	56	0	0	0	0	2	8	0	0	0	0	0	0	0	0	0	0	0	0	0	0	0	0
'VIR3_121_1_SWLSLDVSAAFYHLPLHPAAMPHLLVGSSGLSGYVARLSTNSRILNHQHG'	0	0	0	0	0	0	0	0	0	0	0	0	0	0	0	0	0	0	0	0	0	0	0	0	0	0	0	0	0	0	0	0	0	0	0	0	0	0	0	0	0	0	0	0	0	0	0	0	0
'VIR3_121_2_SWLSLDVSAAFYHLPLHPAAMPHLLVGSSGLSGYVARLSTNSRILNHQHG'	237	319	45	0	27	123	27	0	24	63	18	0	15	0	0	0	10	0	0	68	0	0	41	0	81	0	5	0	0	0	0	22	3	0	13	0	22	0	0	0	73	0	0	165	79	99	41	0	0
'VIR3_122_1_SGLSGYVARLSTNSRILNHQHGTMPNLHDYCSRTLYASLLLLYQTFGRKL'	1	19	57	0	0	87	0	0	0	0	0	0	0	0	8	0	0	0	0	0	0	0	0	0	0	0	0	0	0	0	0	0	0	0	0	0	0	0	0	0	0	0	0	0	0	0	0	0	0
'VIR3_122_2_SGLSGYVARLSTNSRILNHQHGTMPNLHDYCSRTLYASLLLLYQTFGRKL'	1	38	28	0	0	0	0	0	0	0	9	0	0	0	0	0	0	0	0	0	0	0	0	0	0	0	0	0	0	0	0	22	18	0	0	0	0	0	0	0	0	0	0	0	19	0	0	0	0
'VIR3_123_C_1_HDYCSRTLYASLLLLYQTFGRKLHLYSHPIILGFRKIPMGVGLSPFLLAQ'	0	0	5	0	0	0	0	0	0	0	0	0	0	0	0	0	0	0	0	0	0	0	0	0	0	0	0	0	0	0	0	0	0	0	0	0	0	0	0	0	0	0	0	0	0	0	0	0	0
'VIR3_123_C_2_HDYCSRTLYASLLLLYQTFGRKLHLYSHPIILGFRKIPMGVGLSPFLLAQ'	0	114	55	0	0	0	0	0	0	0	0	0	9	0	0	0	0	0	0	0	0	0	0	0	0	1	0	0	0	0	0	0	0	0	0	0	0	0	0	0	11	0	0	0	0	0	0	0	0
'VIR3_123_1_NLHDYCSRTLYASLLLLYQTFGRKLHLYSHPIILGFRKIPMGVGLSPFLL'	0	2	5	0	0	0	0	0	0	47	0	0	0	0	0	0	0	0	0	0	0	0	0	0	0	0	0	0	0	0	0	0	0	0	0	0	0	0	0	0	0	0	0	0	0	0	0	0	0
'VIR3_123_2_NLHDYCSRTLYASLLLLYQTFGRKLHLYSHPIILGFRKIPMGVGLSPFLL'	0	20	18	0	0	0	0	0	3	0	0	0	0	0	0	0	0	0	0	0	0	0	0	0	0	0	0	0	0	0	0	1	0	0	0	0	0	0	0	0	69	0	0	0	0	0	0	0	0
'VIR3_124_N_1_LNFLGGTPGCPGQNSQSPTSNHLPTSCPPTCPGYRWMCLRRFIIFLFILL'	0	5	21	0	0	0	0	0	0	0	0	0	0	0	0	0	0	0	0	0	0	0	0	0	0	0	0	0	0	0	0	0	0	0	0	0	0	0	0	0	0	0	0	0	0	0	0	0	0
'VIR3_124_N_2_LNFLGGTPGCPGQNSQSPTSNHLPTSCPPTCPGYRWMCLRRFIIFLFILL'	0	25	50	0	0	0	32	0	0	0	0	0	0	0	0	0	0	0	0	0	0	0	0	0	0	0	0	0	0	0	0	0	0	0	0	0	0	0	0	0	0	0	0	0	0	0	0	0	0
'VIR3_124_1_LGGTPGCPGQNSQSPTSNHLPTSCPPTCPGYRWMCLRRFIIFLFILLLCL'	0	6	67	0	0	0	0	0	0	0	0	0	0	0	0	0	0	0	0	0	0	0	0	0	0	0	0	0	0	0	0	0	0	0	0	0	0	0	0	0	0	0	0	0	0	0	0	0	0
'VIR3_124_2_LGGTPGCPGQNSQSPTSNHLPTSCPPTCPGYRWMCLRRFIIFLFILLLCL'	0	57	23	5	0	0	0	0	0	0	0	55	0	0	0	0	0	0	0	0	0	0	0	0	0	0	0	0	0	0	0	66	6	0	0	0	31	0	0	0	0	0	0	0	0	0	0	322	0
'VIR3_125_1_PGYRWMCLRRFIIFLFILLLCLIFLLVLLDYQGMLPVCPLLPGTTTTSTG'	0	0	16	0	0	0	0	0	0	0	0	0	0	0	0	0	0	0	0	0	0	0	0	0	0	0	0	0	0	0	0	0	0	0	0	0	0	0	0	0	0	0	0	0	0	0	0	0	0
'VIR3_125_2_PGYRWMCLRRFIIFLFILLLCLIFLLVLLDYQGMLPVCPLLPGTTTTSTG'	0	5	20	0	0	0	0	0	0	0	0	0	0	0	0	0	0	0	0	0	0	0	0	0	0	0	0	0	0	0	0	0	0	0	0	0	0	0	0	0	0	0	29	0	0	0	0	0	0
'VIR3_126_1_LDYQGMLPVCPLLPGTTTTSTGPCKTCTTLAQGTSMFPSCCCSKPSDGNC'	296	113	17	0	10	0	0	0	0	0	1	0	0	0	0	0	0	0	0	0	0	0	0	0	0	0	0	0	0	0	0	0	0	0	0	0	0	0	0	0	0	0	0	0	0	0	0	0	0
'VIR3_126_2_LDYQGMLPVCPLLPGTTTTSTGPCKTCTTLAQGTSMFPSCCCSKPSDGNC'	0	5	14	0	0	0	0	0	0	0	0	0	0	0	0	0	0	0	0	0	0	0	0	0	0	0	0	0	0	0	0	0	0	0	0	0	0	0	0	0	0	0	0	0	0	0	0	0	0
'VIR3_127_C_1_TTLAQGTSMFPSCCCSKPSDGNCTCIPIPSSWALGKYLWEWASARFSWLS'	0	7	23	0	0	0	0	0	0	0	0	0	0	0	0	0	0	0	0	0	0	0	0	0	0	0	0	0	0	0	0	0	0	0	0	0	0	0	0	0	0	0	0	0	0	0	0	0	0
'VIR3_127_C_2_TTLAQGTSMFPSCCCSKPSDGNCTCIPIPSSWALGKYLWEWASARFSWLS'	0	17	19	0	0	0	0	0	0	0	0	0	0	0	0	0	0	0	0	0	0	0	0	0	0	0	0	0	0	0	0	0	0	0	0	0	0	0	0	0	0	0	0	77	0	0	0	0	0
'VIR3_127_1_TCTTLAQGTSMFPSCCCSKPSDGNCTCIPIPSSWALGKYLWEWASARFSW'	0	15	12	0	0	0	0	0	0	0	0	0	0	0	0	0	0	0	0	0	0	0	0	0	0	0	0	0	0	0	0	0	0	0	0	0	0	0	0	0	0	0	0	0	24	0	0	0	0
'VIR3_127_2_TCTTLAQGTSMFPSCCCSKPSDGNCTCIPIPSSWALGKYLWEWASARFSW'	0	36	26	0	0	0	44	0	0	0	0	0	22	0	0	0	0	0	0	0	0	0	0	0	0	0	0	242	0	0	0	0	0	0	86	0	0	0	0	0	0	0	0	0	0	0	6	0	0
'VIR3_128_N_1_SQFSRGSTHVSWPKFAVPNLQSLTNLLSSNLSWLSLDVSAAFYHIPLHPA'	64	53	17	0	0	0	0	0	0	0	0	0	0	0	0	0	0	0	0	0	0	0	0	0	0	0	0	0	0	0	0	0	0	0	0	0	0	0	0	0	0	0	0	0	0	0	0	0	0
'VIR3_128_N_2_SQFSRGSTHVSWPKFAVPNLQSLTNLLSSNLSWLSLDVSAAFYHIPLHPA'	0	2	11	0	0	0	0	0	0	0	0	0	0	0	0	0	10	0	0	0	0	0	0	0	0	0	0	0	0	0	0	0	0	0	0	0	0	0	0	0	0	0	0	0	0	0	0	0	0
'VIR3_128_1_SRGSTHVSWPKFAVPNLQSLTNLLSSNLSWLSLDVSAAFYHIPLHPAAMP'	150	52	59	0	0	0	0	0	0	0	1	70	0	0	0	0	0	0	0	0	0	0	32	0	0	0	0	0	0	0	0	0	0	0	1	0	0	0	48	1	0	0	0	0	0	0	0	0	0
'VIR3_128_2_SRGSTHVSWPKFAVPNLQSLTNLLSSNLSWLSLDVSAAFYHIPLHPAAMP'	0	5	10	0	0	0	0	0	0	0	0	0	0	0	0	0	0	0	0	0	0	0	0	0	0	0	0	0	0	0	0	0	0	0	0	0	0	0	0	0	0	0	0	0	0	0	0	0	0
'VIR3_129_1_SWLSLDVSAAFYHIPLHPAAMPHLLVGSSGLPRYVARLSSTSRNIKCQHN'	0	9	11	0	0	0	0	0	0	0	0	0	0	0	0	0	0	0	0	0	0	0	0	0	0	0	0	0	0	0	0	0	5	0	0	0	0	0	0	0	0	0	0	0	0	0	0	0	0
'VIR3_129_2_SWLSLDVSAAFYHIPLHPAAMPHLLVGSSGLPRYVARLSSTSRNIKCQHN'	0	10	20	0	0	0	0	0	0	0	0	0	0	0	0	0	0	0	0	0	0	0	0	0	0	0	0	0	0	0	0	0	0	0	0	0	0	0	0	0	0	0	0	0	0	0	0	0	0
'VIR3_130_1_SGLPRYVARLSSTSRNIKCQHNYQHGTMQDLHDSCSRNLYVSLMLLYKTF'	0	17	33	0	0	0	0	0	0	0	0	0	0	0	0	0	0	0	0	0	0	0	0	0	0	0	30	0	0	0	0	0	0	0	0	0	0	0	0	0	0	0	0	0	0	0	0	0	0
'VIR3_130_2_SGLPRYVARLSSTSRNIKCQHNYQHGTMQDLHDSCSRNLYVSLMLLYKTF'	0	7	50	0	0	0	0	0	0	0	0	0	0	0	0	63	0	0	0	0	0	0	0	0	0	0	0	0	0	1	0	0	0	0	0	0	0	0	0	0	0	0	0	0	0	0	0	0	0
'VIR3_131_1_QDLHDSCSRNLYVSLMLLYKTFGRKLHLYSHPIILGFRKIPMGVGLSPFL'	0	0	8	0	0	0	0	0	0	0	0	0	0	0	0	0	0	0	0	0	0	0	0	0	0	0	0	0	0	0	0	0	0	0	0	0	0	0	0	0	0	0	0	0	0	0	0	0	0
'VIR3_131_2_QDLHDSCSRNLYVSLMLLYKTFGRKLHLYSHPIILGFRKIPMGVGLSPFL'	0	1	34	0	0	0	0	0	0	0	0	0	0	0	0	0	0	0	0	0	0	0	0	0	0	0	0	0	0	0	0	0	3	0	0	0	0	0	0	0	0	0	0	0	0	0	0	0	0
'VIR3_131_C_1_HDSCSRNLYVSLMLLYKTFGRKLHLYSHPIILGFRKIPMGVGLSPFLLAQ'	0	0	7	0	0	0	0	0	0	0	0	0	0	0	0	0	0	0	0	0	0	0	0	0	0	0	0	0	0	0	0	0	0	0	0	0	0	0	0	0	0	0	0	0	0	0	0	0	0
'VIR3_131_C_2_HDSCSRNLYVSLMLLYKTFGRKLHLYSHPIILGFRKIPMGVGLSPFLLAQ'	0	4	25	0	0	0	0	0	0	0	0	0	0	0	0	0	5	0	0	0	0	0	0	0	0	0	0	0	0	0	0	0	0	0	0	0	0	0	0	0	0	0	0	0	0	0	0	0	0
'VIR3_131_1_GTMQDLHDSCSRNLYVSLMLLYKTFGRKLHLYSHPIILGFRKIPMGVGLS'	0	5	33	0	0	0	0	0	0	0	0	0	0	0	0	0	0	0	0	0	0	0	0	0	0	0	0	0	0	0	0	0	0	0	0	0	0	0	0	0	0	0	0	0	0	0	0	0	0
'VIR3_131_2_GTMQDLHDSCSRNLYVSLMLLYKTFGRKLHLYSHPIILGFRKIPMGVGLS'	0	12	30	0	0	0	0	0	0	0	0	0	0	0	0	0	0	0	0	0	0	0	0	0	0	0	0	0	0	0	0	0	0	0	0	0	0	0	0	0	0	0	0	0	0	0	0	0	0
'VIR3_132_N_1_AAPLNPLLPLQDGTNTHIMATEASNYAQYRVVRATIRYRPLVPNAVGGYA'	10	106	28	0	0	0	0	0	0	0	0	0	12	0	0	0	0	0	0	0	0	0	0	0	0	0	29	0	22	0	0	15	7	0	39	0	8	0	0	0	2	0	0	0	0	0	0	0	0
'VIR3_132_N_2_AAPLNPLLPLQDGTNTHIMATEASNYAQYRVVRATIRYRPLVPNAVGGYA'	160	42	18	0	0	0	0	0	0	0	0	0	0	0	0	17	0	0	0	0	0	0	0	0	0	0	0	0	0	0	0	0	0	0	0	0	0	0	0	0	0	0	0	0	0	0	0	0	0
'VIR3_132_1_LNPLLPLQDGTNTHIMATEASNYAQYRVVRATIRYRPLVPNAVGGYAISI'	0	13	34	0	0	0	0	312	0	0	0	0	0	0	0	0	0	0	0	0	0	0	0	0	0	0	25	0	0	0	0	0	0	0	0	0	0	0	0	0	0	0	0	0	0	0	0	0	0
'VIR3_132_2_LNPLLPLQDGTNTHIMATEASNYAQYRVVRATIRYRPLVPNAVGGYAISI'	0	37	25	0	0	0	1	0	0	0	0	0	0	0	0	0	0	0	0	0	0	0	0	0	0	0	0	0	0	0	0	0	0	0	0	0	0	0	0	0	0	0	27	0	0	0	0	0	0
'VIR3_133_C_1_YRVVRATIRYRPLVPNAVGGYAISISFWPQTTTTPTSVDMNSITST'	0	4	14	0	0	0	0	0	0	0	0	0	0	0	0	0	0	0	0	0	0	0	0	0	0	0	0	0	0	0	0	0	0	0	0	0	0	0	0	0	0	0	0	0	0	0	0	0	0
'VIR3_133_C_2_YRVVRATIRYRPLVPNAVGGYAISISFWPQTTTTPTSVDMNSITST'	0	31	16	0	0	0	0	0	0	0	0	6	0	0	0	0	0	0	0	78	49	1	12	0	0	0	0	0	0	0	0	0	0	0	0	0	0	0	59	0	14	0	0	0	0	0	0	0	0
'VIR3_134_N_1_GAPAQADTNTPETGAPGLPELALELALRNWTPGNTNTRVSRYTSTARHRL'	0	5	10	0	0	0	0	0	0	0	0	0	0	0	0	0	0	0	0	0	0	0	0	0	0	0	0	0	0	0	0	0	0	0	0	0	0	0	0	0	0	0	0	0	0	0	0	0	0
'VIR3_134_N_2_GAPAQADTNTPETGAPGLPELALELALRNWTPGNTNTRVSRYTSTARHRL'	0	69	37	0	0	0	0	0	0	0	0	0	0	0	0	0	0	0	0	0	0	0	0	0	0	0	0	0	0	0	0	0	0	0	0	0	0	0	0	0	0	0	0	0	24	0	0	0	1
'VIR3_134_1_AQADTNTPETGAPGLPELALELALRNWTPGNTNTRVSRYTSTARHRLRRG'	1	437	33	0	5	0	0	54	0	0	0	0	20	66	0	0	0	0	0	0	72	0	104	42	0	0	54	0	0	0	0	24	9	0	0	0	0	0	0	0	39	0	27	0	0	0	0	44	4
'VIR3_134_2_AQADTNTPETGAPGLPELALELALRNWTPGNTNTRVSRYTSTARHRLRRG'	0	82	44	0	0	0	0	0	0	0	0	0	0	0	0	0	0	0	0	0	0	0	0	0	0	0	0	0	0	0	0	0	0	0	0	0	0	0	0	0	0	0	0	0	0	0	0	0	0
'VIR3_135_1_PGNTNTRVSRYTSTARHRLRRGADGTAELTTTAATRFMKDLHFTGTNGVG'	19	400	11	0	29	0	45	0	13	0	21	0	3	0	0	0	0	0	8	0	0	0	48	49	0	0	76	0	113	0	0	27	35	0	0	0	0	0	29	0	169	0	0	0	57	0	17	0	0
'VIR3_135_2_PGNTNTRVSRYTSTARHRLRRGADGTAELTTTAATRFMKDLHFTGTNGVG'	0	440	40	0	0	0	2	0	30	0	0	0	19	0	9	0	9	0	0	0	56	0	34	0	0	0	0	0	0	0	0	22	10	0	0	166	29	0	38	0	0	0	0	0	0	115	0	0	0
'VIR3_136_C_1_TTTAATRFMKDLHFTGTNGVGEVGRGIALTLFNLADTLLGGLPTELISSA'	0	4	11	0	0	0	0	0	0	0	0	0	0	0	0	0	0	0	0	0	0	0	1	0	0	0	0	0	0	0	0	0	0	0	0	0	0	0	0	0	0	0	0	0	0	0	0	0	0
'VIR3_136_C_2_TTTAATRFMKDLHFTGTNGVGEVGRGIALTLFNLADTLLGGLPTELISSA'	134	4	12	0	0	0	0	0	0	80	0	0	0	0	0	0	0	0	0	0	0	0	0	0	0	0	0	0	0	0	0	0	8	0	0	0	0	0	0	0	0	0	0	0	0	0	0	0	0
'VIR3_136_1_TAELTTTAATRFMKDLHFTGTNGVGEVGRGIALTLFNLADTLLGGLPTEL'	224	145	28	0	0	0	0	0	0	0	9	0	0	0	0	0	0	0	0	0	0	0	0	0	0	0	0	0	0	0	0	0	0	0	0	0	0	0	20	0	38	0	0	0	0	0	0	0	0
'VIR3_136_2_TAELTTTAATRFMKDLHFTGTNGVGEVGRGIALTLFNLADTLLGGLPTEL'	0	0	3	0	0	0	0	0	0	0	0	0	0	0	0	0	0	0	0	0	0	0	0	0	0	0	0	0	0	0	0	0	0	0	0	0	0	0	0	0	0	0	0	0	0	0	0	0	0
'VIR3_137_N_1_VSVWLLLTLFWSTGHGVSVRCTYHGTDVNRTSNTTSMNCQLNCTRNHTLI'	0	2	5	0	0	0	0	0	0	0	0	0	0	0	0	19	0	0	0	0	0	0	0	0	0	0	0	0	0	0	0	0	5	0	0	0	0	0	0	0	0	0	0	0	0	0	0	0	0
'VIR3_137_N_2_VSVWLLLTLFWSTGHGVSVRCTYHGTDVNRTSNTTSMNCQLNCTRNHTLI'	0	65	20	0	0	0	0	0	0	0	0	0	0	0	0	0	18	0	0	0	0	0	0	0	0	0	0	0	2	0	0	0	0	0	0	0	0	0	0	0	0	0	0	0	0	0	0	0	0
'VIR3_137_1_WLLLTLFWSTGHGVSVRCTYHGTDVNRTSNTTSMNCQLNCTRNHTLIYSG'	49	131	29	0	0	0	29	0	0	82	0	0	0	0	0	0	12	0	0	0	0	0	0	0	0	0	0	0	0	0	0	0	0	0	0	0	26	0	0	0	0	0	0	0	0	0	0	0	0
'VIR3_137_2_WLLLTLFWSTGHGVSVRCTYHGTDVNRTSNTTSMNCQLNCTRNHTLIYSG'	0	0	17	0	0	0	0	0	0	0	0	0	0	0	0	0	0	0	0	0	0	0	0	0	0	0	0	0	0	0	0	0	0	0	0	0	0	0	0	0	0	0	0	0	0	0	0	0	0
'VIR3_138_1_SNTTSMNCQLNCTRNHTLIYSGPCAGTEARLPLNVTFRQSRREWHSVMLK'	0	6	19	0	0	0	0	0	0	0	0	0	0	0	0	0	0	0	0	0	0	0	0	0	0	0	0	0	0	0	0	0	0	0	1	0	0	0	0	0	0	0	0	0	0	0	0	0	0
'VIR3_138_2_SNTTSMNCQLNCTRNHTLIYSGPCAGTEARLPLNVTFRQSRREWHSVMLK'	0	6	44	0	0	0	0	0	0	0	0	0	0	0	0	0	0	0	0	0	0	0	0	0	0	0	0	0	0	0	0	0	0	0	0	0	0	0	0	0	0	0	0	0	0	0	0	0	0
'VIR3_139_1_ARLPLNVTFRQSRREWHSVMLKFGFQYHLEGWFPLRILNESREINVTEVR'	0	8	25	0	0	0	0	0	0	0	0	0	0	0	0	0	0	0	0	0	0	0	0	0	0	0	0	0	0	0	0	0	0	0	16	0	47	1085	0	0	0	0	0	0	0	0	0	0	0
'VIR3_139_2_ARLPLNVTFRQSRREWHSVMLKFGFQYHLEGWFPLRILNESREINVTEVR'	0	3	27	0	0	0	0	0	0	0	0	0	0	0	0	0	0	0	0	0	0	0	0	0	0	0	0	0	0	0	0	0	0	0	0	0	0	0	0	0	0	0	0	0	0	0	0	0	0
'VIR3_140_1_LEGWFPLRILNESREINVTEVRGEVACSTNATNVTMGQLTFNFTGHSYVL'	0	6	101	0	0	0	0	0	0	0	0	0	0	0	0	0	0	0	0	0	0	0	1	0	0	0	0	0	0	0	0	0	0	0	0	0	0	0	0	0	0	0	0	0	0	0	0	0	0
'VIR3_140_2_LEGWFPLRILNESREINVTEVRGEVACSTNATNVTMGQLTFNFTGHSYVL'	0	1	3	0	0	0	0	0	0	0	0	0	0	0	0	0	0	0	0	0	0	0	0	0	0	0	0	0	0	0	0	0	0	0	0	0	0	0	0	0	0	0	0	0	0	0	0	0	0
'VIR3_141_1_TNATNVTMGQLTFNFTGHSYVLRAIAHTSPFESYVRWEETNVTDNATSSE'	0	0	11	0	0	0	0	0	0	0	0	0	0	0	0	0	0	0	0	0	0	0	0	0	0	0	0	0	0	0	0	0	0	0	0	0	0	0	0	0	0	0	0	0	0	0	0	0	0
'VIR3_141_2_TNATNVTMGQLTFNFTGHSYVLRAIAHTSPFESYVRWEETNVTDNATSSE'	0	2	3	0	0	0	0	0	0	0	0	0	0	0	0	0	0	0	0	0	0	0	0	0	0	0	0	0	0	0	0	0	0	0	0	0	0	0	0	0	0	0	0	0	0	0	0	0	0
'VIR3_142_1_SPFESYVRWEETNVTDNATSSENTTTVTSTLARYAESDYIFLQDMCPRFL'	0	1	6	0	0	0	0	0	0	0	0	0	0	0	0	0	0	0	0	0	0	0	0	0	0	0	0	0	0	0	0	0	0	0	0	0	0	0	0	0	0	0	0	0	0	0	0	0	0
'VIR3_142_2_SPFESYVRWEETNVTDNATSSENTTTVTSTLARYAESDYIFLQDMCPRFL'	0	16	21	0	0	0	0	0	0	0	0	0	2	0	0	0	0	0	8	0	0	0	0	0	0	0	0	0	0	0	0	0	0	0	0	0	0	0	0	0	0	0	0	0	0	0	0	0	0
'VIR3_143_1_STLARYAESDYIFLQDMCPRFLRRTLKFMKNKTKCNTTFTGNNMTTLPIW'	0	49	68	0	0	0	0	0	0	0	0	25	0	0	29	0	0	0	0	0	0	0	0	0	0	0	0	180	0	0	0	1	0	0	0	0	0	0	0	0	0	0	0	0	0	0	0	0	0
'VIR3_143_2_STLARYAESDYIFLQDMCPRFLRRTLKFMKNKTKCNTTFTGNNMTTLPIW'	0	13	17	0	0	0	0	0	0	0	0	0	0	0	0	0	0	0	0	0	0	0	0	0	0	0	0	0	0	0	0	0	10	0	0	0	1	0	0	0	0	0	0	0	0	0	0	0	0
'VIR3_144_1_MKNKTKCNTTFTGNNMTTLPIWTSECQGWTYWTRLSVMWRNRRSALLRAK'	50	187	53	0	0	0	0	0	0	151	0	45	0	0	12	0	0	0	0	0	0	0	0	70	0	0	0	0	91	0	0	0	0	0	0	232	1	0	0	0	0	0	0	0	0	0	0	0	0
'VIR3_144_2_MKNKTKCNTTFTGNNMTTLPIWTSECQGWTYWTRLSVMWRNRRSALLRAK'	0	15	19	0	0	0	0	0	0	0	0	0	0	0	0	0	0	0	0	0	0	0	0	0	0	0	0	0	0	0	0	0	0	0	0	199	0	0	0	0	0	298	0	0	0	0	0	0	0
'VIR3_145_1_WTYWTRLSVMWRNRRSALLRAKSRALGHWALLSICTVAAGSIALLSLFCI'	0	6	9	0	0	0	0	0	0	0	0	0	0	0	0	0	0	0	0	0	0	0	0	0	0	0	0	0	0	0	0	0	0	0	0	0	0	0	0	0	0	0	0	0	0	0	0	0	0
'VIR3_145_2_WTYWTRLSVMWRNRRSALLRAKSRALGHWALLSICTVAAGSIALLSLFCI'	0	74	78	0	0	0	0	0	0	0	18	0	45	0	0	0	0	0	0	0	0	0	0	0	0	0	0	0	0	0	72	0	11	0	0	0	0	0	41	0	0	0	0	0	0	0	32	0	0
'VIR3_146_1_WALLSICTVAAGSIALLSLFCILLIGLRRDLLEDFRYICRDEGSSSTKND'	0	8	4	0	0	0	0	0	0	0	0	0	0	0	0	0	0	0	0	0	0	0	0	0	0	0	0	0	0	0	0	0	0	0	0	0	0	0	0	0	0	0	0	0	0	0	0	0	0
'VIR3_146_2_WALLSICTVAAGSIALLSLFCILLIGLRRDLLEDFRYICRDEGSSSTKND'	0	1	32	0	0	0	0	0	0	0	0	0	0	0	0	0	0	0	0	0	0	0	0	0	0	0	0	0	0	0	0	0	0	0	0	0	0	0	0	0	0	0	0	0	0	0	0	0	0
'VIR3_147_C_1_GLRRDLLEDFRYICRDEGSSSTKNDVHRIV'	214	76	13	0	0	0	0	0	0	17	0	0	0	0	0	0	1	0	12	0	0	0	0	0	17	0	0	67	0	0	0	18	9	0	0	0	0	0	0	0	0	0	0	0	0	0	0	0	0
'VIR3_147_C_2_GLRRDLLEDFRYICRDEGSSSTKNDVHRIV'	0	2	48	0	0	0	0	0	0	0	0	0	0	0	0	0	0	0	0	0	0	0	0	0	0	0	0	0	0	0	0	0	0	0	0	0	0	0	0	0	0	0	0	0	0	0	0	0	0
'VIR3_148_N_1_AYNSLAPKGAPNTCQWKDANSKMHTFGVAAIPGVTGKKIEADGLAIRIDS'	0	387	35	0	18	0	0	0	33	0	1	0	0	0	0	0	40	0	0	0	0	0	0	0	0	0	0	0	0	0	0	34	13	0	0	0	0	0	0	0	0	0	0	0	0	0	0	0	0
'VIR3_148_N_2_AYNSLAPKGAPNTCQWKDANSKMHTFGVAAIPGVTGKKIEADGLAIRIDS'	263	667	35	0	0	0	0	0	0	75	0	0	0	0	0	0	0	0	4	124	0	0	0	0	0	172	0	0	0	0	0	20	24	0	2	0	0	0	0	0	0	633	0	0	29	0	0	0	0
'VIR3_148_1_SLAPKGAPNTCQWKDANSKMHTFGVAAIPGVTGKKIEADGLAIRIDSTSG'	0	1	32	0	0	0	0	0	0	0	0	0	0	0	0	0	0	0	0	0	0	0	0	0	0	0	0	0	0	0	0	0	0	0	0	0	0	0	0	0	0	0	0	0	0	0	0	0	0
'VIR3_148_2_SLAPKGAPNTCQWKDANSKMHTFGVAAIPGVTGKKIEADGLAIRIDSTSG'	417	2018	49	0	17	0	9	0	24	0	0	0	0	0	27	53	0	0	72	0	52	0	1	0	44	0	67	0	0	0	0	0	31	0	103	0	0	0	0	0	45	0	24	0	0	0	0	0	0
'VIR3_149_1_PGVTGKKIEADGLAIRIDSTSGTDTVIYGDKTFQPEPQVGNDSWVDTNDA'	0	9	68	0	0	0	0	0	0	0	0	0	0	0	0	0	0	0	0	0	0	0	0	0	0	0	0	0	0	0	0	0	0	0	0	0	0	0	0	0	0	0	0	0	0	0	0	0	0
'VIR3_149_2_PGVTGKKIEADGLAIRIDSTSGTDTVIYGDKTFQPEPQVGNDSWVDTNDA'	0	78	36	0	0	0	0	0	0	0	0	0	0	0	0	0	0	0	0	0	0	0	0	0	0	0	0	0	0	0	0	0	0	0	0	0	0	0	0	0	0	0	0	0	0	0	0	0	0
'VIR3_150_1_GDKTFQPEPQVGNDSWVDTNDAEEKYGGRALKDTTNMKPCYGSFAKPTNK'	71	226	16	0	0	0	0	0	0	0	10	0	0	0	0	0	0	0	0	65	0	0	0	0	49	0	0	0	0	0	0	0	10	0	0	0	0	0	0	0	0	0	6	0	0	0	0	0	0
'VIR3_150_2_GDKTFQPEPQVGNDSWVDTNDAEEKYGGRALKDTTNMKPCYGSFAKPTNK'	0	0	0	0	0	0	0	0	0	0	0	0	0	0	0	0	0	0	0	0	0	0	0	0	0	0	0	0	0	0	0	0	0	0	0	0	0	0	0	0	0	0	0	0	0	0	0	0	0
'VIR3_151_1_RALKDTTNMKPCYGSFAKPTNKEGGQANLKDSETAATTPNYDIDLAFFDG'	0	73	27	0	0	0	0	0	0	44	0	0	0	0	0	0	0	0	0	0	0	0	0	0	0	0	0	0	0	0	0	0	0	0	0	0	0	0	0	0	0	0	0	0	0	0	0	0	0
'VIR3_151_2_RALKDTTNMKPCYGSFAKPTNKEGGQANLKDSETAATTPNYDIDLAFFDG'	387	560	12	0	15	0	1	0	25	0	0	0	0	0	25	45	18	0	1	0	45	274	18	62	45	0	46	96	19	1	0	21	52	0	0	0	30	0	0	0	38	0	0	0	0	0	0	149	27
'VIR3_152_1_LKDSETAATTPNYDIDLAFFDGKNIVANYDPDIVMYTENVDLQTPDTHIV'	221	80	26	0	0	0	0	0	0	0	0	0	0	0	0	46	0	0	0	0	0	0	0	0	0	0	0	0	2	0	0	46	0	0	0	0	0	0	0	0	0	0	0	0	0	0	0	0	16
'VIR3_152_2_LKDSETAATTPNYDIDLAFFDGKNIVANYDPDIVMYTENVDLQTPDTHIV'	1	148	18	0	0	0	0	0	0	0	0	0	0	0	0	0	0	0	0	0	0	0	0	0	0	0	0	0	0	0	0	0	5	0	0	0	0	0	0	0	0	0	27	0	0	0	0	0	0
'VIR3_153_C_1_VANYDPDIVMYTENVDLQTPDTHIVYKPGKEDTSSESNLGQQAMPN'	23	233	32	0	0	0	0	0	5	0	0	0	25	0	0	0	0	69	0	109	0	1	10	0	0	0	1	0	0	0	0	31	9	0	26	0	0	0	0	3	47	0	9	0	19	0	13	0	56
'VIR3_153_C_2_VANYDPDIVMYTENVDLQTPDTHIVYKPGKEDTSSESNLGQQAMPN'	0	152	34	0	0	0	0	0	0	0	17	0	0	0	28	0	0	0	0	0	0	0	1	0	38	0	0	0	0	0	0	0	27	0	0	0	0	0	0	0	0	0	0	0	0	0	0	0	0
'VIR3_154_N_1_MALELFNPDEYYDILFPGVNTFVNNIQYLDPRHWGPSLFATISQALWHVI'	0	4	7	0	0	0	0	0	0	0	0	0	0	0	0	0	0	0	0	0	0	0	0	0	0	0	0	0	0	0	0	0	0	0	0	0	0	0	0	0	0	0	0	0	0	0	0	0	0
'VIR3_154_N_2_MALELFNPDEYYDILFPGVNTFVNNIQYLDPRHWGPSLFATISQALWHVI'	0	23	20	0	0	0	0	0	0	0	0	0	0	0	0	0	0	0	0	0	0	0	0	0	0	0	0	0	0	0	0	0	0	0	0	0	0	0	0	1	0	0	0	0	0	0	0	0	0
'VIR3_154_1_ELFNPDEYYDILFPGVNTFVNNIQYLDPRHWGPSLFATISQALWHVIRDD'	0	16	31	0	0	0	0	0	0	0	0	0	0	0	0	0	0	0	0	0	0	0	0	0	0	0	0	0	0	0	0	0	0	0	0	0	55	0	0	0	0	0	0	0	0	0	0	0	0
'VIR3_154_2_ELFNPDEYYDILFPGVNTFVNNIQYLDPRHWGPSLFATISQALWHVIRDD'	0	1	19	0	0	0	0	0	0	0	0	0	0	0	0	0	0	0	0	0	0	0	0	0	0	0	0	0	0	0	0	0	0	0	0	0	0	0	0	0	0	0	0	0	0	0	0	0	0
'VIR3_155_1_RHWGPSLFATISQALWHVIRDDIPAITSQELQRRTERFFRDSLARFLEET'	0	2	4	0	0	0	0	0	0	0	0	0	0	0	0	0	0	0	0	0	0	0	0	0	0	0	0	0	0	0	0	0	0	0	0	0	0	0	0	0	0	0	0	0	0	0	0	0	0
'VIR3_155_2_RHWGPSLFATISQALWHVIRDDIPAITSQELQRRTERFFRDSLARFLEET'	0	62	56	0	0	0	0	0	0	16	20	0	0	0	0	0	0	0	0	0	0	0	0	0	1	0	0	0	0	0	0	0	4	0	0	0	0	0	0	0	0	0	0	0	36	0	0	0	0
'VIR3_156_1_QELQRRTERFFRDSLARFLEETTWTIVNAPINFYNYIQDYYSNLSPIRPS'	0	8	10	0	0	61	0	0	0	0	0	0	0	0	0	0	0	0	0	0	0	0	0	0	0	0	0	0	0	0	0	0	6	0	0	0	0	0	0	0	0	0	0	0	0	0	8	0	0
'VIR3_156_2_QELQRRTERFFRDSLARFLEETTWTIVNAPINFYNYIQDYYSNLSPIRPS'	0	0	11	0	0	0	0	0	0	0	0	0	0	0	0	0	0	0	0	0	0	0	0	0	0	0	0	0	0	0	0	0	0	0	0	0	0	0	0	0	0	0	0	0	0	0	0	0	0
'VIR3_157_1_APINFYNYIQDYYSNLSPIRPSMVRQVAEREGTHVNFGHTYSIDDADSIE'	161	666	26	0	33	0	0	0	31	0	61	44	78	70	11	58	17	0	62	0	0	0	0	0	0	0	0	0	115	0	0	119	23	0	0	0	27	0	82	0	0	0	0	0	57	0	25	318	37
'VIR3_157_2_APINFYNYIQDYYSNLSPIRPSMVRQVAEREGTHVNFGHTYSIDDADSIE'	181	57	31	0	0	0	0	0	0	25	1	60	0	0	0	0	0	0	0	0	0	0	0	0	0	0	0	0	0	0	0	0	0	0	0	0	0	0	0	0	0	0	0	0	0	108	0	0	0
'VIR3_158_1_EREGTHVNFGHTYSIDDADSIEEVTQRIELRNKESVHSGEFIEKTIAPGG'	0	263	24	0	8	0	0	0	13	71	13	0	26	0	0	0	0	0	0	0	0	0	36	0	0	0	0	0	0	0	0	25	24	0	0	0	0	0	0	0	0	0	0	0	7	0	0	0	0
'VIR3_158_2_EREGTHVNFGHTYSIDDADSIEEVTQRIELRNKESVHSGEFIEKTIAPGG'	0	48	33	0	0	0	0	0	0	0	0	0	0	0	0	0	0	0	0	0	0	0	0	0	0	0	0	0	0	0	0	0	0	0	0	0	0	0	0	0	0	0	0	0	0	105	0	0	54
'VIR3_159_1_ELRNKESVHSGEFIEKTIAPGGANQRTAPQWMLPLLLGLYGTVTPALEAY'	0	3	7	0	0	0	0	0	0	0	0	0	0	0	0	0	0	0	0	0	0	0	0	0	0	0	0	0	0	0	0	0	0	0	0	0	0	0	0	0	0	0	0	0	0	0	0	0	0
'VIR3_159_2_ELRNKESVHSGEFIEKTIAPGGANQRTAPQWMLPLLLGLYGTVTPALEAY'	0	32	35	0	0	0	0	0	0	0	0	0	0	0	0	0	0	0	0	0	0	0	0	0	0	0	3	0	0	0	0	0	0	0	0	0	0	0	0	0	0	0	0	0	0	0	0	0	0
'VIR3_160_1_PQWMLPLLLGLYGTVTPALEAYEDGPNQKKRRVSRGSSQKAKGTRASAKT'	0	9	22	0	0	0	0	0	0	0	0	0	0	0	0	0	0	0	0	0	0	0	0	0	0	0	0	0	0	0	0	0	0	0	0	0	0	0	0	0	0	0	0	0	0	0	0	0	0
'VIR3_160_2_PQWMLPLLLGLYGTVTPALEAYEDGPNQKKRRVSRGSSQKAKGTRASAKT'	0	26	24	0	0	0	40	0	0	0	0	0	0	0	0	0	0	0	0	0	0	0	0	0	0	0	0	0	0	0	0	0	0	0	0	0	0	0	0	0	0	0	0	0	0	0	0	0	0
'VIR3_161_C_1_PNQKKRRVSRGSSQKAKGTRASAKTTNKRRSRSSRS'	18255	9693	65	103	177	88	201	478	209	268	249	213	217	202	238	42	237	199	514	424	257	291	343	692	566	86	319	0	114	1	247	1121	620	1116	440	1	190	0	284	0	303	420	342	170	232	156	92	0	286
'VIR3_161_C_2_PNQKKRRVSRGSSQKAKGTRASAKTTNKRRSRSSRS'	0	17	18	0	4	0	0	0	27	0	0	0	0	0	0	0	0	0	0	0	0	0	0	0	0	0	0	0	0	0	0	0	0	0	0	0	0	0	0	0	0	0	0	0	0	0	0	0	0
'VIR3_162_N_1_MSRSDPKRERRGGREETLAKWVEARKDLEDLEKRIRKTRRTLKRLEDENP'	0	2	30	0	0	0	0	0	0	0	0	0	0	0	0	0	0	0	0	0	0	0	0	0	0	0	0	0	0	0	0	0	0	0	0	0	0	0	0	0	0	0	0	0	0	0	0	0	0
'VIR3_162_N_2_MSRSDPKRERRGGREETLAKWVEARKDLEDLEKRIRKTRRTLKRLEDENP'	0	17	11	0	0	0	0	0	0	0	0	0	0	0	0	0	0	0	0	0	0	0	0	0	0	0	0	0	0	0	0	0	9	0	0	0	0	0	0	0	0	0	0	0	0	0	0	0	0
'VIR3_162_1_SDPKRERRGGREETLAKWVEARKDLEDLEKRIRKTRRTLKRLEDENPWLG'	0	16	4	0	0	0	0	0	0	0	0	0	0	0	0	0	0	0	0	0	0	0	0	0	0	0	0	0	0	0	0	9	5	0	0	0	0	0	0	0	0	0	0	0	0	0	0	0	0
'VIR3_162_2_SDPKRERRGGREETLAKWVEARKDLEDLEKRIRKTRRTLKRLEDENPWLG'	614	31	22	0	0	0	0	0	0	79	21	1	0	0	0	0	0	0	0	0	0	0	0	0	82	0	0	0	0	0	0	0	0	0	0	0	0	0	0	0	0	0	0	0	0	0	0	0	0
'VIR3_163_1_EKRIRKTRRTLKRLEDENPWLGNIIGIIRKGKEGEGAPPAKRARTDQMEV'	0	8	10	0	0	0	0	0	0	0	0	0	0	0	0	0	0	0	0	0	0	0	0	0	0	0	0	0	0	0	0	0	0	130	0	0	0	428	0	0	0	0	0	0	0	0	0	0	0
'VIR3_163_2_EKRIRKTRRTLKRLEDENPWLGNIIGIIRKGKEGEGAPPAKRARTDQMEV'	0	21	9	0	0	0	0	0	0	0	0	0	0	0	0	0	0	0	0	0	0	0	0	0	0	0	0	0	0	0	0	5	0	0	0	0	0	0	0	0	0	0	0	0	0	0	0	0	0
'VIR3_164_1_RKGKEGEGAPPAKRARTDQMEVDSGPGKRSRKGGFTDEERRDHRRRKALE'	437	100	44	0	0	0	0	0	0	52	0	0	0	0	0	0	0	0	0	0	22	0	0	0	0	0	0	0	0	0	0	0	1	0	0	0	0	0	0	0	0	0	0	0	0	0	0	0	0
'VIR3_164_2_RKGKEGEGAPPAKRARTDQMEVDSGPGKRSRKGGFTDEERRDHRRRKALE'	0	18	9	0	0	0	0	0	0	0	0	0	0	0	0	0	0	0	0	0	0	0	0	0	0	0	0	0	0	0	0	0	2	0	0	0	0	0	0	0	0	0	0	0	0	0	0	0	0
'VIR3_165_1_RSRKGGFTDEERRDHRRRKALENKKKQLSSGGKNLSKEEEEELKRLTEED'	14	133	9	0	0	0	0	0	0	0	0	0	12	0	0	0	0	0	29	0	0	0	0	0	0	0	0	0	0	0	0	0	7	0	19	0	0	0	10	0	0	0	0	0	0	0	0	0	0
'VIR3_165_2_RSRKGGFTDEERRDHRRRKALENKKKQLSSGGKNLSKEEEEELKRLTEED'	279	1132	25	0	0	0	0	0	0	0	22	0	0	3	24	0	38	0	0	0	0	0	40	0	0	0	0	0	1	0	0	41	32	0	0	0	0	0	0	389	41	0	54	0	0	0	25	0	0
'VIR3_166_1_SSGGKNLSKEEEEELKRLTEEDERRERRAAGPQDGGVNPPGGSPRGAPGG'	156	14	26	0	0	0	0	0	0	0	0	0	0	0	0	0	0	0	0	0	0	0	0	0	0	0	0	0	0	0	0	0	0	0	0	0	0	0	0	0	0	0	0	0	0	0	0	0	0
'VIR3_166_2_SSGGKNLSKEEEEELKRLTEEDERRERRAAGPQDGGVNPPGGSPRGAPGG'	0	0	1	0	0	0	0	0	0	0	0	0	0	0	0	0	0	0	0	0	0	0	0	0	0	0	0	0	0	0	0	0	0	0	0	0	0	0	0	0	0	0	0	0	0	0	0	0	0
'VIR3_167_1_AAGPQDGGVNPPGGSPRGAPGGGFVPRMLGVPESPFTRRGDGLDIRGDQQ'	0	38	27	0	0	0	35	0	0	0	0	0	0	0	0	0	0	0	31	0	0	0	0	0	0	0	0	0	0	0	0	0	0	0	0	0	0	0	0	0	0	0	4	0	24	0	0	0	0
'VIR3_167_2_AAGPQDGGVNPPGGSPRGAPGGGFVPRMLGVPESPFTRRGDGLDIRGDQQ'	0	185	9	23	0	0	0	0	37	0	0	0	48	0	0	48	17	0	0	0	0	0	48	66	0	0	0	0	0	0	0	57	0	0	0	0	0	0	47	0	0	0	39	0	0	0	16	0	44
'VIR3_168_C_1_PRMLGVPESPFTRRGDGLDIRGDQQFPWGQQPPPPPRLPLLECTPQ'	1578	1299	17	0	23	0	22	0	90	62	27	0	98	1	18	0	20	0	115	52	0	0	15	0	52	0	60	0	1	0	0	128	76	0	53	0	1	0	33	0	0	782	0	0	26	185	69	0	29
'VIR3_168_C_2_PRMLGVPESPFTRRGDGLDIRGDQQFPWGQQPPPPPRLPLLECTPQ'	359	390	51	0	5	0	0	0	30	0	0	0	14	0	20	0	0	0	74	0	0	0	21	0	0	0	51	0	0	0	0	1	69	0	56	0	0	0	0	0	37	0	0	0	0	0	38	605	0
'VIR3_169_N_1_MSQSDSKRNRRGGREETLTKWVEARKDLEDLERKIRKTRRTIKKLEEDNP'	97	17	16	0	0	0	0	0	0	0	0	0	0	0	0	0	0	0	0	0	0	0	0	0	0	0	0	0	0	0	0	0	0	0	0	0	0	0	0	0	0	0	0	0	0	0	0	0	0
'VIR3_169_N_2_MSQSDSKRNRRGGREETLTKWVEARKDLEDLERKIRKTRRTIKKLEEDNP'	296	618	22	0	0	0	0	0	71	0	0	0	21	1	0	0	0	0	59	0	0	0	71	50	0	0	0	0	54	0	0	90	10	0	93	0	0	0	0	0	0	0	0	0	0	0	0	0	26
'VIR3_169_1_SDSKRNRRGGREETLTKWVEARKDLEDLERKIRKTRRTIKKLEEDNPWLG'	0	1	1	0	0	0	0	0	0	11	0	0	0	0	0	0	0	0	0	0	0	0	0	0	0	0	0	0	0	0	0	0	0	0	0	0	0	0	0	0	0	0	0	0	0	0	0	0	0
'VIR3_169_2_SDSKRNRRGGREETLTKWVEARKDLEDLERKIRKTRRTIKKLEEDNPWLG'	0	31	33	0	0	0	0	0	0	101	0	0	0	0	0	0	0	0	0	0	0	0	0	53	0	167	0	0	0	1	0	0	0	0	0	0	0	0	0	0	0	0	0	0	0	0	0	0	0
'VIR3_170_1_ERKIRKTRRTIKKLEEDNPWLGNILGIIRKGKEGEGAPPSKRARTDQMEV'	0	16	32	0	3	0	0	0	0	0	0	0	18	0	0	0	0	0	0	0	0	0	0	0	0	0	0	0	0	0	0	0	0	0	0	0	0	0	0	0	0	0	0	0	0	0	0	0	0
'VIR3_170_2_ERKIRKTRRTIKKLEEDNPWLGNILGIIRKGKEGEGAPPSKRARTDQMEV'	0	4	8	0	0	0	0	0	0	0	0	0	0	0	0	0	0	0	0	0	0	0	0	0	0	0	0	0	0	0	0	0	0	0	0	0	0	0	0	0	0	0	0	0	10	0	0	0	0
'VIR3_171_1_RKGKEGEGAPPSKRARTDQMEVDSGPGKKSRRGGFTDEERRDHRRRKALE'	2119	2441	51	334	111	128	35	0	85	186	56	119	109	46	47	131	26	617	117	0	194	0	93	109	51	65	28	234	37	0	0	468	245	0	72	147	35	0	139	0	1	648	194	0	61	120	55	953	0
'VIR3_171_2_RKGKEGEGAPPSKRARTDQMEVDSGPGKKSRRGGFTDEERRDHRRRKALE'	205	669	30	1	20	0	0	225	0	88	23	63	0	0	0	0	32	0	54	0	24	0	0	43	0	0	0	0	0	0	0	33	21	0	149	0	54	0	38	142	0	0	21	0	0	0	0	0	41
'VIR3_172_1_KSRRGGFTDEERRDHRRRKALENKKKQLSSGGKSLSKEEEEELRKLTEED'	206	27	32	0	0	0	0	0	0	0	0	0	0	0	0	0	0	1	0	0	0	0	0	0	0	0	0	0	0	0	0	0	0	450	0	0	0	0	0	0	0	0	0	0	0	0	0	0	0
'VIR3_172_2_KSRRGGFTDEERRDHRRRKALENKKKQLSSGGKSLSKEEEEELRKLTEED'	1367	211	18	0	0	0	0	0	25	0	14	0	0	0	0	0	0	0	0	0	0	0	0	100	0	105	0	0	0	0	0	0	10	0	0	0	0	0	0	0	0	0	0	0	0	0	0	0	12
'VIR3_173_1_SSGGKSLSKEEEEELRKLTEEDERRERRVAGPQDGGVNPPGGSPRGAPGG'	71	267	39	0	0	0	0	0	0	0	0	0	23	0	0	0	23	0	0	0	0	0	1	0	0	0	0	0	55	0	0	0	10	0	1	0	0	0	0	0	0	0	6	0	0	0	51	0	0
'VIR3_173_2_SSGGKSLSKEEEEELRKLTEEDERRERRVAGPQDGGVNPPGGSPRGAPGG'	0	14	33	0	0	0	0	0	0	0	0	0	0	0	0	0	0	0	0	0	0	0	0	0	0	0	0	0	0	0	0	0	0	0	0	0	0	0	0	0	0	0	0	0	0	0	0	0	0
'VIR3_174_C_1_GPQDGGVNPPGGSPRGAPGGGFVPRMLGVPESPFSRHGDGLDVRGNQQFP'	0	35	16	0	0	0	0	0	0	0	0	0	0	0	0	0	0	0	33	0	0	0	0	0	0	0	0	0	0	0	0	0	15	0	0	0	0	0	0	0	0	0	0	0	0	0	0	0	0
'VIR3_174_C_2_GPQDGGVNPPGGSPRGAPGGGFVPRMLGVPESPFSRHGDGLDVRGNQQFP'	11	462	23	0	20	101	45	0	0	0	25	0	30	0	0	0	24	0	0	0	0	0	0	48	104	0	0	0	0	0	0	0	10	0	0	0	0	0	0	0	0	333	0	0	71	0	0	0	48
'VIR3_174_1_ERRVAGPQDGGVNPPGGSPRGAPGGGFVPRMLGVPESPFSRHGDGLDVRG'	0	190	20	0	9	0	0	0	0	74	0	0	0	0	0	0	0	0	0	0	0	0	0	0	30	0	0	0	0	0	0	0	9	0	0	0	33	0	0	0	0	0	26	0	0	0	0	0	0
'VIR3_174_2_ERRVAGPQDGGVNPPGGSPRGAPGGGFVPRMLGVPESPFSRHGDGLDVRG'	0	9	3	0	0	0	0	0	0	0	0	0	0	0	0	0	0	0	0	0	0	0	0	0	0	0	0	0	0	0	0	0	0	0	0	0	0	0	0	0	0	0	0	0	0	0	0	0	0
'VIR3_175_N_1_MSLADPKRKRGGREEVLEKWVELRKNRDELERKLRKTQRGLKKLEEENPW'	0	29	5	0	0	0	0	0	0	0	0	0	0	0	0	0	0	0	0	0	0	0	0	0	0	0	0	0	0	0	0	0	0	0	0	0	0	0	0	0	0	0	0	0	0	0	0	0	0
'VIR3_175_N_2_MSLADPKRKRGGREEVLEKWVELRKNRDELERKLRKTQRGLKKLEEENPW'	3002	435	76	16	0	0	24	0	15	0	43	0	2	0	0	38	15	0	9	0	55	0	37	124	54	0	110	0	0	0	0	0	46	0	0	0	26	0	27	0	0	949	30	187	29	0	0	0	0
'VIR3_175_1_ADPKRKRGGREEVLEKWVELRKNRDELERKLRKTQRGLKKLEEENPWIGN'	246	241	5	32	0	0	0	0	0	35	0	0	1	0	0	37	0	0	0	0	0	1	0	0	0	0	0	0	0	0	111	28	55	0	0	0	0	0	0	0	0	0	0	0	0	0	0	0	21
'VIR3_175_2_ADPKRKRGGREEVLEKWVELRKNRDELERKLRKTQRGLKKLEEENPWIGN'	310	81	24	0	0	0	0	0	0	0	0	0	0	0	0	0	0	0	1	0	0	0	0	0	0	0	0	0	0	0	0	64	0	0	0	0	0	0	0	0	0	0	112	0	0	0	26	0	0
'VIR3_176_1_RKLRKTQRGLKKLEEENPWIGNIIGIIRKGKDGEGAPPTKKARTDQMEVD'	0	18	27	0	0	109	0	0	0	0	0	0	0	0	0	0	0	0	0	0	0	0	0	0	0	0	0	0	0	0	0	0	6	0	0	0	0	0	0	0	0	0	0	0	0	0	0	0	0
'VIR3_176_2_RKLRKTQRGLKKLEEENPWIGNIIGIIRKGKDGEGAPPTKKARTDQMEVD'	144	10	21	0	0	0	0	0	0	0	0	0	0	0	0	0	0	0	0	0	0	0	0	0	0	0	0	0	0	0	0	0	0	0	0	0	0	0	0	0	0	0	0	0	0	0	0	0	0
'VIR3_177_1_KGKDGEGAPPTKKARTDQMEVDSGPKGKPHKSGFTDEERRDHRRRKALEN'	96	38	16	0	0	0	0	0	0	0	0	0	7	0	0	0	0	0	0	0	0	0	0	0	0	0	0	0	0	0	0	21	0	0	0	0	0	0	0	0	0	0	0	0	0	0	0	0	0
'VIR3_177_2_KGKDGEGAPPTKKARTDQMEVDSGPKGKPHKSGFTDEERRDHRRRKALEN'	0	25	15	0	0	0	0	0	0	0	0	0	0	0	0	0	0	0	0	0	0	0	0	0	0	0	30	0	0	0	0	0	0	0	0	0	0	0	0	0	0	0	0	0	0	0	0	0	0
'VIR3_178_1_PHKSGFTDEERRDHRRRKALENKKKQLSAGGKNLSREEEEELARLTGEDE'	0	4	17	0	0	0	0	0	0	0	0	0	0	0	0	0	0	0	0	0	0	0	0	0	0	0	0	0	0	0	0	0	0	0	0	0	0	0	0	0	0	0	0	0	0	0	0	0	0
'VIR3_178_2_PHKSGFTDEERRDHRRRKALENKKKQLSAGGKNLSREEEEELARLTGEDE'	0	65	11	0	0	0	0	0	0	0	0	0	0	0	0	0	0	0	0	0	0	0	0	0	0	0	0	0	0	0	0	0	0	0	0	0	0	0	0	0	0	0	0	0	0	0	0	0	0
'VIR3_179_1_AGGKNLSREEEEELARLTGEDERRKRRVAGPRVGDVNPPGGSPRGAPGGG'	0	7	5	0	0	0	0	0	0	0	0	0	0	0	0	0	0	0	0	0	0	0	0	0	0	0	0	0	0	0	0	0	0	0	0	0	0	0	0	0	0	0	0	0	0	0	0	0	0
'VIR3_179_2_AGGKNLSREEEEELARLTGEDERRKRRVAGPRVGDVNPPGGSPRGAPGGG'	0	0	0	0	0	0	0	0	0	0	0	0	0	0	0	0	0	0	0	0	0	0	0	0	0	0	0	0	0	0	0	0	0	0	0	0	0	0	0	0	0	0	0	0	0	0	0	0	0
'VIR3_180_1_AGPRVGDVNPPGGSPRGAPGGGFVPTMLHVPESPFTRSGDGLDVRGDRQF'	0	91	42	0	0	0	0	0	0	0	0	0	0	0	0	0	0	0	0	0	0	0	0	0	0	0	0	0	0	0	0	0	4	0	0	0	0	0	0	0	0	0	0	0	0	0	0	0	0
'VIR3_180_2_AGPRVGDVNPPGGSPRGAPGGGFVPTMLHVPESPFTRSGDGLDVRGDRQF'	0	22	7	0	0	0	0	0	0	0	0	0	0	0	0	0	0	0	0	0	0	0	0	0	0	0	0	0	0	0	0	0	0	0	0	0	0	0	0	0	0	0	0	0	0	0	0	0	0
'VIR3_181_C_1_TMLHVPESPFTRSGDGLDVRGDRQFPWGNGPPRSPRLPLLECTPQ'	157	88	28	0	0	0	0	0	0	0	0	0	0	35	0	0	1	0	0	0	0	0	0	0	20	0	0	0	0	0	0	0	9	0	0	0	0	0	38	0	0	0	1	0	0	0	0	0	0
'VIR3_181_C_2_TMLHVPESPFTRSGDGLDVRGDRQFPWGNGPPRSPRLPLLECTPQ'	88	7	21	0	0	0	0	0	0	0	0	0	0	0	0	0	0	0	0	0	0	0	0	0	0	0	0	0	0	0	0	0	0	0	0	0	0	0	0	0	0	0	0	0	0	0	0	0	0
'VIR3_182_C_1_MDIDPYKRIGATVELLSFKPSDFFP'	0	24	22	0	0	0	0	0	0	0	0	0	0	0	1	0	0	0	0	0	0	0	0	0	0	0	0	0	0	0	0	0	0	0	0	0	0	0	1	0	0	0	0	0	0	0	0	0	0
'VIR3_182_C_2_MDIDPYKRIGATVELLSFKPSDFFP'	0	0	2	0	0	0	0	0	0	0	0	0	0	0	0	0	0	0	0	0	0	0	0	0	0	0	0	0	0	0	0	0	0	0	0	0	0	0	0	0	0	0	0	0	0	0	0	0	0
'VIR3_183_C_1_MPRGCPAPGDTLCSQTWVRALISLGSRKKLRIPNYY'	0	2	14	0	0	0	0	0	0	0	0	0	0	0	0	0	0	0	0	0	0	0	0	0	0	0	0	0	0	0	0	0	0	0	0	0	0	0	0	0	0	0	0	0	0	0	0	0	0
'VIR3_183_C_2_MPRGCPAPGDTLCSQTWVRALISLGSRKKLRIPNYY'	0	193	13	0	0	0	0	0	0	0	0	42	0	0	0	0	0	0	0	0	0	0	0	0	0	0	0	0	1	0	0	0	27	0	0	0	0	0	0	0	0	0	31	0	0	0	0	0	53
'VIR3_184_C_1_MPRGRTAPGDTLCSQAAEKPARSLGSRKKLRIPKYY'	0	34	27	0	0	0	0	0	0	0	0	0	0	0	0	0	0	0	0	0	0	0	0	0	0	0	0	0	0	0	0	0	0	0	0	0	0	0	0	0	0	0	39	0	0	0	0	0	0
'VIR3_184_C_2_MPRGRTAPGDTLCSQAAEKPARSLGSRKKLRIPKYY'	0	39	23	0	0	0	0	0	0	0	0	0	0	0	0	0	0	0	0	0	0	0	0	0	0	0	0	0	0	0	0	0	0	0	0	0	0	0	0	0	0	0	0	0	0	0	0	0	0
'VIR3_185_C_1_MPTGRPAPGDTLCSQTGVKSVIFLGSRNKIRIPKYY'	0	60	3	0	0	0	0	0	0	0	6	0	0	0	0	0	0	0	0	0	0	0	0	0	0	0	0	0	0	0	95	0	0	0	0	0	0	0	0	0	0	0	0	0	0	0	0	0	0
'VIR3_185_C_2_MPTGRPAPGDTLCSQTGVKSVIFLGSRNKIRIPKYY'	0	12	14	0	0	0	0	0	0	0	0	0	0	0	0	0	0	0	0	0	0	0	0	0	0	0	0	0	0	0	0	0	0	0	0	0	0	0	0	294	0	0	0	0	0	0	0	0	0
'VIR3_186_C_1_FVAVVDTTRTNMTLCASASTSATYTKLIIRNTCAMWEEYDLQFIFHL'	0	34	8	0	0	0	0	0	0	0	0	0	0	0	0	0	0	0	0	0	53	0	0	0	0	0	0	0	0	0	0	0	0	0	0	0	0	0	0	0	0	0	0	0	0	0	0	0	0
'VIR3_186_C_2_FVAVVDTTRTNMTLCASASTSATYTKLIIRNTCAMWEEYDLQFIFHL'	0	7	42	0	12	0	0	0	0	0	0	0	0	0	0	0	0	0	0	0	0	0	0	0	0	0	0	0	0	0	0	0	0	0	0	0	0	0	0	0	0	0	0	0	0	0	0	0	0
'VIR3_187_C_1_FVTVVDTTRSTNLTICASTQSPVPGQYDATKFKQYSRHVRNMIYSLFFT'	202	47	22	0	0	0	0	279	0	0	0	0	0	0	0	0	0	0	0	0	0	0	0	0	67	0	0	0	0	0	0	0	0	0	0	0	1	0	0	0	0	0	0	0	17	0	0	0	0
'VIR3_187_C_2_FVTVVDTTRSTNLTICASTQSPVPGQYDATKFKQYSRHVRNMIYSLFFT'	0	4	20	0	0	0	0	0	0	0	0	0	0	0	0	0	0	0	0	0	0	0	0	0	0	0	0	0	0	0	0	0	0	0	0	0	0	0	0	0	0	0	0	0	0	0	0	0	0
'VIR3_188_C_1_FVTVVDNTRSTNLTICASTQSPVPGQYDATKLSSSDWHVEEYDLQFIF'	0	1	4	0	0	0	0	0	0	0	0	0	0	0	0	0	0	0	0	0	0	0	0	0	0	0	0	0	0	0	0	0	0	0	0	0	0	0	0	0	0	0	0	0	0	0	0	0	0
'VIR3_188_C_2_FVTVVDNTRSTNLTICASTQSPVPGQYDATKLSSSDWHVEEYDLQFIF'	0	3	6	0	0	0	0	0	0	0	0	0	0	0	0	0	0	0	0	0	0	0	0	0	0	0	0	0	0	0	0	0	0	0	0	0	0	0	0	0	0	0	0	0	0	0	0	0	0
'VIR3_189_N_1_FYAELGDPTRKIHIPFPLANVTCRVPKARNPTVTYGKNQVIMLLYPDHPT'	0	11	19	0	0	0	0	0	0	0	0	0	0	0	0	0	0	0	0	0	0	0	0	0	0	0	0	0	0	0	0	0	0	0	0	0	0	0	0	0	0	0	0	0	0	0	0	0	0
'VIR3_189_N_2_FYAELGDPTRKIHIPFPLANVTCRVPKARNPTVTYGKNQVIMLLYPDHPT'	0	64	34	0	0	88	0	0	0	0	0	0	0	0	0	0	3	0	0	0	0	0	0	0	0	0	0	0	0	0	0	21	0	0	0	0	0	0	0	0	0	0	0	0	0	0	20	0	0
'VIR3_189_1_ELGDPTRKIHIPFPLANVTCRVPKARNPTVTYGKNQVIMLLYPDHPTLLS'	0	3	13	0	0	0	0	0	0	0	0	0	0	0	0	0	0	0	0	0	0	0	0	0	0	0	0	0	0	0	0	0	0	0	0	0	0	0	0	0	0	0	0	0	0	0	0	0	0
'VIR3_189_2_ELGDPTRKIHIPFPLANVTCRVPKARNPTVTYGKNQVIMLLYPDHPTLLS'	0	58	16	0	0	0	0	0	0	0	0	0	0	0	0	0	0	0	0	0	0	0	0	0	0	0	0	0	0	0	0	0	0	0	0	0	0	0	0	0	43	0	0	0	0	0	0	0	0
'VIR3_190_1_TVTYGKNQVIMLLYPDHPTLLSYRNMGEEPNYQEEWVMHKKEVVLTVPTE'	0	2	38	0	0	0	0	0	0	0	0	0	0	0	0	0	0	0	0	0	0	0	0	52	0	0	0	0	0	0	0	0	0	0	0	0	0	0	0	0	0	0	0	0	0	0	0	0	0
'VIR3_190_2_TVTYGKNQVIMLLYPDHPTLLSYRNMGEEPNYQEEWVMHKKEVVLTVPTE'	149	121	15	0	0	0	0	0	0	0	0	0	0	0	0	0	0	0	0	0	0	0	0	0	48	0	0	0	0	0	0	0	9	0	0	0	0	0	0	0	0	0	0	0	0	0	0	0	0
'VIR3_191_1_EPNYQEEWVMHKKEVVLTVPTEGLEVTWGNNEPYKYWPQLSTNGTSHVLP'	0	0	0	0	0	0	0	0	0	0	0	0	0	0	0	0	0	0	0	0	0	0	0	0	0	0	0	0	0	0	0	0	0	0	0	0	0	0	0	0	0	0	0	0	0	0	0	0	0
'VIR3_191_2_EPNYQEEWVMHKKEVVLTVPTEGLEVTWGNNEPYKYWPQLSTNGTSHVLP'	0	71	10	0	10	0	0	0	0	0	0	0	0	0	0	0	0	0	0	0	0	0	0	0	0	0	0	0	0	0	0	3	0	0	0	0	0	0	0	0	0	0	0	0	0	1	0	0	0
'VIR3_192_C_1_VTWGNNEPYKYWPQLSTNGTSHVLPHEIILYYYELYPTMTVVVCSRGNEN'	0	197	14	0	0	0	29	0	0	0	13	0	0	0	0	0	0	0	0	0	0	0	0	0	26	0	0	0	0	0	0	0	12	0	0	0	0	0	0	0	0	0	0	0	0	0	0	0	0
'VIR3_192_C_2_VTWGNNEPYKYWPQLSTNGTSHVLPHEIILYYYELYPTMTVVVCSRGNEN'	0	0	54	0	0	0	0	0	0	0	0	0	0	0	0	0	0	0	0	0	0	0	0	0	0	0	0	0	0	0	0	0	0	0	0	0	0	0	0	0	0	0	0	0	0	0	0	0	0
'VIR3_193_N_1_CLSDASLPISWYCNDTRLRLLTTKTFTASTITCNFTCVEQSGHRQSIWIT'	0	2	10	0	0	0	0	0	0	0	0	0	0	0	0	0	0	0	0	0	0	0	0	0	39	0	0	0	0	0	0	0	0	0	0	0	0	878	0	0	0	0	0	0	0	0	0	0	0
'VIR3_193_N_2_CLSDASLPISWYCNDTRLRLLTTKTFTASTITCNFTCVEQSGHRQSIWIT'	0	6	46	0	0	0	0	0	0	0	0	0	0	0	0	0	0	0	0	0	0	0	0	0	0	0	0	0	0	0	0	0	0	0	0	0	0	0	0	0	0	0	0	0	0	0	0	0	0
'VIR3_193_1_DASLPISWYCNDTRLRLLTTKTFTASTITCNFTCVEQSGHRQSIWITWHV'	0	1	25	0	0	0	0	0	0	0	0	0	0	0	0	0	0	0	0	0	0	0	0	0	0	0	0	0	0	0	0	0	0	0	0	0	0	0	0	0	0	0	0	0	0	0	0	0	0
'VIR3_193_2_DASLPISWYCNDTRLRLLTTKTFTASTITCNFTCVEQSGHRQSIWITWHV'	0	76	35	0	0	0	0	0	0	0	0	0	0	0	0	0	0	0	0	13	0	0	11	0	0	0	0	0	0	0	0	0	0	0	0	0	0	0	0	0	0	0	0	0	34	0	0	0	0
'VIR3_194_1_TCNFTCVEQSGHRQSIWITWHVQPVLQTLCAQPSNTVTCGQHVTLYCSTS'	0	22	29	1	0	0	40	0	0	0	0	0	0	0	0	0	0	0	0	1	0	0	0	0	0	0	0	0	0	0	0	0	0	0	0	0	0	0	0	0	0	0	0	0	0	0	0	0	0
'VIR3_194_2_TCNFTCVEQSGHRQSIWITWHVQPVLQTLCAQPSNTVTCGQHVTLYCSTS'	0	5	28	0	0	0	0	0	0	0	0	0	0	0	0	0	0	0	0	0	0	0	0	0	0	0	0	0	0	0	0	0	0	0	0	0	0	0	0	0	0	0	0	0	15	0	0	0	0
'VIR3_195_1_LCAQPSNTVTCGQHVTLYCSTSGNNVTVWHLPNGRNETVSQTKYYNFTLM'	0	0	16	0	0	0	0	0	0	0	0	0	0	0	0	0	0	0	0	0	0	0	0	0	0	0	0	0	0	0	0	0	0	0	0	0	0	0	0	0	0	0	0	0	0	0	0	0	0
'VIR3_195_2_LCAQPSNTVTCGQHVTLYCSTSGNNVTVWHLPNGRNETVSQTKYYNFTLM'	0	17	46	0	0	0	0	0	0	0	0	0	0	0	0	0	0	0	0	0	0	0	0	0	0	0	0	0	0	0	0	0	9	0	0	0	0	0	0	0	0	0	0	0	0	0	0	0	0
'VIR3_196_1_WHLPNGRNETVSQTKYYNFTLMNQTEGCYTCSNGLSSRLSNRICFWARCA'	0	8	12	0	0	0	0	0	0	0	0	0	0	0	0	0	0	0	0	0	0	0	0	0	0	0	0	0	0	0	0	0	0	0	0	0	0	0	0	0	0	0	0	0	0	0	0	0	0
'VIR3_196_2_WHLPNGRNETVSQTKYYNFTLMNQTEGCYTCSNGLSSRLSNRICFWARCA'	0	20	26	0	0	0	0	0	0	0	0	0	0	0	0	0	0	0	0	0	0	0	0	0	0	0	0	0	0	0	0	0	0	0	0	0	0	0	0	0	0	0	0	0	0	0	0	0	0
'VIR3_197_1_YTCSNGLSSRLSNRICFWARCAHITPETHTVSVSSTTGFRTFSPNSLVNI'	0	32	55	0	0	0	0	0	0	0	0	0	0	0	0	0	0	0	0	0	0	0	0	0	0	0	0	0	2	0	0	0	0	0	0	0	0	0	0	0	0	0	0	0	0	0	0	0	0
'VIR3_197_2_YTCSNGLSSRLSNRICFWARCAHITPETHTVSVSSTTGFRTFSPNSLVNI'	0	244	28	0	0	0	0	0	0	0	11	52	16	0	26	0	0	0	43	0	21	0	0	0	0	0	0	0	0	0	0	0	6	0	0	0	0	0	0	0	0	0	0	0	6	0	0	0	0
'VIR3_198_1_HTVSVSSTTGFRTFSPNSLVNIIHATTRQVLVVKEAKFTNSHIQVHFLVF'	43	94	13	0	0	0	0	0	0	0	0	0	0	0	0	0	0	0	0	0	0	0	0	0	9	0	0	0	0	0	0	0	7	0	0	0	0	0	0	0	0	0	0	0	12	0	0	0	0
'VIR3_198_2_HTVSVSSTTGFRTFSPNSLVNIIHATTRQVLVVKEAKFTNSHIQVHFLVF'	0	7	66	0	0	0	0	0	0	0	0	0	0	0	0	0	0	0	0	0	0	0	0	0	0	0	0	0	0	0	0	0	0	0	0	0	0	0	0	0	0	0	0	0	0	0	0	0	0
'VIR3_199_C_1_TTRQVLVVKEAKFTNSHIQVHFLVFMTLVALIGTMCAIL'	0	82	1	0	0	0	0	0	0	0	0	0	0	0	0	0	31	0	102	0	0	0	54	0	0	0	0	0	3	0	0	0	40	0	0	0	44	0	0	1	0	0	0	0	71	0	0	0	0
'VIR3_199_C_2_TTRQVLVVKEAKFTNSHIQVHFLVFMTLVALIGTMCAIL'	0	1	20	0	0	0	0	0	0	0	0	0	0	0	0	0	0	0	0	0	0	0	0	0	0	0	0	0	0	0	0	0	0	0	0	0	0	0	0	0	0	0	0	0	0	0	0	0	0
'VIR3_200_N_1_WPSNASLPISWYWNGTQLLRMKTSTIIVAPLKSYTGNFTCVNHSGHLHSI'	36	32	25	0	0	0	0	0	0	0	0	0	0	0	0	0	0	0	0	0	0	0	0	0	0	0	0	0	0	0	0	0	0	0	0	0	16	0	0	0	0	0	0	0	0	0	0	0	0
'VIR3_200_N_2_WPSNASLPISWYWNGTQLLRMKTSTIIVAPLKSYTGNFTCVNHSGHLHSI'	0	14	13	0	0	0	0	262	18	0	0	0	0	0	0	0	0	0	0	0	0	0	0	0	0	0	0	0	0	0	0	0	0	0	0	0	0	0	0	0	0	0	0	0	0	0	0	0	0
'VIR3_200_1_NASLPISWYWNGTQLLRMKTSTIIVAPLKSYTGNFTCVNHSGHLHSIWIE'	0	4	33	0	0	0	0	0	0	0	0	0	0	0	0	0	0	0	0	0	0	0	0	0	0	0	0	0	0	0	0	32	0	0	0	0	0	0	0	0	0	0	0	0	0	0	0	0	0
'VIR3_200_2_NASLPISWYWNGTQLLRMKTSTIIVAPLKSYTGNFTCVNHSGHLHSIWIE'	0	13	28	0	0	0	0	0	0	0	0	0	0	0	0	0	0	0	0	0	0	0	0	0	0	0	0	0	0	0	0	0	0	0	0	0	0	0	0	0	0	0	0	0	0	0	0	0	0
'VIR3_201_1_KSYTGNFTCVNHSGHLHSIWIEWYRQPVLQTFCAQPSNTVTCGQRVTLFC'	140	1	26	0	0	0	0	0	0	0	0	0	0	0	0	0	0	0	0	0	0	0	0	0	0	0	0	0	0	0	0	0	0	0	0	0	0	0	0	0	0	0	0	0	0	0	0	0	0
'VIR3_201_2_KSYTGNFTCVNHSGHLHSIWIEWYRQPVLQTFCAQPSNTVTCGQRVTLFC'	101	112	6	0	0	0	0	0	0	0	0	0	52	0	0	0	0	0	0	0	0	0	1	0	0	0	0	0	0	0	0	0	0	0	0	0	0	0	0	0	0	0	0	0	0	0	0	0	0
'VIR3_202_1_LQTFCAQPSNTVTCGQRVTLFCSTSAINVTIWHIENGRNQTVSQTNYYSF'	1	210	41	0	0	122	0	0	0	0	18	71	0	0	72	0	0	0	0	0	0	0	32	0	0	0	0	0	0	0	0	39	7	0	0	0	0	0	36	0	0	0	0	0	0	13	0	0	0
'VIR3_202_2_LQTFCAQPSNTVTCGQRVTLFCSTSAINVTIWHIENGRNQTVSQTNYYSF'	0	34	29	0	0	0	0	0	0	0	0	0	0	0	0	0	17	0	0	0	0	0	26	0	0	0	0	0	1	0	0	0	0	0	0	0	0	0	0	0	0	0	0	0	0	0	0	0	24
'VIR3_203_1_VTIWHIENGRNQTVSQTNYYSFTLMNQTRGCYTCSNGLSSRLSNRICFLA'	0	10	47	0	18	0	0	0	0	0	20	0	15	0	0	0	0	0	0	0	0	0	0	0	0	0	0	0	0	0	0	0	0	0	0	0	40	0	40	0	0	0	0	0	0	0	0	0	0
'VIR3_203_2_VTIWHIENGRNQTVSQTNYYSFTLMNQTRGCYTCSNGLSSRLSNRICFLA'	0	0	0	0	0	0	0	0	0	0	0	0	0	0	0	0	0	0	0	0	0	0	0	0	0	0	0	0	0	0	0	0	0	0	0	0	0	0	0	0	0	0	0	0	0	0	0	0	0
'VIR3_204_1_RGCYTCSNGLSSRLSNRICFLAHCANITPETHTVSVSSTTGFQTFSTNRL'	0	143	43	0	0	0	0	0	0	59	0	0	0	0	14	40	13	0	0	0	0	0	0	0	7	0	0	0	0	0	0	0	0	0	0	0	30	0	0	0	0	0	0	0	0	0	0	0	0
'VIR3_204_2_RGCYTCSNGLSSRLSNRICFLAHCANITPETHTVSVSSTTGFQTFSTNRL'	0	2	7	0	0	0	0	0	0	0	0	0	0	0	0	0	0	0	0	0	0	0	0	0	0	0	0	0	0	0	0	0	0	0	0	0	0	0	0	0	0	0	0	0	0	0	0	0	0
'VIR3_205_1_PETHTVSVSSTTGFQTFSTNRLVNIIPATTHAVVVVEEVKFTNPHIEVPF'	0	8	29	0	0	0	0	0	0	0	0	0	12	0	0	0	0	0	0	0	0	0	0	0	0	0	0	0	0	0	0	0	0	0	0	0	0	0	0	0	0	0	0	0	0	0	0	0	0
'VIR3_205_2_PETHTVSVSSTTGFQTFSTNRLVNIIPATTHAVVVVEEVKFTNPHIEVPF'	66	308	24	0	0	0	0	0	40	79	0	0	18	46	0	17	43	0	0	66	0	0	62	0	82	0	1	147	0	0	0	0	2	304	0	0	0	0	65	0	39	0	0	0	19	0	0	19	1
'VIR3_206_C_1_IPATTHAVVVVEEVKFTNPHIEVPFLVFMTLVALIGTMCGIL'	0	1	27	0	0	0	0	0	0	0	0	0	0	0	0	0	0	0	0	0	0	0	0	0	0	0	0	0	0	0	0	0	0	0	0	0	0	0	0	0	0	0	0	0	0	0	0	0	0
'VIR3_206_C_2_IPATTHAVVVVEEVKFTNPHIEVPFLVFMTLVALIGTMCGIL'	0	10	26	0	0	0	0	0	0	0	0	0	0	0	0	17	0	0	0	0	0	0	0	0	0	0	0	0	0	0	0	0	0	0	0	0	0	0	0	0	0	0	0	0	0	0	0	0	0
'VIR3_207_N_1_MDHDLERGPPGPRRPPRGPPLSSSLGLALLLLLLALLFWLYIVMSNWAAG'	0	26	9	0	0	0	0	0	0	0	0	0	0	0	0	0	0	0	0	0	0	0	0	0	0	0	0	0	0	0	0	0	0	0	0	0	0	0	0	0	0	0	0	0	0	0	0	0	0
'VIR3_207_N_2_MDHDLERGPPGPRRPPRGPPLSSSLGLALLLLLLALLFWLYIVMSNWAAG'	0	2	8	0	0	0	0	0	0	0	0	0	0	0	0	0	0	0	0	0	0	0	0	0	0	0	0	0	0	0	0	0	0	0	0	0	0	0	0	0	0	0	0	0	0	0	0	0	0
'VIR3_207_1_DLERGPPGPRRPPRGPPLSSSLGLALLLLLLALLFWLYIVMSNWAAGALL'	0	5	36	0	0	0	0	0	0	0	0	0	0	0	0	0	0	0	0	0	0	0	0	0	0	0	0	0	0	0	0	0	0	0	0	0	0	0	0	0	0	0	0	0	0	0	0	0	0
'VIR3_207_2_DLERGPPGPRRPPRGPPLSSSLGLALLLLLLALLFWLYIVMSNWAAGALL'	304	9	23	0	7	0	0	0	0	0	0	0	0	0	0	0	0	0	0	0	0	0	0	0	0	88	0	0	0	0	0	0	0	0	0	0	0	0	0	0	0	0	0	0	0	0	0	0	0
'VIR3_208_1_LLLALLFWLYIVMSNWAAGALLVLYSFALMLIIIILIIFIFRRDLLCPLG'	0	7	32	0	0	0	0	0	0	0	0	0	12	0	0	0	0	0	0	0	0	0	0	0	0	0	0	0	0	0	0	0	0	0	0	0	0	0	0	0	0	0	0	0	0	0	0	0	0
'VIR3_208_2_LLLALLFWLYIVMSNWAAGALLVLYSFALMLIIIILIIFIFRRDLLCPLG'	0	5	24	0	0	0	0	0	0	0	0	0	0	0	0	0	0	0	0	0	0	0	0	0	0	0	0	0	0	0	0	0	0	0	0	0	0	0	0	0	0	0	0	0	0	0	0	0	0
'VIR3_209_1_LMLIIIILIIFIFRRDLLCPLGALCLLLLMITLLLIALWNLRGQALYLGI'	0	1	9	0	0	0	0	0	0	0	14	0	0	0	0	0	0	0	0	0	0	0	0	0	0	0	0	0	0	0	0	1	0	0	0	0	0	0	0	0	22	0	0	0	0	0	0	0	0
'VIR3_209_2_LMLIIIILIIFIFRRDLLCPLGALCLLLLMITLLLIALWNLRGQALYLGI'	53	1	14	0	0	0	0	0	0	0	0	0	0	0	0	0	0	0	0	0	0	0	0	0	0	0	0	0	0	0	0	0	0	0	0	0	0	0	0	0	0	0	0	0	0	0	0	0	0
'VIR3_210_1_LMITLLLIALWNLRGQALYLGIVLFIFGCLLVLGIWIYLLEILWRLGATI'	0	2	12	0	0	0	0	0	0	0	0	0	0	0	0	0	0	0	0	0	0	0	0	0	0	0	0	0	0	0	0	0	0	0	0	0	0	0	0	0	0	0	0	0	0	0	0	0	0
'VIR3_210_2_LMITLLLIALWNLRGQALYLGIVLFIFGCLLVLGIWIYLLEILWRLGATI'	0	14	11	0	0	0	0	0	0	0	0	0	0	0	0	0	0	0	0	0	0	0	0	0	0	0	0	0	0	0	0	0	0	0	0	0	0	0	0	0	0	0	0	0	0	0	0	0	0
'VIR3_211_1_CLLVLGIWIYLLEILWRLGATIWQLLAFFLAFFLDLILLIIALYLQQNWW'	0	3	49	0	0	0	0	0	0	0	0	0	0	0	0	0	0	0	0	0	0	0	0	0	0	0	0	0	1	0	108	0	0	0	0	0	0	0	0	0	0	0	0	109	0	0	0	0	0
'VIR3_211_2_CLLVLGIWIYLLEILWRLGATIWQLLAFFLAFFLDLILLIIALYLQQNWW'	0	22	33	0	0	81	0	0	0	0	0	0	0	0	0	0	0	0	0	0	0	0	0	0	0	0	0	0	0	0	0	0	0	0	0	0	0	0	0	0	0	0	0	0	0	0	0	0	0
'VIR3_212_C_1_LAFFLAFFLDLILLIIALYLQQNWWTLLVDLLWLLLFLAILIWMYYHG'	0	1	36	0	0	0	0	0	0	0	0	0	0	0	0	0	0	0	0	0	0	0	0	0	0	0	0	0	0	0	0	0	0	0	0	0	0	0	0	0	0	0	0	0	0	0	0	0	0
'VIR3_212_C_2_LAFFLAFFLDLILLIIALYLQQNWWTLLVDLLWLLLFLAILIWMYYHG'	0	15	43	0	0	0	0	0	0	0	0	0	0	0	0	0	0	0	0	0	0	0	0	0	0	0	0	0	0	0	0	0	0	0	0	0	0	0	0	0	0	0	0	0	0	0	0	0	0
'VIR3_213_N_1_FIIFLFILLLCLIFLLVLLDYQGMLPVCPLIPGSTTTSTGPCKTCTTPAQ'	0	0	7	0	0	0	0	0	1	0	0	0	0	0	0	0	0	0	0	0	0	0	0	0	0	0	0	0	0	0	0	0	0	0	0	0	0	0	0	0	0	0	0	0	0	0	0	0	0
'VIR3_213_N_2_FIIFLFILLLCLIFLLVLLDYQGMLPVCPLIPGSTTTSTGPCKTCTTPAQ'	0	0	2	0	0	0	0	0	0	0	0	0	0	0	0	0	0	0	0	0	0	0	0	0	0	0	0	0	0	0	0	0	0	0	0	0	0	0	0	0	0	0	0	0	0	0	0	0	0
'VIR3_213_1_FLFILLLCLIFLLVLLDYQGMLPVCPLIPGSTTTSTGPCKTCTTPAQGNS'	0	0	14	0	0	0	0	0	0	0	0	0	0	0	0	0	0	0	0	0	0	0	0	0	0	0	0	0	0	0	0	0	0	0	0	0	0	0	0	0	0	0	0	0	0	0	0	0	0
'VIR3_213_2_FLFILLLCLIFLLVLLDYQGMLPVCPLIPGSTTTSTGPCKTCTTPAQGNS'	0	2	9	0	0	0	0	0	0	0	0	0	0	0	0	0	0	0	0	0	0	0	0	0	0	0	0	0	0	0	0	0	0	0	0	0	0	0	0	0	0	0	0	0	0	0	0	0	0
'VIR3_214_1_PGSTTTSTGPCKTCTTPAQGNSMFPSCCCTKPTDGNCTCIPIPSSWAFAK'	0	29	19	0	0	0	0	0	0	0	0	0	0	0	0	0	0	0	0	78	0	0	0	0	0	0	0	0	0	0	0	0	0	0	0	0	0	0	0	0	0	0	0	0	0	0	0	0	0
'VIR3_214_2_PGSTTTSTGPCKTCTTPAQGNSMFPSCCCTKPTDGNCTCIPIPSSWAFAK'	0	26	27	0	0	0	0	0	0	0	0	0	0	0	0	0	0	0	0	0	0	0	23	0	0	0	0	0	0	0	0	0	0	0	0	0	0	0	0	0	0	0	0	0	0	0	0	0	0
'VIR3_215_1_CTKPTDGNCTCIPIPSSWAFAKYLWEWASVRFSWLSLLVPFAQWFVGLSP'	61	211	18	0	0	0	0	0	0	1	0	0	0	0	15	0	0	0	73	0	0	0	0	0	0	0	0	0	0	0	0	48	7	0	0	0	0	0	0	0	0	0	0	146	0	0	0	0	0
'VIR3_215_2_CTKPTDGNCTCIPIPSSWAFAKYLWEWASVRFSWLSLLVPFAQWFVGLSP'	244	183	23	0	0	0	0	0	0	0	0	0	16	0	2	0	1	0	36	0	0	0	0	37	0	0	0	0	0	0	0	42	19	0	0	0	0	0	0	0	0	0	0	0	0	110	19	0	38
'VIR3_216_1_SVRFSWLSLLVPFAQWFVGLSPTVWLSAIWMMWYWGPNLYNIVSPFIPLL'	163	4	43	0	0	0	0	0	0	0	0	0	0	0	0	0	0	0	0	0	0	0	0	0	0	0	0	0	0	0	0	0	0	0	0	0	0	0	0	0	0	0	0	0	0	0	0	0	0
'VIR3_216_2_SVRFSWLSLLVPFAQWFVGLSPTVWLSAIWMMWYWGPNLYNIVSPFIPLL'	0	3	14	0	0	0	0	0	0	0	0	0	0	0	0	0	0	0	0	0	0	0	0	0	0	0	0	0	0	0	0	0	0	0	0	0	0	0	0	0	0	0	0	0	0	0	0	0	0
'VIR3_217_C_1_LSAIWMMWYWGPNLYNIVSPFIPLLPIFFCLWVYI'	0	1	20	0	0	0	0	0	0	0	0	0	0	0	0	0	0	0	0	0	0	0	0	0	0	0	0	0	0	0	0	0	0	0	0	0	0	0	0	0	0	0	0	0	0	0	0	0	0
'VIR3_217_C_2_LSAIWMMWYWGPNLYNIVSPFIPLLPIFFCLWVYI'	0	1	29	0	0	0	0	0	0	0	0	0	0	0	0	0	0	0	0	0	0	0	0	0	0	0	0	0	0	0	0	0	0	0	0	0	0	0	0	0	0	0	0	0	0	0	0	0	0
'VIR3_218_N_1_YHLPLHPAAMPHLLVGSSGLSRYVARLSSNSRILNHQHGTMPNLHDSCSK'	601	82	28	0	0	0	0	0	0	0	12	0	0	0	0	0	0	0	0	0	0	269	0	0	0	0	0	0	1	0	0	0	0	0	46	0	0	0	0	0	0	0	20	0	0	0	23	0	14
'VIR3_218_N_2_YHLPLHPAAMPHLLVGSSGLSRYVARLSSNSRILNHQHGTMPNLHDSCSK'	67	18	40	0	0	0	0	0	0	0	0	0	0	0	0	0	0	0	0	0	0	0	0	0	0	0	0	0	0	0	0	0	0	0	0	0	0	0	0	0	0	0	0	0	0	0	0	0	0
'VIR3_218_1_PLHPAAMPHLLVGSSGLSRYVARLSSNSRILNHQHGTMPNLHDSCSKKLY'	0	0	0	0	0	0	0	0	0	0	0	0	0	0	0	0	0	0	0	0	0	0	0	0	0	0	0	0	0	0	0	0	0	0	0	0	0	0	0	0	0	0	0	0	0	0	0	0	0
'VIR3_218_2_PLHPAAMPHLLVGSSGLSRYVARLSSNSRILNHQHGTMPNLHDSCSKKLY'	0	49	21	0	0	0	0	0	0	0	0	0	0	0	0	0	0	0	35	0	0	0	0	0	0	0	43	178	0	0	0	61	0	0	0	0	17	0	0	0	0	0	0	0	0	0	0	0	0
'VIR3_219_1_RILNHQHGTMPNLHDSCSKKLYVSLLLLYQTFGRKLHLYSHPIVMGFRKI'	0	0	3	0	0	0	0	0	0	0	0	0	0	0	0	0	0	0	0	0	0	0	0	0	0	0	0	0	0	0	0	0	0	0	0	0	0	0	0	0	0	0	0	0	0	0	0	0	0
'VIR3_219_2_RILNHQHGTMPNLHDSCSKKLYVSLLLLYQTFGRKLHLYSHPIVMGFRKI'	0	22	39	0	0	0	0	0	0	0	0	0	0	0	0	0	0	0	0	0	0	0	0	0	0	0	0	0	0	0	0	0	0	0	0	0	0	0	0	0	0	0	0	0	0	0	0	0	0
'VIR3_220_1_YQTFGRKLHLYSHPIVMGFRKIPMGVGLSPFLLAQFTSSLCSVVRRAFPH'	0	39	19	0	0	0	47	0	0	0	0	0	0	0	0	0	24	0	0	142	103	2	0	1	0	0	0	0	0	0	0	0	13	0	0	0	0	0	0	0	0	0	0	0	0	0	0	0	0
'VIR3_220_2_YQTFGRKLHLYSHPIVMGFRKIPMGVGLSPFLLAQFTSSLCSVVRRAFPH'	179	158	50	0	21	0	0	186	35	48	0	0	19	0	22	0	17	0	0	0	0	0	0	0	0	0	0	0	0	0	0	0	0	0	0	0	0	0	0	0	29	0	8	0	0	0	0	0	0
'VIR3_221_1_SPFLLAQFTSSLCSVVRRAFPHCLAFSYMDDVVLGANSVSHLESLVTAVT'	0	1	10	81	0	0	0	0	0	0	0	0	0	0	0	0	0	0	0	0	0	0	0	0	0	0	0	0	0	0	0	0	0	0	0	0	0	0	0	0	0	0	0	0	0	0	0	0	0
'VIR3_221_2_SPFLLAQFTSSLCSVVRRAFPHCLAFSYMDDVVLGANSVSHLESLVTAVT'	0	0	4	0	0	0	0	0	0	0	0	0	0	0	0	0	0	0	0	0	0	0	0	0	0	0	0	0	0	0	0	0	0	0	0	0	0	0	0	0	0	0	0	0	0	0	0	0	0
'VIR3_222_C_1_FSYMDDVVLGANSVSHLESLVTAVTNFLLSLGIHL'	0	5	17	0	0	0	0	0	0	0	8	0	0	0	0	0	0	0	0	0	0	0	0	0	0	0	0	0	0	0	0	0	0	0	0	0	0	0	0	0	0	0	0	0	0	0	0	0	0
'VIR3_222_C_2_FSYMDDVVLGANSVSHLESLVTAVTNFLLSLGIHL'	0	1	29	0	0	0	0	0	0	0	0	0	0	0	0	0	0	0	0	0	0	0	0	0	0	0	0	0	0	0	0	0	0	0	0	0	0	0	0	0	0	0	0	0	0	0	0	0	0
'VIR3_223_N_1_SNALYQPFIEAAQRHNVVPAWVSFDEVDKRITAMFDTKADNDLVVCTDFS'	0	19	4	0	0	0	0	0	0	0	0	0	0	0	0	0	0	0	0	0	0	0	34	0	0	0	0	192	0	0	0	0	0	0	0	0	0	0	0	0	0	0	0	0	0	0	0	0	0
'VIR3_223_N_2_SNALYQPFIEAAQRHNVVPAWVSFDEVDKRITAMFDTKADNDLVVCTDFS'	0	2	5	0	0	0	0	0	0	0	0	0	0	0	0	0	0	0	0	0	0	0	0	0	0	0	0	0	0	0	0	0	0	0	0	0	0	0	0	0	0	0	0	0	0	0	0	0	0
'VIR3_223_1_LYQPFIEAAQRHNVVPAWVSFDEVDKRITAMFDTKADNDLVVCTDFSKFR'	0	3	8	0	0	0	0	0	0	0	0	0	0	0	0	0	0	0	0	0	0	0	0	0	0	0	0	0	0	0	0	0	12	0	0	0	0	0	0	0	0	0	0	0	0	0	0	0	0
'VIR3_223_2_LYQPFIEAAQRHNVVPAWVSFDEVDKRITAMFDTKADNDLVVCTDFSKFR'	0	2	5	0	0	0	0	0	0	0	0	0	0	0	0	0	0	0	0	0	0	0	0	0	0	0	0	0	0	0	0	0	4	0	1	0	0	0	0	0	0	0	0	0	12	0	0	0	0
'VIR3_223_C_1_PFIEAAQRHNVVPAWVSFDEVDKRITAMFDTKADNDLVVCTDFSKFRPTL'	5	221	34	0	0	69	0	239	0	1	2	0	40	58	9	0	0	0	0	0	1	0	0	0	0	0	0	138	40	0	0	16	12	15	0	0	0	0	0	0	0	0	0	0	0	0	0	0	26
'VIR3_223_C_2_PFIEAAQRHNVVPAWVSFDEVDKRITAMFDTKADNDLVVCTDFSKFRPTL'	89	26	20	0	0	0	0	0	0	0	0	0	0	0	0	0	0	0	0	0	0	0	0	0	0	0	0	0	0	0	0	0	0	0	0	0	0	0	0	0	0	0	0	0	0	0	0	0	0
'VIR3_224_N_1_MALGLFTLQLVSAVNQSLSKAKVSAEVSRQVIQEVKDGTVTFNLLAYTLM'	0	30	35	0	0	0	0	0	0	0	0	61	0	0	0	0	0	0	0	0	0	0	29	0	0	0	0	0	0	0	0	0	6	0	0	0	0	0	0	0	0	0	0	0	0	0	0	0	0
'VIR3_224_N_2_MALGLFTLQLVSAVNQSLSKAKVSAEVSRQVIQEVKDGTVTFNLLAYTLM'	0	1	15	0	0	0	0	0	0	0	0	0	0	0	0	0	0	0	0	0	0	0	0	0	0	0	0	0	1	0	147	0	0	0	0	0	0	0	0	0	0	0	0	0	0	0	0	0	0
'VIR3_224_1_GLFTLQLVSAVNQSLSKAKVSAEVSRQVIQEVKDGTVTFNLLAYTLMSLF'	56	24	8	0	0	0	0	0	0	0	0	0	0	0	16	0	0	0	0	0	0	0	0	0	0	0	0	0	0	0	0	0	0	0	0	0	0	0	0	0	0	0	0	0	0	0	0	0	0
'VIR3_224_2_GLFTLQLVSAVNQSLSKAKVSAEVSRQVIQEVKDGTVTFNLLAYTLMSLF'	0	7	15	0	0	0	0	0	0	0	0	0	0	0	0	0	0	0	0	0	0	0	0	0	0	0	0	0	0	0	0	0	0	0	0	0	0	0	0	0	0	0	0	0	0	0	0	0	0
'VIR3_225_1_IQEVKDGTVTFNLLAYTLMSLFVVYFALFKARSHRGRAALIVFKILIHGI'	0	1	54	0	0	0	0	0	0	0	0	0	0	41	0	0	0	0	0	0	0	0	0	0	0	0	0	0	0	0	0	0	0	0	0	0	0	0	0	0	0	0	0	0	0	0	0	0	0
'VIR3_225_2_IQEVKDGTVTFNLLAYTLMSLFVVYFALFKARSHRGRAALIVFKILIHGI'	0	0	14	0	0	0	0	0	0	0	0	0	0	0	0	0	0	0	0	0	0	0	0	0	0	0	0	0	0	0	0	0	0	0	0	0	0	0	0	0	0	0	0	0	0	0	0	0	0
'VIR3_226_C_1_FALFKARSHRGRAALIVFKILIHGISLSSM'	0	38	45	0	0	0	0	0	0	0	0	0	0	0	0	0	0	0	0	0	0	0	0	0	0	0	0	0	0	0	0	0	0	0	0	0	0	0	0	0	0	0	26	0	0	0	0	0	0
'VIR3_226_C_2_FALFKARSHRGRAALIVFKILIHGISLSSM'	0	2	8	0	0	0	0	0	0	0	0	0	0	0	0	0	0	0	0	0	0	0	0	0	0	0	0	0	0	0	0	0	0	0	0	0	0	0	0	0	0	0	0	0	0	0	0	0	0
'VIR3_227_N_1_MALGLFTLQLVSAVNQSLSKSKVSAEVSRQVIQDVKDGTVTFNLLAYTLM'	0	10	24	0	0	0	0	0	0	0	0	0	0	0	0	0	0	0	0	0	0	0	0	0	0	0	0	0	0	0	0	0	0	0	93	0	0	0	0	0	0	0	0	0	0	0	21	0	0
'VIR3_227_N_2_MALGLFTLQLVSAVNQSLSKSKVSAEVSRQVIQDVKDGTVTFNLLAYTLM'	0	0	15	0	0	0	0	0	0	0	0	0	0	0	0	0	0	0	0	0	0	0	0	0	0	0	0	0	0	0	0	0	0	0	0	0	0	0	0	0	0	0	0	0	0	0	0	0	0
'VIR3_227_1_GLFTLQLVSAVNQSLSKSKVSAEVSRQVIQDVKDGTVTFNLLAYTLMSLF'	0	5	22	0	0	0	0	0	0	0	0	0	0	0	0	0	0	0	0	0	0	0	0	0	0	0	0	0	0	0	0	0	0	0	0	0	0	0	0	0	0	0	0	0	0	0	0	0	0
'VIR3_227_2_GLFTLQLVSAVNQSLSKSKVSAEVSRQVIQDVKDGTVTFNLLAYTLMSLF'	0	1	19	0	0	0	0	0	0	0	0	0	0	0	0	0	0	0	0	0	0	0	0	0	0	0	0	0	0	0	0	0	0	0	0	0	0	0	0	0	0	0	0	0	0	0	0	0	0
'VIR3_228_1_IQDVKDGTVTFNLLAYTLMSLFVVYFALFKARSHRGRSALIVFKILILFV'	418	28	33	0	0	0	0	0	0	0	0	0	0	0	0	0	22	0	0	0	0	0	0	0	0	0	0	0	0	0	0	0	0	0	0	0	0	0	0	0	0	0	0	0	0	0	0	0	0
'VIR3_228_2_IQDVKDGTVTFNLLAYTLMSLFVVYFALFKARSHRGRSALIVFKILILFV'	0	2	29	0	0	0	0	0	0	0	0	0	0	0	0	0	0	0	0	0	0	0	0	0	0	0	0	0	0	0	0	0	0	0	0	0	0	0	0	0	0	0	0	0	0	0	0	0	0
'VIR3_229_1_FKARSHRGRSALIVFKILILFVYVPLLYWSQAYIDATLIAVILLGRFFHT'	0	8	55	0	0	0	0	0	0	0	0	0	0	0	0	0	0	0	0	0	0	0	0	0	0	0	0	0	0	0	0	0	0	0	0	0	0	0	0	0	0	0	0	0	0	0	0	0	0
'VIR3_229_2_FKARSHRGRSALIVFKILILFVYVPLLYWSQAYIDATLIAVILLGRFFHT'	0	7	24	0	0	0	0	0	0	0	0	0	0	0	0	0	0	0	0	0	0	0	0	0	0	0	0	0	0	0	0	0	0	0	0	0	0	0	0	0	0	0	0	0	0	0	0	0	0
'VIR3_230_1_WSQAYIDATLIAVILLGRFFHTAWHCWLYKTWDFIVFNVTTLCYVQGKCW'	0	1	25	0	0	0	0	0	0	0	0	0	6	0	0	0	0	0	0	0	0	0	0	0	0	0	0	0	0	0	0	0	0	0	0	0	0	0	0	0	0	0	0	0	0	0	13	0	0
'VIR3_230_2_WSQAYIDATLIAVILLGRFFHTAWHCWLYKTWDFIVFNVTTLCYVQGKCW'	0	15	8	0	0	0	0	0	0	0	0	0	0	0	0	0	0	0	0	0	0	0	0	0	0	0	0	0	0	0	0	0	9	0	0	0	0	0	0	0	0	0	0	0	0	0	0	0	0
'VIR3_231_1_YKTWDFIVFNVTTLCYVQGKCWFLENKALKPFVCFYGGDQFLYIGDRIVS'	0	0	3	0	0	0	0	0	0	0	0	0	0	0	0	0	0	0	0	0	0	0	0	0	0	0	0	0	0	0	0	0	0	0	0	0	0	0	0	0	0	0	0	0	0	0	0	0	0
'VIR3_231_2_YKTWDFIVFNVTTLCYVQGKCWFLENKALKPFVCFYGGDQFLYIGDRIVS'	0	1	2	0	0	0	0	0	0	0	0	0	0	0	0	0	0	0	0	0	0	0	0	0	0	0	0	0	0	0	0	0	0	0	0	0	0	0	0	0	0	0	0	0	0	0	0	0	0
'VIR3_232_1_LKPFVCFYGGDQFLYIGDRIVSYLSTNDLYVALRGRIDKDLSLSRKVELY'	0	23	32	0	0	0	0	0	0	0	0	0	0	0	0	0	0	0	0	0	0	0	0	0	0	0	0	0	0	0	0	0	0	0	0	0	0	0	0	0	0	0	0	0	0	0	0	0	0
'VIR3_232_2_LKPFVCFYGGDQFLYIGDRIVSYLSTNDLYVALRGRIDKDLSLSRKVELY'	154	20	35	0	0	0	0	0	0	0	0	0	0	0	0	0	0	0	0	0	0	0	0	0	0	0	0	0	0	0	0	0	0	0	0	0	0	0	0	0	0	0	0	0	0	0	0	0	0
'VIR3_233_C_1_NDLYVALRGRIDKDLSLSRKVELYNGECVYLFCEHPAVGIVNTDFKLEIH'	0	5	45	0	0	0	0	0	0	0	0	0	0	0	0	0	0	0	0	0	0	0	0	0	0	0	0	0	0	0	0	0	0	0	0	0	0	0	0	0	0	0	0	0	0	0	0	0	0
'VIR3_233_C_2_NDLYVALRGRIDKDLSLSRKVELYNGECVYLFCEHPAVGIVNTDFKLEIH'	0	8	12	0	0	0	0	0	0	0	0	0	0	0	0	0	0	0	0	0	0	0	0	0	0	0	0	0	0	0	0	0	0	0	0	0	0	0	0	0	0	0	0	0	0	0	0	0	0
'VIR3_233_1_TNDLYVALRGRIDKDLSLSRKVELYNGECVYLFCEHPAVGIVNTDFKLEI'	1	23	38	0	0	0	0	0	0	0	0	0	0	0	0	0	0	0	0	0	0	0	0	0	0	0	0	0	0	0	0	0	0	0	0	0	0	0	0	0	0	0	0	0	0	0	0	0	0
'VIR3_233_2_TNDLYVALRGRIDKDLSLSRKVELYNGECVYLFCEHPAVGIVNTDFKLEI'	0	31	44	0	0	0	0	0	0	0	0	0	0	0	0	0	0	0	0	0	0	0	0	0	0	0	0	0	0	0	0	0	0	0	0	0	0	0	0	0	0	0	0	0	0	0	0	0	0
'VIR3_234_N_1_MDSILSKQLVDKTGFVRVPIKHYDCTMLTLALPTFDVSKMVDRITIDFNL'	0	10	25	0	0	0	0	0	0	0	0	0	0	0	10	0	0	0	0	0	0	0	0	0	0	0	0	0	0	0	0	0	0	0	0	0	0	0	0	0	0	0	0	0	0	0	0	0	0
'VIR3_234_N_2_MDSILSKQLVDKTGFVRVPIKHYDCTMLTLALPTFDVSKMVDRITIDFNL'	0	5	42	0	0	0	0	0	0	0	0	0	0	0	0	0	0	0	0	0	0	0	0	0	0	0	0	0	0	0	0	0	0	0	0	0	0	0	0	0	0	0	0	0	0	0	0	0	0
'VIR3_234_1_ILSKQLVDKTGFVRVPIKHYDCTMLTLALPTFDVSKMVDRITIDFNLDDI'	0	23	32	0	0	0	0	0	0	0	0	0	0	0	0	0	0	0	0	0	0	0	0	0	0	0	0	0	0	0	0	0	0	0	0	0	0	0	0	0	0	0	0	0	0	0	0	0	0
'VIR3_234_2_ILSKQLVDKTGFVRVPIKHYDCTMLTLALPTFDVSKMVDRITIDFNLDDI'	0	291	28	0	13	0	0	0	0	13	1	0	9	0	0	0	0	0	0	0	0	0	0	1	1	0	0	1	0	0	0	36	43	0	97	0	0	0	0	0	16	0	0	0	11	0	12	0	47
'VIR3_235_1_LPTFDVSKMVDRITIDFNLDDIQGASEIGSTLLPSMSIDVEDMANFVHDF'	0	15	30	0	0	0	0	0	0	0	0	0	0	0	0	0	0	0	29	0	0	0	0	0	0	0	0	0	0	0	0	0	0	0	0	0	0	0	0	0	0	0	0	0	0	0	0	0	0
'VIR3_235_2_LPTFDVSKMVDRITIDFNLDDIQGASEIGSTLLPSMSIDVEDMANFVHDF'	0	117	58	0	0	0	5	0	0	0	0	0	0	0	9	0	0	0	21	0	0	0	16	0	0	154	0	0	0	0	0	0	14	0	0	0	40	0	0	0	0	0	0	82	25	0	0	0	0
'VIR3_236_1_GSTLLPSMSIDVEDMANFVHDFTFGHLADKTDRLLMREFPMMNDGFDHLS'	0	35	6	0	0	0	0	0	0	0	9	0	0	73	0	0	0	0	0	0	0	0	0	0	0	0	1	0	0	0	0	0	0	0	0	0	0	0	0	0	46	0	0	0	0	0	24	0	0
'VIR3_236_2_GSTLLPSMSIDVEDMANFVHDFTFGHLADKTDRLLMREFPMMNDGFDHLS'	43	358	29	0	0	0	0	0	0	0	0	0	0	0	0	35	0	0	102	0	0	0	0	0	0	0	4	0	0	0	0	23	10	0	0	0	0	0	0	0	0	0	0	0	0	85	0	0	0
'VIR3_237_1_DKTDRLLMREFPMMNDGFDHLSPDMIIKTTSGMYNIVEFTTFRGDERGAF'	86	10	26	0	0	0	0	0	0	0	0	0	0	0	0	0	0	0	0	0	0	0	0	0	0	0	0	0	0	0	0	0	0	0	0	0	0	0	0	0	0	0	0	0	0	0	0	0	0
'VIR3_237_2_DKTDRLLMREFPMMNDGFDHLSPDMIIKTTSGMYNIVEFTTFRGDERGAF'	0	4	34	0	0	0	0	0	0	0	0	0	0	0	0	0	0	0	0	0	0	0	0	0	0	0	0	0	0	0	0	0	0	0	0	0	0	0	0	0	0	0	0	0	0	0	0	0	0
'VIR3_238_1_TTSGMYNIVEFTTFRGDERGAFQAAMTKLAKYEVPCENRSQDRTVVLYVV'	0	1	9	0	0	0	0	0	0	0	0	0	0	0	0	0	0	0	0	0	0	0	0	0	0	0	0	0	0	0	0	0	0	0	0	0	0	0	0	0	0	0	0	0	0	0	0	0	0
'VIR3_238_2_TTSGMYNIVEFTTFRGDERGAFQAAMTKLAKYEVPCENRSQDRTVVLYVV'	0	3	14	0	0	0	0	0	0	0	0	0	0	0	0	0	0	0	0	0	0	0	0	0	0	0	0	0	0	0	0	0	0	0	0	0	0	0	0	0	0	0	0	0	0	0	8	0	0
'VIR3_239_1_LAKYEVPCENRSQDRTVVLYVVSAYRHGVWSNLELEDSEAEEMVYRYRLA'	1	95	29	0	0	0	0	0	0	0	0	0	0	0	0	0	0	0	0	0	0	0	4	0	36	0	0	0	0	0	0	0	0	0	0	0	0	0	0	0	0	0	0	0	0	0	0	0	0
'VIR3_239_2_LAKYEVPCENRSQDRTVVLYVVSAYRHGVWSNLELEDSEAEEMVYRYRLA'	0	4	23	0	0	0	0	0	0	0	0	0	0	0	0	0	0	0	0	0	0	0	0	0	0	0	0	0	0	0	0	0	0	0	0	0	0	0	0	0	0	0	0	0	0	0	0	0	0
'VIR3_240_1_VWSNLELEDSEAEEMVYRYRLALSVMDELRTLFPELSSTDEELGKTEREL'	0	9	18	0	0	0	0	0	0	0	0	0	0	0	0	0	0	0	0	0	0	0	0	0	0	0	0	0	0	0	0	0	0	0	0	0	0	0	0	0	0	0	0	0	0	0	0	0	0
'VIR3_240_2_VWSNLELEDSEAEEMVYRYRLALSVMDELRTLFPELSSTDEELGKTEREL'	1	77	34	0	0	0	0	0	0	0	0	0	0	75	37	0	0	0	37	0	0	0	0	0	0	0	0	1	0	0	0	0	0	0	0	0	0	0	0	0	0	0	0	0	0	0	22	0	0
'VIR3_241_1_LRTLFPELSSTDEELGKTERELLAMVSSIQINWSVTESVFPPFSREMFDR'	0	20	11	0	0	0	30	0	0	0	0	0	0	0	0	0	0	0	0	0	0	0	0	0	0	0	0	0	0	0	0	0	0	0	0	0	0	0	0	0	0	0	0	0	0	0	0	0	0
'VIR3_241_2_LRTLFPELSSTDEELGKTERELLAMVSSIQINWSVTESVFPPFSREMFDR'	0	28	29	0	0	0	0	0	0	0	0	0	0	0	0	0	0	0	0	0	0	0	0	0	0	0	0	0	0	0	0	0	0	0	0	0	0	0	0	0	0	0	0	0	0	0	0	0	0
'VIR3_242_1_IQINWSVTESVFPPFSREMFDRFRSSPPDSEYITRLVSRCLINSQEKLIN'	136	3	26	0	0	0	0	0	0	0	0	0	0	0	0	0	0	0	0	0	0	0	0	0	0	0	0	0	0	0	0	0	0	0	0	0	0	0	0	0	0	0	0	0	0	0	0	0	0
'VIR3_242_2_IQINWSVTESVFPPFSREMFDRFRSSPPDSEYITRLVSRCLINSQEKLIN'	0	17	40	0	0	0	0	0	0	0	0	59	0	0	0	0	0	0	36	0	0	0	0	0	0	0	0	0	0	0	0	0	0	0	0	0	0	0	0	0	0	0	32	0	0	0	0	0	0
'VIR3_243_1_DSEYITRLVSRCLINSQEKLINNSFFAEGNDKVLRFSKNAEECSLAIERA'	0	17	33	0	0	0	0	0	0	0	0	0	0	0	0	0	0	0	1	0	0	0	0	0	0	0	0	0	2	0	0	0	0	0	0	0	0	0	0	0	0	0	0	0	0	0	0	0	0
'VIR3_243_2_DSEYITRLVSRCLINSQEKLINNSFFAEGNDKVLRFSKNAEECSLAIERA'	8	0	12	0	0	0	0	0	0	0	0	0	0	0	0	0	0	0	0	0	0	0	0	0	0	0	0	0	0	0	0	0	0	0	0	0	0	0	0	0	0	0	0	0	0	0	0	0	0
'VIR3_244_1_GNDKVLRFSKNAEECSLAIERALNQYRAEDNLRDLNDHKSTIQLPPWLSY'	0	30	54	0	0	0	0	0	0	0	0	0	0	0	0	0	0	0	0	146	0	0	0	0	0	0	0	0	0	0	0	0	0	0	0	0	0	0	0	0	0	0	0	0	0	0	0	0	0
'VIR3_244_2_GNDKVLRFSKNAEECSLAIERALNQYRAEDNLRDLNDHKSTIQLPPWLSY'	335	20	8	0	0	0	0	0	0	0	0	70	0	0	0	0	0	0	0	0	0	0	12	0	0	0	0	0	0	0	82	1	10	0	0	0	0	0	16	0	0	0	0	0	0	0	0	641	0
'VIR3_245_1_EDNLRDLNDHKSTIQLPPWLSYHDVDGKDLCPLQGLDVRGDHPMCNLWRE'	0	13	14	0	0	0	0	0	0	0	0	0	0	0	0	0	0	0	0	0	0	0	0	0	0	0	0	0	0	0	0	0	0	0	0	0	0	0	0	0	0	0	0	0	0	0	0	0	0
'VIR3_245_2_EDNLRDLNDHKSTIQLPPWLSYHDVDGKDLCPLQGLDVRGDHPMCNLWRE'	141	14	10	0	0	0	0	0	0	0	0	0	0	0	0	0	0	0	0	0	0	0	0	0	0	0	0	0	0	0	0	0	0	0	0	0	0	0	0	0	0	0	0	0	0	0	0	0	0
'VIR3_246_1_DLCPLQGLDVRGDHPMCNLWREVVTSANLEEIERMHDDAAAELEFALSGV'	0	5	5	0	0	0	0	0	0	0	0	0	0	0	0	0	0	0	0	0	0	0	0	0	0	0	0	0	0	0	0	0	0	0	0	0	0	0	0	0	0	0	0	0	0	0	0	0	0
'VIR3_246_2_DLCPLQGLDVRGDHPMCNLWREVVTSANLEEIERMHDDAAAELEFALSGV'	25	238	6	0	42	0	0	291	0	0	0	0	15	0	0	0	0	0	0	0	0	1	0	0	0	0	0	0	0	0	0	0	14	0	0	0	0	0	0	0	0	0	0	0	0	0	9	0	0
'VIR3_247_1_LEEIERMHDDAAAELEFALSGVKDRPDERNRYHRVHLNVDSDDSVYIAAL'	0	11	14	0	0	0	0	0	0	0	0	0	0	0	0	0	0	0	0	0	0	0	0	0	0	0	0	0	0	0	0	0	0	0	0	0	0	0	0	0	0	0	0	0	0	0	0	0	0
'VIR3_247_2_LEEIERMHDDAAAELEFALSGVKDRPDERNRYHRVHLNVDSDDSVYIAAL'	0	14	15	0	0	0	0	0	0	0	0	0	0	0	0	0	0	0	0	0	0	0	0	0	0	0	0	0	0	0	0	0	0	0	0	0	0	0	0	0	0	0	0	0	0	0	0	0	0
'VIR3_248_1_RNRYHRVHLNVDSDDSVYIAALGVNGKKHKADTLVQQMRDRSKQPFSPDH'	167	384	36	0	0	0	25	0	29	69	42	0	0	0	0	46	0	0	0	0	0	0	0	0	43	0	0	141	0	0	0	25	75	0	0	0	1	0	0	0	0	0	0	1	0	0	7	0	0
'VIR3_248_2_RNRYHRVHLNVDSDDSVYIAALGVNGKKHKADTLVQQMRDRSKQPFSPDH'	0	0	0	0	0	0	0	0	0	0	0	0	0	0	0	0	0	0	0	0	0	0	0	0	0	0	0	0	0	0	0	0	0	0	0	0	0	0	0	0	0	0	0	0	0	0	0	0	0
'VIR3_249_1_HKADTLVQQMRDRSKQPFSPDHDVDHISEFLSACSSDLWATDEDLYNPLS'	0	49	54	0	0	0	0	0	0	0	0	0	0	0	0	0	0	0	0	0	0	0	0	0	0	0	0	0	0	0	0	0	0	0	0	0	0	0	0	0	0	0	0	0	0	0	0	0	36
'VIR3_249_2_HKADTLVQQMRDRSKQPFSPDHDVDHISEFLSACSSDLWATDEDLYNPLS'	0	2	15	0	0	0	0	0	0	0	0	0	0	0	0	0	0	0	0	0	0	0	0	0	0	0	0	0	0	0	0	0	0	0	0	0	0	0	0	0	0	0	0	0	0	0	0	0	0
'VIR3_250_1_EFLSACSSDLWATDEDLYNPLSCDKELRLAAQRIHQPSLSERGFNEIITE'	0	8	17	0	0	0	0	0	0	0	0	0	0	0	0	0	0	0	0	0	0	0	0	0	0	0	0	0	0	0	0	0	0	0	0	0	0	0	0	0	0	0	0	0	0	0	0	0	0
'VIR3_250_2_EFLSACSSDLWATDEDLYNPLSCDKELRLAAQRIHQPSLSERGFNEIITE'	0	11	9	0	0	0	0	0	0	0	0	0	0	0	0	0	0	0	0	0	0	0	0	0	0	0	0	0	0	0	0	0	0	0	0	0	0	0	0	0	0	0	18	0	0	0	0	0	0
'VIR3_251_1_LAAQRIHQPSLSERGFNEIITEHYKFMGSRIGSWCQMVSLIGAELSASVK'	58	18	9	0	0	0	0	0	0	0	0	0	0	0	0	0	0	0	0	0	0	0	0	0	0	0	0	0	0	0	0	0	0	0	0	0	0	0	0	0	0	0	0	0	0	0	0	0	0
'VIR3_251_2_LAAQRIHQPSLSERGFNEIITEHYKFMGSRIGSWCQMVSLIGAELSASVK'	0	5	9	0	0	0	0	0	0	0	0	0	0	0	0	0	0	0	0	0	0	0	0	1	0	0	0	0	0	0	0	0	0	0	0	0	0	0	0	0	0	0	0	0	0	0	0	0	0
'VIR3_252_1_SRIGSWCQMVSLIGAELSASVKQHVKPNYFVIKRLLGSGIFLLIKPTSSK'	0	9	9	0	0	0	0	0	0	0	0	0	0	0	0	0	0	0	0	0	0	0	0	0	0	0	0	0	0	0	0	14	0	0	0	0	0	0	0	0	0	0	0	0	0	0	0	0	0
'VIR3_252_2_SRIGSWCQMVSLIGAELSASVKQHVKPNYFVIKRLLGSGIFLLIKPTSSK'	0	17	43	0	0	0	0	0	0	0	0	0	0	0	0	0	30	0	0	0	0	0	0	0	0	0	0	0	0	0	0	0	0	0	0	0	0	0	40	0	0	0	0	0	0	0	0	0	0
'VIR3_253_1_YFVIKRLLGSGIFLLIKPTSSKSHIFVSFAIKRSCWAFDLSTSRVFKPYI'	0	1	9	0	0	0	0	0	0	0	0	0	0	0	0	0	0	0	0	0	0	0	0	0	0	0	0	0	0	0	0	0	0	0	0	0	0	0	0	0	0	0	0	0	0	0	0	0	0
'VIR3_253_2_YFVIKRLLGSGIFLLIKPTSSKSHIFVSFAIKRSCWAFDLSTSRVFKPYI'	0	46	16	0	0	0	0	0	0	0	0	0	0	0	0	0	0	0	0	0	0	0	0	0	0	0	55	0	0	0	0	0	0	0	0	0	0	0	0	0	20	0	0	0	0	0	0	0	0
'VIR3_254_1_FAIKRSCWAFDLSTSRVFKPYIDAGDLLVTDFVSYKLSKLTNLCKCVSLM'	0	8	19	0	0	0	0	0	0	0	0	0	0	0	0	0	0	0	0	0	0	0	0	0	0	0	0	0	0	0	0	0	0	0	0	0	0	0	0	0	0	0	0	0	0	0	0	0	0
'VIR3_254_2_FAIKRSCWAFDLSTSRVFKPYIDAGDLLVTDFVSYKLSKLTNLCKCVSLM'	0	11	51	0	0	0	0	0	0	0	0	0	0	0	0	0	0	0	0	0	0	0	0	0	0	0	0	0	0	0	0	0	0	0	0	0	0	0	0	0	0	0	2	0	0	0	0	0	0
'VIR3_255_1_VTDFVSYKLSKLTNLCKCVSLMESSFSFWAEAFGIPSWNFVGDLFRSSDS'	0	39	35	0	0	0	0	0	0	0	0	0	0	0	0	0	0	0	0	0	0	0	0	0	0	0	0	0	0	0	0	0	0	0	0	0	0	0	0	0	0	0	0	0	0	0	0	0	0
'VIR3_255_2_VTDFVSYKLSKLTNLCKCVSLMESSFSFWAEAFGIPSWNFVGDLFRSSDS'	0	5	11	0	0	0	0	0	0	0	0	0	0	0	0	0	0	0	0	0	0	0	0	0	0	0	0	0	0	0	0	0	0	0	0	57	0	0	0	0	0	0	0	0	0	0	0	0	0
'VIR3_256_1_WAEAFGIPSWNFVGDLFRSSDSAAMDASYMGKLSLLTLLEDKATTEELQT'	0	98	14	0	0	0	0	0	0	0	0	0	0	0	15	0	0	0	0	0	0	0	0	0	0	0	0	0	0	0	0	28	0	0	0	0	0	0	0	0	0	0	0	0	0	0	0	0	0
'VIR3_256_2_WAEAFGIPSWNFVGDLFRSSDSAAMDASYMGKLSLLTLLEDKATTEELQT'	0	43	7	0	0	0	0	0	0	0	0	0	0	0	0	0	0	0	0	0	0	0	0	0	0	0	0	0	0	0	0	0	0	0	0	0	0	0	0	0	0	0	0	0	0	0	0	0	0
'VIR3_257_1_YMGKLSLLTLLEDKATTEELQTIARYVIMEGFVSPPEIPKPHKMTSKFPK'	0	64	18	0	0	0	0	0	0	0	0	0	21	0	0	0	0	0	0	0	0	0	0	0	0	0	0	0	0	0	0	0	0	0	0	0	0	0	0	0	0	0	0	0	0	0	0	0	0
'VIR3_257_2_YMGKLSLLTLLEDKATTEELQTIARYVIMEGFVSPPEIPKPHKMTSKFPK'	0	5	13	0	0	0	0	0	0	0	0	0	0	0	0	0	0	0	0	0	0	0	0	0	0	0	0	0	0	0	0	0	0	0	0	0	0	0	0	0	0	0	0	0	0	0	0	0	0
'VIR3_258_1_MEGFVSPPEIPKPHKMTSKFPKVLRSELQVYLLNCLCRTIQRIASEPFIL'	89	52	109	0	0	0	0	0	0	0	0	0	0	0	0	0	0	0	70	0	0	0	0	0	0	0	0	0	0	0	0	0	0	0	0	0	0	0	0	0	0	0	0	0	0	0	0	0	0
'VIR3_258_2_MEGFVSPPEIPKPHKMTSKFPKVLRSELQVYLLNCLCRTIQRIASEPFIL'	0	26	45	0	0	0	0	0	0	0	0	0	0	0	0	0	0	0	0	0	0	0	0	0	0	0	13	0	0	0	0	0	0	0	0	0	0	0	0	0	0	0	0	0	0	0	0	0	0
'VIR3_259_1_QVYLLNCLCRTIQRIASEPFILKKKDGSISWGGMFNPFSGRPLLDMQPLI'	0	2	17	0	0	0	0	0	0	0	0	0	0	0	0	0	0	0	0	0	0	0	0	0	0	0	0	0	0	0	0	0	0	0	0	0	0	0	0	0	0	0	0	0	0	0	0	0	0
'VIR3_259_2_QVYLLNCLCRTIQRIASEPFILKKKDGSISWGGMFNPFSGRPLLDMQPLI'	0	1	30	0	0	0	0	0	0	0	0	0	0	0	0	0	0	0	0	0	0	0	0	0	0	0	0	0	0	0	0	0	0	0	0	0	0	0	0	0	0	0	0	0	0	0	0	0	0
'VIR3_260_1_ISWGGMFNPFSGRPLLDMQPLISCCYNGYFKNKEEETEPSSLSGMYKKII'	0	2	14	0	0	0	0	0	0	0	0	0	0	0	0	0	0	0	0	0	0	0	0	0	0	0	0	0	0	0	0	0	0	0	0	0	0	0	0	0	0	0	0	0	0	0	0	0	0
'VIR3_260_2_ISWGGMFNPFSGRPLLDMQPLISCCYNGYFKNKEEETEPSSLSGMYKKII'	0	0	1	0	0	0	0	0	0	0	0	0	0	0	0	0	0	0	0	0	0	0	0	0	0	0	0	0	0	0	0	0	0	0	0	0	0	0	0	0	0	0	0	0	0	0	0	0	0
'VIR3_261_1_YFKNKEEETEPSSLSGMYKKIIELEHLRPQSDAFLGYKDPELPRMHEFSV'	0	97	10	0	4	0	0	0	0	79	0	0	0	0	0	0	0	0	0	0	0	0	0	0	0	0	0	0	0	0	0	0	0	0	0	0	0	0	0	0	0	0	0	0	0	0	0	0	17
'VIR3_261_2_YFKNKEEETEPSSLSGMYKKIIELEHLRPQSDAFLGYKDPELPRMHEFSV'	105	135	15	0	0	0	0	0	0	0	0	73	36	0	0	0	0	0	0	0	0	0	0	0	0	0	0	233	0	1	0	0	14	0	0	0	0	0	0	0	0	0	0	0	0	0	0	0	0
'VIR3_262_1_PQSDAFLGYKDPELPRMHEFSVSYLKEACNHAKLVLRSLYGQNFMEQIDN'	0	12	18	0	0	0	0	0	0	0	0	0	0	0	0	0	0	0	0	0	0	0	0	0	0	0	0	0	0	0	0	0	0	0	0	0	0	0	0	0	0	0	0	0	0	0	0	0	0
'VIR3_262_2_PQSDAFLGYKDPELPRMHEFSVSYLKEACNHAKLVLRSLYGQNFMEQIDN'	0	14	37	0	0	0	0	0	0	0	0	0	0	0	0	0	0	0	0	0	0	0	0	0	0	0	0	0	0	0	0	0	0	0	0	0	0	0	0	0	0	0	0	0	0	0	0	0	0
'VIR3_263_1_CNHAKLVLRSLYGQNFMEQIDNQIIRELSGLTLERLATLKATSNFNENWY'	0	24	23	0	0	0	0	0	0	0	0	0	0	0	0	0	0	0	0	0	0	0	0	0	0	0	0	0	0	0	0	0	0	0	0	0	0	0	0	0	0	0	0	0	0	0	0	0	0
'VIR3_263_2_CNHAKLVLRSLYGQNFMEQIDNQIIRELSGLTLERLATLKATSNFNENWY'	3	66	26	0	0	0	0	0	0	0	0	0	0	0	0	0	0	0	0	0	0	0	0	0	0	0	0	0	0	0	0	0	0	0	0	0	0	0	0	0	0	0	0	0	0	0	0	0	0
'VIR3_264_1_SGLTLERLATLKATSNFNENWYVYKDVADKNYTRDKLLVKMSKYASEGKS'	0	1081	23	0	0	0	0	0	0	0	30	0	0	70	38	17	8	0	87	0	0	0	42	0	60	0	0	0	20	0	137	0	80	0	0	0	52	0	0	0	16	0	77	0	0	0	0	453	0
'VIR3_264_2_SGLTLERLATLKATSNFNENWYVYKDVADKNYTRDKLLVKMSKYASEGKS'	0	168	38	0	0	0	41	0	41	80	0	0	0	0	0	0	0	0	0	0	124	0	0	0	0	0	0	0	0	0	77	13	13	0	0	0	0	0	0	0	31	0	167	0	40	0	0	0	0
'VIR3_265_1_DKNYTRDKLLVKMSKYASEGKSLAIQKFEDCMRQIESQGCMHICLFKKQQ'	0	1	23	0	0	0	0	0	0	0	0	0	0	0	0	0	0	0	0	0	0	0	0	0	0	0	0	0	0	0	0	0	0	0	0	0	0	0	0	0	0	0	0	156	0	0	0	0	0
'VIR3_265_2_DKNYTRDKLLVKMSKYASEGKSLAIQKFEDCMRQIESQGCMHICLFKKQQ'	0	0	5	0	0	0	0	0	0	0	0	0	0	0	0	0	0	0	0	0	0	0	0	0	0	0	0	0	0	0	0	0	0	0	0	0	0	0	0	0	0	0	0	0	0	0	0	0	0
'VIR3_266_1_EDCMRQIESQGCMHICLFKKQQHGGLREIYVMGAEERIVQSVVETIARSI'	0	13	14	0	0	0	0	0	0	0	0	0	0	0	0	0	0	0	0	0	0	0	0	0	0	0	0	0	0	0	0	0	0	0	0	0	0	0	0	0	0	0	0	0	0	0	0	0	0
'VIR3_266_2_EDCMRQIESQGCMHICLFKKQQHGGLREIYVMGAEERIVQSVVETIARSI'	0	2	24	0	0	0	0	0	0	0	0	0	0	0	0	0	0	0	0	0	0	0	0	0	0	0	0	0	0	0	0	0	0	0	0	0	0	0	0	0	0	0	0	0	0	0	0	0	0
'VIR3_267_1_IYVMGAEERIVQSVVETIARSIGKFFASDTLCNPPNKVKIPETHGIRARK'	0	6	24	0	0	0	0	0	0	0	0	0	0	0	0	0	0	0	0	0	0	0	0	0	0	0	0	0	0	0	0	0	0	0	0	0	0	0	0	0	0	0	0	0	0	0	0	0	0
'VIR3_267_2_IYVMGAEERIVQSVVETIARSIGKFFASDTLCNPPNKVKIPETHGIRARK'	0	3	6	0	0	0	0	0	0	0	0	0	0	0	0	0	0	0	0	0	0	0	0	0	0	0	0	0	0	0	0	0	0	0	0	0	0	0	0	0	0	0	0	45	0	0	0	0	15
'VIR3_268_1_DTLCNPPNKVKIPETHGIRARKQCKGPVWTCATSDDARKWNQGHFVTKFA'	235	740	33	1	8	0	46	0	0	0	13	0	61	0	11	0	15	0	73	0	0	0	63	0	0	0	29	0	0	0	0	141	54	0	0	0	0	0	12	0	96	0	75	0	39	162	22	0	13
'VIR3_268_2_DTLCNPPNKVKIPETHGIRARKQCKGPVWTCATSDDARKWNQGHFVTKFA'	0	64	18	0	0	0	0	0	0	0	0	0	0	0	0	0	0	0	0	0	0	0	0	0	0	0	0	0	0	0	0	0	0	0	0	0	0	0	0	0	0	0	0	0	0	0	0	0	0
'VIR3_269_1_WTCATSDDARKWNQGHFVTKFALMLCEFTSPKWWPLIIRGCSMFTRKRMM'	0	2	30	0	0	0	0	0	0	0	0	0	0	0	0	0	0	0	0	0	0	0	0	0	0	0	0	0	0	0	0	0	0	0	0	0	0	0	0	0	0	0	0	0	0	0	0	0	0
'VIR3_269_2_WTCATSDDARKWNQGHFVTKFALMLCEFTSPKWWPLIIRGCSMFTRKRMM'	0	27	41	0	0	0	0	0	0	0	0	0	0	0	27	0	0	0	0	0	0	0	0	0	0	0	0	0	0	0	0	0	0	0	0	0	0	0	0	0	0	0	0	0	0	0	0	0	0
'VIR3_270_1_TSPKWWPLIIRGCSMFTRKRMMMNLNYLKILDGHRELDIRDDFVMDLFKA'	0	2	13	0	0	0	0	0	0	0	0	0	0	0	0	0	0	0	0	0	0	0	0	0	0	0	0	0	0	0	0	0	0	0	0	0	0	0	0	0	0	0	0	0	0	0	0	0	0
'VIR3_270_2_TSPKWWPLIIRGCSMFTRKRMMMNLNYLKILDGHRELDIRDDFVMDLFKA'	0	5	28	0	0	0	0	0	0	0	0	0	0	0	0	0	0	0	0	0	0	0	0	0	0	0	0	0	0	0	0	0	0	0	0	0	0	0	0	0	0	0	0	0	0	0	0	0	0
'VIR3_271_1_KILDGHRELDIRDDFVMDLFKAYHGEAEVPWAFKGKTYLETTTGMMQGIL'	0	211	9	0	0	0	0	0	0	0	16	0	0	0	0	0	0	0	0	0	0	0	35	0	0	0	0	0	0	0	0	26	0	0	0	0	0	0	0	0	0	0	0	0	0	0	0	0	0
'VIR3_271_2_KILDGHRELDIRDDFVMDLFKAYHGEAEVPWAFKGKTYLETTTGMMQGIL'	0	51	34	0	0	0	0	0	0	0	0	0	0	0	0	0	0	0	0	0	0	0	0	0	0	0	0	0	101	0	0	0	0	0	0	176	0	0	44	0	0	0	0	0	0	0	0	0	0
'VIR3_272_1_VPWAFKGKTYLETTTGMMQGILHYTSSLLHTIHQEYIRSLSFKIFNLKVA'	0	0	1	0	0	0	0	0	0	0	0	0	0	0	0	0	0	0	0	0	0	0	0	0	0	0	0	0	0	0	0	0	0	0	0	0	0	0	0	0	0	0	0	0	0	0	0	0	0
'VIR3_272_2_VPWAFKGKTYLETTTGMMQGILHYTSSLLHTIHQEYIRSLSFKIFNLKVA'	0	2	5	0	0	0	0	0	0	0	0	0	0	0	0	0	0	0	0	0	0	0	0	0	0	0	0	0	60	0	0	0	0	0	0	0	0	0	0	0	0	0	0	0	0	0	0	0	0
'VIR3_273_1_LHTIHQEYIRSLSFKIFNLKVAPEMSKSLVCDMMQGSDDSSMLISFPADD'	5	15	35	0	0	0	0	0	0	0	0	0	0	0	0	0	0	0	0	0	0	0	0	0	0	0	0	0	0	0	0	0	0	0	0	0	0	0	0	0	0	0	0	0	0	0	0	0	0
'VIR3_273_2_LHTIHQEYIRSLSFKIFNLKVAPEMSKSLVCDMMQGSDDSSMLISFPADD'	0	18	14	0	0	0	1	0	0	0	0	0	0	0	0	0	0	0	0	0	0	0	0	0	0	0	0	0	0	0	0	0	0	0	0	0	0	0	0	0	0	0	0	0	0	0	0	0	0
'VIR3_274_1_LVCDMMQGSDDSSMLISFPADDEKVLTRCKVAAAICFRMKKELGVYLAIY'	0	7	38	0	0	0	0	0	0	0	0	0	0	0	0	0	0	0	0	0	0	245	0	0	0	0	0	1	0	0	0	0	0	0	0	0	0	0	0	0	0	0	0	0	0	0	0	0	0
'VIR3_274_2_LVCDMMQGSDDSSMLISFPADDEKVLTRCKVAAAICFRMKKELGVYLAIY'	0	13	13	0	0	0	0	0	0	0	0	0	0	0	0	0	0	0	0	0	0	0	0	0	0	0	0	0	0	0	0	0	0	0	0	0	0	0	0	0	0	0	0	0	0	0	0	0	0
'VIR3_275_1_CKVAAAICFRMKKELGVYLAIYPSEKSTANTDFVMEYNSEFYFHTQHVRP'	0	10	18	0	0	0	0	0	0	0	0	49	0	0	0	0	0	0	0	77	0	0	0	0	0	0	0	222	0	0	0	0	0	0	36	0	0	0	0	0	1	0	0	0	0	0	0	0	0
'VIR3_275_2_CKVAAAICFRMKKELGVYLAIYPSEKSTANTDFVMEYNSEFYFHTQHVRP'	0	4	31	0	0	0	0	0	0	0	0	0	0	0	0	0	0	0	0	0	0	0	0	0	0	0	0	0	0	0	0	0	0	0	0	0	0	0	0	0	0	258	0	0	0	0	0	0	0
'VIR3_276_1_ANTDFVMEYNSEFYFHTQHVRPTIRWIAACCSLPEVETLVARQEEASNLM'	0	30	11	0	0	0	43	0	0	0	0	0	0	0	0	0	0	0	0	0	0	0	0	0	0	0	0	0	0	0	0	0	0	0	0	0	53	0	0	0	0	0	0	0	0	0	0	0	0
'VIR3_276_2_ANTDFVMEYNSEFYFHTQHVRPTIRWIAACCSLPEVETLVARQEEASNLM'	0	1	18	0	0	0	0	0	0	0	0	0	0	0	0	0	0	0	0	0	0	0	0	0	0	0	0	0	0	0	0	0	0	0	0	0	0	0	0	0	0	0	0	0	0	0	0	0	0
'VIR3_277_1_ACCSLPEVETLVARQEEASNLMTSVTEGGGSFSLAAMIQQAQCTLHYMLM'	0	26	27	0	0	0	0	0	0	0	0	0	11	0	0	0	0	0	0	0	0	0	0	0	0	0	0	0	0	0	0	0	0	0	0	0	0	0	0	0	0	0	0	0	0	0	0	0	0
'VIR3_277_2_ACCSLPEVETLVARQEEASNLMTSVTEGGGSFSLAAMIQQAQCTLHYMLM'	0	2	34	0	0	0	0	0	0	0	0	0	16	0	0	0	0	0	0	0	0	0	0	0	0	0	0	0	0	0	0	0	0	0	0	0	0	0	0	0	0	0	0	0	0	0	0	0	0
'VIR3_278_1_GGSFSLAAMIQQAQCTLHYMLMGMGVSELFLEYKKAVLKWNDPGLGFFLL'	0	13	15	0	0	0	0	0	0	0	0	0	0	0	0	0	0	0	0	0	0	0	0	0	0	0	0	0	0	0	0	0	0	0	0	0	0	0	0	0	0	0	0	0	0	0	0	0	0
'VIR3_278_2_GGSFSLAAMIQQAQCTLHYMLMGMGVSELFLEYKKAVLKWNDPGLGFFLL'	168	16	60	0	0	0	0	30	0	0	0	0	0	0	0	0	0	0	0	0	0	0	0	0	0	0	0	0	0	0	0	0	0	0	0	0	0	0	0	0	0	0	0	0	0	0	0	0	0
'VIR3_279_1_LFLEYKKAVLKWNDPGLGFFLLDNPYACGLGGFRFNLFKAITRTDLQKLY'	0	0	4	0	0	0	0	0	0	0	0	0	0	0	0	0	0	0	0	0	0	0	0	0	0	0	0	0	0	0	0	0	0	0	0	0	0	0	0	0	0	0	0	0	0	0	0	0	0
'VIR3_279_2_LFLEYKKAVLKWNDPGLGFFLLDNPYACGLGGFRFNLFKAITRTDLQKLY'	0	3	22	0	0	0	0	0	0	0	0	0	0	0	0	0	0	0	0	0	0	0	0	0	0	0	0	0	0	0	0	0	0	0	0	0	0	0	0	0	0	0	0	0	0	0	0	0	0
'VIR3_280_1_GLGGFRFNLFKAITRTDLQKLYAFFMKKVKGSAARDWADEDITIPETCSV'	0	4	41	0	0	0	0	0	0	0	0	0	0	0	0	0	0	0	0	0	0	0	0	0	0	0	0	0	0	0	0	0	11	0	0	0	0	0	0	0	0	0	0	0	0	0	0	0	0
'VIR3_280_2_GLGGFRFNLFKAITRTDLQKLYAFFMKKVKGSAARDWADEDITIPETCSV'	0	8	32	0	0	0	0	0	0	0	0	0	0	0	0	0	0	0	0	0	0	0	0	0	0	0	0	0	0	0	0	0	0	0	0	0	0	0	0	0	0	0	0	0	0	0	0	0	0
'VIR3_281_1_VKGSAARDWADEDITIPETCSVSPGGALILSSSLKWGSRKKFQKLRDRLN'	1	36	24	0	0	0	0	0	0	0	0	0	0	0	0	0	0	0	0	0	0	0	0	0	0	0	0	0	0	0	0	0	0	0	0	0	0	0	0	0	0	0	0	0	0	0	0	0	0
'VIR3_281_2_VKGSAARDWADEDITIPETCSVSPGGALILSSSLKWGSRKKFQKLRDRLN'	0	2	2	0	0	0	0	0	0	0	0	0	0	0	0	0	0	0	0	0	0	0	0	0	0	0	0	0	0	0	0	0	0	0	0	0	0	0	0	0	0	0	0	0	0	0	0	0	0
'VIR3_282_1_ILSSSLKWGSRKKFQKLRDRLNIPENWIELINENPEVLYRAPRTGPEILL'	0	15	17	0	0	0	0	0	0	0	0	0	0	0	18	0	0	0	0	0	0	0	0	0	0	0	0	0	0	0	0	0	8	0	0	0	0	0	26	0	0	0	0	0	0	0	0	0	0
'VIR3_282_2_ILSSSLKWGSRKKFQKLRDRLNIPENWIELINENPEVLYRAPRTGPEILL'	0	5	31	0	0	0	0	0	0	0	0	0	0	0	0	0	0	0	0	0	0	0	0	0	0	0	0	0	0	0	0	0	0	0	0	0	0	0	0	0	0	0	0	0	0	0	0	0	0
'VIR3_283_1_ELINENPEVLYRAPRTGPEILLRIAEKVHSPGVVSSLSSGNAVCKVMASA'	0	1	3	0	0	0	0	0	0	0	0	0	0	0	0	0	0	0	0	0	0	0	0	0	0	0	0	0	0	0	0	0	0	0	0	0	0	0	0	0	0	0	0	0	0	0	0	0	0
'VIR3_283_2_ELINENPEVLYRAPRTGPEILLRIAEKVHSPGVVSSLSSGNAVCKVMASA'	95	110	42	0	1	0	0	0	0	0	0	0	27	0	0	0	0	0	0	0	0	0	29	0	0	0	0	0	0	0	0	0	1	0	0	0	0	0	0	0	20	0	0	0	0	0	0	0	0
'VIR3_284_1_HSPGVVSSLSSGNAVCKVMASAVYFLSATIFEDTGRPEFNFLEDSKYSLL'	0	7	43	0	0	0	23	0	0	0	0	0	0	0	0	0	0	0	0	0	0	0	0	0	20	0	0	0	0	0	0	0	0	386	0	0	0	0	0	0	0	0	0	0	0	0	0	0	0
'VIR3_284_2_HSPGVVSSLSSGNAVCKVMASAVYFLSATIFEDTGRPEFNFLEDSKYSLL'	0	3	21	0	0	0	0	0	0	0	0	0	0	0	0	0	0	0	0	0	0	0	0	0	0	0	0	0	0	0	0	0	0	0	0	0	0	0	0	0	0	0	0	0	0	0	0	0	0
'VIR3_285_1_TIFEDTGRPEFNFLEDSKYSLLQKMAAYSGFHGFNDMEPEDILFLFPNIE'	0	8	10	0	0	0	0	0	0	0	0	61	0	0	0	0	0	0	0	0	0	0	0	0	0	0	0	0	0	0	0	0	0	0	0	0	0	0	0	0	0	0	0	0	0	0	0	0	0
'VIR3_285_2_TIFEDTGRPEFNFLEDSKYSLLQKMAAYSGFHGFNDMEPEDILFLFPNIE'	0	43	4	0	0	0	0	0	0	0	0	0	0	0	0	0	0	0	0	0	0	0	0	0	0	0	0	0	0	0	0	0	0	0	0	0	0	0	0	0	0	0	0	0	0	0	0	0	0
'VIR3_286_1_SGFHGFNDMEPEDILFLFPNIEELESLDSIVYNKGEIDIIPRVNIRDATQ'	0	0	1	0	0	0	0	0	0	0	0	0	0	0	0	0	0	0	0	0	0	0	0	0	0	0	0	0	0	0	0	0	0	0	0	0	0	0	0	0	0	0	0	0	0	0	0	0	0
'VIR3_286_2_SGFHGFNDMEPEDILFLFPNIEELESLDSIVYNKGEIDIIPRVNIRDATQ'	0	65	19	0	23	0	0	0	0	0	0	0	0	0	0	0	0	0	0	0	0	0	0	0	0	0	0	0	0	0	0	0	0	0	0	0	50	0	0	0	0	0	0	0	30	0	0	0	0
'VIR3_287_1_SIVYNKGEIDIIPRVNIRDATQTRVTIFNEQKTLRTSPEKLVSDKWFGTQ'	0	47	8	0	0	0	0	0	0	0	0	0	0	0	0	0	0	0	0	0	0	0	0	0	0	0	0	0	0	0	0	0	0	0	0	0	0	0	0	0	0	0	0	0	0	0	0	0	0
'VIR3_287_2_SIVYNKGEIDIIPRVNIRDATQTRVTIFNEQKTLRTSPEKLVSDKWFGTQ'	0	22	14	0	0	0	0	0	0	0	0	0	0	0	0	0	0	0	0	0	0	0	0	0	0	0	0	0	0	0	0	0	0	0	0	0	0	0	0	0	0	0	0	0	0	0	0	0	0
'VIR3_288_1_NEQKTLRTSPEKLVSDKWFGTQKSRIGKTTFLAEWEKLKKIVKWLEDTPE'	0	3	23	0	0	0	0	0	32	0	0	0	0	0	0	0	5	0	0	0	0	0	0	0	0	0	0	0	0	0	0	0	0	0	0	0	0	0	0	0	0	0	0	0	0	0	0	0	0
'VIR3_288_2_NEQKTLRTSPEKLVSDKWFGTQKSRIGKTTFLAEWEKLKKIVKWLEDTPE'	0	3	31	0	0	0	0	0	0	0	0	0	0	0	0	0	0	0	0	0	0	0	0	0	0	0	0	0	0	0	0	0	0	0	0	0	0	0	0	0	0	0	0	0	0	0	0	0	0
'VIR3_289_1_TTFLAEWEKLKKIVKWLEDTPEATLAHTPLNNHIQVRNFFARMESKPRTV'	0	4	21	0	0	0	0	0	0	0	0	0	0	0	0	0	0	0	0	0	0	0	0	0	0	0	0	0	0	0	0	0	0	0	0	0	0	0	0	0	0	0	0	0	0	0	0	0	0
'VIR3_289_2_TTFLAEWEKLKKIVKWLEDTPEATLAHTPLNNHIQVRNFFARMESKPRTV'	0	26	8	0	0	0	0	0	0	0	0	0	0	0	0	0	0	0	0	0	0	0	0	0	0	0	0	0	0	0	0	0	11	0	0	0	0	0	0	0	0	0	0	0	24	0	0	0	0
'VIR3_290_1_PLNNHIQVRNFFARMESKPRTVRITGAPVKKRSGVSKIAMVIRDNFSRIG'	0	1	24	0	0	0	0	0	0	0	0	0	0	0	0	0	0	0	0	0	0	0	0	0	0	0	0	0	0	0	0	0	0	0	0	0	0	0	0	0	0	0	0	0	0	0	0	0	0
'VIR3_290_2_PLNNHIQVRNFFARMESKPRTVRITGAPVKKRSGVSKIAMVIRDNFSRIG'	0	14	16	0	0	0	0	0	0	0	0	0	0	0	0	0	0	0	0	0	0	0	0	0	0	0	0	0	0	0	0	0	0	0	0	0	0	0	32	0	0	0	0	0	0	0	0	0	0
'VIR3_291_1_VKKRSGVSKIAMVIRDNFSRIGHLRGVEDLAGFTRSVSAEILKHFLFCIL'	0	3	16	0	0	0	0	0	0	0	0	0	0	0	0	0	0	0	0	0	0	0	0	0	0	0	0	0	0	0	0	0	0	0	0	0	0	0	0	0	0	0	0	0	0	0	0	0	0
'VIR3_291_2_VKKRSGVSKIAMVIRDNFSRIGHLRGVEDLAGFTRSVSAEILKHFLFCIL'	0	2	27	0	0	0	28	0	0	0	0	0	0	0	0	0	0	0	0	0	0	0	0	0	0	0	0	0	0	0	0	0	0	0	0	0	0	0	0	0	0	0	0	0	0	0	0	0	0
'VIR3_292_1_DLAGFTRSVSAEILKHFLFCILQGPYSESYKLQLIYRVLSSVSNVEIRES'	0	9	26	0	0	0	0	0	0	0	0	0	0	0	0	0	0	0	0	0	0	0	0	0	0	0	24	0	0	0	0	19	0	0	0	0	0	0	0	0	0	0	0	0	0	0	0	0	0
'VIR3_292_2_DLAGFTRSVSAEILKHFLFCILQGPYSESYKLQLIYRVLSSVSNVEIRES'	0	2	9	0	0	0	0	0	0	0	0	0	0	0	0	0	0	0	0	0	0	0	0	0	0	0	0	0	0	0	0	0	0	0	0	0	12	0	0	0	0	0	0	0	0	0	0	0	0
'VIR3_293_1_SYKLQLIYRVLSSVSNVEIRESDGKTKTNLIGILQRFLDGDHVVPIIEEI'	0	3	8	0	0	0	0	0	0	0	0	0	0	0	0	0	0	0	0	0	0	0	0	0	0	0	0	0	0	0	0	0	0	0	0	0	0	0	0	0	0	0	0	0	0	0	0	0	0
'VIR3_293_2_SYKLQLIYRVLSSVSNVEIRESDGKTKTNLIGILQRFLDGDHVVPIIEEI'	0	1	12	0	0	0	0	0	0	0	0	0	0	0	0	0	0	0	0	0	0	0	0	0	0	0	0	0	0	0	0	0	0	0	0	0	0	0	0	0	0	0	0	0	0	1	0	0	0
'VIR3_294_1_NLIGILQRFLDGDHVVPIIEEIGAGTVGGFIKRQQSKVVQNKVVYYGVGI'	0	12	5	0	0	0	0	0	0	0	0	0	0	0	0	0	0	0	3	0	0	0	0	0	0	0	0	0	0	0	0	0	0	0	0	0	0	0	0	0	0	0	0	0	0	0	0	0	0
'VIR3_294_2_NLIGILQRFLDGDHVVPIIEEIGAGTVGGFIKRQQSKVVQNKVVYYGVGI'	0	2	25	0	0	0	0	0	0	0	0	0	0	0	0	0	0	0	0	0	0	0	0	0	0	0	0	0	0	0	0	0	0	0	0	0	0	0	0	0	0	0	0	0	0	0	0	0	0
'VIR3_295_1_GFIKRQQSKVVQNKVVYYGVGIWRGFMDGYQVHLEIENDIGQPPRLRNVT'	0	8	21	0	0	0	0	0	0	0	0	0	0	0	0	0	0	0	0	0	0	0	0	0	0	0	0	0	0	0	0	0	0	0	0	0	0	0	0	0	0	0	0	0	0	0	0	0	0
'VIR3_295_2_GFIKRQQSKVVQNKVVYYGVGIWRGFMDGYQVHLEIENDIGQPPRLRNVT'	0	7	9	0	0	0	0	0	0	0	0	0	0	0	0	0	0	0	0	0	0	0	0	0	0	0	0	0	0	0	0	0	0	0	0	0	0	0	0	0	0	0	0	0	0	0	0	0	0
'VIR3_296_1_GYQVHLEIENDIGQPPRLRNVTTNCQSSPWDLSIPIRQWAEDMGVTNNQD'	128	177	11	0	0	0	0	0	0	0	0	0	23	68	16	0	1	0	0	0	0	0	0	0	0	0	0	0	0	0	0	0	7	0	0	0	0	0	23	0	0	0	0	0	0	27	19	0	0
'VIR3_296_2_GYQVHLEIENDIGQPPRLRNVTTNCQSSPWDLSIPIRQWAEDMGVTNNQD'	0	16	37	0	0	0	0	0	0	0	0	0	0	0	0	0	0	0	0	0	0	0	0	0	0	0	0	0	0	0	0	0	0	0	0	0	0	0	0	0	0	0	0	0	0	0	0	0	0
'VIR3_297_1_PWDLSIPIRQWAEDMGVTNNQDYSSKSSRGARYWMHSFRMQGPSKPFGCP'	0	5	10	0	0	0	0	0	0	0	0	0	0	0	0	0	11	0	0	0	0	132	0	0	0	0	0	0	0	0	0	0	0	0	0	0	0	0	0	0	0	0	0	0	0	0	0	0	0
'VIR3_297_2_PWDLSIPIRQWAEDMGVTNNQDYSSKSSRGARYWMHSFRMQGPSKPFGCP'	0	31	37	0	0	0	0	0	0	73	0	0	0	0	0	0	0	0	0	0	0	0	0	0	0	0	0	0	0	0	0	0	0	0	0	0	0	0	0	0	0	0	0	0	0	0	0	0	0
'VIR3_298_1_RGARYWMHSFRMQGPSKPFGCPVYIIKGDMSDVIRLRKEEVEMKVRGSTL'	0	2	5	0	0	0	0	0	0	0	0	0	3	0	0	0	0	0	0	0	0	0	0	0	0	0	0	0	0	0	0	0	0	0	0	0	0	0	0	0	0	0	0	0	0	0	0	0	0
'VIR3_298_2_RGARYWMHSFRMQGPSKPFGCPVYIIKGDMSDVIRLRKEEVEMKVRGSTL'	0	0	15	0	0	0	0	0	0	0	0	0	0	0	0	0	0	0	0	0	0	0	0	0	0	0	0	0	0	0	0	0	0	0	0	0	0	0	0	0	0	0	0	0	0	0	0	0	0
'VIR3_299_1_DMSDVIRLRKEEVEMKVRGSTLNLYTKHHSHQDLHILSYTASDNDLSPGI'	0	13	3	0	0	0	0	0	0	0	0	0	0	0	0	0	0	0	0	0	0	0	0	0	0	0	0	0	0	0	0	0	0	0	0	0	0	0	1	0	0	0	0	0	0	0	0	0	0
'VIR3_299_2_DMSDVIRLRKEEVEMKVRGSTLNLYTKHHSHQDLHILSYTASDNDLSPGI'	0	24	27	0	0	0	0	0	0	0	0	0	0	0	0	0	0	0	0	0	0	0	0	0	0	0	0	0	0	0	0	0	0	0	0	0	0	0	0	0	0	0	0	0	0	0	0	0	0
'VIR3_300_1_HSHQDLHILSYTASDNDLSPGIFKSISDEGVAQALQLFEREPSNCWVRCE'	0	38	12	0	0	0	0	0	0	0	0	0	0	0	0	0	0	0	0	0	0	0	0	0	0	0	0	0	0	0	0	30	0	0	0	0	0	0	0	0	0	0	31	0	0	0	0	0	16
'VIR3_300_2_HSHQDLHILSYTASDNDLSPGIFKSISDEGVAQALQLFEREPSNCWVRCE'	0	245	27	0	18	103	0	0	0	0	0	0	0	0	21	0	17	0	0	0	0	0	35	55	0	0	0	0	0	0	0	0	0	1	0	0	0	0	55	0	0	0	0	0	0	0	0	0	3
'VIR3_301_1_EGVAQALQLFEREPSNCWVRCESVAPKFISAILEICEGKRQIKGINRTRL'	0	0	8	0	0	0	0	0	0	0	0	0	0	0	0	0	0	0	0	0	0	0	0	0	0	0	0	0	0	0	0	0	0	0	0	0	0	0	0	0	0	0	0	0	0	0	0	0	0
'VIR3_301_2_EGVAQALQLFEREPSNCWVRCESVAPKFISAILEICEGKRQIKGINRTRL'	0	74	60	0	0	0	0	0	0	0	0	0	0	0	27	0	26	0	0	0	0	0	0	0	0	0	0	0	0	0	0	0	0	0	0	0	0	0	0	0	0	0	0	0	0	0	0	0	0
'VIR3_302_1_ISAILEICEGKRQIKGINRTRLSEIVRICSESSLRSKVGSMFSFVANVEE'	0	14	36	0	0	0	0	51	0	0	0	0	0	0	0	0	0	0	0	0	14	0	0	0	0	0	0	0	0	0	0	0	0	0	0	0	0	0	0	0	0	0	0	0	0	0	0	0	0
'VIR3_302_2_ISAILEICEGKRQIKGINRTRLSEIVRICSESSLRSKVGSMFSFVANVEE'	141	77	40	0	0	104	0	0	17	1	0	0	0	0	22	0	0	0	0	0	0	0	21	0	0	0	0	0	0	0	69	0	0	0	0	126	0	0	0	0	0	0	0	0	0	0	0	0	0
'VIR3_303_1_CSESSLRSKVGSMFSFVANVEEAHDVDYDALMDLMIEDAKNNAFSHVVNC'	0	61	36	0	0	0	0	0	0	0	0	0	0	0	19	47	0	0	0	0	0	0	59	0	42	0	0	0	0	0	0	39	0	0	0	0	0	0	37	0	0	0	1	0	0	0	0	0	41
'VIR3_303_2_CSESSLRSKVGSMFSFVANVEEAHDVDYDALMDLMIEDAKNNAFSHVVNC'	0	5	33	0	0	0	0	0	0	0	0	0	0	0	0	0	0	0	0	0	0	0	0	0	0	0	0	0	0	0	0	0	0	0	0	0	0	0	0	0	0	0	0	0	0	0	0	0	0
'VIR3_304_1_DALMDLMIEDAKNNAFSHVVNCIELDVSGPYEMESFDTSDVNLFGPAHYK'	0	3	25	0	0	0	0	0	0	0	0	0	0	0	0	0	0	0	0	0	0	0	0	0	0	0	0	0	0	0	0	0	0	0	0	0	0	0	0	0	0	0	0	0	0	0	0	0	0
'VIR3_304_2_DALMDLMIEDAKNNAFSHVVNCIELDVSGPYEMESFDTSDVNLFGPAHYK'	1	18	35	0	0	0	0	0	0	0	0	0	0	82	0	0	0	0	0	0	0	0	0	0	0	0	0	0	0	0	0	0	0	0	0	0	0	0	0	0	0	0	0	0	0	0	0	0	0
'VIR3_305_1_GPYEMESFDTSDVNLFGPAHYKDISSLSMIAHPLMDKFVDYAISKMGRAS'	0	15	38	0	19	0	0	0	0	0	0	0	0	0	14	0	0	0	0	0	0	0	0	0	0	0	0	0	0	0	0	0	0	0	0	0	0	0	0	0	0	0	40	0	0	0	0	0	0
'VIR3_305_2_GPYEMESFDTSDVNLFGPAHYKDISSLSMIAHPLMDKFVDYAISKMGRAS'	0	3	21	0	0	0	0	0	0	0	0	0	0	0	0	0	0	0	0	0	0	0	0	0	0	0	0	0	0	0	0	0	0	0	0	0	0	0	0	0	0	0	0	0	0	0	0	0	0
'VIR3_306_1_MIAHPLMDKFVDYAISKMGRASVRKVLETGRCSSKDYDLSKVLFRTLQRP'	0	0	0	0	0	0	0	0	0	0	0	0	0	0	0	0	0	0	0	0	0	0	0	0	0	0	0	0	0	0	0	0	0	0	0	0	0	0	0	0	0	0	0	0	0	0	0	0	0
'VIR3_306_2_MIAHPLMDKFVDYAISKMGRASVRKVLETGRCSSKDYDLSKVLFRTLQRP'	0	34	40	0	0	0	0	0	0	0	0	0	17	0	0	0	0	0	0	0	0	0	0	57	0	0	0	0	0	0	0	0	0	0	0	0	0	0	0	0	0	0	19	0	0	0	0	0	0
'VIR3_307_C_1_VLETGRCSSKDYDLSKVLFRTLQRPEESIRIDDLELYEETDVADDMLG'	797	444	84	0	0	16	18	1	0	62	59	0	0	0	25	96	13	0	1	0	97	0	14	112	0	163	99	0	2	0	0	93	46	0	0	0	22	0	0	0	55	0	0	0	0	0	31	0	0
'VIR3_307_C_2_VLETGRCSSKDYDLSKVLFRTLQRPEESIRIDDLELYEETDVADDMLG'	0	15	23	0	0	0	0	0	0	0	0	0	0	0	0	0	0	0	0	0	0	0	0	0	0	0	0	0	0	0	0	0	0	0	0	0	0	0	0	0	0	0	0	0	23	0	0	0	0
'VIR3_308_N_1_MDYFPVISVDLQSGRRVVSVEYFRGDGPPRIPYSMVVPCCVFLMHHRPSH'	0	20	14	0	0	0	0	0	0	0	0	0	16	0	0	0	0	0	0	0	0	0	0	0	0	0	0	0	0	0	0	0	0	0	0	0	0	0	0	0	0	0	0	0	0	0	0	0	0
'VIR3_308_N_2_MDYFPVISVDLQSGRRVVSVEYFRGDGPPRIPYSMVVPCCVFLMHHRPSH'	4292	683	16	1	0	0	0	306	20	0	8	20	8	0	0	5	32	194	49	149	64	6	41	68	218	138	53	0	0	477	28	0	14	0	0	0	0	0	100	0	0	0	0	0	0	0	0	0	28
'VIR3_308_1_FPVISVDLQSGRRVVSVEYFRGDGPPRIPYSMVVPCCVFLMHHRPSHEVR'	0	3	10	0	0	0	0	0	0	0	0	0	0	0	0	0	0	0	0	0	0	0	0	0	0	0	0	0	0	0	135	0	0	0	0	0	0	0	0	0	0	0	0	0	0	0	0	0	0
'VIR3_308_2_FPVISVDLQSGRRVVSVEYFRGDGPPRIPYSMVVPCCVFLMHHRPSHEVR'	0	8	16	0	0	0	0	0	0	0	0	0	0	0	0	61	0	0	0	0	0	0	0	0	0	0	0	0	0	0	0	0	0	0	0	0	0	0	0	0	0	0	0	0	0	0	0	0	0
'VIR3_309_1_PYSMVVPCCVFLMHHRPSHEVRLRFSDFYNVGEFPYRVGLGDFASNVAPP'	0	3	26	0	0	0	0	0	0	0	0	0	0	0	0	0	0	0	0	0	0	0	0	0	0	0	0	0	0	0	0	0	0	0	0	0	0	0	0	0	0	0	0	0	0	0	0	0	0
'VIR3_309_2_PYSMVVPCCVFLMHHRPSHEVRLRFSDFYNVGEFPYRVGLGDFASNVAPP'	0	1	21	0	0	0	0	0	0	0	0	0	0	0	0	0	0	0	0	0	0	0	0	0	0	0	0	0	0	0	0	0	0	0	0	0	0	0	0	0	0	0	0	0	0	0	0	0	0
'VIR3_310_1_YNVGEFPYRVGLGDFASNVAPPPAKPFQRLIDLIGHMTLSDFTRFPNLKE'	0	8	8	0	0	0	0	0	0	0	0	0	0	0	0	0	0	0	0	0	0	0	0	0	0	0	0	0	0	0	0	0	0	0	0	0	0	0	0	0	0	0	20	0	0	0	0	0	0
'VIR3_310_2_YNVGEFPYRVGLGDFASNVAPPPAKPFQRLIDLIGHMTLSDFTRFPNLKE'	0	130	5	153	51	0	0	0	0	0	0	0	0	0	0	0	0	0	61	0	0	0	0	0	0	115	0	0	0	0	1	0	0	0	0	207	25	0	0	0	0	0	0	0	0	0	32	0	0
'VIR3_311_1_RLIDLIGHMTLSDFTRFPNLKEAISWPLGEPSLAFFDLSSTRVHRNDDIR'	0	8	16	0	0	0	0	0	0	0	0	0	0	0	0	0	0	0	0	0	0	0	0	0	0	0	0	0	0	0	0	0	0	0	0	0	0	0	0	0	0	0	0	0	0	0	0	0	0
'VIR3_311_2_RLIDLIGHMTLSDFTRFPNLKEAISWPLGEPSLAFFDLSSTRVHRNDDIR'	0	108	49	0	0	0	0	0	4	0	0	0	0	0	0	0	0	0	0	0	0	0	0	0	0	0	0	0	2	0	0	0	10	0	0	0	0	0	44	0	0	0	28	0	35	0	0	0	0
'VIR3_312_1_GEPSLAFFDLSSTRVHRNDDIRRDQIATLAMRSCKITNDLEDSFVGLHRM'	72	10	11	0	0	0	0	0	0	0	0	21	0	0	0	0	0	0	0	0	0	0	0	0	0	0	0	0	0	0	0	0	0	0	0	0	0	0	0	0	0	0	0	0	0	0	0	0	0
'VIR3_312_2_GEPSLAFFDLSSTRVHRNDDIRRDQIATLAMRSCKITNDLEDSFVGLHRM'	0	209	8	0	0	110	0	0	0	0	0	0	0	0	0	0	0	0	0	0	0	0	0	0	0	0	0	0	0	0	0	0	11	0	0	0	0	0	0	0	0	0	0	0	0	0	0	0	0
'VIR3_313_1_LAMRSCKITNDLEDSFVGLHRMIATEAILRGIDLCLLPGFDLMYEVAHVQ'	72	146	42	132	0	0	35	0	0	0	14	0	0	0	0	0	0	0	0	0	0	0	0	87	46	0	0	0	0	0	0	27	0	0	0	0	0	0	0	0	0	0	0	0	0	114	0	0	0
'VIR3_313_2_LAMRSCKITNDLEDSFVGLHRMIATEAILRGIDLCLLPGFDLMYEVAHVQ'	113	1	10	0	0	0	0	0	0	0	0	0	0	0	0	0	0	0	0	0	0	0	0	0	0	0	0	0	0	0	0	0	0	0	0	0	0	0	0	0	0	0	0	0	0	0	0	0	0
'VIR3_314_C_1_EAILRGIDLCLLPGFDLMYEVAHVQCVRLLQAAKRTFLML'	1217	620	39	251	31	130	128	328	0	0	12	0	41	0	48	0	23	0	9	0	74	129	0	0	66	0	0	0	0	0	0	26	6	579	1	111	0	0	146	0	37	740	214	0	29	0	0	1793	140
'VIR3_314_C_2_EAILRGIDLCLLPGFDLMYEVAHVQCVRLLQAAKRTFLML'	0	10	31	0	0	0	0	0	6	0	0	0	0	0	0	0	0	0	0	0	0	0	0	0	0	0	0	0	0	0	0	0	0	0	0	0	0	0	0	0	0	0	0	0	0	0	0	0	0
'VIR3_315_N_1_MDYFPVISVDLQSGRQAAKEDISNAVVPNSALIALMEESLMLRSSLPSMM'	0	0	13	0	0	0	0	0	0	0	0	0	0	0	0	0	0	0	0	0	0	0	0	0	0	0	0	0	0	0	0	0	0	0	0	0	0	0	0	0	0	0	0	0	0	0	0	0	0
'VIR3_315_N_2_MDYFPVISVDLQSGRQAAKEDISNAVVPNSALIALMEESLMLRSSLPSMM'	0	39	28	0	0	0	0	0	0	0	0	0	0	0	0	0	0	0	0	0	0	0	0	0	0	0	0	0	0	0	0	0	0	0	0	0	0	0	0	0	0	0	0	0	0	0	0	0	0
'VIR3_315_1_FPVISVDLQSGRQAAKEDISNAVVPNSALIALMEESLMLRSSLPSMMGRN'	42	82	10	0	0	0	0	0	0	0	0	0	0	0	0	0	0	0	0	0	0	0	0	0	0	116	35	0	0	0	26	0	4	0	0	0	0	0	0	0	0	0	0	0	0	0	0	0	0
'VIR3_315_2_FPVISVDLQSGRQAAKEDISNAVVPNSALIALMEESLMLRSSLPSMMGRN'	0	5	32	0	0	0	0	0	0	0	0	0	0	0	0	0	0	0	0	0	0	0	0	0	0	0	0	0	0	0	0	0	0	0	0	0	0	0	0	0	0	0	0	0	0	0	0	0	0
'VIR3_316_C_1_IALMEESLMLRSSLPSMMGRNNWIPVVPPIPDVEMESEEESDDDGFVEVD'	1	52	31	0	0	0	0	0	0	0	0	72	24	0	0	0	0	0	0	0	0	0	0	0	0	0	0	0	0	0	0	0	2	0	0	0	0	0	87	0	0	0	36	0	0	0	0	0	0
'VIR3_316_C_2_IALMEESLMLRSSLPSMMGRNNWIPVVPPIPDVEMESEEESDDDGFVEVD'	0	3	5	0	0	0	0	0	0	0	0	0	0	0	0	0	0	0	0	0	0	0	0	0	0	0	0	0	0	0	0	0	0	0	0	0	0	0	0	0	0	0	0	0	0	0	0	0	0
'VIR3_316_1_NSALIALMEESLMLRSSLPSMMGRNNWIPVVPPIPDVEMESEEESDDDGF'	0	1	6	0	0	0	0	0	0	0	0	0	0	0	0	0	0	0	0	0	0	0	0	0	0	0	0	0	0	0	0	0	0	0	0	0	0	0	0	0	0	0	0	0	17	0	0	0	0
'VIR3_316_2_NSALIALMEESLMLRSSLPSMMGRNNWIPVVPPIPDVEMESEEESDDDGF'	0	9	20	0	0	0	0	0	0	0	0	0	0	0	0	0	0	0	0	0	0	0	0	0	0	0	0	0	0	0	0	0	0	0	0	0	0	0	0	0	0	0	0	0	0	0	0	0	0
'VIR3_317_N_1_MYGIEYTTTLTFLILLILLNYILKSITRIMDYILYRFLLFVVIVTPFVNS'	0	1	5	0	0	0	0	0	0	0	0	0	0	0	0	0	0	0	0	0	0	0	0	0	0	0	0	0	0	0	0	0	0	0	0	0	0	0	0	0	0	0	0	0	0	0	0	0	19
'VIR3_317_N_2_MYGIEYTTTLTFLILLILLNYILKSITRIMDYILYRFLLFVVIVTPFVNS'	0	0	13	0	0	0	0	0	0	0	0	0	0	0	0	0	0	0	0	0	0	0	0	0	0	0	0	0	0	0	0	0	0	0	0	0	0	0	0	0	0	0	0	0	0	0	0	0	0
'VIR3_317_1_IEYTTTLTFLILLILLNYILKSITRIMDYILYRFLLFVVIVTPFVNSQNY'	126	152	6	0	0	0	0	0	0	0	0	0	0	61	13	0	12	0	0	0	11	0	0	0	34	0	0	0	0	0	0	31	32	0	0	0	0	0	0	0	0	0	93	0	29	0	39	0	0
'VIR3_317_2_IEYTTTLTFLILLILLNYILKSITRIMDYILYRFLLFVVIVTPFVNSQNY'	0	0	4	0	0	0	0	0	0	0	0	0	0	0	0	0	0	0	0	0	0	0	0	0	0	0	0	0	0	0	0	0	0	0	0	0	0	0	0	0	0	0	0	0	0	0	0	0	0
'VIR3_318_1_YILYRFLLFVVIVTPFVNSQNYGINLPITGSMDTNYQNVSNPEPFLTSTL'	0	35	15	0	0	0	0	0	0	0	0	0	0	0	0	0	0	0	0	0	0	0	0	0	0	0	0	0	0	0	0	0	0	0	0	0	0	0	0	0	0	0	0	0	0	0	0	0	0
'VIR3_318_2_YILYRFLLFVVIVTPFVNSQNYGINLPITGSMDTNYQNVSNPEPFLTSTL'	0	3	14	0	0	0	0	0	0	0	0	0	0	0	0	0	0	0	0	0	0	0	0	0	0	0	0	0	0	0	0	0	0	0	0	0	0	0	0	0	0	0	0	0	0	0	0	0	0
'VIR3_319_1_TGSMDTNYQNVSNPEPFLTSTLCLYYPVEAETEIADSSWKDTLSQLFLTK'	0	459	7	0	0	0	0	0	0	0	0	0	0	80	0	0	0	0	0	0	0	0	0	45	60	0	0	0	0	0	0	20	20	0	0	0	0	0	17	0	0	0	30	0	0	0	0	0	0
'VIR3_319_2_TGSMDTNYQNVSNPEPFLTSTLCLYYPVEAETEIADSSWKDTLSQLFLTK'	0	135	21	0	0	0	0	0	0	0	0	64	0	0	0	43	0	0	25	0	0	0	0	0	0	0	0	0	0	0	0	47	4	0	0	0	0	0	0	0	0	0	31	0	63	0	0	0	0
'VIR3_320_1_EAETEIADSSWKDTLSQLFLTKGWPTGSVYLKSYTDIATFSINPQLYCDY'	0	7	25	0	0	0	0	0	0	0	0	0	0	0	0	0	0	0	0	0	0	0	0	0	0	0	0	0	0	0	0	0	0	0	0	0	0	0	0	0	0	0	0	0	0	0	0	0	0
'VIR3_320_2_EAETEIADSSWKDTLSQLFLTKGWPTGSVYLKSYTDIATFSINPQLYCDY'	0	74	13	0	1	0	0	0	0	0	0	0	0	0	0	0	12	0	0	0	0	0	0	0	0	0	0	0	0	0	0	0	2	0	0	0	0	0	0	0	0	0	0	146	0	0	4	0	0
'VIR3_321_1_VYLKSYTDIATFSINPQLYCDYNIVLMKYNANSELDMSELADLILNEWLC'	0	34	13	0	23	0	0	0	0	0	0	0	18	0	0	0	0	0	11	0	0	0	1	0	0	0	0	0	0	0	0	0	0	0	0	218	0	0	0	0	0	0	0	0	0	0	0	0	0
'VIR3_321_2_VYLKSYTDIATFSINPQLYCDYNIVLMKYNANSELDMSELADLILNEWLC'	0	0	11	0	0	0	0	0	0	0	0	0	0	0	0	0	0	0	0	0	0	0	0	0	0	0	0	0	0	0	0	0	0	0	0	0	0	0	0	0	0	0	0	0	0	0	0	0	0
'VIR3_322_1_YNANSELDMSELADLILNEWLCNPMDITLYYYQQTDEANKWISMGDSCTI'	0	15	10	0	0	0	0	0	0	0	0	0	0	0	0	0	0	0	0	0	0	0	0	0	0	0	0	0	0	0	0	0	0	0	0	0	0	0	0	0	0	0	0	0	0	0	0	0	0
'VIR3_322_2_YNANSELDMSELADLILNEWLCNPMDITLYYYQQTDEANKWISMGDSCTI'	0	39	5	0	0	0	0	0	0	0	0	10	0	0	0	0	0	0	0	0	0	0	0	0	0	0	0	0	0	0	0	0	0	0	0	0	0	0	0	0	0	0	29	0	0	0	0	0	0
'VIR3_323_1_LYYYQQTDEANKWISMGDSCTIKVCPLNTQTLGIGCLTTDTTTFEEVATA'	0	25	60	0	0	0	0	0	0	0	0	0	0	0	0	0	0	0	0	0	0	0	0	0	0	129	0	0	0	0	0	0	0	0	0	0	0	0	0	0	0	0	41	0	0	0	0	0	0
'VIR3_323_2_LYYYQQTDEANKWISMGDSCTIKVCPLNTQTLGIGCLTTDTTTFEEVATA'	0	176	12	0	0	0	0	0	0	0	0	0	0	0	0	0	0	0	0	0	0	0	0	0	0	0	0	0	0	0	0	0	0	0	0	0	0	0	0	0	0	0	0	0	0	0	0	0	0
'VIR3_324_1_TQTLGIGCLTTDTTTFEEVATAEKLAITDVVDGVNYKINVTTTTCTIRNC'	0	3	29	0	0	0	9	0	0	0	0	0	0	0	0	0	0	0	0	0	0	0	0	0	0	0	0	0	0	0	0	0	0	0	0	0	0	0	0	0	0	0	0	0	0	0	0	0	46
'VIR3_324_2_TQTLGIGCLTTDTTTFEEVATAEKLAITDVVDGVNYKINVTTTTCTIRNC'	0	13	17	0	0	0	0	0	0	71	0	0	0	0	0	0	0	0	0	0	0	0	0	0	0	0	0	0	0	0	0	0	0	0	0	0	0	0	0	0	0	0	0	0	0	0	0	0	0
'VIR3_325_1_DVVDGVNYKINVTTTTCTIRNCKKLGPRENVAVIQVGGSNILDITADPTT'	0	57	28	0	0	0	0	0	0	0	14	0	0	0	0	0	0	0	0	0	0	0	0	0	0	0	0	0	0	0	0	0	0	0	0	0	0	0	0	0	50	0	0	0	0	0	0	0	0
'VIR3_325_2_DVVDGVNYKINVTTTTCTIRNCKKLGPRENVAVIQVGGSNILDITADPTT'	1	21	27	0	0	0	0	0	0	0	0	0	0	0	0	0	0	0	0	0	0	144	0	0	0	0	0	0	0	0	0	0	10	0	0	0	0	0	0	0	0	0	0	0	0	0	0	0	0
'VIR3_326_1_ENVAVIQVGGSNILDITADPTTAPQTERMMRINWKKWWQVFYTVVDYVNQ'	0	0	45	0	0	0	0	0	0	0	0	0	0	0	0	0	0	0	0	0	0	0	0	0	0	0	0	0	0	0	0	0	0	0	0	0	0	0	0	0	0	0	0	0	0	0	0	0	0
'VIR3_326_2_ENVAVIQVGGSNILDITADPTTAPQTERMMRINWKKWWQVFYTVVDYVNQ'	0	5	24	0	0	81	0	0	0	0	0	0	0	0	0	0	8	0	0	0	0	0	0	0	0	0	0	0	0	0	0	0	0	0	0	0	0	0	0	0	0	0	0	0	0	0	0	0	0
'VIR3_327_C_1_TERMMRINWKKWWQVFYTVVDYVNQIIQAMSKRSRSLDSAAFYYRI'	0	0	22	0	0	0	0	0	0	0	0	0	0	0	0	0	0	0	0	0	0	0	0	0	47	0	0	0	0	0	0	0	0	0	0	0	0	0	0	0	0	0	0	0	0	0	0	0	0
'VIR3_327_C_2_TERMMRINWKKWWQVFYTVVDYVNQIIQAMSKRSRSLDSAAFYYRI'	0	4	24	0	0	0	0	0	0	0	0	0	0	0	0	0	0	0	0	0	0	0	0	0	0	0	0	0	0	0	0	0	0	0	0	0	0	0	0	0	0	0	0	0	0	0	0	0	0
'VIR3_328_N_1_STCWTSCTIKMFLYVVCSLAVCFPGLLSLHLPAFPQWCPGVISTSYTLTC'	0	7	27	0	0	0	0	0	0	0	0	0	0	0	0	0	0	0	0	88	0	1	0	0	0	0	0	0	0	0	0	0	0	0	0	0	0	0	0	0	0	0	0	0	0	0	0	0	0
'VIR3_328_N_2_STCWTSCTIKMFLYVVCSLAVCFPGLLSLHLPAFPQWCPGVISTSYTLTC'	0	225	39	0	0	0	0	0	0	88	43	33	13	0	0	53	0	0	0	0	0	0	0	1	0	0	0	0	0	457	1	25	14	0	0	0	0	0	55	0	0	0	0	0	0	0	27	0	0
'VIR3_328_1_WTSCTIKMFLYVVCSLAVCFPGLLSLHLPAFPQWCPGVISTSYTLTCPSN'	0	5	33	0	0	0	0	0	0	0	0	0	0	0	0	0	0	0	0	0	0	0	0	0	0	0	0	0	0	0	0	0	0	0	0	0	0	0	0	0	0	0	0	0	0	0	0	0	0
'VIR3_328_2_WTSCTIKMFLYVVCSLAVCFPGLLSLHLPAFPQWCPGVISTSYTLTCPSN'	0	10	28	0	0	0	0	0	0	0	0	0	0	0	0	0	0	0	0	0	0	0	0	0	0	0	0	0	0	0	0	0	0	0	0	0	0	0	0	0	0	0	0	0	0	0	0	0	0
'VIR3_329_1_PAFPQWCPGVISTSYTLTCPSNASLPISWYLNGTRLLRLQTSTISLHPYI'	0	0	65	0	0	0	0	0	0	0	0	0	0	32	0	0	0	0	0	0	0	0	0	0	0	0	0	0	0	0	0	0	0	0	0	0	0	0	0	0	0	0	0	0	0	0	0	0	0
'VIR3_329_2_PAFPQWCPGVISTSYTLTCPSNASLPISWYLNGTRLLRLQTSTISLHPYI'	0	145	37	167	0	0	1	0	0	0	0	0	0	0	0	0	0	292	54	0	0	1	0	0	0	0	0	0	0	0	0	0	10	0	0	0	0	0	0	0	0	0	0	0	0	0	0	0	0
'VIR3_330_1_WYLNGTRLLRLQTSTISLHPYITGNFSCVDYSGHLHSIWIEWHRQPVLQT'	0	1	20	0	0	0	0	0	0	0	0	0	0	0	0	0	0	0	0	0	0	0	0	0	0	0	0	0	0	0	0	0	0	0	0	0	0	0	0	0	0	0	0	0	0	0	0	0	0
'VIR3_330_2_WYLNGTRLLRLQTSTISLHPYITGNFSCVDYSGHLHSIWIEWHRQPVLQT'	0	27	37	0	0	0	0	0	0	0	13	0	0	0	0	0	0	0	0	0	0	0	0	0	0	0	0	0	0	0	0	0	0	0	0	0	1	0	0	0	0	0	0	0	0	0	0	0	0
'VIR3_331_C_1_FSCVDYSGHLHSIWIEWHRQPVLQTFCAQPSNTV'	214	34	45	0	0	0	0	0	0	0	19	0	0	0	0	0	0	0	0	0	31	0	0	0	0	0	0	0	3	181	151	0	0	0	0	0	40	0	0	0	0	0	0	0	0	0	0	0	0
'VIR3_331_C_2_FSCVDYSGHLHSIWIEWHRQPVLQTFCAQPSNTV'	0	3	3	0	0	0	0	0	0	0	0	0	0	0	0	0	0	0	0	0	0	0	0	0	4	0	0	0	0	0	1	0	0	0	0	0	0	0	0	0	0	0	22	0	0	0	0	0	0
'VIR3_332_N_1_NAELGDRKGKIHIPFPLANVTCRVPKARNPTVTYGKNQVIMLLYPDHPTL'	0	4	11	0	0	0	0	0	0	0	0	0	0	0	0	0	0	0	0	0	0	0	0	0	0	0	0	0	0	0	0	0	0	0	0	0	0	0	0	0	0	0	0	0	0	0	16	0	0
'VIR3_332_N_2_NAELGDRKGKIHIPFPLANVTCRVPKARNPTVTYGKNQVIMLLYPDHPTL'	0	210	17	42	0	0	41	0	0	0	11	0	39	0	1	0	15	0	0	0	57	0	0	0	0	0	0	0	0	0	0	9	0	0	0	0	0	0	0	0	0	0	16	0	23	0	0	0	0
'VIR3_332_1_LGDRKGKIHIPFPLANVTCRVPKARNPTVTYGKNQVIMLLYPDHPTLLSY'	0	2	6	0	0	0	0	0	0	0	0	0	0	0	0	0	0	0	0	0	0	0	0	0	0	0	0	0	0	0	0	0	0	0	0	0	0	0	0	0	0	0	0	0	0	0	0	0	0
'VIR3_332_2_LGDRKGKIHIPFPLANVTCRVPKARNPTVTYGKNQVIMLLYPDHPTLLSY'	0	1	29	0	0	0	0	0	0	0	0	0	0	0	0	0	0	0	0	0	0	0	0	0	0	0	0	0	0	0	0	0	0	0	0	0	0	0	0	0	0	0	0	0	0	0	0	0	0
'VIR3_333_1_VTYGKNQVIMLLYPDHPTLLSYRNMGEEPNYQEEWVMHKKEVVLTVPTEG'	0	4	15	0	0	0	0	0	0	0	0	0	0	0	0	0	0	0	0	0	0	0	0	0	0	0	0	0	0	0	0	0	0	0	0	0	0	0	0	0	0	0	0	0	0	0	0	0	0
'VIR3_333_2_VTYGKNQVIMLLYPDHPTLLSYRNMGEEPNYQEEWVMHKKEVVLTVPTEG'	0	9	9	0	0	0	0	0	0	0	0	0	0	0	0	0	0	0	0	0	0	0	0	0	0	0	0	0	0	0	0	0	0	0	0	0	0	0	0	0	0	0	0	0	0	0	0	0	0
'VIR3_334_1_PNYQEEWVMHKKEVVLTVPTEGLEVTWGNNEPYKYWPQLSTNGTAHGHPH'	0	3	5	0	0	0	0	0	0	0	0	0	0	0	0	0	0	0	0	0	0	0	16	0	0	0	0	0	0	0	0	0	0	0	0	0	0	0	0	0	0	0	0	0	0	0	0	0	0
'VIR3_334_2_PNYQEEWVMHKKEVVLTVPTEGLEVTWGNNEPYKYWPQLSTNGTAHGHPH'	0	7	44	0	0	0	0	0	31	0	0	0	0	0	0	0	0	0	0	0	0	0	0	0	0	0	0	0	0	0	0	0	0	0	0	0	0	0	0	0	0	0	0	0	0	0	0	0	0
'VIR3_335_1_NNEPYKYWPQLSTNGTAHGHPHEIILYYYELYPTMTVVVVSVATFILLSM'	0	0	2	0	0	0	0	0	0	0	0	0	0	0	0	0	0	0	0	0	0	0	0	0	0	0	0	0	0	0	0	0	0	0	0	0	0	0	0	0	0	0	0	0	0	0	0	0	0
'VIR3_335_2_NNEPYKYWPQLSTNGTAHGHPHEIILYYYELYPTMTVVVVSVATFILLSM'	0	132	22	0	8	0	48	0	0	0	0	61	0	0	19	29	33	0	0	0	0	0	0	0	0	0	0	0	0	0	0	0	7	0	0	0	0	0	0	0	0	0	0	0	0	0	29	0	0
'VIR3_336_C_1_LYYYELYPTMTVVVVSVATFILLSMVGVAG'	0	8	11	0	0	0	0	0	0	0	0	0	0	0	0	0	0	0	0	0	0	0	0	0	0	0	0	0	0	0	0	0	0	0	0	0	0	0	0	0	0	0	0	0	0	0	0	0	0
'VIR3_336_C_2_LYYYELYPTMTVVVVSVATFILLSMVGVAG'	0	7	22	0	0	0	0	0	0	0	0	0	0	0	0	0	0	0	0	0	0	0	0	0	0	0	0	0	0	0	0	0	0	0	0	0	0	0	0	0	0	0	0	0	3	0	0	0	0
'VIR3_337_N_1_MAMPSLSACSSIEDDFNYGSSVASASVHIRMAFLRKVYGILCLQFLLTTA'	0	17	40	119	0	0	0	0	0	0	0	0	0	0	0	0	11	0	0	0	0	0	0	0	0	0	0	0	0	0	0	0	0	0	0	0	0	0	0	0	0	0	0	51	0	0	0	0	0
'VIR3_337_N_2_MAMPSLSACSSIEDDFNYGSSVASASVHIRMAFLRKVYGILCLQFLLTTA'	0	4	40	0	0	0	0	0	0	0	0	0	0	0	0	0	0	0	0	0	0	0	0	0	0	0	0	0	0	0	0	0	0	0	0	0	0	0	0	0	0	0	0	0	0	0	0	0	0
'VIR3_337_1_PSLSACSSIEDDFNYGSSVASASVHIRMAFLRKVYGILCLQFLLTTATTA'	0	3	7	0	0	0	0	0	0	0	0	0	0	0	0	0	0	0	0	0	0	0	0	0	0	0	0	0	0	0	0	0	0	0	0	0	0	0	0	0	0	0	0	0	0	0	0	0	0
'VIR3_337_2_PSLSACSSIEDDFNYGSSVASASVHIRMAFLRKVYGILCLQFLLTTATTA'	0	16	14	0	0	0	0	0	0	0	0	0	10	0	0	0	0	0	0	0	0	0	0	0	0	0	0	0	0	0	0	0	0	0	0	0	0	0	0	0	0	0	0	0	0	0	0	0	0
'VIR3_338_1_AFLRKVYGILCLQFLLTTATTAVFLYFDCMRTFIQGSPVLILASMFGSIG'	0	1	26	0	0	0	0	0	0	0	0	0	0	0	0	0	0	0	0	0	0	0	0	0	1	0	0	0	0	0	34	0	0	0	0	0	0	0	0	0	0	0	0	0	0	0	0	0	0
'VIR3_338_2_AFLRKVYGILCLQFLLTTATTAVFLYFDCMRTFIQGSPVLILASMFGSIG'	0	1	25	0	0	0	0	0	0	0	0	0	0	0	0	0	0	0	0	0	0	0	0	0	0	0	0	0	0	0	0	0	0	0	0	0	0	0	0	0	0	0	0	0	0	0	0	0	0
'VIR3_339_1_CMRTFIQGSPVLILASMFGSIGLIFALTLHRHKHPLNLYLLCGFTLSESL'	0	0	0	0	0	0	0	0	0	0	0	0	0	0	0	0	0	0	0	0	0	0	0	0	0	0	0	0	0	0	0	0	0	0	0	0	0	0	0	0	0	0	0	0	0	0	0	0	0
'VIR3_339_2_CMRTFIQGSPVLILASMFGSIGLIFALTLHRHKHPLNLYLLCGFTLSESL'	0	7	25	0	0	0	0	0	0	0	0	0	0	0	0	0	0	0	0	0	0	0	0	0	0	0	0	0	0	0	0	0	0	0	0	0	0	0	0	0	0	0	0	0	0	0	0	0	0
'VIR3_340_1_LHRHKHPLNLYLLCGFTLSESLTLASVVTFYDVHVVMQAFMLTTAAFLAL'	0	70	31	0	0	0	0	0	0	0	13	0	0	0	0	0	0	0	0	0	0	0	74	0	0	0	0	0	0	0	0	0	9	0	104	0	0	0	0	0	0	0	0	0	0	0	17	0	0
'VIR3_340_2_LHRHKHPLNLYLLCGFTLSESLTLASVVTFYDVHVVMQAFMLTTAAFLAL'	0	20	41	0	0	0	0	0	0	0	0	0	0	0	35	0	0	0	0	0	0	0	0	0	0	0	0	0	0	0	0	60	0	0	0	0	0	0	0	0	0	0	0	0	0	0	0	0	0
'VIR3_341_1_TFYDVHVVMQAFMLTTAAFLALTTYTLQSKRDFSKLGAGLFAALWILILS'	1	9	41	0	0	0	0	0	0	0	0	0	0	0	0	0	0	0	0	0	0	0	0	55	0	0	0	0	0	0	0	0	0	0	0	0	0	0	0	0	0	0	0	0	0	0	0	0	0
'VIR3_341_2_TFYDVHVVMQAFMLTTAAFLALTTYTLQSKRDFSKLGAGLFAALWILILS'	0	0	50	0	0	0	0	0	0	0	0	0	0	0	0	0	0	0	0	0	0	0	0	0	0	0	0	0	0	0	0	0	0	0	0	0	0	0	0	0	0	0	0	0	0	0	0	0	0
'VIR3_342_1_SKRDFSKLGAGLFAALWILILSGLLGIFVQNETVELVLSAFGALVFCGFI'	0	4	19	0	0	0	0	0	0	0	0	0	22	0	0	0	15	0	0	0	0	0	0	0	0	0	0	0	0	0	0	0	0	0	0	0	0	0	0	0	0	0	0	0	0	0	0	0	0
'VIR3_342_2_SKRDFSKLGAGLFAALWILILSGLLGIFVQNETVELVLSAFGALVFCGFI'	0	0	14	0	0	0	0	0	0	0	0	0	0	0	0	0	0	0	0	0	0	0	0	0	0	0	0	0	0	0	0	0	0	0	0	0	0	0	0	0	0	0	0	0	0	0	0	0	0
'VIR3_343_1_VQNETVELVLSAFGALVFCGFIIYDTHSLIHKLSPEEYVLASINLYLDII'	0	2	3	0	0	0	0	0	0	0	0	0	0	0	0	0	0	0	0	0	0	0	0	0	0	0	0	0	0	0	0	0	0	0	0	0	0	0	0	0	0	0	0	0	0	0	0	0	0
'VIR3_343_2_VQNETVELVLSAFGALVFCGFIIYDTHSLIHKLSPEEYVLASINLYLDII'	0	4	12	0	0	0	0	0	0	0	0	0	0	0	0	0	0	0	0	0	0	0	0	0	0	0	0	0	0	0	0	0	0	0	0	0	0	0	0	0	0	0	0	0	0	0	0	0	0
'VIR3_344_C_1_THSLIHKLSPEEYVLASINLYLDIINLFLHLLQLLEVSNKK'	0	1	9	0	0	0	0	0	0	0	0	0	0	0	0	0	0	0	0	0	0	0	0	0	0	0	0	0	0	0	0	0	0	0	0	0	0	0	0	0	0	0	0	0	0	0	0	0	0
'VIR3_344_C_2_THSLIHKLSPEEYVLASINLYLDIINLFLHLLQLLEVSNKK'	0	4	25	0	0	0	0	0	0	0	0	0	0	0	0	0	0	0	0	0	0	0	0	0	0	0	0	0	0	0	0	0	6	0	0	171	0	0	0	0	0	0	0	0	0	0	0	0	0
'VIR3_345_N_1_MKAKLLVLLCAFTATYADTICIGYHANNSTDTVDTVLEKNVTVTHSVNLL'	0	0	4	0	0	0	0	0	0	0	0	0	0	0	0	0	0	0	0	0	0	0	0	0	0	0	0	0	0	0	0	0	0	0	0	0	0	0	0	0	0	0	0	0	0	0	0	0	0
'VIR3_345_N_2_MKAKLLVLLCAFTATYADTICIGYHANNSTDTVDTVLEKNVTVTHSVNLL'	0	3	25	0	0	0	0	0	0	0	0	0	0	0	0	0	0	0	0	0	0	0	0	0	0	0	0	0	0	0	0	0	0	0	0	0	0	0	0	0	0	0	0	0	0	0	0	0	0
'VIR3_345_1_KLLVLLCAFTATYADTICIGYHANNSTDTVDTVLEKNVTVTHSVNLLEDS'	0	0	13	0	0	0	0	0	0	0	0	0	0	0	0	0	0	0	0	0	0	0	0	0	0	0	0	0	0	0	0	0	0	0	0	0	0	0	0	0	0	0	0	0	0	0	0	0	0
'VIR3_345_2_KLLVLLCAFTATYADTICIGYHANNSTDTVDTVLEKNVTVTHSVNLLEDS'	0	1	5	0	0	0	0	0	0	0	0	0	0	0	0	0	0	0	0	0	0	0	0	0	0	0	0	0	0	0	0	0	0	0	0	0	0	0	0	0	0	0	0	0	0	0	0	0	0
'VIR3_346_1_TVDTVLEKNVTVTHSVNLLEDSHNGKLCRLKGTAPLQLGNCSVAGWILGN'	0	10	12	0	0	0	0	0	0	0	0	0	0	0	0	43	0	0	0	0	0	0	0	0	0	0	0	176	0	0	0	0	0	0	0	0	0	0	0	0	0	0	0	0	0	0	0	0	0
'VIR3_346_2_TVDTVLEKNVTVTHSVNLLEDSHNGKLCRLKGTAPLQLGNCSVAGWILGN'	0	31	11	0	0	0	0	0	0	0	0	0	0	0	0	0	0	0	0	0	0	0	0	0	0	0	0	0	0	0	0	0	0	0	0	0	0	0	0	0	0	0	0	0	0	0	0	0	0
'VIR3_347_1_RLKGTAPLQLGNCSVAGWILGNPECESLFSKESWSYIAETPNPENGTCYP'	0	108	8	0	0	0	0	0	0	83	0	50	0	0	0	0	0	0	0	0	0	0	0	0	0	0	0	0	0	0	0	22	5	0	0	0	0	0	0	0	0	0	0	5	0	0	0	1	0
'VIR3_347_2_RLKGTAPLQLGNCSVAGWILGNPECESLFSKESWSYIAETPNPENGTCYP'	0	4	17	0	0	0	0	0	0	0	0	0	0	0	0	0	0	0	0	0	0	0	0	0	0	0	0	0	0	0	0	0	0	0	0	0	0	0	0	0	0	0	0	0	0	0	0	0	0
'VIR3_348_1_FSKESWSYIAETPNPENGTCYPGYFADYEELREQLSSVSSFERFEIFPKE'	365	247	28	0	0	0	30	0	19	0	0	0	18	0	17	0	21	0	0	0	66	0	0	0	0	0	0	0	0	0	0	68	11	0	0	0	26	0	39	0	28	0	82	0	0	0	23	0	18
'VIR3_348_2_FSKESWSYIAETPNPENGTCYPGYFADYEELREQLSSVSSFERFEIFPKE'	0	23	12	0	0	0	0	0	38	0	0	0	0	0	0	0	0	0	0	0	0	0	0	0	0	0	0	0	0	0	0	2	9	0	0	0	0	0	0	0	0	0	0	0	0	0	0	0	0
'VIR3_349_1_EELREQLSSVSSFERFEIFPKESSWPNHTVTKGVTASCSHNGKSSFYKNL'	0	23	39	0	0	0	0	0	37	36	0	0	0	0	0	0	0	0	3	0	0	0	0	0	0	0	0	0	0	0	0	0	0	0	0	0	0	0	0	0	0	0	0	0	0	0	0	0	0
'VIR3_349_2_EELREQLSSVSSFERFEIFPKESSWPNHTVTKGVTASCSHNGKSSFYKNL'	0	146	43	0	0	0	0	0	0	0	0	0	18	0	0	0	19	0	0	0	0	0	0	0	0	0	0	0	0	0	0	0	0	0	0	0	0	0	0	0	0	0	0	0	0	0	0	0	0
'VIR3_350_1_TVTKGVTASCSHNGKSSFYKNLLWLTEKNGLYPNLSKSYVNNKEKEVLVL'	0	6	15	0	0	0	0	0	0	0	0	0	0	0	0	0	0	0	0	0	0	0	0	0	47	0	1	0	0	0	0	0	0	0	0	0	0	0	0	0	0	0	0	0	0	0	0	0	0
'VIR3_350_2_TVTKGVTASCSHNGKSSFYKNLLWLTEKNGLYPNLSKSYVNNKEKEVLVL'	0	5	24	0	0	0	0	0	13	0	0	0	0	0	0	0	0	0	0	0	0	0	0	0	0	0	0	0	0	0	0	0	0	0	0	0	0	0	0	0	0	0	0	0	0	0	0	0	0
'VIR3_351_1_NGLYPNLSKSYVNNKEKEVLVLWGVHHPSNIGDQRAIYHTENAYVSVVSS'	0	79	24	0	0	0	0	0	0	0	0	0	0	0	0	0	24	0	0	0	0	0	0	0	0	0	0	0	0	0	0	38	0	0	0	0	0	0	0	0	0	0	26	0	0	0	0	0	0
'VIR3_351_2_NGLYPNLSKSYVNNKEKEVLVLWGVHHPSNIGDQRAIYHTENAYVSVVSS'	0	10	17	0	0	0	0	0	0	0	0	0	0	0	0	0	0	0	0	0	0	0	0	0	0	0	0	0	0	0	0	0	0	0	0	0	0	0	0	0	0	0	0	0	0	0	0	0	0
'VIR3_352_1_SNIGDQRAIYHTENAYVSVVSSHYSRRFTPEIAKRPKVRDQEGRINYYWT'	2	40	17	0	0	0	0	0	0	0	16	0	0	0	0	0	0	0	0	0	0	0	0	0	0	0	0	0	0	0	0	0	0	0	0	0	0	0	0	0	0	0	0	0	0	0	0	0	0
'VIR3_352_2_SNIGDQRAIYHTENAYVSVVSSHYSRRFTPEIAKRPKVRDQEGRINYYWT'	0	3	22	0	0	0	0	0	0	0	0	0	0	0	0	0	0	0	0	0	0	0	0	0	0	0	0	0	0	0	0	0	0	0	0	0	0	0	0	0	0	0	0	0	0	0	0	0	0
'VIR3_353_1_TPEIAKRPKVRDQEGRINYYWTLLEPGDTIIFEANGNLIAPWYAFALSRG'	0	7	19	0	0	0	0	0	0	0	0	0	0	0	0	0	0	0	0	0	0	0	0	0	0	0	0	0	0	0	0	0	0	0	0	0	0	0	0	0	0	0	0	0	0	0	0	0	0
'VIR3_353_2_TPEIAKRPKVRDQEGRINYYWTLLEPGDTIIFEANGNLIAPWYAFALSRG'	68	281	36	0	52	0	0	0	0	0	0	0	26	0	0	54	27	0	32	0	0	0	0	0	33	0	0	0	0	0	0	0	0	0	0	0	0	0	0	0	0	0	0	0	0	0	0	0	0
'VIR3_354_1_TIIFEANGNLIAPWYAFALSRGFGSGIITSNASMGECDAKCQTPQGAINS'	0	1	10	0	0	0	0	0	0	0	0	0	0	0	0	0	0	0	0	0	0	0	0	0	0	0	0	0	2	0	0	0	0	0	0	0	0	0	0	0	0	0	0	0	0	0	0	0	0
'VIR3_354_2_TIIFEANGNLIAPWYAFALSRGFGSGIITSNASMGECDAKCQTPQGAINS'	0	1	16	0	0	0	0	0	0	0	0	0	0	0	0	0	0	0	0	0	0	0	0	0	0	0	0	0	0	0	0	0	0	0	0	0	0	0	0	0	0	0	0	0	0	0	0	0	0
'VIR3_355_1_TSNASMGECDAKCQTPQGAINSSLPFQNVHPVTIGECPKYVRSTKLRMVT'	2	625	25	0	17	0	14	0	0	0	9	0	27	0	53	17	15	0	37	133	53	0	0	0	0	0	0	0	0	0	0	0	42	338	51	0	0	0	53	0	0	0	20	0	0	0	42	0	26
'VIR3_355_2_TSNASMGECDAKCQTPQGAINSSLPFQNVHPVTIGECPKYVRSTKLRMVT'	233	301	45	0	33	189	106	102	0	0	0	0	0	68	20	70	23	0	0	0	1	0	0	0	0	0	0	0	43	0	0	83	12	0	0	0	0	0	0	0	0	0	0	0	0	0	0	0	36
'VIR3_356_1_VHPVTIGECPKYVRSTKLRMVTGLRNIPSIQSRGLFGAIAGFIEGGWTGM'	0	3	14	0	0	0	0	0	0	0	0	0	0	0	0	0	0	324	0	0	0	1	0	0	0	0	0	0	0	0	0	0	0	0	0	0	0	0	0	0	0	0	0	0	27	0	0	0	0
'VIR3_356_2_VHPVTIGECPKYVRSTKLRMVTGLRNIPSIQSRGLFGAIAGFIEGGWTGM'	0	4	5	0	0	0	0	0	0	0	0	0	0	0	0	0	0	0	0	0	0	0	0	0	0	0	0	0	0	0	0	0	0	0	0	0	0	0	0	0	0	0	0	0	0	0	0	0	0
'VIR3_357_1_SIQSRGLFGAIAGFIEGGWTGMIDGWYGYHHQNEQGSGYAADKKSTQNAI'	222	35	35	0	0	0	0	0	0	96	0	79	0	0	0	40	0	0	0	0	0	0	0	0	0	0	0	0	0	0	151	0	0	0	0	0	0	0	0	0	43	0	0	0	0	0	0	0	0
'VIR3_357_2_SIQSRGLFGAIAGFIEGGWTGMIDGWYGYHHQNEQGSGYAADKKSTQNAI'	0	3	8	0	0	0	0	0	0	0	0	0	0	0	0	0	9	0	0	0	0	0	0	0	0	0	0	0	0	0	0	0	0	0	0	0	0	0	0	0	0	0	0	0	0	0	0	0	0
'VIR3_358_1_YHHQNEQGSGYAADKKSTQNAIDGITNKVNSVIEKMNTQFTAVGKEFNKL'	0	0	2	0	0	0	0	0	0	0	0	0	0	0	0	0	0	0	0	0	0	0	0	0	0	0	0	0	0	0	0	0	0	0	0	0	0	0	0	0	0	0	0	0	0	0	0	0	0
'VIR3_358_2_YHHQNEQGSGYAADKKSTQNAIDGITNKVNSVIEKMNTQFTAVGKEFNKL'	0	398	8	0	0	0	0	0	42	0	0	0	0	52	0	0	2	0	0	0	0	0	38	0	0	0	0	0	0	0	0	0	0	0	88	0	0	0	0	0	0	0	24	0	0	0	0	0	0
'VIR3_359_1_VNSVIEKMNTQFTAVGKEFNKLERRMENLNKKVDDGFLDIWTYNAELLVL'	0	19	5	0	0	0	0	0	0	0	0	0	0	0	0	0	0	0	0	0	0	0	0	0	0	0	0	0	0	0	0	0	0	0	0	0	0	0	0	0	0	0	0	0	0	0	0	0	0
'VIR3_359_2_VNSVIEKMNTQFTAVGKEFNKLERRMENLNKKVDDGFLDIWTYNAELLVL'	0	1	8	0	0	0	0	0	0	0	0	0	0	0	0	0	0	0	0	0	0	0	0	0	0	0	0	0	0	0	0	0	0	0	0	0	0	0	0	0	0	0	0	0	0	0	0	0	0
'VIR3_360_1_LNKKVDDGFLDIWTYNAELLVLLENERTLDFHDSNVKNLYEKVKNQLKNN'	0	1	2	0	0	0	0	0	0	0	0	0	0	0	0	0	0	0	0	0	0	0	0	0	0	0	0	0	0	0	0	0	0	0	0	0	0	0	0	0	0	0	0	0	0	0	0	0	0
'VIR3_360_2_LNKKVDDGFLDIWTYNAELLVLLENERTLDFHDSNVKNLYEKVKNQLKNN'	0	2	4	0	0	0	0	0	0	0	0	0	0	0	0	1	0	0	0	0	0	0	0	0	0	0	0	0	0	0	0	0	0	0	0	0	0	0	0	0	0	0	0	0	0	0	0	0	0
'VIR3_361_1_LDFHDSNVKNLYEKVKNQLKNNAKEIGNGCFEFYHKCNNECMESVKNGTY'	0	44	9	0	0	0	0	0	0	0	0	0	0	0	0	0	0	0	0	0	0	0	0	0	0	0	0	0	0	0	0	0	0	0	0	0	0	0	0	0	0	0	0	0	0	0	0	0	0
'VIR3_361_2_LDFHDSNVKNLYEKVKNQLKNNAKEIGNGCFEFYHKCNNECMESVKNGTY'	0	345	12	809	333	0	1	0	0	555	315	183	146	638	381	40	26	0	37	0	0	308	390	77	53	0	1	0	12	0	0	233	105	0	1	364	517	723	336	0	0	879	190	1	59	1	161	0	0
'VIR3_362_1_GCFEFYHKCNNECMESVKNGTYDYPKYSEESKLKREKIDGVKLESMGVYQ'	0	5	4	0	0	0	0	0	0	0	0	0	0	0	0	0	16	0	0	0	0	0	0	0	0	0	0	0	0	0	0	0	0	0	0	0	0	0	0	0	0	0	0	0	0	0	0	0	0
'VIR3_362_2_GCFEFYHKCNNECMESVKNGTYDYPKYSEESKLKREKIDGVKLESMGVYQ'	0	0	0	0	0	0	0	0	0	0	0	0	0	0	0	0	0	0	0	0	0	0	0	0	0	0	0	0	0	0	0	0	0	0	0	0	0	0	0	0	0	0	0	0	0	0	0	0	0
'VIR3_363_1_EESKLKREKIDGVKLESMGVYQILAIYSTVASSLVLLVSLGAISFWMCSN'	0	7	28	0	0	0	0	0	0	0	0	0	0	0	0	0	0	0	0	0	0	0	0	0	0	0	0	0	0	0	0	0	0	0	0	0	0	0	0	0	0	0	0	0	0	0	0	0	0
'VIR3_363_2_EESKLKREKIDGVKLESMGVYQILAIYSTVASSLVLLVSLGAISFWMCSN'	0	0	12	0	0	0	0	0	0	0	0	0	0	0	0	0	0	0	0	0	0	0	0	0	0	0	0	0	0	0	0	0	0	0	0	0	0	0	0	0	0	0	0	0	0	0	0	0	0
'VIR3_364_C_1_IYSTVASSLVLLVSLGAISFWMCSNGSLQCRICI'	0	2	5	0	0	0	0	0	0	0	0	0	0	0	0	0	0	0	0	0	0	0	0	0	0	0	0	0	0	0	0	0	0	0	0	0	0	0	0	0	0	0	0	0	0	0	0	0	0
'VIR3_364_C_2_IYSTVASSLVLLVSLGAISFWMCSNGSLQCRICI'	0	3	22	0	0	0	0	0	0	0	0	0	0	0	0	0	0	0	0	0	0	0	0	0	0	0	0	0	0	0	0	0	0	0	0	0	0	0	0	0	0	0	0	0	0	0	0	0	0
'VIR3_365_N_1_SHGQTTYGNAEDKEYQQGVGRFPNEKEQLKQLQGLNMHTYFPNKGTQQYT'	119	353	9	0	21	0	0	0	0	22	0	0	16	0	0	0	51	0	0	0	0	0	24	46	0	0	0	378	436	0	89	0	56	0	1	0	0	0	0	0	0	0	23	107	108	58	67	416	0
'VIR3_365_N_2_SHGQTTYGNAEDKEYQQGVGRFPNEKEQLKQLQGLNMHTYFPNKGTQQYT'	0	36	24	0	0	69	0	0	0	0	0	0	0	0	0	0	0	0	0	0	0	0	0	0	0	0	0	0	0	0	0	0	0	0	0	0	0	0	0	0	0	0	0	0	0	0	20	0	0
'VIR3_365_1_QTTYGNAEDKEYQQGVGRFPNEKEQLKQLQGLNMHTYFPNKGTQQYTDQI'	0	31	6	0	0	0	0	0	0	0	0	0	0	0	0	0	0	0	0	0	0	0	0	0	0	0	0	102	1	0	0	0	0	0	0	0	0	0	0	0	0	0	0	0	13	0	0	0	0
'VIR3_365_2_QTTYGNAEDKEYQQGVGRFPNEKEQLKQLQGLNMHTYFPNKGTQQYTDQI'	1010	2553	52	180	125	0	0	1	44	0	105	0	91	42	96	434	195	0	167	102	120	2	203	28	0	0	163	285	428	414	0	121	98	291	151	244	0	1	0	424	128	0	47	424	422	422	331	0	52
'VIR3_366_1_LQGLNMHTYFPNKGTQQYTDQIERPLMVGSVWNRRALHYESQLWSKIPNL'	0	62	25	0	0	0	0	0	0	0	7	0	0	0	0	0	0	0	0	0	0	0	1	0	0	0	42	0	0	0	0	9	0	0	0	0	0	0	0	0	0	0	0	0	0	0	0	0	0
'VIR3_366_2_LQGLNMHTYFPNKGTQQYTDQIERPLMVGSVWNRRALHYESQLWSKIPNL'	0	29	24	0	0	0	0	0	0	0	0	56	0	0	0	0	0	0	0	0	0	0	0	0	0	0	0	0	0	0	0	0	0	0	0	0	0	0	0	0	0	0	0	0	15	0	0	0	0
'VIR3_367_1_GSVWNRRALHYESQLWSKIPNLDDSFKTQFAALGGWGLHQPPPQIFLKIL'	0	8	15	0	0	0	0	0	0	0	0	0	0	0	0	0	0	0	0	0	0	0	0	0	0	0	0	0	0	0	0	0	0	0	0	0	1	0	0	0	0	0	0	0	0	0	0	0	0
'VIR3_367_2_GSVWNRRALHYESQLWSKIPNLDDSFKTQFAALGGWGLHQPPPQIFLKIL'	0	3	23	0	0	0	0	0	0	0	0	0	0	0	0	0	0	0	0	0	0	0	0	0	0	0	0	0	0	0	0	0	0	0	0	0	0	0	0	0	0	0	0	0	0	0	0	0	0
'VIR3_368_1_QFAALGGWGLHQPPPQIFLKILPQSGPIGGIKSMGITTLVQYAVGIMTVT'	0	10	27	0	0	0	0	0	0	0	0	0	0	0	0	0	0	0	0	0	0	0	0	0	0	0	0	0	0	0	0	17	0	0	0	0	0	0	0	0	0	0	0	0	0	0	0	0	0
'VIR3_368_2_QFAALGGWGLHQPPPQIFLKILPQSGPIGGIKSMGITTLVQYAVGIMTVT'	0	11	15	0	0	0	0	0	0	0	0	0	0	0	0	0	0	0	0	0	0	0	32	0	0	0	67	0	0	0	0	0	0	0	0	0	0	0	0	0	0	0	0	0	0	0	0	0	0
'VIR3_369_1_GGIKSMGITTLVQYAVGIMTVTMTFKLGPRKATGRWNPQPGVYPPHAAGH'	0	4	13	0	0	0	0	0	0	0	0	0	0	0	0	0	0	0	0	0	0	0	0	0	0	0	0	0	0	0	0	0	0	0	0	0	0	0	0	0	0	0	0	0	0	0	0	0	0
'VIR3_369_2_GGIKSMGITTLVQYAVGIMTVTMTFKLGPRKATGRWNPQPGVYPPHAAGH'	0	0	10	0	17	0	0	0	0	0	0	0	0	0	0	0	0	0	0	0	0	0	0	0	0	0	0	0	0	0	0	0	0	0	0	0	0	0	0	0	0	0	0	0	0	0	0	0	0
'VIR3_370_C_1_KLGPRKATGRWNPQPGVYPPHAAGHLPYV'	0	83	5	0	0	0	0	0	0	0	0	0	0	0	0	0	0	0	0	0	0	0	0	0	38	0	0	0	0	0	0	0	0	0	0	0	0	0	0	0	0	0	0	0	0	0	0	0	0
'VIR3_370_C_2_KLGPRKATGRWNPQPGVYPPHAAGHLPYV'	1	1280	33	0	7	0	1	0	58	0	40	1	45	0	63	31	43	0	64	751	458	2	86	71	60	203	33	649	229	0	0	49	42	0	0	0	0	0	0	0	93	0	105	29	175	514	452	0	92
'VIR3_371_N_1_MQWNSTAFHQALQDPRVRGLYFPAGGSSSGTVNPAPNIASHISSISARTG'	121	104	46	0	0	0	0	0	0	0	0	0	0	0	0	0	0	0	0	0	0	0	0	0	0	0	0	0	0	0	0	0	0	0	0	0	1	0	7	0	0	0	0	0	0	0	0	0	0
'VIR3_371_N_2_MQWNSTAFHQALQDPRVRGLYFPAGGSSSGTVNPAPNIASHISSISARTG'	0	168	35	0	0	0	0	0	0	0	0	0	0	0	0	0	0	0	0	0	0	0	0	0	0	0	0	0	0	0	0	0	0	0	0	0	0	0	0	0	0	0	0	0	0	0	0	0	0
'VIR3_371_1_NSTAFHQALQDPRVRGLYFPAGGSSSGTVNPAPNIASHISSISARTGDPV'	0	18	12	0	0	0	0	0	0	0	0	0	0	0	0	0	0	0	0	0	0	0	0	0	0	0	0	0	0	0	0	0	0	0	0	0	0	0	47	0	0	0	0	0	0	0	0	0	0
'VIR3_371_2_NSTAFHQALQDPRVRGLYFPAGGSSSGTVNPAPNIASHISSISARTGDPV'	92	509	10	0	18	0	0	65	1	0	15	14	19	0	0	0	0	0	14	0	30	0	0	0	26	1	1	0	0	0	0	34	1	0	73	0	1	0	24	0	0	0	10	0	0	0	10	0	0
'VIR3_372_1_VNPAPNIASHISSISARTGDPVTNMENITSGFLGPLLVLQAGFFLLTRIL'	0	4	11	0	0	0	0	0	0	0	0	0	0	0	0	0	0	0	0	0	0	0	0	0	0	0	0	0	0	0	0	0	0	0	0	0	0	0	0	0	0	0	0	0	0	0	0	0	0
'VIR3_372_2_VNPAPNIASHISSISARTGDPVTNMENITSGFLGPLLVLQAGFFLLTRIL'	0	1	5	0	0	0	0	0	0	0	0	0	0	0	0	0	0	0	0	0	0	0	0	0	0	0	0	0	0	0	0	0	0	0	0	0	0	0	0	0	0	0	0	0	0	0	0	0	0
'VIR3_373_1_TSGFLGPLLVLQAGFFLLTRILTIPQSLDSWWTSLNFLGGSPVCLGQNSQ'	0	2	24	0	0	0	0	0	0	0	0	0	0	0	0	0	0	0	0	0	0	0	0	0	0	0	0	0	0	0	0	0	0	0	0	0	0	0	0	0	0	0	0	0	0	0	0	0	0
'VIR3_373_2_TSGFLGPLLVLQAGFFLLTRILTIPQSLDSWWTSLNFLGGSPVCLGQNSQ'	0	1	4	0	0	0	0	0	0	0	0	0	0	0	0	0	0	0	0	0	57	0	0	0	0	0	0	0	0	0	0	0	0	0	0	0	0	0	0	0	0	0	0	0	27	0	0	0	0
'VIR3_374_C_1_QSLDSWWTSLNFLGGSPVCLGQNSQSPTSNHSPTSCPPICPGYR'	0	5	52	0	0	0	0	0	0	0	0	0	0	0	0	0	0	0	0	0	0	0	0	0	0	0	0	0	0	0	0	0	0	0	0	0	0	0	0	0	0	0	0	0	0	0	0	0	0
'VIR3_374_C_2_QSLDSWWTSLNFLGGSPVCLGQNSQSPTSNHSPTSCPPICPGYR'	0	17	12	0	0	0	0	0	0	0	0	0	0	0	0	0	0	0	0	0	0	0	0	0	0	0	0	0	0	0	0	0	0	0	0	0	0	0	0	0	0	0	0	0	0	0	0	0	0
'VIR3_375_N_1_DHYENWAINYTFDFPGINADALHPDLQTTPIVTDTSISSSGGESSEELSE'	1	20	14	0	0	0	0	0	0	0	0	0	0	0	18	0	0	0	0	0	0	0	0	0	0	0	0	0	0	0	0	0	0	0	0	0	0	0	0	0	0	0	0	0	0	0	0	0	0
'VIR3_375_N_2_DHYENWAINYTFDFPGINADALHPDLQTTPIVTDTSISSSGGESSEELSE'	0	28	14	0	0	0	0	0	0	0	0	0	0	0	0	0	0	0	0	0	0	0	0	0	0	0	0	0	0	0	0	0	0	0	0	0	0	0	0	0	0	0	0	0	0	0	0	0	0
'VIR3_375_1_ENWAINYTFDFPGINADALHPDLQTTPIVTDTSISSSGGESSEELSESSF'	0	12	13	0	0	0	0	0	0	0	0	0	0	0	0	0	0	0	0	0	0	1	0	0	0	0	0	0	2	0	0	0	0	0	0	0	0	0	0	0	0	0	0	0	0	0	0	0	0
'VIR3_375_2_ENWAINYTFDFPGINADALHPDLQTTPIVTDTSISSSGGESSEELSESSF'	0	12	61	0	0	0	0	0	0	0	0	0	0	0	0	0	0	0	0	0	0	0	0	0	0	0	0	0	0	0	0	0	0	0	0	0	0	0	0	0	0	0	0	0	0	0	0	0	0
'VIR3_376_1_VTDTSISSSGGESSEELSESSFFNLITPGAWNTETLRSSTPIPGTSSGES'	0	2	53	0	0	0	0	0	0	0	0	0	0	0	0	0	0	0	0	0	0	0	0	0	0	0	17	0	0	0	0	0	0	0	0	0	0	0	0	0	0	0	0	0	0	0	0	0	0
'VIR3_376_2_VTDTSISSSGGESSEELSESSFFNLITPGAWNTETLRSSTPIPGTSSGES'	2	124	22	0	0	0	0	0	0	1	0	0	0	0	49	0	31	0	0	0	11	0	0	0	0	0	124	0	81	0	0	0	34	0	1	0	0	0	0	0	0	0	0	1194	823	0	0	0	0
'VIR3_377_C_1_ITPGAWNTETLRSSTPIPGTSSGESFVGSPVSSEVVAASWEEAFYTPLAD'	0	7	6	0	0	0	0	0	0	0	0	0	0	0	0	0	0	1	0	0	0	0	0	0	0	117	0	0	0	0	0	0	0	0	0	0	0	0	0	0	0	0	0	0	0	0	0	0	0
'VIR3_377_C_2_ITPGAWNTETLRSSTPIPGTSSGESFVGSPVSSEVVAASWEEAFYTPLAD'	0	213	82	0	0	0	0	0	0	0	0	0	0	0	45	0	0	0	0	0	0	0	0	0	0	0	0	0	0	0	0	0	11	0	1	0	0	0	0	0	0	0	0	0	0	0	0	0	0
'VIR3_378_N_1_MFRYVVCSLAVCFPGLLSLHLPAFPQLCPGVISTPYTLTCPSNASLPISW'	226	124	44	0	0	0	0	0	0	0	0	0	0	0	0	0	0	0	0	0	0	0	0	0	0	0	0	0	0	0	0	51	9	0	0	0	0	0	0	0	0	0	0	0	33	0	0	0	0
'VIR3_378_N_2_MFRYVVCSLAVCFPGLLSLHLPAFPQLCPGVISTPYTLTCPSNASLPISW'	1	19	15	0	0	111	0	0	0	0	25	0	0	0	0	0	0	0	0	0	0	0	0	0	0	0	0	0	0	0	0	0	0	0	0	0	0	0	28	0	0	0	0	0	0	0	0	0	0
'VIR3_378_1_YVVCSLAVCFPGLLSLHLPAFPQLCPGVISTPYTLTCPSNASLPISWYWN'	39	62	13	0	0	0	0	0	0	0	0	0	0	0	0	0	0	0	0	0	48	0	0	0	0	0	0	0	0	0	0	17	10	0	0	0	0	0	0	0	0	0	0	0	0	0	0	0	0
'VIR3_378_2_YVVCSLAVCFPGLLSLHLPAFPQLCPGVISTPYTLTCPSNASLPISWYWN'	203	135	29	0	0	105	0	0	0	0	0	0	0	0	0	0	0	0	0	0	0	0	0	0	0	0	0	0	0	0	0	0	8	0	63	0	0	0	0	0	49	0	0	0	0	0	0	0	0
'VIR3_379_1_ISTPYTLTCPSNASLPISWYWNGTQLLRLKNSTITLHPLVTGNFSCVDYS'	201	242	41	0	17	0	48	1	0	0	0	0	0	0	0	0	0	0	0	0	0	0	0	0	51	0	0	0	0	0	0	0	6	0	0	0	0	0	0	0	0	0	0	0	0	179	159	0	0
'VIR3_379_2_ISTPYTLTCPSNASLPISWYWNGTQLLRLKNSTITLHPLVTGNFSCVDYS'	0	9	3	0	0	0	0	0	0	0	0	0	0	0	0	0	0	0	0	0	0	0	0	0	0	0	0	0	0	0	0	0	0	0	0	0	0	0	0	0	0	0	0	0	0	0	20	0	0
'VIR3_380_C_1_RLKNSTITLHPLVTGNFSCVDYSGHLHSNWIEWHRRPVLQTFCAQPSNTV'	0	40	48	0	0	0	0	0	0	0	0	0	0	0	0	0	0	0	0	0	0	0	0	0	0	0	0	0	1	0	0	30	0	0	0	0	0	0	0	0	0	0	0	0	0	0	0	0	0
'VIR3_380_C_2_RLKNSTITLHPLVTGNFSCVDYSGHLHSNWIEWHRRPVLQTFCAQPSNTV'	0	89	12	0	0	0	0	0	0	0	0	0	19	0	0	0	0	0	23	0	0	0	0	0	0	0	0	2	0	0	0	0	0	0	0	0	0	0	17	0	10	0	21	0	0	0	0	0	0
'VIR3_380_1_LLRLKNSTITLHPLVTGNFSCVDYSGHLHSNWIEWHRRPVLQTFCAQPSN'	97	1	9	0	0	0	0	0	0	0	0	0	0	0	0	0	0	0	0	0	0	0	0	0	0	0	0	0	0	0	0	0	0	0	0	0	0	0	0	0	0	0	0	0	0	0	0	0	0
'VIR3_380_2_LLRLKNSTITLHPLVTGNFSCVDYSGHLHSNWIEWHRRPVLQTFCAQPSN'	0	101	22	0	0	0	33	0	0	0	0	0	0	0	0	0	0	0	0	0	0	0	0	0	0	0	0	0	0	0	0	0	17	0	0	0	0	0	0	0	0	0	0	0	8	0	0	0	0
'VIR3_381_N_1_ANITPETHTVSVSNTTGFKTFSTNRLVNIIPATTHAVVVVEEVKFTNPHI'	0	53	5	0	0	0	0	0	0	0	0	0	0	0	0	0	0	0	0	0	0	0	0	0	38	0	0	0	0	0	0	0	0	0	0	0	0	0	0	0	0	0	0	0	0	0	0	0	0
'VIR3_381_N_2_ANITPETHTVSVSNTTGFKTFSTNRLVNIIPATTHAVVVVEEVKFTNPHI'	0	3	36	0	0	0	0	0	0	0	0	0	0	0	0	0	0	0	0	0	0	0	0	0	0	0	0	0	0	0	0	0	0	0	0	0	0	0	3	0	0	0	0	0	0	0	0	0	0
'VIR3_381_1_TPETHTVSVSNTTGFKTFSTNRLVNIIPATTHAVVVVEEVKFTNPHIQVP'	156	53	24	0	0	0	0	0	0	36	17	0	0	48	0	0	20	0	0	118	0	0	58	50	0	0	0	0	82	0	0	0	9	0	0	0	0	0	0	0	1	0	0	0	0	0	0	0	0
'VIR3_381_2_TPETHTVSVSNTTGFKTFSTNRLVNIIPATTHAVVVVEEVKFTNPHIQVP'	45	468	44	0	0	0	0	0	85	0	0	0	10	2	0	0	34	0	0	0	0	0	0	0	49	0	52	0	29	0	0	33	14	0	0	0	0	0	0	0	0	0	47	0	10	0	23	0	0
'VIR3_382_1_ATTHAVVVVEEVKFTNPHIQVPFLVFMTLVALIGTMCGILGTIIFSHCRK'	0	0	14	0	0	0	0	0	0	0	0	0	0	0	0	0	0	0	0	0	0	0	0	0	0	0	0	0	0	0	0	0	0	0	0	0	0	0	0	0	0	0	0	0	0	0	0	0	0
'VIR3_382_2_ATTHAVVVVEEVKFTNPHIQVPFLVFMTLVALIGTMCGILGTIIFSHCRK'	0	10	19	0	0	0	0	0	0	0	0	0	0	0	0	0	0	0	0	0	0	0	0	0	0	0	0	0	0	0	0	0	0	0	0	0	0	0	0	0	0	0	0	0	0	0	0	0	0
'VIR3_383_C_1_FMTLVALIGTMCGILGTIIFSHCRKQSHSNKTVPQQLRDYDSLPDLCA'	0	0	3	0	0	0	0	0	0	0	0	0	0	0	0	0	0	0	0	0	0	0	0	0	0	0	0	0	0	0	0	0	0	0	0	0	0	0	0	0	0	0	0	0	0	0	0	0	0
'VIR3_383_C_2_FMTLVALIGTMCGILGTIIFSHCRKQSHSNKTVPQQLRDYDSLPDLCA'	0	53	11	0	0	0	0	0	0	0	0	0	0	0	0	0	0	0	0	0	0	0	2	0	0	0	0	0	1	0	0	0	0	0	0	0	0	0	0	0	0	0	0	0	0	0	26	0	0
'VIR3_384_N_1_ANITPETHTVSVSSTTGFKTFSTNRLVNIIPVTTHAVVVVQKVKSPNTHI'	0	1	17	0	0	0	0	0	0	0	0	0	0	0	0	0	0	0	0	0	0	0	0	0	0	0	0	0	0	0	0	0	0	0	0	0	0	0	0	0	0	0	0	0	0	0	0	0	0
'VIR3_384_N_2_ANITPETHTVSVSSTTGFKTFSTNRLVNIIPVTTHAVVVVQKVKSPNTHI'	109	14	15	0	0	0	0	0	0	0	0	0	0	0	0	0	0	0	0	0	0	0	0	0	0	0	0	0	0	0	0	0	0	0	0	0	0	0	0	0	0	0	0	0	0	0	0	0	0
'VIR3_384_1_TPETHTVSVSSTTGFKTFSTNRLVNIIPVTTHAVVVVQKVKSPNTHIEVP'	0	7	13	0	0	0	0	0	0	0	0	0	0	0	0	0	0	0	0	0	0	0	0	0	0	0	0	0	0	0	0	0	0	0	0	0	0	0	0	0	0	0	0	0	0	0	0	0	0
'VIR3_384_2_TPETHTVSVSSTTGFKTFSTNRLVNIIPVTTHAVVVVQKVKSPNTHIEVP'	0	2	15	0	0	0	0	0	0	0	0	0	0	0	0	0	0	0	0	0	0	0	0	0	0	0	0	0	0	0	0	0	0	0	0	0	0	0	0	0	0	0	0	0	0	0	0	0	0
'VIR3_385_1_VTTHAVVVVQKVKSPNTHIEVPFLVFMILVALIGTMCGILGTIIFSHCQK'	0	3	7	0	0	0	0	0	0	0	0	0	0	0	0	0	0	0	0	0	0	0	0	0	0	0	0	0	0	0	0	0	0	0	0	0	0	0	0	0	0	0	0	0	0	0	0	0	0
'VIR3_385_2_VTTHAVVVVQKVKSPNTHIEVPFLVFMILVALIGTMCGILGTIIFSHCQK'	0	35	60	0	0	0	0	0	0	0	0	0	0	0	0	0	0	0	0	0	0	0	0	0	0	0	0	0	0	0	0	0	0	0	0	0	0	0	0	0	0	0	0	0	0	0	0	0	0
'VIR3_386_C_1_FMILVALIGTMCGILGTIIFSHCQKQSDSNKTVPQQLRDYDSLLDLCT'	39	91	41	0	0	0	0	0	0	0	7	0	0	0	0	0	0	0	0	0	0	0	0	0	0	0	0	0	0	0	0	0	8	0	0	0	0	0	0	0	0	0	0	0	0	0	0	0	0
'VIR3_386_C_2_FMILVALIGTMCGILGTIIFSHCQKQSDSNKTVPQQLRDYDSLLDLCT'	0	11	16	0	0	0	0	0	0	0	0	0	0	0	0	0	0	0	0	0	0	0	0	0	0	0	0	0	0	0	0	0	0	0	0	0	0	0	0	0	0	0	0	0	0	0	0	0	0
'VIR3_387_C_1_GLEEEEEGAGDGEHLEGGDGTRDTLPQSPGPAVTLAGDD'	7	318	35	1643	789	1	0	244	56	1100	814	1270	1128	166	37	1622	1177	0	0	3	63	1	8	23	0	0	2	3661	2950	1	0	36	17	0	3	1164	1058	890	2380	1	0	0	70	194	130	52	72	0	0
'VIR3_387_C_2_GLEEEEEGAGDGEHLEGGDGTRDTLPQSPGPAVTLAGDD'	279	2993	76	31565	20710	4	67	543	65	18615	9136	21974	14953	149	381	19447	13718	319	230	101	71	11	212	91	39	3	98	65291	64529	20	4	234	166	15	86	22828	11281	12124	30198	4	151	5	100	322	886	1556	851	506	227
'VIR3_388_N_1_GQKSARHHAGGIDQNMANRLGLSSDQVAELAAAVQETSAGRQESNVQARE'	0	38	23	0	0	0	0	0	0	0	0	0	0	0	0	0	0	0	0	0	0	0	0	0	0	0	0	0	0	0	0	0	0	489	0	0	0	0	0	78	0	0	20	0	0	0	0	0	0
'VIR3_388_N_2_GQKSARHHAGGIDQNMANRLGLSSDQVAELAAAVQETSAGRQESNVQARE'	0	12	35	0	0	0	0	105	0	0	0	0	0	0	0	0	0	0	0	0	0	0	0	0	0	0	13	0	0	0	0	0	0	0	0	0	0	0	0	0	0	0	45	0	0	0	0	0	0
'VIR3_388_1_SARHHAGGIDQNMANRLGLSSDQVAELAAAVQETSAGRQESNVQAREAKF'	0	10	19	0	0	0	0	0	0	0	0	0	0	0	0	0	0	0	0	0	0	0	0	0	0	0	0	0	0	0	0	0	0	0	0	0	0	0	0	0	0	0	0	0	0	0	0	0	0
'VIR3_388_2_SARHHAGGIDQNMANRLGLSSDQVAELAAAVQETSAGRQESNVQAREAKF'	0	227	36	0	33	0	0	0	0	0	0	0	13	0	0	0	0	0	0	0	0	0	16	0	0	105	58	0	0	0	0	35	0	0	0	0	0	0	0	0	1	0	0	0	0	0	0	0	0
'VIR3_389_1_AAVQETSAGRQESNVQAREAKFAAGGVLIGGSDQDIDEGEEPIEQSGRQS'	3	374	45	0	0	0	0	0	18	0	0	0	0	0	0	0	0	0	0	0	0	0	0	0	30	0	0	0	0	0	0	0	9	0	0	0	0	0	27	0	0	0	0	0	13	0	0	0	0
'VIR3_389_2_AAVQETSAGRQESNVQAREAKFAAGGVLIGGSDQDIDEGEEPIEQSGRQS'	0	114	23	0	0	0	0	0	0	0	0	0	0	0	0	0	1	0	0	0	0	0	0	0	0	0	0	0	0	0	0	0	0	0	0	0	0	0	0	0	0	0	0	0	0	0	0	0	0
'VIR3_390_1_IGGSDQDIDEGEEPIEQSGRQSVTFKREMSISSLANSVPSSSVSTSGGTR'	0	31	34	0	0	0	0	0	0	0	0	0	0	0	0	0	0	0	0	0	0	0	0	0	0	0	0	0	0	0	0	0	0	0	0	0	0	0	0	0	0	0	0	0	0	0	0	0	0
'VIR3_390_2_IGGSDQDIDEGEEPIEQSGRQSVTFKREMSISSLANSVPSSSVSTSGGTR'	0	6	35	0	0	0	0	0	0	0	0	0	0	0	0	0	0	0	0	0	0	0	0	0	0	0	0	0	0	0	0	0	0	0	0	0	0	0	0	0	0	0	0	0	0	0	0	0	0
'VIR3_391_C_1_KREMSISSLANSVPSSSVSTSGGTRLTNSLLNLR'	0	776	57	0	0	0	53	0	0	94	0	0	41	0	0	1	5	1	0	0	0	342	35	0	27	0	0	0	0	0	0	117	79	189	85	1	20	0	0	1	2	0	130	0	70	0	0	0	0
'VIR3_391_C_2_KREMSISSLANSVPSSSVSTSGGTRLTNSLLNLR'	49	377	20	0	0	0	17	0	0	0	8	0	0	0	0	0	0	0	0	0	0	0	0	0	0	0	0	0	0	0	0	28	8	0	0	0	0	0	29	0	0	0	80	0	0	0	0	0	0
'VIR3_392_N_1_CVLCVPWISQTHYRLVSQDEYTAAGYITCWYQTNIVVPPKTPTDCTVLCF'	0	9	15	0	0	0	0	0	0	0	0	0	0	0	0	0	0	0	0	0	0	0	0	0	0	0	0	0	0	0	1	0	0	0	0	0	0	0	0	0	0	0	0	0	0	0	0	0	0
'VIR3_392_N_2_CVLCVPWISQTHYRLVSQDEYTAAGYITCWYQTNIVVPPKTPTDCTVLCF'	0	116	24	0	0	0	0	0	0	0	0	0	9	0	0	29	51	0	0	0	0	0	31	0	0	0	0	0	0	0	0	29	0	0	0	0	0	0	0	0	0	0	0	0	0	0	0	0	0
'VIR3_392_1_CVPWISQTHYRLVSQDEYTAAGYITCWYQTNIVVPPKTPTDCTVLCFVSA'	0	5	31	0	0	0	25	0	0	0	0	0	0	0	0	0	0	0	0	0	0	0	0	0	0	0	0	0	0	0	0	0	0	0	0	0	0	0	0	0	0	0	0	0	0	0	0	0	0
'VIR3_392_2_CVPWISQTHYRLVSQDEYTAAGYITCWYQTNIVVPPKTPTDCTVLCFVSA'	0	13	59	0	0	0	0	0	0	0	0	0	0	0	0	0	0	0	0	0	0	0	0	0	60	0	0	0	0	0	0	75	0	0	0	0	0	0	0	0	0	0	0	0	0	0	0	0	0
'VIR3_393_1_QTNIVVPPKTPTDCTVLCFVSACNDFSVRMLKDTPFIEQSNELQGDVKEA'	1	62	65	119	0	0	0	0	0	0	8	0	0	0	82	0	0	0	50	0	0	0	0	0	0	0	90	0	0	0	0	36	16	0	0	0	0	0	0	0	0	0	0	0	0	0	5	0	0
'VIR3_393_2_QTNIVVPPKTPTDCTVLCFVSACNDFSVRMLKDTPFIEQSNELQGDVKEA'	0	1	5	0	0	0	0	0	0	0	0	0	0	0	0	0	0	0	0	0	0	0	0	0	0	0	0	0	0	0	0	0	0	0	0	0	0	0	0	0	0	0	0	0	0	0	0	0	0
'VIR3_394_1_RMLKDTPFIEQSNELQGDVKEAVENAMGRVADTIRSGPTNSEAIPALTAV'	58	327	63	744	454	2	1	35	72	282	156	45	40	11610	6452	1	0	1	52	367	199	4	97	78	155	0	3	1236	438	0	0	67	72	1	19	867	429	0	1	1301	531	0	150	1	123	3954	3680	1	91
'VIR3_394_2_RMLKDTPFIEQSNELQGDVKEAVENAMGRVADTIRSGPTNSEAIPALTAV'	484	604	28	693	402	0	46	1113	52	220	106	1	0	6473	5498	1	4	0	19	170	85	2	47	4	78	2	2	8	181	0	0	18	63	0	19	565	126	0	0	11	450	0	36	0	213	3170	3114	1	41
'VIR3_395_1_RVADTIRSGPTNSEAIPALTAVETGHTSQVVPSDTMQTRHVKNYHSRTES'	52	60	16	158	109	208	117	0	0	274	108	1082	586	182	166	0	13	0	0	1	0	258	1	68	45	0	1	0	60	0	0	98	31	18	3	112	64	1	263	0	0	0	0	274	252	322	111	436	248
'VIR3_395_2_RVADTIRSGPTNSEAIPALTAVETGHTSQVVPSDTMQTRHVKNYHSRTES'	0	24	23	0	69	13	75	0	0	48	39	216	319	6	81	0	0	0	0	0	0	0	0	0	1	0	0	0	38	0	0	9	11	0	0	0	20	0	3	0	17	0	0	369	85	203	48	578	74
'VIR3_396_1_QVVPSDTMQTRHVKNYHSRTESSIENFMCRAACVRMAKYEARGEATSTSR'	0	21	3	0	0	0	0	0	0	0	0	0	0	0	0	0	0	0	0	0	0	0	0	0	0	0	0	0	0	0	0	0	0	0	0	0	0	0	0	0	0	0	0	0	0	0	0	0	0
'VIR3_396_2_QVVPSDTMQTRHVKNYHSRTESSIENFMCRAACVRMAKYEARGEATSTSR'	0	5	6	0	0	0	0	0	0	0	0	0	0	0	0	0	5	0	0	0	0	0	0	0	0	0	0	0	0	0	0	0	0	0	0	0	0	0	0	0	0	0	0	0	0	0	0	0	0
'VIR3_397_1_CRAACVRMAKYEARGEATSTSRFDAWEISIRDMVQLRRKCEMFTYLRFDV'	0	28	30	0	0	64	0	0	22	0	0	0	0	0	0	0	0	0	0	0	0	0	0	0	0	0	0	0	0	0	0	0	0	0	0	0	0	0	0	0	0	0	0	0	0	0	14	0	0
'VIR3_397_2_CRAACVRMAKYEARGEATSTSRFDAWEISIRDMVQLRRKCEMFTYLRFDV'	0	0	2	0	0	0	0	0	0	0	0	0	0	0	0	0	0	0	0	0	0	0	0	0	0	0	0	0	0	0	0	0	0	0	0	0	0	0	0	0	0	0	0	0	0	0	0	0	0
'VIR3_398_1_SIRDMVQLRRKCEMFTYLRFDVEVTFVITSYQHQGTVSQDMPPITHQIMY'	151	26	35	0	0	84	0	0	0	0	0	0	0	0	0	0	0	0	0	0	0	0	0	0	0	0	0	0	0	0	0	0	15	0	0	0	0	0	0	0	0	0	0	0	0	0	0	0	0
'VIR3_398_2_SIRDMVQLRRKCEMFTYLRFDVEVTFVITSYQHQGTVSQDMPPITHQIMY'	0	4	23	0	0	0	0	0	0	0	0	0	0	0	0	0	0	0	0	0	0	0	0	0	0	0	0	0	0	0	0	0	0	0	0	0	0	0	0	0	0	0	0	0	0	0	0	0	0
'VIR3_399_1_TSYQHQGTVSQDMPPITHQIMYIPPGGPIPKKVDGYEWQTSTNPSIFWTE'	0	23	39	0	0	0	0	0	0	0	0	0	0	0	0	0	0	0	0	0	0	1	0	0	0	0	0	0	5	0	0	0	0	0	0	1	0	0	0	0	0	0	0	0	0	0	0	0	0
'VIR3_399_2_TSYQHQGTVSQDMPPITHQIMYIPPGGPIPKKVDGYEWQTSTNPSIFWTE'	0	48	24	0	0	0	31	0	0	0	0	0	0	26	0	0	0	0	0	0	0	0	0	0	0	0	0	0	0	0	36	0	0	0	0	0	0	0	0	0	0	0	0	0	0	0	0	0	0
'VIR3_400_1_IPKKVDGYEWQTSTNPSIFWTEGNAPPRMSIPFISIGNAYSSFYDGWSHF'	0	0	3	0	0	0	0	0	0	0	0	0	0	0	0	0	0	0	0	0	0	0	0	0	0	0	0	0	0	0	0	0	0	0	0	0	0	0	0	0	0	0	0	0	0	0	0	0	0
'VIR3_400_2_IPKKVDGYEWQTSTNPSIFWTEGNAPPRMSIPFISIGNAYSSFYDGWSHF'	0	17	22	0	0	0	0	0	0	0	0	0	0	0	0	0	0	0	0	0	0	0	0	0	48	0	1	0	0	0	0	0	0	0	0	0	0	0	0	0	0	0	0	0	0	0	0	0	0
'VIR3_401_1_MSIPFISIGNAYSSFYDGWSHFDQKGAYGFNTLNKMGHIYCRHVNKETPS'	287	94	16	0	0	0	0	0	0	0	0	0	0	0	0	0	0	0	0	0	0	0	0	0	0	0	0	0	0	0	0	38	12	0	0	0	0	0	0	0	0	0	39	0	0	0	0	0	0
'VIR3_401_2_MSIPFISIGNAYSSFYDGWSHFDQKGAYGFNTLNKMGHIYCRHVNKETPS'	0	8	5	0	0	0	0	0	0	0	0	0	0	0	0	0	0	0	0	0	0	0	0	0	0	0	0	0	0	0	0	0	0	0	0	0	0	0	0	0	0	0	0	0	0	0	0	0	0
'VIR3_402_1_GFNTLNKMGHIYCRHVNKETPSEVTSYVRIYFKPKHVRAWVPRPPRLCQY'	0	32	17	0	0	0	0	0	0	0	0	0	0	0	0	0	0	0	0	0	0	0	0	0	0	0	0	0	0	0	0	0	0	0	0	0	0	0	0	0	0	0	0	0	0	0	0	0	0
'VIR3_402_2_GFNTLNKMGHIYCRHVNKETPSEVTSYVRIYFKPKHVRAWVPRPPRLCQY'	0	0	4	0	0	0	0	0	0	0	0	0	0	0	0	0	0	0	0	0	0	0	0	0	0	0	0	0	0	0	0	0	0	0	0	0	0	0	0	0	0	0	0	0	0	0	0	0	0
'VIR3_403_1_RIYFKPKHVRAWVPRPPRLCQYKYKANVNFEPTPVTDTRKTINDVPKSNH'	102	80	35	0	0	0	0	0	0	0	0	0	0	0	0	0	0	0	0	0	0	0	0	0	0	0	0	0	0	0	0	0	13	0	0	0	0	0	0	0	0	0	0	0	0	0	0	0	0
'VIR3_403_2_RIYFKPKHVRAWVPRPPRLCQYKYKANVNFEPTPVTDTRKTINDVPKSNH'	0	166	14	0	0	0	0	0	0	19	0	0	0	0	0	0	0	0	0	0	0	0	0	0	0	0	0	0	0	0	0	0	0	0	0	0	0	0	0	0	0	0	0	0	0	0	10	0	0
'VIR3_404_C_1_NVNFEPTPVTDTRKTINDVPKSNHGAYGQQSGAVYVGNYRVVNRHLATYA'	0	3	2	0	0	0	0	0	0	0	0	0	0	0	0	0	0	0	0	0	0	0	0	0	0	0	0	0	0	0	0	0	0	0	0	0	0	0	0	0	0	0	0	0	0	0	0	0	0
'VIR3_404_C_2_NVNFEPTPVTDTRKTINDVPKSNHGAYGQQSGAVYVGNYRVVNRHLATYA'	0	19	11	0	28	0	0	0	0	0	0	0	0	0	0	0	1	0	0	0	0	0	0	0	0	0	0	0	0	0	0	0	0	0	0	0	0	0	0	0	0	0	14	0	0	0	0	0	0
'VIR3_404_1_ANVNFEPTPVTDTRKTINDVPKSNHGAYGQQSGAVYVGNYRVVNRHLATY'	235	8	6	0	0	0	0	0	0	0	2	0	0	0	1	0	0	0	0	0	0	0	0	0	0	166	0	0	0	0	0	68	0	0	0	0	1	0	33	0	0	0	0	0	0	0	0	0	0
'VIR3_404_2_ANVNFEPTPVTDTRKTINDVPKSNHGAYGQQSGAVYVGNYRVVNRHLATY'	142	239	12	2	23	0	0	0	0	0	18	0	22	0	1	39	0	0	0	0	0	0	0	0	0	506	453	1	0	0	0	45	48	0	68	0	0	0	0	0	88	0	67	0	0	1	0	0	0
'VIR3_405_N_1_MGIFLAVPEIIAASIAGGAEALSIAGSGAAIATGEGLAALGGITEGAALL'	195	22	27	0	0	0	0	0	0	87	0	0	0	82	0	0	0	0	0	0	0	0	0	0	0	0	0	0	0	0	0	0	0	0	0	0	0	0	0	0	0	0	0	0	0	0	0	0	0
'VIR3_405_N_2_MGIFLAVPEIIAASIAGGAEALSIAGSGAAIATGEGLAALGGITEGAALL'	0	5	42	0	0	0	0	0	19	0	0	0	0	0	0	0	0	0	0	0	0	0	0	0	0	0	0	0	0	0	0	0	0	0	0	0	0	0	0	0	0	0	0	0	0	0	0	0	0
'VIR3_405_1_FLAVPEIIAASIAGGAEALSIAGSGAAIATGEGLAALGGITEGAALLGET'	56	188	68	0	0	0	0	0	57	0	0	0	0	0	0	0	0	0	0	0	0	0	0	0	0	0	0	0	0	0	0	0	8	0	1	0	0	0	0	0	0	0	0	0	0	0	0	0	0
'VIR3_405_2_FLAVPEIIAASIAGGAEALSIAGSGAAIATGEGLAALGGITEGAALLGET'	149	26	12	0	0	0	0	0	0	0	0	0	0	0	0	0	0	0	0	0	0	0	0	0	0	0	0	0	0	0	0	0	0	0	0	0	0	0	0	0	0	0	0	0	0	0	0	0	0
'VIR3_406_1_ATGEGLAALGGITEGAALLGETIPISEAATTVLTKVPELVQATQAVTAAV'	71	1914	28	0	1	0	24	0	22	0	30	0	39	66	25	0	26	303	97	0	65	1	19	1	35	167	44	0	0	0	0	40	81	0	70	1	0	0	37	0	14	0	17	0	45	44	34	0	0
'VIR3_406_2_ATGEGLAALGGITEGAALLGETIPISEAATTVLTKVPELVQATQAVTAAV'	197	556	59	0	16	0	0	0	0	0	28	0	0	0	0	0	0	0	2	1	0	0	48	0	0	0	0	252	0	0	0	25	88	0	97	0	2	0	43	0	0	0	1	0	0	0	0	0	0
'VIR3_407_1_ATTVLTKVPELVQATQAVTAAVQGGAGLVGGIYTALASDHPGDLPPNTPT'	0	59	10	0	0	0	0	0	0	0	0	0	0	0	0	0	0	0	0	0	0	0	0	0	0	0	52	0	0	0	0	0	0	0	0	0	0	0	0	0	0	0	0	0	0	0	0	0	0
'VIR3_407_2_ATTVLTKVPELVQATQAVTAAVQGGAGLVGGIYTALASDHPGDLPPNTPT'	0	119	16	0	0	0	0	0	0	0	0	0	0	0	20	0	27	0	0	0	0	0	0	0	0	0	0	0	0	0	0	0	0	0	0	0	35	0	33	0	0	0	0	0	0	0	0	0	0
'VIR3_408_1_VGGIYTALASDHPGDLPPNTPTGSASGLHPTSGYNPQGAGLNLQSVHKPI'	97	621	14	81	11	0	0	0	0	0	12	61	17	0	0	0	21	0	24	105	0	0	26	0	25	0	0	0	68	0	348	118	79	0	0	0	34	0	125	0	21	0	0	125	55	42	58	0	0
'VIR3_408_2_VGGIYTALASDHPGDLPPNTPTGSASGLHPTSGYNPQGAGLNLQSVHKPI'	0	71	20	0	0	0	25	0	0	0	0	0	0	0	0	0	0	0	0	0	0	0	0	0	0	0	0	0	0	0	0	0	0	0	0	0	0	0	0	0	0	0	0	0	0	0	0	0	0
'VIR3_409_1_HPTSGYNPQGAGLNLQSVHKPIHAPYSGMALVPIPEYQLETGIPGIPDWL'	0	18	51	0	0	0	0	0	0	0	0	1	0	39	0	0	0	0	0	0	0	0	0	0	0	0	0	0	0	0	0	0	0	0	0	0	0	0	0	0	0	0	0	0	0	0	0	0	0
'VIR3_409_2_HPTSGYNPQGAGLNLQSVHKPIHAPYSGMALVPIPEYQLETGIPGIPDWL'	0	19	29	0	0	0	0	0	0	0	0	0	0	0	0	0	0	0	0	0	0	0	0	0	0	0	0	0	0	0	0	0	0	0	0	0	0	0	0	0	0	0	0	0	0	0	0	0	0
'VIR3_410_1_MALVPIPEYQLETGIPGIPDWLFNLVASYLPELPSLQDVFNRIAFGIWSS'	0	54	30	0	0	0	0	0	0	0	0	0	22	0	0	66	0	0	0	0	0	0	27	0	0	0	0	0	0	0	0	0	0	0	0	0	0	0	0	0	0	0	0	0	0	0	8	0	0
'VIR3_410_2_MALVPIPEYQLETGIPGIPDWLFNLVASYLPELPSLQDVFNRIAFGIWSS'	0	165	48	0	0	0	0	0	0	0	0	0	0	62	0	0	0	0	0	0	0	0	1	0	0	190	35	207	0	0	0	0	13	0	0	0	0	0	134	0	0	0	0	178	0	230	144	0	0
'VIR3_411_1_YLPELPSLQDVFNRIAFGIWSSYYNAGSTVVNRVLSDEIQRLLRDLEYGF'	0	0	23	0	0	0	0	0	0	0	0	0	0	0	0	0	0	0	0	0	0	0	0	0	0	0	0	0	0	0	0	0	0	0	0	0	0	0	0	0	0	0	0	0	0	0	0	0	0
'VIR3_411_2_YLPELPSLQDVFNRIAFGIWSSYYNAGSTVVNRVLSDEIQRLLRDLEYGF'	0	3	25	0	0	0	25	0	0	0	0	0	0	0	0	0	0	0	0	0	0	0	0	0	0	0	0	0	0	0	0	0	0	0	0	0	0	0	0	0	0	0	0	0	0	0	0	0	0
'VIR3_412_1_TVVNRVLSDEIQRLLRDLEYGFRATLASIGESDPVNAIATQVRSLASTAR'	0	4	20	0	0	0	0	0	0	0	0	0	0	0	0	0	0	0	0	0	0	0	0	0	0	0	0	0	0	0	0	0	0	0	0	0	0	0	0	0	0	0	0	0	0	0	0	0	0
'VIR3_412_2_TVVNRVLSDEIQRLLRDLEYGFRATLASIGESDPVNAIATQVRSLASTAR'	0	8	30	0	0	0	0	0	0	0	0	0	0	0	0	0	0	0	0	0	0	0	0	0	0	0	0	0	33	0	0	0	1	0	0	0	0	0	0	0	0	0	0	0	0	0	0	0	0
'VIR3_413_1_IGESDPVNAIATQVRSLASTARERELLQITAGQPLDLSRPTSALSAAAGA'	1164	1890	17	1	0	143	127	0	2	168	86	0	30	8	97	2	83	0	86	0	0	0	55	185	93	0	1	1	0	0	0	14	16	198	121	0	27	0	156	0	118	0	60	0	93	108	29	0	0
'VIR3_413_2_IGESDPVNAIATQVRSLASTARERELLQITAGQPLDLSRPTSALSAAAGA'	153	67	42	0	0	0	0	0	0	0	0	1	0	0	0	0	0	0	0	0	0	0	0	0	0	0	0	0	0	0	0	0	0	0	0	0	23	0	0	0	0	0	0	0	0	0	0	0	0
'VIR3_414_1_ITAGQPLDLSRPTSALSAAAGALTEAAYNFIYDASSLPKDGFNALSEGVH'	0	74	43	0	0	0	0	0	0	0	0	0	0	44	0	0	0	0	0	0	0	0	0	0	0	0	0	0	0	0	0	0	0	0	81	0	0	0	17	0	0	0	18	0	28	0	0	0	0
'VIR3_414_2_ITAGQPLDLSRPTSALSAAAGALTEAAYNFIYDASSLPKDGFNALSEGVH'	0	36	91	0	0	0	0	0	0	0	0	0	0	0	0	0	26	0	0	140	0	0	0	0	0	0	0	0	0	0	0	0	15	0	0	0	0	0	0	0	0	0	0	0	0	0	0	0	0
'VIR3_415_1_NFIYDASSLPKDGFNALSEGVHRLGQWISFSGPTGGTPHYATPDWILYVL'	0	11	17	0	0	0	0	0	0	0	0	0	0	0	0	0	0	0	0	0	0	0	0	0	0	0	21	0	0	0	0	0	0	0	0	0	0	0	0	0	0	0	0	0	0	0	0	0	0
'VIR3_415_2_NFIYDASSLPKDGFNALSEGVHRLGQWISFSGPTGGTPHYATPDWILYVL'	0	3	28	0	0	0	0	0	0	0	0	0	0	0	0	0	0	0	0	0	0	0	0	0	13	0	0	0	0	0	0	0	0	0	0	0	0	0	0	0	0	0	0	0	0	0	0	0	0
'VIR3_416_1_SFSGPTGGTPHYATPDWILYVLEQLNADTYKIPTQAVKRKQDELHPVSPT'	0	227	30	0	17	0	0	0	0	0	8	0	0	0	0	0	0	0	0	73	31	0	0	0	0	0	0	0	0	0	0	0	26	0	0	0	0	0	0	193	0	0	0	0	24	0	0	0	38
'VIR3_416_2_SFSGPTGGTPHYATPDWILYVLEQLNADTYKIPTQAVKRKQDELHPVSPT'	0	5	4	0	0	0	0	0	0	0	0	0	0	0	0	0	0	0	0	0	0	0	0	0	0	0	0	0	0	0	0	0	1	0	0	0	0	0	0	0	0	0	0	0	0	0	0	0	0
'VIR3_417_1_TYKIPTQAVKRKQDELHPVSPTKKANKAKKSSSPGTNSGNRSKKRRGRST'	0	505	13	0	0	0	37	0	0	0	14	0	0	58	0	0	19	0	54	0	97	0	0	0	0	0	66	0	0	0	0	79	5	0	80	92	0	0	0	1	0	0	0	0	0	0	28	0	0
'VIR3_417_2_TYKIPTQAVKRKQDELHPVSPTKKANKAKKSSSPGTNSGNRSKKRRGRST'	0	9	12	0	0	0	0	0	0	0	0	0	0	0	0	0	0	0	0	0	0	0	0	0	0	0	0	0	0	0	0	0	0	0	0	0	0	0	0	0	0	0	0	0	0	0	0	0	0
'VIR3_418_C_1_NKAKKSSSPGTNSGNRSKKRRGRSTSRSTTVRRNRI'	0	17	5	0	0	0	0	0	0	0	0	0	0	47	0	0	0	0	0	0	0	0	0	0	0	0	0	0	0	0	0	0	0	0	0	0	0	0	0	0	0	0	0	0	0	0	0	0	0
'VIR3_418_C_2_NKAKKSSSPGTNSGNRSKKRRGRSTSRSTTVRRNRI'	153	209	9	0	3	0	0	0	0	0	17	0	0	0	0	0	0	0	0	0	0	0	28	0	0	0	0	0	0	0	0	14	4	0	0	0	0	0	0	0	45	0	0	0	16	0	5	0	0
'VIR3_419_N_1_MSCTPCRPQKRLTRPRSQVPRVQTLATEVKKGGVEVLAAVPLSEETEFKV'	0	12	54	0	0	0	0	0	0	0	0	0	0	0	0	0	0	0	0	0	0	0	0	0	0	0	0	0	0	0	0	0	0	0	0	0	0	0	0	0	0	0	28	0	0	0	0	0	0
'VIR3_419_N_2_MSCTPCRPQKRLTRPRSQVPRVQTLATEVKKGGVEVLAAVPLSEETEFKV'	0	47	25	0	0	0	0	0	0	0	0	0	0	0	0	0	14	0	0	0	0	0	0	0	0	0	0	0	0	0	0	0	0	0	0	0	0	0	0	0	0	0	30	0	0	0	0	0	39
'VIR3_419_1_TPCRPQKRLTRPRSQVPRVQTLATEVKKGGVEVLAAVPLSEETEFKVELF'	0	94	35	0	0	0	0	0	0	0	0	0	0	0	0	0	0	0	0	0	0	0	0	0	0	0	0	0	0	0	0	0	0	0	0	0	0	0	0	0	0	0	0	0	4	0	0	0	0
'VIR3_419_2_TPCRPQKRLTRPRSQVPRVQTLATEVKKGGVEVLAAVPLSEETEFKVELF'	0	5	16	0	0	0	0	127	0	0	0	0	0	0	0	0	0	0	23	0	0	0	0	0	0	0	0	0	0	0	0	0	0	0	0	0	0	0	0	0	0	0	0	0	0	0	0	0	0
'VIR3_420_1_GGVEVLAAVPLSEETEFKVELFVKPVIGNTTAAQDGREPTPHYWSISSAI'	0	11	18	0	0	0	0	0	0	0	0	0	0	0	0	0	0	0	0	0	0	0	0	0	0	0	0	0	0	0	0	0	0	0	0	0	0	0	0	0	0	0	0	0	0	0	0	0	0
'VIR3_420_2_GGVEVLAAVPLSEETEFKVELFVKPVIGNTTAAQDGREPTPHYWSISSAI'	0	28	25	0	0	0	0	0	0	0	19	0	0	0	0	0	0	0	0	0	0	0	0	0	0	0	0	0	0	0	0	0	0	0	0	0	0	0	0	0	0	0	0	0	0	0	0	0	0
'VIR3_421_1_NTTAAQDGREPTPHYWSISSAIHDKESGSSIKVEETPDADTTVCYSLAEI'	0	29	19	0	0	0	0	0	0	0	0	0	0	0	0	0	0	0	0	0	0	0	0	0	0	0	0	0	0	0	0	0	0	0	0	0	0	0	0	0	0	0	0	0	0	0	0	0	0
'VIR3_421_2_NTTAAQDGREPTPHYWSISSAIHDKESGSSIKVEETPDADTTVCYSLAEI'	0	7	19	0	0	0	0	0	0	0	0	0	0	0	0	0	2	0	0	0	0	0	0	0	0	0	0	0	0	0	0	0	0	0	0	0	0	0	0	0	0	0	0	0	0	0	13	0	0
'VIR3_422_1_SSIKVEETPDADTTVCYSLAEIAPPDIPNQVSECDMKVWELYRMETELLV'	0	35	37	0	0	0	0	0	0	0	0	0	0	0	26	0	0	0	0	0	0	0	0	0	0	0	0	0	0	0	0	0	0	0	0	0	0	0	0	0	0	0	0	141	0	0	0	0	0
'VIR3_422_2_SSIKVEETPDADTTVCYSLAEIAPPDIPNQVSECDMKVWELYRMETELLV'	0	30	21	0	0	0	0	0	0	0	0	0	0	0	0	0	0	0	0	0	0	0	0	0	0	0	0	0	0	0	0	0	0	0	0	0	0	0	0	0	0	0	0	0	0	0	0	0	0
'VIR3_423_1_NQVSECDMKVWELYRMETELLVVPLVNALGNTNGVVHGLAGTQLYFWAVG'	44	43	27	0	0	0	0	0	0	0	0	67	26	0	0	18	38	0	0	0	0	4	0	66	73	0	70	0	0	417	0	0	0	0	0	0	0	0	0	0	0	0	0	0	30	0	0	0	47
'VIR3_423_2_NQVSECDMKVWELYRMETELLVVPLVNALGNTNGVVHGLAGTQLYFWAVG'	0	2	12	0	0	0	0	0	0	0	0	0	0	0	0	0	0	0	0	0	0	0	0	0	0	0	0	0	0	0	0	0	0	0	0	0	0	0	0	0	0	0	0	0	0	0	0	0	0
'VIR3_424_1_LGNTNGVVHGLAGTQLYFWAVGGQPLDVVGVTPTDKYKGPTTYTINPPGD'	0	37	41	0	0	0	0	0	0	0	0	0	0	0	0	0	0	0	37	0	0	0	0	0	0	0	0	0	0	0	0	0	0	0	0	0	0	0	0	0	0	0	0	0	0	0	0	0	0
'VIR3_424_2_LGNTNGVVHGLAGTQLYFWAVGGQPLDVVGVTPTDKYKGPTTYTINPPGD'	0	52	15	0	0	0	0	0	0	0	0	0	0	0	0	0	0	0	0	0	0	0	0	0	0	0	0	0	0	0	0	0	0	0	0	0	0	0	0	0	0	0	0	0	0	0	0	0	0
'VIR3_425_1_VGVTPTDKYKGPTTYTINPPGDPRTLHVYNSNTPKAKVTSERYSVESWAP'	0	0	0	0	0	0	0	0	0	0	0	0	0	0	0	0	0	0	0	0	0	0	0	0	0	0	0	0	0	0	0	0	0	0	0	0	0	0	0	0	0	0	0	0	0	0	0	0	0
'VIR3_425_2_VGVTPTDKYKGPTTYTINPPGDPRTLHVYNSNTPKAKVTSERYSVESWAP'	324	777	20	0	0	0	0	0	0	0	0	0	0	0	25	0	17	0	135	0	23	0	0	0	0	0	0	0	0	0	0	0	0	0	0	0	0	0	49	0	0	0	42	0	0	0	0	0	28
'VIR3_426_1_YNSNTPKAKVTSERYSVESWAPDPSRNDNCRYFGRVVGGAATPPVVSYGN'	0	24	30	0	0	0	0	0	0	0	0	0	0	0	0	0	0	0	38	0	0	0	0	0	0	0	0	0	0	0	0	37	0	0	0	0	0	0	0	0	0	0	0	0	19	0	0	0	0
'VIR3_426_2_YNSNTPKAKVTSERYSVESWAPDPSRNDNCRYFGRVVGGAATPPVVSYGN'	3036	1850	45	35	42	0	1	0	32	78	97	87	51	47	32	0	45	1856	978	141	167	15	117	0	0	240	51	1	74	1	0	331	140	0	74	0	176	0	141	0	128	0	62	0	81	212	25	684	175
'VIR3_427_1_NCRYFGRVVGGAATPPVVSYGNNSTIPLLDENGIGILCLQGRLYITCADM'	0	2	20	0	0	0	0	0	0	0	0	0	0	0	0	0	0	0	0	0	0	0	0	0	0	0	0	0	0	0	0	0	0	0	0	0	0	0	0	0	0	0	0	0	0	0	0	0	0
'VIR3_427_2_NCRYFGRVVGGAATPPVVSYGNNSTIPLLDENGIGILCLQGRLYITCADM'	0	16	25	0	0	0	0	0	0	0	0	0	0	0	0	0	9	0	0	0	78	0	0	0	0	0	0	0	0	0	0	0	0	0	0	0	0	0	0	0	0	0	0	0	23	0	0	0	0
'VIR3_428_1_LDENGIGILCLQGRLYITCADMLGTANSRIHTPMARFFRLHFRQRRVKNP'	0	0	0	0	0	0	0	0	0	0	0	0	0	0	0	0	0	0	0	0	0	0	0	0	0	0	0	0	0	0	0	0	0	0	0	0	0	0	0	0	0	0	0	0	0	0	0	0	0
'VIR3_428_2_LDENGIGILCLQGRLYITCADMLGTANSRIHTPMARFFRLHFRQRRVKNP'	0	9	11	0	0	0	0	0	0	0	0	0	0	0	0	0	0	0	0	0	0	212	0	47	0	0	21	0	53	0	0	0	0	0	0	0	0	0	0	0	0	0	0	0	0	0	0	0	0
'VIR3_429_1_RIHTPMARFFRLHFRQRRVKNPFTMNVLYKQVFNRPTETVDAQVGVTEVT'	0	0	4	0	0	0	0	0	0	0	0	0	0	0	0	0	0	0	0	0	0	0	0	0	0	0	0	0	0	0	0	0	0	0	0	0	0	0	0	0	0	0	0	0	0	0	0	0	0
'VIR3_429_2_RIHTPMARFFRLHFRQRRVKNPFTMNVLYKQVFNRPTETVDAQVGVTEVT'	0	2	8	0	0	0	0	0	0	0	0	0	0	0	0	0	0	0	0	0	0	0	0	0	0	0	0	0	0	0	0	0	0	0	0	0	0	0	0	0	0	0	0	0	0	0	0	0	0
'VIR3_430_1_YKQVFNRPTETVDAQVGVTEVTMVEEIGPLPPSIQTTLPTSVNLTQLPRT'	0	35	5	0	0	0	0	0	0	0	0	0	0	0	0	0	0	0	0	0	0	261	0	0	0	0	0	0	0	0	0	0	0	0	0	0	0	0	0	0	0	0	0	0	0	0	0	0	0
'VIR3_430_2_YKQVFNRPTETVDAQVGVTEVTMVEEIGPLPPSIQTTLPTSVNLTQLPRT'	0	113	35	0	0	0	0	0	0	0	0	24	0	0	0	0	0	0	0	0	0	0	0	0	0	0	0	0	0	0	0	0	10	0	0	0	0	0	0	0	0	0	0	0	0	0	0	0	0
'VIR3_431_C_1_EIGPLPPSIQTTLPTSVNLTQLPRTVTLQSQTPLLNTQQNSK'	77	529	45	0	0	0	0	0	0	0	15	0	41	0	0	0	7	0	0	0	0	0	0	0	0	0	0	0	0	0	0	20	33	0	0	0	0	0	0	0	41	0	0	0	36	0	0	0	0
'VIR3_431_C_2_EIGPLPPSIQTTLPTSVNLTQLPRTVTLQSQTPLLNTQQNSK'	154	363	16	0	0	0	0	0	57	54	0	20	20	44	0	0	0	0	0	0	0	0	50	0	67	0	2	0	92	0	0	0	20	0	12	0	0	0	0	0	55	0	0	0	19	0	0	0	0
'VIR3_432_N_1_MDKTLSREEAKQLMQLLCLDMSCWGNLPLMRRQYLVKCKEYHPDKGGNEE'	0	43	17	0	0	0	0	0	0	0	0	0	0	0	0	0	0	0	0	0	0	0	0	0	0	0	0	0	0	0	0	0	0	0	0	196	0	0	0	0	0	0	0	0	0	0	0	0	0
'VIR3_432_N_2_MDKTLSREEAKQLMQLLCLDMSCWGNLPLMRRQYLVKCKEYHPDKGGNEE'	0	47	26	0	0	0	0	0	0	0	11	0	23	0	22	0	0	0	0	62	0	0	23	0	0	0	0	0	0	0	0	0	0	0	0	0	0	0	0	0	0	0	30	0	0	0	0	0	0
'VIR3_432_1_TLSREEAKQLMQLLCLDMSCWGNLPLMRRQYLVKCKEYHPDKGGNEESMK'	158	67	19	0	0	0	16	0	0	0	0	0	0	0	0	0	0	0	0	159	0	0	0	0	5	0	0	0	85	0	0	0	15	0	0	0	0	0	57	0	0	0	0	0	0	0	0	0	0
'VIR3_432_2_TLSREEAKQLMQLLCLDMSCWGNLPLMRRQYLVKCKEYHPDKGGNEESMK'	0	72	37	0	0	91	49	0	0	0	0	0	10	205	58	0	0	0	0	0	0	0	0	0	0	0	0	0	0	0	0	0	0	0	0	0	0	0	0	0	0	0	57	0	0	0	0	0	0
'VIR3_433_1_RQYLVKCKEYHPDKGGNEESMKLLNSLYLKLQDSVSSVHDLNEEEDNIWQ'	0	1	0	0	0	0	0	0	0	0	0	0	0	0	0	0	0	0	0	0	0	0	0	0	0	0	0	0	0	0	0	0	0	0	0	0	0	0	0	0	0	0	0	0	0	0	0	0	0
'VIR3_433_2_RQYLVKCKEYHPDKGGNEESMKLLNSLYLKLQDSVSSVHDLNEEEDNIWQ'	0	19	17	0	0	0	0	0	0	0	0	0	0	0	0	0	0	0	0	0	0	0	0	0	0	0	0	0	0	0	0	27	0	0	0	0	0	0	0	0	8	0	0	0	0	0	0	0	0
'VIR3_434_1_LKLQDSVSSVHDLNEEEDNIWQSSQIPTYGTPDWDEWWSQFNTYWEEELR'	136	34	18	0	0	0	26	0	0	110	45	0	0	91	0	0	21	0	0	0	0	0	2	0	0	0	42	0	1	0	0	2	0	0	0	0	54	0	0	0	0	0	0	0	0	40	0	0	20
'VIR3_434_2_LKLQDSVSSVHDLNEEEDNIWQSSQIPTYGTPDWDEWWSQFNTYWEEELR'	32	43	8	0	0	0	0	0	33	194	7	1	0	55	60	40	37	0	0	0	0	0	0	0	1	0	81	0	0	0	46	0	0	0	0	0	111	0	8	0	0	0	0	0	0	0	127	422	243
'VIR3_435_1_YGTPDWDEWWSQFNTYWEEELRCNESMPSSPKRSAPEEEPSCSQATPPKK'	76	119	18	285	0	0	0	0	0	84	0	2	0	207	45	0	0	0	0	0	0	0	0	0	0	0	0	0	0	0	0	22	11	234	1	0	0	0	0	0	0	0	0	0	0	0	0	0	13
'VIR3_435_2_YGTPDWDEWWSQFNTYWEEELRCNESMPSSPKRSAPEEEPSCSQATPPKK'	0	78	34	0	0	0	0	0	0	0	0	0	0	106	149	0	0	0	22	0	1	0	4	0	0	0	0	0	0	0	0	0	0	0	0	29	1	0	0	0	0	0	0	0	27	0	16	0	23
'VIR3_436_1_SSPKRSAPEEEPSCSQATPPKKKHAFDASLEFPKELLEFVSHAVFSNKCI'	0	0	0	0	0	0	0	0	0	0	0	0	0	0	0	0	0	0	0	0	0	0	0	0	0	0	0	0	0	0	0	0	0	0	0	0	0	0	0	0	0	0	0	0	0	0	0	0	0
'VIR3_436_2_SSPKRSAPEEEPSCSQATPPKKKHAFDASLEFPKELLEFVSHAVFSNKCI'	0	7	32	0	0	0	0	0	0	0	0	0	0	0	0	0	0	0	0	0	0	0	0	0	0	0	0	0	0	0	0	0	0	0	0	0	0	0	0	0	0	0	47	0	33	0	0	0	0
'VIR3_437_1_SLEFPKELLEFVSHAVFSNKCITCFVVHTTREKGEVLYKKLLQKYQCSFI'	0	0	4	0	0	0	0	0	0	0	0	0	0	0	0	0	0	0	0	0	0	0	0	62	0	0	0	0	0	0	0	0	0	0	0	0	0	0	0	0	0	0	0	0	0	0	0	0	0
'VIR3_437_2_SLEFPKELLEFVSHAVFSNKCITCFVVHTTREKGEVLYKKLLQKYQCSFI'	0	0	7	0	0	0	0	0	0	0	0	0	0	0	0	0	0	0	0	0	0	0	0	0	0	0	0	0	0	0	0	0	0	0	0	0	0	0	0	0	0	0	0	0	0	0	0	0	0
'VIR3_438_1_TTREKGEVLYKKLLQKYQCSFISKHAFYNTVLIFFLTPHKHRVSAINNFC'	0	5	11	0	0	0	0	0	0	0	0	0	0	0	0	0	0	0	0	0	0	0	0	0	0	0	0	0	0	0	0	28	0	0	0	0	0	0	0	0	0	0	0	0	27	0	0	0	0
'VIR3_438_2_TTREKGEVLYKKLLQKYQCSFISKHAFYNTVLIFFLTPHKHRVSAINNFC'	0	1	12	0	0	0	0	0	0	0	0	0	0	0	0	0	0	0	0	0	0	0	0	0	0	0	0	0	0	0	0	0	0	0	0	0	0	0	0	0	0	0	0	0	0	0	0	0	0
'VIR3_439_1_NTVLIFFLTPHKHRVSAINNFCKGHCTVSFLFCKGVNNPYGLYSRMCRQP'	0	69	55	0	0	0	0	0	29	46	0	0	0	0	0	0	3	0	0	0	0	0	0	0	0	0	0	0	0	0	0	0	0	0	0	0	0	0	0	106	0	0	0	0	0	0	30	0	0
'VIR3_439_2_NTVLIFFLTPHKHRVSAINNFCKGHCTVSFLFCKGVNNPYGLYSRMCRQP'	0	8	24	0	0	0	0	0	22	0	0	0	0	0	0	0	0	0	0	0	0	0	0	0	0	0	0	0	0	0	0	0	0	0	0	0	0	0	0	0	0	0	0	0	0	0	0	0	0
'VIR3_440_1_SFLFCKGVNNPYGLYSRMCRQPFNLCEENIPGGLKENEFNPEDLFGEPKE'	0	13	10	111	0	0	0	0	0	0	0	0	0	0	0	0	0	0	0	0	0	1	0	0	0	0	0	0	0	0	0	0	0	0	0	0	0	0	0	0	0	0	0	0	0	0	0	0	0
'VIR3_440_2_SFLFCKGVNNPYGLYSRMCRQPFNLCEENIPGGLKENEFNPEDLFGEPKE'	0	335	15	0	50	0	0	0	0	0	23	0	25	0	26	0	25	0	0	1	0	0	55	0	0	0	0	0	4	0	0	94	26	0	107	195	0	0	0	0	41	0	4	0	23	0	0	1	66
'VIR3_441_1_NIPGGLKENEFNPEDLFGEPKEPSLSWNQIANFALEFDIDDVYYLLGSYI'	0	2	4	0	0	0	0	0	0	0	0	0	0	0	0	0	0	0	0	0	0	0	0	0	0	0	0	0	0	0	0	0	0	0	0	0	0	0	0	0	0	0	0	0	0	0	0	0	0
'VIR3_441_2_NIPGGLKENEFNPEDLFGEPKEPSLSWNQIANFALEFDIDDVYYLLGSYI'	0	0	3	0	0	0	0	0	0	0	0	0	0	0	0	0	0	0	0	0	0	0	0	0	0	0	0	0	0	0	0	0	0	0	0	0	0	0	0	0	0	0	0	0	0	0	0	0	0
'VIR3_442_1_QIANFALEFDIDDVYYLLGSYIRFATKPEECEKCSKNDDATHKRVHVQNH'	0	15	12	0	0	0	0	0	0	0	0	0	0	0	0	0	0	0	0	0	0	0	0	0	0	0	0	0	0	0	0	0	0	0	0	0	0	0	0	0	0	0	0	0	0	0	0	0	0
'VIR3_442_2_QIANFALEFDIDDVYYLLGSYIRFATKPEECEKCSKNDDATHKRVHVQNH'	0	0	15	0	0	0	0	0	0	0	0	0	0	0	0	0	0	0	0	0	0	0	0	0	0	0	0	0	0	0	0	0	0	0	0	0	0	0	0	0	0	0	0	0	0	0	0	0	0
'VIR3_443_1_EECEKCSKNDDATHKRVHVQNHENAVLLQESKSQKNACTQAIDRVIAERR'	1884	3169	31	25	37	0	0	0	34	0	40	0	42	60	192	0	68	1	98	1	236	0	141	0	125	62	39	0	86	0	0	142	79	0	125	0	37	0	86	0	140	0	280	0	83	84	2	0	63
'VIR3_443_2_EECEKCSKNDDATHKRVHVQNHENAVLLQESKSQKNACTQAIDRVIAERR'	37	38	49	0	0	0	0	0	0	0	0	0	0	0	18	0	0	0	0	0	0	0	0	0	0	0	0	0	0	0	0	0	0	0	0	0	0	0	0	0	0	0	0	0	0	0	0	0	0
'VIR3_444_1_QESKSQKNACTQAIDRVIAERRYNCVTLTRKKLLTKRFKKLFNEMDKIVV'	0	138	16	0	0	0	0	359	0	0	0	0	0	71	0	0	0	0	13	132	0	0	0	0	0	0	0	0	0	0	0	0	0	0	0	0	61	0	0	0	0	1	0	0	0	0	0	0	35
'VIR3_444_2_QESKSQKNACTQAIDRVIAERRYNCVTLTRKKLLTKRFKKLFNEMDKIVV'	0	28	12	0	0	0	0	0	0	0	0	0	0	0	0	0	0	0	0	0	0	0	0	0	0	0	0	0	0	0	0	0	3	0	0	0	0	0	17	0	0	0	0	0	0	0	0	0	0
'VIR3_445_1_TRKKLLTKRFKKLFNEMDKIVVGERKILLYMASIAWYTGLNKKIDELVVR'	119	12	20	0	0	0	0	0	0	17	0	0	0	0	0	0	0	0	0	0	0	0	0	0	0	0	0	0	0	0	0	0	0	0	0	0	0	0	0	0	0	0	0	0	0	0	0	0	0
'VIR3_445_2_TRKKLLTKRFKKLFNEMDKIVVGERKILLYMASIAWYTGLNKKIDELVVR'	0	0	18	0	0	0	0	0	0	0	0	0	0	0	0	0	0	0	0	0	0	0	0	0	0	0	0	0	0	0	0	0	0	0	0	0	0	0	0	0	0	0	0	0	0	0	0	0	0
'VIR3_446_1_LYMASIAWYTGLNKKIDELVVRFLKLIVDNKPKHRYWLFKGPINSGKTTL'	0	4	11	0	0	0	0	337	0	0	0	0	0	0	0	0	0	0	0	0	0	0	0	0	0	0	0	0	0	0	0	0	0	0	0	0	0	0	0	0	0	0	0	0	0	0	0	0	0
'VIR3_446_2_LYMASIAWYTGLNKKIDELVVRFLKLIVDNKPKHRYWLFKGPINSGKTTL'	0	0	5	0	6	0	0	0	0	0	0	0	0	0	0	0	0	0	0	0	0	0	0	0	0	0	0	0	0	0	0	0	0	0	0	0	0	0	0	0	0	0	0	0	0	0	0	0	0
'VIR3_447_1_DNKPKHRYWLFKGPINSGKTTLATALLNLCGGKALNINIPSEKLPFELGV'	0	1	23	0	0	0	0	0	13	0	0	0	0	0	0	0	0	0	0	0	0	0	0	0	0	0	0	0	0	0	0	0	0	0	0	0	0	0	0	0	0	0	0	0	0	0	0	0	0
'VIR3_447_2_DNKPKHRYWLFKGPINSGKTTLATALLNLCGGKALNINIPSEKLPFELGV'	1	38	32	0	0	0	0	0	0	0	0	0	0	0	0	0	0	0	0	0	0	0	0	0	0	0	0	0	0	0	0	0	0	0	0	0	0	0	0	0	0	0	0	0	0	0	0	0	0
'VIR3_448_1_LCGGKALNINIPSEKLPFELGVALDQYMVVFEDVKGQIGIEKQLPSGNGV'	0	0	5	0	0	0	0	0	0	0	0	0	0	0	0	0	0	0	0	0	0	0	0	0	0	0	0	0	0	0	0	0	0	0	0	0	0	0	0	0	0	0	0	0	0	0	0	0	0
'VIR3_448_2_LCGGKALNINIPSEKLPFELGVALDQYMVVFEDVKGQIGIEKQLPSGNGV'	0	7	49	0	0	0	0	0	0	0	0	0	0	0	0	0	0	0	0	0	0	0	0	0	0	0	0	0	0	0	0	0	0	0	0	0	0	0	0	0	0	0	0	0	0	0	0	0	0
'VIR3_449_1_VVFEDVKGQIGIEKQLPSGNGVNNLDNLRDYLDGCVEVNLEKKHVNKRSQ'	295	288	24	0	17	0	0	0	0	0	0	39	0	0	5	0	0	0	27	0	0	0	0	0	1	0	123	0	0	0	0	0	18	0	0	0	83	0	47	0	0	0	0	0	16	0	0	0	0
'VIR3_449_2_VVFEDVKGQIGIEKQLPSGNGVNNLDNLRDYLDGCVEVNLEKKHVNKRSQ'	680	822	20	0	0	0	0	0	0	0	20	0	44	0	0	36	0	345	0	0	0	0	0	87	0	151	97	0	70	0	0	0	0	0	0	0	0	0	0	0	28	0	100	0	0	0	42	0	0
'VIR3_450_1_RDYLDGCVEVNLEKKHVNKRSQIFPPGIVTMNEYCIPETVAVRFEKTVMF'	0	1	3	0	0	0	0	0	0	0	0	0	0	0	0	0	0	0	0	0	0	0	0	0	0	0	0	0	0	0	0	0	0	0	0	0	0	0	0	0	0	0	0	0	0	0	0	0	0
'VIR3_450_2_RDYLDGCVEVNLEKKHVNKRSQIFPPGIVTMNEYCIPETVAVRFEKTVMF'	0	6	26	0	0	0	0	0	0	0	0	0	0	0	0	0	0	0	0	0	0	0	0	0	0	0	0	0	0	0	0	0	0	0	0	0	0	0	0	0	0	0	0	0	0	0	0	0	0
'VIR3_451_1_VTMNEYCIPETVAVRFEKTVMFTIKRNLRESLEKTPQLLSQRILHSGIAM'	0	4	41	0	0	0	0	0	0	0	0	0	0	0	0	0	0	0	0	0	0	0	0	0	0	0	0	0	0	0	0	0	0	0	0	0	0	0	0	0	0	0	0	0	0	0	0	0	0
'VIR3_451_2_VTMNEYCIPETVAVRFEKTVMFTIKRNLRESLEKTPQLLSQRILHSGIAM'	0	22	13	0	0	0	0	0	0	0	0	0	0	0	0	0	0	0	0	0	0	0	0	0	0	0	0	0	0	0	0	0	0	0	0	0	0	0	0	0	0	0	0	0	0	0	0	0	0
'VIR3_452_1_RESLEKTPQLLSQRILHSGIAMLLLLIWYRPVSDFDEEIQSNVVYWKEVL'	0	73	54	0	0	0	0	0	0	72	0	0	8	0	0	0	4	0	0	0	0	0	0	0	0	0	0	0	0	0	0	20	11	0	0	0	0	0	30	0	0	0	0	0	0	0	0	0	0
'VIR3_452_2_RESLEKTPQLLSQRILHSGIAMLLLLIWYRPVSDFDEEIQSNVVYWKEVL'	0	16	23	0	0	0	0	0	24	25	0	0	0	23	0	0	0	0	0	0	0	0	0	0	0	0	0	0	0	0	0	0	0	0	0	0	0	0	0	0	0	0	0	0	0	0	0	0	0
'VIR3_453_C_1_YRPVSDFDEEIQSNVVYWKEVLDNYIGLTEFATMQMNVTNGKNILEKWFE'	0	21	21	0	0	0	0	213	0	0	0	0	0	0	0	0	0	0	0	0	0	0	0	0	0	0	0	0	0	0	0	0	0	0	0	0	0	0	0	0	0	0	0	0	0	0	1	0	0
'VIR3_453_C_2_YRPVSDFDEEIQSNVVYWKEVLDNYIGLTEFATMQMNVTNGKNILEKWFE'	93	213	48	0	0	0	0	0	0	0	0	0	0	0	0	0	0	0	0	0	0	0	0	65	0	0	0	0	0	0	0	4	24	0	0	0	65	0	0	0	0	0	0	0	0	0	0	0	47
'VIR3_453_1_LIWYRPVSDFDEEIQSNVVYWKEVLDNYIGLTEFATMQMNVTNGKNILEK'	0	0	6	0	0	0	0	0	0	0	0	0	0	0	0	0	0	0	0	0	0	0	0	0	0	0	0	0	0	0	0	0	0	0	0	0	0	0	0	0	0	0	0	0	0	0	0	0	0
'VIR3_453_2_LIWYRPVSDFDEEIQSNVVYWKEVLDNYIGLTEFATMQMNVTNGKNILEK'	0	0	9	0	0	0	0	0	0	0	0	0	0	0	0	0	0	0	0	0	0	0	0	0	0	0	0	0	0	0	0	0	0	0	0	0	0	0	0	0	0	0	0	0	0	0	0	0	0
'VIR3_456_1_LKLQDSVSSVHDLNEEEDNIWQSSQVYCKDLCCNKFRLVGAIYGEYYEAY'	0	19	16	0	0	0	0	0	0	0	0	0	0	0	0	0	0	0	0	0	0	0	0	0	0	0	0	0	0	0	0	0	0	0	0	0	0	0	0	0	0	0	0	0	0	0	0	0	0
'VIR3_456_2_LKLQDSVSSVHDLNEEEDNIWQSSQVYCKDLCCNKFRLVGAIYGEYYEAY'	0	7	14	0	0	0	0	0	0	0	0	0	0	0	0	0	0	0	0	0	0	1	0	0	0	0	0	102	0	0	0	0	0	0	0	0	0	0	0	0	0	0	0	0	0	0	0	0	0
'VIR3_457_1_KDLCCNKFRLVGAIYGEYYEAYIMKQWDVCIHGYNHECQCIHCILSKYHK'	0	2	20	0	0	0	0	0	0	0	0	0	0	0	0	0	0	0	0	0	0	0	0	0	0	0	0	0	0	0	0	0	0	0	0	0	0	0	0	0	0	0	0	0	0	0	0	0	0
'VIR3_457_2_KDLCCNKFRLVGAIYGEYYEAYIMKQWDVCIHGYNHECQCIHCILSKYHK'	0	3	21	0	0	0	0	0	0	0	0	0	0	0	0	0	0	0	0	0	0	0	0	0	0	0	0	0	0	0	0	0	0	0	0	0	0	0	0	0	0	0	0	0	0	0	0	0	0
'VIR3_458_1_VCIHGYNHECQCIHCILSKYHKEKYKIYRKPPVWIECYCYKCYREWFFFP'	0	21	16	71	0	0	0	0	0	0	0	0	0	0	0	0	0	0	0	0	0	0	0	0	0	0	0	0	0	0	0	0	0	0	0	0	0	0	0	0	0	0	0	0	21	0	0	0	0
'VIR3_458_2_VCIHGYNHECQCIHCILSKYHKEKYKIYRKPPVWIECYCYKCYREWFFFP'	0	2	8	0	0	0	0	0	0	0	0	0	0	0	0	0	0	0	0	0	0	0	0	0	0	0	1	0	0	0	0	0	0	0	0	0	0	0	0	0	0	0	0	0	0	0	0	0	0
'VIR3_459_C_1_IYRKPPVWIECYCYKCYREWFFFPISMQTFFFWKVIIFNTEIRAVQPLLR'	0	4	21	0	0	0	0	0	0	0	0	0	0	0	0	0	0	0	0	0	0	0	0	0	0	0	0	0	0	0	0	0	0	0	0	0	0	0	0	0	0	0	0	0	0	0	0	0	0
'VIR3_459_C_2_IYRKPPVWIECYCYKCYREWFFFPISMQTFFFWKVIIFNTEIRAVQPLLR'	0	0	20	0	0	0	0	0	0	0	0	0	0	0	0	0	0	0	0	0	0	0	0	0	0	0	0	0	0	0	0	0	0	0	0	0	0	0	0	0	0	0	0	0	8	0	0	0	0
'VIR3_459_1_KIYRKPPVWIECYCYKCYREWFFFPISMQTFFFWKVIIFNTEIRAVQPLL'	0	0	3	0	0	0	0	0	0	0	0	0	0	0	0	0	0	0	0	0	0	0	0	0	0	0	0	0	0	0	0	0	0	0	0	0	0	0	0	0	0	0	0	0	0	0	0	0	0
'VIR3_459_2_KIYRKPPVWIECYCYKCYREWFFFPISMQTFFFWKVIIFNTEIRAVQPLL'	0	11	13	0	0	0	0	0	0	0	0	0	0	0	0	0	0	0	0	0	0	0	0	0	0	0	0	0	0	0	0	0	0	0	0	0	0	0	0	0	0	0	0	0	0	0	0	0	0
'VIR3_460_N_1_MASHAGHQDSPALDRVAGSAGHGDHPSALLRIYVDGPHGLGKTTTAAALA'	0	1	11	0	0	0	0	0	0	0	0	0	0	0	0	0	0	0	0	0	0	0	0	0	0	0	0	0	0	0	70	0	0	0	0	0	0	0	0	0	0	0	0	0	0	0	0	0	0
'VIR3_460_N_2_MASHAGHQDSPALDRVAGSAGHGDHPSALLRIYVDGPHGLGKTTTAAALA'	182	202	25	0	0	0	0	0	48	0	17	0	20	62	21	0	0	0	0	0	0	0	0	0	0	0	0	0	0	0	0	15	17	0	0	0	0	0	0	0	0	0	0	0	0	0	0	0	0
'VIR3_460_1_HAGHQDSPALDRVAGSAGHGDHPSALLRIYVDGPHGLGKTTTAAALAAAL'	0	10	22	0	0	0	0	0	0	0	0	0	0	0	0	0	0	0	0	0	0	0	0	0	0	0	0	0	0	0	0	0	0	0	0	0	0	0	0	0	0	0	0	0	0	0	0	0	0
'VIR3_460_2_HAGHQDSPALDRVAGSAGHGDHPSALLRIYVDGPHGLGKTTTAAALAAAL'	0	11	34	0	0	0	0	0	0	0	0	0	0	0	0	0	0	0	0	0	0	0	0	0	40	0	0	0	0	0	0	0	0	0	0	0	0	0	0	0	0	0	0	0	0	0	0	0	0
'VIR3_461_1_IYVDGPHGLGKTTTAAALAAALGRRDEIEYVPEPMAYWQTLGGPQTITRI'	28	24	42	0	0	0	0	0	0	0	0	0	0	0	0	0	0	0	0	0	0	0	0	0	0	0	0	0	0	0	0	36	0	0	0	0	0	0	0	0	0	0	0	0	0	0	0	0	0
'VIR3_461_2_IYVDGPHGLGKTTTAAALAAALGRRDEIEYVPEPMAYWQTLGGPQTITRI'	0	9	47	0	0	0	0	0	0	0	0	0	0	0	0	1	0	0	0	0	0	0	0	0	0	0	0	0	0	0	0	0	0	0	0	0	0	0	0	0	0	0	0	0	0	0	0	0	0
'VIR3_462_1_EYVPEPMAYWQTLGGPQTITRIFDAQHRLDRGEISASEAAMAMASAQVTM'	0	7	31	0	0	0	0	0	0	0	0	70	57	0	0	0	0	0	0	0	0	0	0	0	0	0	0	0	0	0	0	0	0	0	0	0	0	0	0	0	0	0	0	0	0	0	0	0	0
'VIR3_462_2_EYVPEPMAYWQTLGGPQTITRIFDAQHRLDRGEISASEAAMAMASAQVTM'	0	5	30	0	0	0	0	0	0	0	0	0	21	0	0	0	0	0	0	0	0	0	0	0	0	0	0	0	0	0	0	0	0	0	0	0	0	0	0	0	0	0	0	0	0	0	0	0	0
'VIR3_463_1_LDRGEISASEAAMAMASAQVTMSTPYAVTESAVAPHIGAELPPGHGPHPN'	265	888	39	0	14	100	0	0	0	22	9	1	0	77	10	0	13	0	39	0	0	0	23	2	0	125	0	0	1	0	0	123	64	0	2	42	0	0	0	0	0	0	0	0	26	0	0	0	44
'VIR3_463_2_LDRGEISASEAAMAMASAQVTMSTPYAVTESAVAPHIGAELPPGHGPHPN'	0	302	36	0	0	0	28	0	0	0	0	0	0	0	30	0	0	0	0	0	0	0	2	15	0	0	60	0	0	0	0	0	0	0	61	0	0	0	36	0	0	0	0	0	39	0	19	0	0
'VIR3_464_1_TESAVAPHIGAELPPGHGPHPNIDLTLVFDRHPVASLLCYPAARYLMGSL'	0	6	49	0	0	0	0	0	0	0	0	0	0	0	0	0	0	0	0	0	0	0	0	0	0	0	0	0	0	0	0	0	0	0	0	0	0	0	0	0	0	0	0	0	0	0	0	0	0
'VIR3_464_2_TESAVAPHIGAELPPGHGPHPNIDLTLVFDRHPVASLLCYPAARYLMGSL'	0	47	14	0	0	0	0	0	0	0	0	77	44	0	0	0	0	0	0	0	0	0	0	0	0	0	0	0	0	0	0	0	0	0	0	0	0	0	0	0	0	0	0	0	26	0	0	0	0
'VIR3_465_1_FDRHPVASLLCYPAARYLMGSLSLPTVLSFAALLPQTTPGTNLVLGALPE'	207	48	17	0	0	0	0	0	0	0	0	0	0	0	0	0	0	0	0	1	0	0	68	0	0	0	0	0	0	0	0	0	11	0	0	0	0	0	0	0	0	0	0	0	0	0	26	0	0
'VIR3_465_2_FDRHPVASLLCYPAARYLMGSLSLPTVLSFAALLPQTTPGTNLVLGALPE'	457	386	58	0	0	46	29	0	24	20	0	27	0	0	0	0	7	0	0	0	0	0	24	0	0	0	65	0	0	0	0	0	12	0	146	0	1	0	0	0	36	0	24	0	30	0	22	0	13
'VIR3_466_1_SFAALLPQTTPGTNLVLGALPEAVHAERLAQRQRPGERLDLAMLSAIRRV'	0	52	37	0	0	0	0	0	0	0	0	0	0	42	0	0	0	0	28	87	0	0	0	0	14	0	0	0	1	0	47	1	0	0	0	0	1	0	0	0	0	0	0	0	41	0	19	0	0
'VIR3_466_2_SFAALLPQTTPGTNLVLGALPEAVHAERLAQRQRPGERLDLAMLSAIRRV'	0	1	6	0	0	0	0	0	0	0	0	0	0	0	0	0	0	0	0	0	0	0	0	0	0	0	0	0	0	0	0	0	0	0	0	0	0	0	0	0	0	0	0	0	0	0	0	0	0
'VIR3_467_1_LAQRQRPGERLDLAMLSAIRRVYDMLGNAIVYLQRGGSWRADWRRLSPAR'	0	13	10	0	0	0	0	0	0	0	0	0	0	0	0	0	0	0	0	0	0	0	0	0	0	0	0	0	0	0	0	0	0	0	0	0	0	0	0	0	0	0	41	0	0	0	0	0	0
'VIR3_467_2_LAQRQRPGERLDLAMLSAIRRVYDMLGNAIVYLQRGGSWRADWRRLSPAR'	0	4	17	0	0	0	0	0	0	0	0	0	0	0	0	0	0	0	0	0	0	0	0	0	0	0	0	0	0	0	0	0	0	0	0	0	0	0	0	0	0	0	0	0	0	0	0	0	0
'VIR3_468_1_AIVYLQRGGSWRADWRRLSPARSAAASGRPARILPRPEIEDTIFALFCAP'	0	0	5	0	0	0	0	0	0	0	0	0	0	0	0	0	0	0	0	0	0	0	0	0	0	0	0	0	0	0	0	0	0	0	0	0	0	0	0	0	0	0	0	0	0	0	0	0	0
'VIR3_468_2_AIVYLQRGGSWRADWRRLSPARSAAASGRPARILPRPEIEDTIFALFCAP'	0	11	9	0	0	0	0	0	0	0	0	0	0	0	0	0	0	0	0	0	0	0	0	0	0	0	0	0	0	0	0	7	0	0	57	0	0	959	0	0	0	1	0	0	0	0	0	0	0
'VIR3_469_1_RPARILPRPEIEDTIFALFCAPELLDETGEPYRVFAWTLDLLAERLRPMH'	0	19	29	0	0	0	3	0	0	0	0	0	0	0	0	0	0	0	0	0	0	0	0	0	0	0	0	0	0	0	0	0	11	0	0	0	22	0	0	0	0	0	0	0	0	0	0	0	0
'VIR3_469_2_RPARILPRPEIEDTIFALFCAPELLDETGEPYRVFAWTLDLLAERLRPMH'	5	107	79	0	0	0	0	0	0	0	26	0	0	0	0	0	0	0	0	0	1	0	2	0	0	0	64	0	3	0	0	14	0	0	0	0	0	0	0	0	0	0	29	0	18	1	0	0	0
'VIR3_470_1_GEPYRVFAWTLDLLAERLRPMHLLVLDYNQAPHHCWMDLMEMIPEMTPTL'	0	27	15	0	0	0	31	0	0	0	0	0	0	0	0	17	0	0	0	0	0	0	0	0	0	0	0	0	1	0	0	26	0	0	0	0	0	0	0	0	0	0	0	0	0	0	0	1	0
'VIR3_470_2_GEPYRVFAWTLDLLAERLRPMHLLVLDYNQAPHHCWMDLMEMIPEMTPTL'	0	129	17	0	0	0	0	0	0	0	0	0	0	0	0	0	0	0	0	0	0	0	0	0	0	0	64	0	0	0	0	0	0	283	6	0	0	0	0	0	0	0	0	0	0	0	0	0	0
'VIR3_471_1_NQAPHHCWMDLMEMIPEMTPTLPATPGSMLTLQLLAREFAREMTSTRGGD'	0	35	18	0	0	0	0	0	0	0	0	0	0	0	22	0	15	0	0	0	0	0	0	0	0	0	0	0	0	0	0	0	9	0	0	0	0	0	0	0	0	0	0	0	0	0	0	0	0
'VIR3_471_2_NQAPHHCWMDLMEMIPEMTPTLPATPGSMLTLQLLAREFAREMTSTRGGD'	0	49	18	0	0	0	0	0	0	0	0	0	0	0	0	0	0	0	0	0	0	0	0	0	1	0	0	0	59	0	0	0	0	0	0	0	0	0	0	0	0	0	0	0	0	0	0	0	53
'VIR3_472_C_1_PGSMLTLQLLAREFAREMTSTRGGDVGGEGRETR'	127	23	17	0	0	0	0	0	0	0	0	0	0	0	0	0	0	0	0	0	0	0	0	0	0	0	0	0	0	0	0	0	0	0	0	0	0	0	0	0	0	0	0	0	0	0	10	0	0
'VIR3_472_C_2_PGSMLTLQLLAREFAREMTSTRGGDVGGEGRETR'	0	1	2	0	0	0	0	0	0	0	0	0	0	0	0	0	0	0	0	0	0	0	0	0	0	0	0	0	0	0	0	0	0	0	0	0	0	0	0	0	0	0	0	0	0	0	0	0	0
'VIR3_473_N_1_MNNATFNYTNVNPISHIRGSVIITICVSFTVILTIFGYIVKIFINRNNCT'	98	69	15	0	0	0	0	0	0	0	0	0	0	0	48	0	8	0	0	0	0	1	0	0	15	0	0	0	0	0	0	1	7	0	0	0	0	0	0	0	0	900	35	0	13	154	65	0	6
'VIR3_473_N_2_MNNATFNYTNVNPISHIRGSVIITICVSFTVILTIFGYIVKIFINRNNCT'	0	2	30	0	0	0	0	0	0	0	0	0	0	0	0	0	0	0	0	0	0	0	0	0	0	0	0	0	0	0	0	0	0	0	0	0	0	0	0	0	0	458	0	0	0	0	0	0	0
'VIR3_473_1_ATFNYTNVNPISHIRGSVIITICVSFTVILTIFGYIVKIFINRNNCTNNA'	0	3	18	0	0	0	0	0	0	0	0	0	0	0	0	0	0	0	0	0	0	0	0	0	0	0	0	0	0	0	0	0	0	0	0	0	0	0	0	0	0	0	0	0	0	0	0	0	0
'VIR3_473_2_ATFNYTNVNPISHIRGSVIITICVSFTVILTIFGYIVKIFINRNNCTNNA'	0	8	4	0	0	0	0	0	0	0	0	0	0	0	0	0	0	0	0	0	0	0	0	0	0	0	0	0	0	0	0	0	0	0	0	0	0	0	0	0	0	0	0	0	0	0	0	0	0
'VIR3_474_1_ILTIFGYIVKIFINRNNCTNNAIELCKRIKCSGCEPFCNKRGDTSSPRTG'	0	0	0	0	0	0	0	0	0	0	0	0	0	0	0	0	0	0	0	0	0	0	0	0	0	0	0	0	0	0	0	0	0	0	0	0	0	0	0	0	0	0	0	0	0	0	0	0	0
'VIR3_474_2_ILTIFGYIVKIFINRNNCTNNAIELCKRIKCSGCEPFCNKRGDTSSPRTG'	144	0	6	0	0	0	0	0	0	0	0	0	0	0	0	0	0	0	0	0	0	0	0	0	0	0	0	0	0	0	0	0	0	0	0	0	0	0	0	0	0	0	0	0	0	0	0	0	0
'VIR3_475_C_1_CKRIKCSGCEPFCNKRGDTSSPRTGVDIPSFILPGLNLSESTPNQPS'	0	10	31	0	0	0	0	0	0	0	0	0	0	0	0	0	0	0	0	0	0	0	0	0	0	0	0	0	0	0	0	0	0	0	0	0	0	0	0	0	0	0	0	0	0	0	0	0	0
'VIR3_475_C_2_CKRIKCSGCEPFCNKRGDTSSPRTGVDIPSFILPGLNLSESTPNQPS'	0	16	13	0	0	0	0	0	0	0	0	0	0	0	0	0	0	0	0	0	0	0	0	0	0	0	0	0	0	0	0	0	0	0	0	0	0	0	0	0	0	0	0	0	0	0	0	0	0
'VIR3_476_N_1_MPLSYQHFRKLLLLDDGTEAGPLEEELPRLANADLNRRVAEDLNLGNLNV'	0	7	23	0	0	0	0	0	0	0	0	0	0	0	0	0	0	0	0	0	0	0	0	0	0	0	0	0	0	0	0	0	0	0	0	0	0	0	0	0	0	0	0	0	0	0	0	0	0
'VIR3_476_N_2_MPLSYQHFRKLLLLDDGTEAGPLEEELPRLANADLNRRVAEDLNLGNLNV'	0	18	30	252	0	0	0	0	0	0	0	0	0	0	0	0	0	0	0	0	0	0	0	0	0	0	0	0	0	0	0	0	0	0	0	0	0	0	0	0	0	0	0	0	0	0	0	0	0
'VIR3_476_1_SYQHFRKLLLLDDGTEAGPLEEELPRLANADLNRRVAEDLNLGNLNVSIP'	0	19	7	0	0	0	0	0	0	0	0	0	0	0	0	0	0	0	0	0	0	0	0	0	0	0	0	0	0	0	0	0	0	0	0	0	0	0	0	0	0	0	0	0	0	0	0	0	0
'VIR3_476_2_SYQHFRKLLLLDDGTEAGPLEEELPRLANADLNRRVAEDLNLGNLNVSIP'	0	5	54	0	0	0	0	0	0	0	0	0	0	0	0	0	0	0	0	0	0	0	0	0	0	0	0	0	0	0	0	0	0	0	0	0	0	0	4	0	0	0	0	0	0	0	0	0	0
'VIR3_477_1_NADLNRRVAEDLNLGNLNVSIPWTHKVGNFTGLYSSTVPIFNPEWQTPSF'	0	8	23	0	0	0	0	0	0	0	0	0	0	0	0	0	0	0	0	0	0	0	0	0	0	0	0	0	0	0	0	0	0	0	0	0	0	0	0	0	0	0	0	0	16	0	0	0	0
'VIR3_477_2_NADLNRRVAEDLNLGNLNVSIPWTHKVGNFTGLYSSTVPIFNPEWQTPSF'	0	66	24	0	15	0	0	0	0	0	0	0	0	0	0	0	0	0	0	0	0	0	0	0	0	0	0	0	0	0	0	0	0	0	0	0	0	0	0	0	0	0	0	0	0	0	0	0	0
'VIR3_478_1_NFTGLYSSTVPIFNPEWQTPSFPKIHLQGDIINRCQQFVGPLTVNEKRRL'	0	25	33	0	0	0	0	0	0	0	13	78	0	0	0	0	0	0	0	0	0	0	0	0	0	0	0	0	0	0	0	0	0	0	0	0	0	0	0	0	0	0	0	0	0	0	0	0	0
'VIR3_478_2_NFTGLYSSTVPIFNPEWQTPSFPKIHLQGDIINRCQQFVGPLTVNEKRRL'	0	17	22	0	0	0	0	0	0	0	0	0	0	0	0	0	0	0	0	0	0	0	0	0	0	0	0	0	0	0	0	0	0	0	0	0	0	0	0	0	0	0	32	0	0	0	0	0	0
'VIR3_479_1_GDIINRCQQFVGPLTVNEKRRLKLIMPARFYPTHTKYLPLDKGIKPYYPD'	195	150	31	0	0	0	0	0	0	0	0	0	0	0	0	0	0	0	0	0	0	0	0	0	0	0	0	0	0	0	0	11	11	0	0	0	0	0	0	0	0	0	0	0	0	93	0	0	0
'VIR3_479_2_GDIINRCQQFVGPLTVNEKRRLKLIMPARFYPTHTKYLPLDKGIKPYYPD'	0	241	25	97	21	0	0	0	0	0	0	0	0	0	0	109	12	0	0	0	149	0	30	0	0	0	0	0	0	0	0	61	13	0	0	0	0	0	31	0	0	0	37	0	52	118	0	0	0
'VIR3_480_1_RFYPTHTKYLPLDKGIKPYYPDQVVNHYFQTRHYLHTLWKAGILYKRETT'	0	23	17	0	0	0	0	0	0	0	0	0	0	0	0	0	0	0	0	0	0	0	0	0	0	0	0	0	0	0	0	0	0	0	0	0	0	0	0	0	0	0	0	0	0	0	0	0	0
'VIR3_480_2_RFYPTHTKYLPLDKGIKPYYPDQVVNHYFQTRHYLHTLWKAGILYKRETT'	0	39	8	0	0	0	0	0	0	0	5	0	0	0	0	0	0	0	0	0	0	0	0	0	0	0	0	0	0	0	0	13	0	0	45	0	0	0	0	0	0	0	0	0	0	0	0	0	0
'VIR3_481_1_FQTRHYLHTLWKAGILYKRETTRSASFCGSPYSWEQELQHGRLVIKTSQR'	0	16	22	0	0	0	0	0	0	0	0	0	0	0	0	0	0	0	0	0	0	0	0	0	0	0	0	0	0	0	0	0	0	0	0	0	0	0	0	0	0	0	0	0	0	0	0	0	0
'VIR3_481_2_FQTRHYLHTLWKAGILYKRETTRSASFCGSPYSWEQELQHGRLVIKTSQR'	0	16	35	0	1	0	0	0	0	0	0	0	0	0	0	0	0	0	0	0	0	0	0	0	0	0	0	0	0	0	0	0	0	0	0	0	0	0	0	0	0	0	0	0	0	0	0	0	0
'VIR3_482_1_GSPYSWEQELQHGRLVIKTSQRHGDESVCSQPSGILSRSSVGPCIRSQLK'	10	197	32	0	0	0	0	0	45	0	0	0	0	0	29	0	16	0	0	0	0	0	23	0	0	0	0	0	0	0	39	0	37	0	81	0	0	0	0	0	0	757	0	0	0	66	13	0	27
'VIR3_482_2_GSPYSWEQELQHGRLVIKTSQRHGDESVCSQPSGILSRSSVGPCIRSQLK'	0	31	25	0	0	0	0	0	0	0	0	0	0	0	0	0	0	0	0	0	0	0	0	0	0	0	0	0	0	0	47	0	0	0	0	0	0	0	0	0	0	0	0	0	19	0	0	0	0
'VIR3_483_1_CSQPSGILSRSSVGPCIRSQLKQSRLGLQPHQGPLASSQPVRKAAYSHLS'	179	78	53	0	0	0	0	0	0	0	0	0	0	0	0	0	0	0	0	0	0	0	0	0	0	0	1	2	0	0	0	0	0	0	32	0	0	0	0	0	0	0	0	0	0	0	0	0	0
'VIR3_483_2_CSQPSGILSRSSVGPCIRSQLKQSRLGLQPHQGPLASSQPVRKAAYSHLS'	0	6	22	0	0	0	0	0	0	0	0	0	0	0	0	0	0	0	0	0	0	0	0	0	0	0	0	0	0	0	0	0	0	0	0	0	0	0	0	0	0	0	0	0	0	0	0	0	0
'VIR3_484_1_QPHQGPLASSQPVRKAAYSHLSTSKRQSSSGHAVEFHCLPPSSAGSQSQG'	120	489	29	0	0	0	0	0	0	0	13	0	0	0	25	0	20	0	0	0	0	0	0	0	0	0	40	0	71	0	8	56	6	0	0	0	0	0	0	0	0	0	33	0	28	0	11	0	13
'VIR3_484_2_QPHQGPLASSQPVRKAAYSHLSTSKRQSSSGHAVEFHCLPPSSAGSQSQG'	197	94	27	0	0	88	0	1	0	0	0	227	86	0	0	0	9	0	23	0	0	0	34	32	0	0	0	0	0	0	0	0	3	0	0	0	0	0	0	0	0	0	0	0	0	0	0	0	0
'VIR3_485_1_SSGHAVEFHCLPPSSAGSQSQGSVFSCWWLQFRNSKPCSEYCLSHLVNLR'	229	45	37	120	0	0	0	0	0	0	0	0	0	0	0	0	0	0	0	0	0	0	0	0	0	0	0	0	0	0	0	30	0	0	0	0	0	0	0	0	0	0	1	0	0	0	0	0	0
'VIR3_485_2_SSGHAVEFHCLPPSSAGSQSQGSVFSCWWLQFRNSKPCSEYCLSHLVNLR'	0	11	14	0	0	9	0	0	0	0	0	74	0	0	0	0	0	0	0	0	0	0	0	0	0	0	1	0	0	0	0	0	0	0	0	0	0	0	0	0	42	0	0	0	0	0	0	0	0
'VIR3_486_1_WLQFRNSKPCSEYCLSHLVNLREDWGPCDEHGEHHIRIPRTPARVTGGVF'	0	14	15	0	0	0	0	0	0	0	0	0	0	52	0	0	0	0	0	0	0	0	0	0	0	0	0	0	0	0	0	0	0	0	0	0	0	0	0	0	0	0	0	0	0	0	0	0	0
'VIR3_486_2_WLQFRNSKPCSEYCLSHLVNLREDWGPCDEHGEHHIRIPRTPARVTGGVF'	0	9	30	0	0	0	0	0	0	0	0	0	0	0	0	0	0	0	0	0	0	0	0	0	0	0	0	0	0	0	0	0	0	0	0	0	0	0	0	0	0	0	0	0	0	0	0	0	0
'VIR3_487_1_DEHGEHHIRIPRTPARVTGGVFLVDKNPHNTAESRLVVDFSQFSRGITRV'	168	10	28	0	0	0	0	0	0	0	0	0	0	0	0	0	0	0	0	0	0	0	0	0	0	0	0	0	0	0	0	0	0	0	0	0	0	0	0	0	0	0	0	0	0	0	0	0	0
'VIR3_487_2_DEHGEHHIRIPRTPARVTGGVFLVDKNPHNTAESRLVVDFSQFSRGITRV'	392	363	20	0	14	0	0	0	0	0	0	24	16	0	3	33	15	0	74	0	0	0	0	49	43	0	0	0	0	0	0	27	4	0	0	0	1	0	0	0	22	0	30	0	23	0	47	0	36
'VIR3_488_1_HNTAESRLVVDFSQFSRGITRVSWPKFAVPNLQSLTNLLSSNLSWLSLDV'	3	21	59	0	0	0	0	0	0	0	0	0	0	0	0	0	15	0	0	0	0	0	0	0	0	0	0	0	0	0	0	0	0	0	0	0	0	0	0	0	0	0	0	0	0	0	0	0	0
'VIR3_488_2_HNTAESRLVVDFSQFSRGITRVSWPKFAVPNLQSLTNLLSSNLSWLSLDV'	177	27	26	0	0	0	0	0	0	0	0	0	0	0	0	0	0	0	0	0	0	0	0	0	0	0	0	0	0	0	0	0	0	0	0	0	0	0	0	0	0	0	0	0	0	0	0	0	0
'VIR3_489_1_VPNLQSLTNLLSSNLSWLSLDVSAAFYHIPLHPAAMPHLLIGSSGLSRYV'	0	39	23	0	0	0	0	0	0	0	0	0	0	0	0	0	0	0	0	0	0	0	0	0	0	0	0	0	0	0	0	0	0	0	0	0	0	0	0	0	0	0	0	0	0	0	0	0	0
'VIR3_489_2_VPNLQSLTNLLSSNLSWLSLDVSAAFYHIPLHPAAMPHLLIGSSGLSRYV'	0	11	31	0	0	0	0	1	0	0	0	0	0	0	15	0	0	1	0	0	0	0	0	0	0	0	0	0	0	173	0	0	0	0	0	0	0	0	0	0	0	0	0	127	0	0	0	0	0
'VIR3_490_1_IPLHPAAMPHLLIGSSGLSRYVARLSSNSRINNNQYGTMQNLHDSCSRQL'	0	257	33	0	0	0	44	0	0	0	0	0	0	0	0	0	0	0	0	0	0	0	59	28	0	0	0	0	0	0	0	0	5	0	0	0	0	0	0	0	50	0	37	0	0	0	0	0	0
'VIR3_490_2_IPLHPAAMPHLLIGSSGLSRYVARLSSNSRINNNQYGTMQNLHDSCSRQL'	0	18	33	0	0	0	0	0	1	0	0	0	0	0	0	0	0	0	0	0	0	0	0	0	0	0	0	0	0	0	0	0	0	0	0	0	0	0	0	0	0	0	0	0	0	0	0	0	0
'VIR3_491_1_SRINNNQYGTMQNLHDSCSRQLYVSLMLLYKTYGWKLHLYSHPIVLGFRK'	0	39	46	0	0	0	0	0	0	0	0	0	0	0	0	0	0	0	0	0	0	0	19	0	0	0	0	0	0	0	0	0	5	0	1	0	0	0	0	0	0	0	0	0	15	0	0	0	0
'VIR3_491_2_SRINNNQYGTMQNLHDSCSRQLYVSLMLLYKTYGWKLHLYSHPIVLGFRK'	0	2	3	0	0	0	0	0	0	0	0	0	0	0	0	0	0	0	0	0	0	0	0	1	0	0	0	0	0	0	0	0	0	167	0	0	0	0	0	0	0	0	0	0	0	0	0	0	0
'VIR3_492_1_LYKTYGWKLHLYSHPIVLGFRKIPMGVGLSPFLLAQFTSAICSVVRRAFP'	100	0	25	0	0	0	0	0	0	0	0	0	0	0	0	0	0	0	0	0	0	0	0	0	0	0	0	0	0	0	0	0	0	0	0	0	0	0	0	0	0	0	0	0	0	0	0	0	0
'VIR3_492_2_LYKTYGWKLHLYSHPIVLGFRKIPMGVGLSPFLLAQFTSAICSVVRRAFP'	0	3	60	0	0	0	0	0	0	0	0	0	0	0	0	0	0	0	0	0	0	0	0	0	0	0	0	0	0	0	0	0	0	0	0	100	0	0	0	0	0	0	0	0	0	0	0	0	0
'VIR3_493_1_LSPFLLAQFTSAICSVVRRAFPHCLAFSYMDDVVLGAKSVQHRESLYTAV'	0	5	16	0	0	0	0	0	0	0	0	0	0	0	0	0	0	0	0	0	0	0	0	0	0	0	0	0	0	0	0	0	0	0	0	0	0	0	0	0	0	0	0	0	0	0	0	0	0
'VIR3_493_2_LSPFLLAQFTSAICSVVRRAFPHCLAFSYMDDVVLGAKSVQHRESLYTAV'	0	6	13	0	0	0	0	0	0	0	0	0	0	0	0	0	0	0	0	0	0	0	0	0	0	0	0	0	0	0	0	0	0	0	0	0	1	0	0	0	0	0	0	0	0	0	0	0	0
'VIR3_494_1_YMDDVVLGAKSVQHRESLYTAVTNFLLSLGIHLNPNKTKRWGYSLNFMGY'	0	0	3	0	0	0	0	0	0	0	0	0	0	0	0	0	0	0	0	0	0	0	0	0	0	0	0	0	0	0	0	0	0	0	0	0	0	0	0	0	0	0	0	0	0	0	0	0	0
'VIR3_494_2_YMDDVVLGAKSVQHRESLYTAVTNFLLSLGIHLNPNKTKRWGYSLNFMGY'	0	7	27	0	0	0	0	0	0	0	0	0	0	0	0	0	0	0	0	0	0	0	0	0	0	0	0	0	0	0	0	0	0	423	0	0	0	0	0	0	0	0	0	0	0	0	0	0	0
'VIR3_495_1_LGIHLNPNKTKRWGYSLNFMGYIIGSWGTLPQDHIVQKIKHCFRKLPVNR'	319	133	29	0	0	0	0	0	0	0	0	0	13	0	0	0	0	369	0	0	0	278	0	52	0	0	0	0	1	0	0	0	11	0	151	0	0	0	44	0	0	0	53	0	14	0	1	0	27
'VIR3_495_2_LGIHLNPNKTKRWGYSLNFMGYIIGSWGTLPQDHIVQKIKHCFRKLPVNR'	0	2	2	0	0	0	0	0	0	0	0	0	0	0	0	0	0	0	0	0	0	0	0	0	0	0	0	0	0	0	0	0	0	0	57	0	0	0	0	0	0	0	0	0	0	0	0	0	0
'VIR3_496_1_TLPQDHIVQKIKHCFRKLPVNRPIDWKVCQRIVGLLGFAAPFTQCGYPAL'	0	57	50	0	0	0	0	0	0	0	0	58	0	0	0	0	0	0	0	0	0	0	0	0	59	0	0	0	0	0	0	0	0	0	0	0	0	0	0	0	0	0	0	0	0	0	0	0	0
'VIR3_496_2_TLPQDHIVQKIKHCFRKLPVNRPIDWKVCQRIVGLLGFAAPFTQCGYPAL'	0	179	26	0	0	0	0	0	0	0	24	0	0	0	22	0	17	0	0	0	0	0	0	19	0	0	0	0	0	0	0	0	0	0	0	0	0	0	0	0	0	0	0	0	35	0	0	0	0
'VIR3_497_1_CQRIVGLLGFAAPFTQCGYPALMPLYACIQAKQAFTFSPTYKAFLSKQYM'	0	2	4	0	0	0	0	0	0	0	0	0	0	0	0	0	0	0	0	0	0	0	0	0	0	0	0	0	0	0	0	0	0	0	0	0	0	0	0	0	0	0	20	0	8	0	0	0	0
'VIR3_497_2_CQRIVGLLGFAAPFTQCGYPALMPLYACIQAKQAFTFSPTYKAFLSKQYM'	1	5	18	0	0	0	0	0	0	0	0	0	0	0	0	0	0	0	0	0	0	0	30	0	0	0	0	0	65	0	0	39	0	0	0	0	0	0	0	0	15	0	0	0	0	0	0	0	0
'VIR3_498_1_IQAKQAFTFSPTYKAFLSKQYMNLYPVARQRPGLCQVFADATPTGWGLAI'	1	65	29	0	0	0	0	0	0	0	0	0	0	0	0	0	0	0	0	0	0	0	0	0	0	0	0	0	0	0	0	0	0	0	0	0	0	0	0	0	0	0	0	0	0	0	0	0	0
'VIR3_498_2_IQAKQAFTFSPTYKAFLSKQYMNLYPVARQRPGLCQVFADATPTGWGLAI'	0	60	15	102	0	0	0	0	0	0	0	0	0	0	6	43	13	0	0	0	0	0	0	0	0	0	0	0	0	0	0	0	0	0	1	0	0	0	0	0	0	0	0	0	0	0	21	0	0
'VIR3_499_1_RQRPGLCQVFADATPTGWGLAIGHQRMRGTFVAPLPIHTAELLAACFARS'	41	144	34	0	0	0	0	0	0	0	28	0	0	0	0	0	0	0	0	0	34	0	65	0	0	0	0	0	85	0	0	68	9	0	0	0	1	0	0	0	0	0	0	103	0	0	0	191	0
'VIR3_499_2_RQRPGLCQVFADATPTGWGLAIGHQRMRGTFVAPLPIHTAELLAACFARS'	151	35	58	0	0	0	0	0	0	0	0	0	0	0	0	0	0	0	0	0	0	0	0	0	0	0	0	0	0	0	0	0	0	0	0	0	0	0	0	0	0	0	0	0	0	0	0	0	0
'VIR3_500_1_GTFVAPLPIHTAELLAACFARSRSGAKLIGTDNSVVLSRKYTSFPWLLGC'	0	7	31	0	0	0	0	0	0	0	0	0	0	0	0	0	0	0	0	0	0	0	0	23	0	0	0	0	0	0	0	0	0	0	0	0	0	0	0	0	0	0	0	0	0	0	0	0	0
'VIR3_500_2_GTFVAPLPIHTAELLAACFARSRSGAKLIGTDNSVVLSRKYTSFPWLLGC'	0	18	5	0	0	0	0	0	0	0	0	0	0	0	0	0	0	0	0	0	0	0	0	0	0	0	1	0	0	0	0	0	0	0	0	0	0	0	0	0	0	0	0	0	0	0	0	0	0
'VIR3_501_1_IGTDNSVVLSRKYTSFPWLLGCTANWILRGTSFVYVPSALNPADDPSRGR'	0	1	10	0	0	0	0	0	0	0	0	0	0	0	0	0	0	0	0	0	0	0	0	0	0	0	0	0	0	0	0	0	0	0	0	0	0	0	0	0	0	0	0	0	0	0	0	0	0
'VIR3_501_2_IGTDNSVVLSRKYTSFPWLLGCTANWILRGTSFVYVPSALNPADDPSRGR'	0	11	19	0	0	0	0	0	2	0	0	29	0	0	0	0	0	0	0	112	29	0	0	0	0	0	0	1	0	0	0	40	0	0	0	0	0	0	0	0	0	0	0	0	0	0	0	0	0
'VIR3_502_1_RGTSFVYVPSALNPADDPSRGRLGLSRPLLRLPFQPTTGRTSLYAVSPSV'	0	337	23	0	0	0	0	0	0	0	1	0	0	0	0	50	0	0	0	123	0	0	0	0	46	0	0	0	1	0	0	44	32	0	68	0	38	0	0	0	0	0	0	0	0	0	0	0	0
'VIR3_502_2_RGTSFVYVPSALNPADDPSRGRLGLSRPLLRLPFQPTTGRTSLYAVSPSV'	0	12	33	0	0	0	0	0	0	0	0	0	0	0	0	0	0	0	0	0	0	0	0	0	0	0	0	0	0	0	0	0	0	0	0	0	0	0	0	0	0	0	18	0	0	0	0	0	0
'VIR3_503_C_1_SRPLLRLPFQPTTGRTSLYAVSPSVPSHLPVRVHFASPLHVAWRPP'	0	91	17	0	0	0	0	0	0	0	0	0	0	0	0	0	0	0	0	0	0	0	0	0	0	0	0	0	0	0	0	0	0	0	0	0	0	0	0	0	0	0	0	0	0	0	0	0	0
'VIR3_503_C_2_SRPLLRLPFQPTTGRTSLYAVSPSVPSHLPVRVHFASPLHVAWRPP'	65	548	37	0	0	0	28	0	0	0	16	0	19	0	0	0	0	0	49	0	77	0	1	0	0	0	14	0	0	0	120	165	8	0	1	0	0	0	11	0	0	0	39	0	12	0	19	0	0
'VIR3_504_N_1_MGGWSSKPRKGMGTNLSVPNPLGFFPDHQLDPAFGANSNNPDWDFNPIKD'	0	15	17	0	0	0	0	0	0	0	0	0	0	0	0	0	0	0	0	0	0	0	0	0	0	0	0	0	0	0	0	0	0	0	0	0	0	0	0	0	0	0	0	0	0	0	0	0	0
'VIR3_504_N_2_MGGWSSKPRKGMGTNLSVPNPLGFFPDHQLDPAFGANSNNPDWDFNPIKD'	0	124	21	0	0	0	0	0	0	0	0	0	20	0	0	0	0	0	0	0	0	0	0	49	0	0	0	0	0	0	0	0	11	0	0	0	0	719	0	1	0	0	0	0	0	0	0	0	0
'VIR3_504_1_WSSKPRKGMGTNLSVPNPLGFFPDHQLDPAFGANSNNPDWDFNPIKDHWP'	0	6	27	0	0	0	0	0	0	0	0	0	0	0	0	0	0	0	0	0	0	0	0	0	0	0	0	0	0	0	0	0	0	0	0	0	0	0	0	0	0	0	0	0	0	0	0	0	0
'VIR3_504_2_WSSKPRKGMGTNLSVPNPLGFFPDHQLDPAFGANSNNPDWDFNPIKDHWP'	0	7	20	0	0	0	0	0	0	0	0	0	0	0	0	0	0	0	0	0	0	0	0	0	0	0	0	0	0	0	0	0	0	0	0	0	0	0	0	0	0	0	0	0	0	0	0	0	0
'VIR3_505_1_PAFGANSNNPDWDFNPIKDHWPAANQSGRQPTPISPPLRDSHPQAMQWNS'	0	192	35	0	0	0	0	0	0	0	0	0	21	0	36	0	0	0	0	0	0	0	0	0	0	0	0	0	0	0	0	0	0	0	0	0	21	0	0	0	0	0	0	0	0	0	0	0	0
'VIR3_505_2_PAFGANSNNPDWDFNPIKDHWPAANQSGRQPTPISPPLRDSHPQAMQWNS'	0	15	13	0	0	0	0	0	0	0	0	0	0	49	0	0	0	0	0	0	0	0	0	0	0	0	0	0	0	0	0	0	0	0	0	0	0	0	0	0	0	0	0	0	0	0	0	0	0
'VIR3_506_1_RQPTPISPPLRDSHPQAMQWNSTAFHQALQDPRVRGLYFPAGGSSSGTVN'	0	285	37	70	0	0	0	0	0	37	0	0	147	0	0	0	0	0	0	0	0	0	0	0	0	317	1	0	0	1	0	7	13	0	1	0	0	0	52	0	65	0	0	0	81	0	0	0	0
'VIR3_506_2_RQPTPISPPLRDSHPQAMQWNSTAFHQALQDPRVRGLYFPAGGSSSGTVN'	0	1	6	0	0	0	0	0	0	0	0	0	0	0	0	0	0	0	0	0	0	0	0	0	0	0	0	0	0	0	0	0	0	0	0	0	0	0	0	0	0	0	0	0	0	0	0	0	0
'VIR3_507_1_LQDPRVRGLYFPAGGSSSGTVNPAPNIASHISSISARTGDPVTNMENITS'	0	5	15	0	0	0	0	0	0	0	0	0	0	0	0	0	0	0	0	0	0	0	0	0	0	0	0	0	0	0	89	0	0	0	0	0	0	0	0	0	0	0	0	0	0	0	0	0	0
'VIR3_507_2_LQDPRVRGLYFPAGGSSSGTVNPAPNIASHISSISARTGDPVTNMENITS'	509	539	27	0	0	0	0	218	0	0	0	0	0	0	0	0	0	0	0	0	0	0	93	0	0	0	43	0	0	0	0	19	65	0	0	0	43	0	0	0	0	0	23	0	0	0	0	0	28
'VIR3_508_1_SHISSISARTGDPVTNMENITSGFLGPLLVLQAGFFLLTRILTIPQSLDS'	143	17	24	0	0	0	0	0	0	0	0	0	0	0	0	0	0	0	0	0	0	0	0	0	12	0	0	0	0	0	0	0	0	0	0	0	0	0	0	0	0	0	0	0	22	0	0	0	0
'VIR3_508_2_SHISSISARTGDPVTNMENITSGFLGPLLVLQAGFFLLTRILTIPQSLDS'	0	6	23	0	0	0	0	0	0	0	0	0	0	0	0	0	0	0	0	0	0	0	0	0	0	0	0	0	0	0	0	0	4	0	0	0	0	0	0	0	0	0	0	0	0	0	0	0	0
'VIR3_509_1_LVLQAGFFLLTRILTIPQSLDSWWTSLNFLGGSPVCLGQNSQSPTSNHSP'	0	0	10	0	0	0	0	0	0	0	0	0	0	0	0	0	0	0	0	0	0	0	0	0	0	0	0	0	0	0	0	0	0	0	0	0	0	0	0	0	0	0	0	0	0	0	0	0	0
'VIR3_509_2_LVLQAGFFLLTRILTIPQSLDSWWTSLNFLGGSPVCLGQNSQSPTSNHSP'	0	0	36	0	0	0	0	0	0	0	0	0	0	0	0	0	0	0	0	0	0	0	0	0	0	0	0	0	0	0	0	0	0	0	0	0	0	0	0	0	0	0	0	0	0	0	0	0	0
'VIR3_510_1_FLGGSPVCLGQNSQSPTSNHSPTSCPPICPGYRWMCLRRFIIFLFILLLC'	254	5	31	0	0	0	0	0	0	0	0	0	0	0	0	0	0	0	0	0	0	0	0	0	0	0	0	0	0	0	0	0	0	0	0	0	0	0	0	0	0	0	0	0	0	0	0	0	0
'VIR3_510_2_FLGGSPVCLGQNSQSPTSNHSPTSCPPICPGYRWMCLRRFIIFLFILLLC'	0	5	13	0	0	0	0	0	0	0	0	0	0	0	0	0	0	0	0	0	0	0	0	0	0	0	0	0	0	0	0	0	0	0	0	0	0	0	0	0	0	0	0	0	0	0	0	0	0
'VIR3_511_1_CPGYRWMCLRRFIIFLFILLLCLIFLLVLLDYQGMLPVCPLIPGSTTTST'	0	39	20	0	0	0	0	0	0	0	0	0	0	0	0	0	0	0	0	0	0	0	0	0	0	0	0	172	0	0	0	0	0	0	0	0	0	0	0	0	42	0	0	0	0	0	0	0	0
'VIR3_511_2_CPGYRWMCLRRFIIFLFILLLCLIFLLVLLDYQGMLPVCPLIPGSTTTST'	0	3	8	0	0	0	0	0	0	0	0	0	0	0	0	0	22	0	0	0	0	0	0	0	0	0	0	0	0	0	0	0	0	0	0	0	0	0	0	0	0	0	0	0	0	0	0	0	0
'VIR3_512_1_LLDYQGMLPVCPLIPGSTTTSTGPCKTCTTPAQGNSMFPSCCCTKPTDGN'	0	411	78	0	0	0	22	0	0	0	0	0	0	0	0	0	0	0	0	0	0	212	0	1	0	0	0	0	0	0	0	36	19	0	0	0	0	0	0	0	49	0	0	0	0	0	0	0	0
'VIR3_512_2_LLDYQGMLPVCPLIPGSTTTSTGPCKTCTTPAQGNSMFPSCCCTKPTDGN'	0	404	36	0	0	0	0	0	0	0	6	0	25	0	27	0	0	0	0	0	0	0	43	0	0	0	6	0	0	0	0	39	0	5	0	1	0	0	0	0	25	0	0	0	0	0	0	0	0
'VIR3_513_1_TTPAQGNSMFPSCCCTKPTDGNCTCIPIPSSWAFAKYLWEWASVRFSWLS'	0	4	36	0	0	0	0	0	0	0	0	0	0	0	0	0	0	0	0	0	0	0	0	0	0	0	0	0	0	0	0	0	0	0	0	0	0	0	0	0	0	0	0	0	0	0	0	0	0
'VIR3_513_2_TTPAQGNSMFPSCCCTKPTDGNCTCIPIPSSWAFAKYLWEWASVRFSWLS'	0	6	34	0	0	0	0	0	0	0	0	0	0	0	0	0	0	0	0	0	0	0	0	0	0	0	0	0	0	0	0	0	0	0	0	0	0	0	0	0	0	0	0	0	0	0	0	0	0
'VIR3_514_1_PSSWAFAKYLWEWASVRFSWLSLLVPFVQWFVGLSPTVWLSAIWMMWYWG'	0	7	24	0	0	0	0	0	0	0	0	0	0	0	0	0	0	0	0	0	0	0	0	0	0	0	0	0	0	0	0	0	0	0	0	0	0	0	0	0	0	0	0	0	0	0	0	0	0
'VIR3_514_2_PSSWAFAKYLWEWASVRFSWLSLLVPFVQWFVGLSPTVWLSAIWMMWYWG'	0	2	29	0	0	0	0	0	0	0	0	0	0	0	0	0	0	0	0	0	0	0	0	0	0	0	0	0	0	0	0	0	0	0	0	0	0	0	0	0	0	0	0	0	0	0	0	0	0
'VIR3_515_C_1_PFVQWFVGLSPTVWLSAIWMMWYWGPSLYSIVSPFIPLLPIFFCLWVYI'	0	50	42	0	0	0	0	0	0	0	0	0	0	0	0	0	0	0	0	0	0	0	0	0	0	0	0	1	0	0	0	0	2	0	0	0	0	0	0	0	0	0	10	0	0	0	14	0	0
'VIR3_515_C_2_PFVQWFVGLSPTVWLSAIWMMWYWGPSLYSIVSPFIPLLPIFFCLWVYI'	0	1	13	0	0	0	0	0	0	0	0	0	0	0	0	0	0	0	0	0	0	0	0	0	0	0	0	0	0	0	0	0	0	0	0	0	0	0	0	0	0	0	0	0	0	0	0	0	0
'VIR3_516_N_1_MPLSYQHFRKLLLLDDGTEAGPLEEELPRLADADLNRRVAEDLNLGNLNV'	0	226	12	0	0	0	0	0	0	0	0	0	0	0	15	0	0	1	0	0	0	0	0	24	0	122	0	0	0	0	0	0	0	0	0	0	0	0	0	0	0	0	2	0	0	0	0	0	0
'VIR3_516_N_2_MPLSYQHFRKLLLLDDGTEAGPLEEELPRLADADLNRRVAEDLNLGNLNV'	1	43	25	0	0	0	0	0	0	0	0	0	0	0	0	0	0	0	0	0	0	253	0	31	0	0	0	0	0	0	0	13	6	0	0	0	0	0	0	0	0	0	0	0	0	0	0	0	0
'VIR3_516_1_SYQHFRKLLLLDDGTEAGPLEEELPRLADADLNRRVAEDLNLGNLNVSIP'	0	41	32	0	0	0	0	0	0	0	0	0	0	0	0	0	0	0	0	0	0	0	29	0	0	0	0	0	6	0	0	0	0	0	0	0	0	0	0	0	0	0	0	0	0	0	0	0	0
'VIR3_516_2_SYQHFRKLLLLDDGTEAGPLEEELPRLADADLNRRVAEDLNLGNLNVSIP'	175	601	16	0	3	0	1	0	0	0	9	0	9	0	27	0	0	0	30	0	0	0	0	33	16	0	0	0	0	0	0	0	15	0	18	0	0	0	0	0	0	0	0	61	55	0	0	0	0
'VIR3_517_1_DADLNRRVAEDLNLGNLNVSIPWTHKVGNFTGLYSSTVPIFNPEWQTPSF'	0	10	11	0	0	0	0	0	0	0	0	0	0	0	0	0	0	0	0	0	0	0	0	0	0	0	0	0	0	0	0	0	0	0	0	0	0	0	0	0	0	0	28	0	0	0	0	0	0
'VIR3_517_2_DADLNRRVAEDLNLGNLNVSIPWTHKVGNFTGLYSSTVPIFNPEWQTPSF'	0	77	14	0	0	0	0	0	0	0	0	0	0	0	0	0	0	0	0	0	0	0	0	0	0	0	0	0	0	0	0	37	11	0	0	0	0	0	0	0	0	0	110	0	0	0	0	0	0
'VIR3_518_1_NFTGLYSSTVPIFNPEWQTPSFPKIHLQEDIINRCQQFVGPLTVNEKRRL'	0	65	25	0	0	0	0	0	0	0	0	0	23	0	23	0	0	0	0	0	0	0	0	0	0	0	0	0	0	0	0	0	13	0	0	0	0	0	0	0	0	0	36	0	0	0	0	0	0
'VIR3_518_2_NFTGLYSSTVPIFNPEWQTPSFPKIHLQEDIINRCQQFVGPLTVNEKRRL'	0	3	4	0	0	0	0	0	0	0	0	0	0	0	0	0	0	0	0	0	0	0	0	0	0	0	0	0	0	0	0	0	0	0	0	0	0	0	0	0	0	0	0	0	0	0	0	0	0
'VIR3_519_1_EDIINRCQQFVGPLTVNEKRRLKLIMPARFYPTHTKYLPLDKGIKPYYPD'	208	1357	26	0	21	0	43	0	0	45	13	1	0	0	31	0	6	1	31	0	0	0	0	36	0	0	86	0	2	0	0	35	59	0	0	104	0	0	0	0	0	0	0	0	19	0	19	0	55
'VIR3_519_2_EDIINRCQQFVGPLTVNEKRRLKLIMPARFYPTHTKYLPLDKGIKPYYPD'	0	78	29	0	0	0	0	0	0	0	0	0	0	0	0	0	0	0	0	0	0	0	0	0	0	0	0	0	0	0	0	0	11	0	0	0	0	0	0	0	0	0	0	0	0	0	13	0	0
'VIR3_523_1_CSQPSGILSRSSVGPCIRSQLKQSRLGLQPHQGPLASSQPGRSGSIRARA'	1	481	33	0	0	0	0	0	0	0	0	0	20	0	22	0	27	1	68	0	0	0	0	0	1	0	0	0	85	0	0	125	18	0	63	0	0	0	0	0	0	0	0	0	28	0	0	0	9
'VIR3_523_2_CSQPSGILSRSSVGPCIRSQLKQSRLGLQPHQGPLASSQPGRSGSIRARA'	0	1189	30	0	20	0	30	0	32	75	13	0	41	0	10	25	0	0	0	0	54	0	71	0	0	0	74	0	1	0	0	140	90	0	87	0	2	0	23	0	35	0	0	91	0	282	21	480	49
'VIR3_524_1_QPHQGPLASSQPGRSGSIRARAHPSTRRYFGVEPSGSGHIDHSVNNSSSC'	158	863	19	0	17	0	0	0	0	80	0	51	12	41	15	82	0	0	46	248	3	0	0	0	0	0	0	0	0	0	0	18	16	0	0	128	0	0	75	0	87	0	38	0	89	0	0	0	35
'VIR3_524_2_QPHQGPLASSQPGRSGSIRARAHPSTRRYFGVEPSGSGHIDHSVNNSSSC'	0	3	37	0	0	0	0	0	0	0	0	0	0	0	0	0	0	0	34	0	0	0	0	0	0	0	0	0	0	0	0	0	0	0	0	0	0	0	0	0	0	0	0	0	0	0	0	0	0
'VIR3_525_1_YFGVEPSGSGHIDHSVNNSSSCLHQSAVRKAAYSHLSTSKRQSSSGHAVE'	0	0	0	0	0	0	0	0	0	0	0	0	0	0	0	0	0	0	0	0	0	0	0	0	0	0	0	0	0	0	0	0	0	0	0	0	0	0	0	0	0	0	0	0	0	0	0	0	0
'VIR3_525_2_YFGVEPSGSGHIDHSVNNSSSCLHQSAVRKAAYSHLSTSKRQSSSGHAVE'	541	550	47	0	41	7	0	0	59	0	18	0	29	0	0	0	0	0	60	133	0	1	48	0	0	154	0	0	0	0	0	0	58	0	62	0	0	0	0	1	0	0	143	0	17	0	0	0	0
'VIR3_526_1_RKAAYSHLSTSKRQSSSGHAVEFHCLPPSSAGSQSQGSVFSCWWLQFRNS'	83	8	37	0	0	0	0	0	0	0	0	0	0	0	0	0	0	0	0	0	0	0	0	0	0	0	0	0	0	0	0	0	0	0	0	0	0	0	0	0	0	0	0	0	0	0	0	0	0
'VIR3_526_2_RKAAYSHLSTSKRQSSSGHAVEFHCLPPSSAGSQSQGSVFSCWWLQFRNS'	0	3	10	0	0	0	0	0	0	0	0	0	0	0	0	0	0	0	0	0	0	0	0	0	0	0	0	0	0	0	0	0	0	0	0	0	0	0	0	0	0	0	0	0	0	0	0	0	0
'VIR3_527_1_SSAGSQSQGSVFSCWWLQFRNSKPCSEYCLSHLVNLREDWGPCDEHGEHH'	0	42	15	0	0	0	0	0	0	76	0	0	0	0	0	0	0	0	0	0	0	0	0	0	0	0	0	0	0	0	0	0	0	0	0	0	0	0	39	0	0	0	0	0	0	0	0	0	0
'VIR3_527_2_SSAGSQSQGSVFSCWWLQFRNSKPCSEYCLSHLVNLREDWGPCDEHGEHH'	0	16	29	0	0	0	0	0	0	0	0	0	0	0	0	0	0	0	0	0	0	0	0	0	0	0	0	0	0	0	0	0	0	0	0	0	0	0	0	0	0	0	0	0	0	0	0	0	0
'VIR3_528_1_CLSHLVNLREDWGPCDEHGEHHIRIPRTPARVTGGVFLVDKNPHNTAESR'	180	382	14	0	23	0	40	0	42	0	0	12	10	0	16	0	19	0	0	0	0	0	6	0	0	0	0	0	1	0	0	38	34	0	0	0	0	0	0	0	0	0	29	0	0	0	0	0	0
'VIR3_528_2_CLSHLVNLREDWGPCDEHGEHHIRIPRTPARVTGGVFLVDKNPHNTAESR'	0	13	15	0	0	0	0	0	0	0	0	0	0	0	0	0	0	0	0	0	0	0	0	0	0	0	0	0	0	0	0	0	0	0	0	0	0	0	0	0	0	0	0	0	0	0	0	0	0
'VIR3_529_1_PARVTGGVFLVDKNPHNTAESRLVVDFSQFSRGDHPCVLAKIRSPQPPIT'	41	37	16	0	0	0	0	0	0	0	0	0	0	0	0	0	0	0	0	0	0	0	0	0	0	0	30	0	0	0	0	0	20	0	0	0	0	0	32	0	0	0	0	1	0	0	0	0	0
'VIR3_529_2_PARVTGGVFLVDKNPHNTAESRLVVDFSQFSRGDHPCVLAKIRSPQPPIT'	0	4	8	0	0	0	0	0	0	0	0	0	0	0	0	0	0	0	0	0	0	0	0	0	0	0	0	0	0	0	0	25	0	0	0	0	0	0	0	0	0	0	0	0	0	0	0	0	0
'VIR3_530_1_QFSRGDHPCVLAKIRSPQPPITHQPPVLQFVLVIAGCVCGVLSYSSSSCC'	0	2	17	0	0	0	0	0	0	0	0	0	0	0	0	0	0	0	0	0	0	0	0	0	0	0	0	0	0	0	0	0	0	0	0	0	0	0	0	0	0	0	0	0	0	0	0	0	0
'VIR3_530_2_QFSRGDHPCVLAKIRSPQPPITHQPPVLQFVLVIAGCVCGVLSYSSSSCC'	0	4	37	0	0	0	0	0	0	0	0	0	0	0	13	56	0	0	0	0	0	0	0	0	0	0	0	0	0	0	0	0	0	0	0	0	0	0	0	0	0	0	0	0	0	0	0	0	0
'VIR3_531_C_1_PVLQFVLVIAGCVCGVLSYSSSSCCYASSSYWFFWIIKVCCPFVL'	0	5	12	0	0	0	0	0	0	0	0	0	0	0	0	0	0	0	0	0	0	0	0	0	0	0	0	0	0	0	0	0	8	0	0	0	0	0	0	0	0	0	0	0	0	0	0	0	0
'VIR3_531_C_2_PVLQFVLVIAGCVCGVLSYSSSSCCYASSSYWFFWIIKVCCPFVL'	36	12	62	0	0	0	0	0	0	0	0	0	0	0	0	0	0	0	0	0	0	0	0	0	0	0	0	0	0	0	0	0	0	0	0	0	0	0	0	0	0	0	0	0	0	0	0	0	0
'VIR3_532_N_1_MSLLTEVETPIRNEWGCRCNDSSDPLVVAASIIGILHLILWILDRLFFKC'	810	708	51	0	6	0	0	0	0	0	67	0	21	0	0	0	17	0	77	0	0	0	12	45	0	0	1	0	0	0	0	33	33	0	0	0	0	0	0	0	50	0	0	0	77	0	0	0	27
'VIR3_532_N_2_MSLLTEVETPIRNEWGCRCNDSSDPLVVAASIIGILHLILWILDRLFFKC'	0	2	19	0	0	0	0	0	0	0	0	0	0	0	0	0	0	0	0	0	0	0	0	0	0	0	0	0	0	0	0	0	0	0	0	0	0	0	0	0	0	0	0	0	0	0	0	0	0
'VIR3_532_1_LTEVETPIRNEWGCRCNDSSDPLVVAASIIGILHLILWILDRLFFKCIYR'	0	0	4	0	0	0	0	0	0	0	0	0	0	0	0	0	0	0	0	0	0	0	0	0	0	0	0	0	0	0	0	0	0	0	0	0	0	0	0	0	0	0	0	0	0	0	0	0	0
'VIR3_532_2_LTEVETPIRNEWGCRCNDSSDPLVVAASIIGILHLILWILDRLFFKCIYR'	0	6	21	0	0	0	0	0	0	0	0	0	0	0	11	0	0	0	0	0	0	0	0	0	0	0	0	0	0	0	0	0	0	0	0	0	0	0	0	0	0	0	0	0	0	0	0	0	0
'VIR3_533_1_IIGILHLILWILDRLFFKCIYRLFKHGLKRGPSTEGVPESMREEYRKEQQ'	0	157	19	0	0	0	0	0	42	0	0	0	0	80	30	0	0	0	27	0	0	105	0	0	0	0	0	0	0	0	0	0	0	420	180	0	1	0	64	0	0	0	73	0	0	124	0	0	55
'VIR3_533_2_IIGILHLILWILDRLFFKCIYRLFKHGLKRGPSTEGVPESMREEYRKEQQ'	211	289	36	0	85	14	0	0	0	0	0	0	0	50	31	0	31	0	6	1	84	0	52	45	0	184	0	0	1	0	4	32	12	308	46	1	37	0	47	0	53	0	129	0	26	55	24	348	39
'VIR3_534_C_1_HGLKRGPSTEGVPESMREEYRKEQQSAVDADDSHFVNIELE'	0	6	3	0	0	0	0	0	0	0	0	0	0	0	0	0	0	0	0	0	0	0	0	0	0	0	0	0	0	0	0	0	0	0	0	0	0	0	0	0	0	0	0	0	0	0	0	0	0
'VIR3_534_C_2_HGLKRGPSTEGVPESMREEYRKEQQSAVDADDSHFVNIELE'	0	185	13	35	7	0	0	0	0	0	0	0	0	0	0	0	0	0	0	0	0	0	5	0	0	0	0	0	2	0	0	2	14	0	0	0	0	0	0	0	0	0	47	0	0	0	0	0	0
'VIR3_535_N_1_MKARLLVLLCALAAADADTICIGYHANNSTDTVDTVLEKNVTVTHSVNLL'	0	5	9	0	0	0	0	0	0	0	0	0	0	0	0	0	0	0	0	0	0	0	0	0	0	0	0	142	0	0	0	0	0	0	0	0	0	0	0	0	0	0	0	0	0	0	0	0	0
'VIR3_535_N_2_MKARLLVLLCALAAADADTICIGYHANNSTDTVDTVLEKNVTVTHSVNLL'	0	51	25	0	0	0	0	0	0	0	0	0	22	0	0	0	10	0	0	69	0	0	22	0	0	0	0	0	0	216	0	0	6	0	0	0	0	0	0	0	0	0	0	0	31	0	2	0	39
'VIR3_535_1_RLLVLLCALAAADADTICIGYHANNSTDTVDTVLEKNVTVTHSVNLLEDS'	0	2	22	0	0	0	0	0	0	0	0	0	0	0	0	0	0	0	0	0	0	0	0	0	0	0	0	0	0	0	0	0	0	0	0	0	0	0	0	0	0	0	0	0	0	0	0	0	0
'VIR3_535_2_RLLVLLCALAAADADTICIGYHANNSTDTVDTVLEKNVTVTHSVNLLEDS'	0	22	36	0	0	0	0	0	0	32	0	0	0	0	0	0	0	0	0	0	0	0	0	0	0	0	0	0	0	0	0	0	0	0	0	0	0	466	0	0	0	0	0	0	0	0	0	0	0
'VIR3_536_1_TVDTVLEKNVTVTHSVNLLEDSHNGKLCRLKGIPPLQLGKCNIAGWLLGN'	0	1	10	0	0	0	0	0	0	0	0	0	0	0	0	0	0	0	0	0	0	0	0	0	0	0	0	0	0	0	0	0	0	0	0	0	0	0	0	0	0	0	0	0	0	0	0	0	0
'VIR3_536_2_TVDTVLEKNVTVTHSVNLLEDSHNGKLCRLKGIPPLQLGKCNIAGWLLGN'	0	10	7	0	0	0	0	0	0	0	0	0	0	0	0	0	0	0	0	0	0	0	0	0	0	0	0	0	0	0	0	0	0	0	0	0	0	0	0	0	0	0	0	0	0	0	0	0	0
'VIR3_537_1_RLKGIPPLQLGKCNIAGWLLGNPECDSLLPARSWSYIVETPNSENGACYP'	175	50	48	0	29	0	0	0	0	0	10	0	0	0	0	0	0	0	0	141	0	0	0	0	2	1	34	0	0	0	0	0	0	0	0	0	0	0	0	0	0	0	0	0	20	0	24	0	0
'VIR3_537_2_RLKGIPPLQLGKCNIAGWLLGNPECDSLLPARSWSYIVETPNSENGACYP'	0	24	28	0	0	0	0	0	0	0	9	0	0	0	0	0	0	0	27	0	0	0	0	0	0	0	0	0	0	0	0	0	0	0	0	0	0	0	0	0	18	0	20	0	0	0	0	0	0
'VIR3_538_1_LPARSWSYIVETPNSENGACYPGDFINYEELREQLSSVSSFERFEIFPKE'	1	181	72	0	20	0	0	0	0	0	0	0	0	0	19	29	19	0	0	0	0	0	30	0	0	0	41	0	0	0	0	2	43	0	19	0	0	0	0	0	0	0	30	0	0	0	0	0	0
'VIR3_538_2_LPARSWSYIVETPNSENGACYPGDFINYEELREQLSSVSSFERFEIFPKE'	0	29	29	0	0	0	0	0	0	0	0	0	0	0	0	0	0	0	0	0	0	0	0	0	0	0	0	0	0	0	0	0	0	0	0	0	0	0	0	0	0	0	0	0	0	0	0	0	0
'VIR3_539_1_EELREQLSSVSSFERFEIFPKESSWPKHNTTKGVTAACSHAGKSSFYRNL'	0	2	1	0	0	0	0	0	0	0	0	0	0	0	0	0	0	0	0	0	0	0	0	0	0	0	0	0	0	0	0	0	0	0	0	0	0	0	0	0	0	0	0	0	0	0	0	0	0
'VIR3_539_2_EELREQLSSVSSFERFEIFPKESSWPKHNTTKGVTAACSHAGKSSFYRNL'	0	21	24	0	0	0	0	0	0	0	0	0	0	0	0	0	0	0	0	0	0	0	0	0	0	0	0	0	0	0	0	0	0	0	0	0	0	0	0	0	0	0	0	0	0	0	0	0	44
'VIR3_540_1_NTTKGVTAACSHAGKSSFYRNLLWLTKKEDSYPKLKNSYVNKKGKEVLVL'	73	91	23	0	0	0	0	0	0	0	0	0	0	0	0	0	0	0	0	0	0	0	0	0	0	0	0	0	1	0	1	0	0	0	7	0	0	0	0	0	0	0	0	0	0	0	0	0	38
'VIR3_540_2_NTTKGVTAACSHAGKSSFYRNLLWLTKKEDSYPKLKNSYVNKKGKEVLVL'	84	34	10	0	0	0	0	0	0	34	0	0	0	0	0	0	0	0	0	0	0	0	0	0	0	0	0	0	43	0	0	0	11	255	0	0	16	0	0	0	0	0	0	0	0	0	0	0	0
'VIR3_541_1_EDSYPKLKNSYVNKKGKEVLVLWGVHHPSSSKEQQTLYQNENAYVSVVSS'	0	28	40	0	0	0	0	0	0	0	0	0	0	0	0	0	0	0	0	0	0	0	0	0	0	0	0	0	0	0	0	0	0	0	0	0	0	0	0	0	0	0	0	0	0	0	0	0	0
'VIR3_541_2_EDSYPKLKNSYVNKKGKEVLVLWGVHHPSSSKEQQTLYQNENAYVSVVSS'	0	64	37	0	0	0	0	0	0	0	0	0	0	0	0	0	0	0	0	0	0	0	0	0	0	0	0	0	0	0	0	0	0	0	0	0	0	0	0	0	0	0	41	0	0	0	0	0	0
'VIR3_542_1_SSSKEQQTLYQNENAYVSVVSSNYNRRFTPEIAERPKVRDQTGRMNYYWT'	420	16	21	0	0	0	0	0	0	0	0	0	0	0	0	0	0	0	0	0	0	0	0	0	0	0	0	0	86	0	0	0	3	0	0	0	0	0	0	0	0	0	0	0	0	0	0	0	0
'VIR3_542_2_SSSKEQQTLYQNENAYVSVVSSNYNRRFTPEIAERPKVRDQTGRMNYYWT'	0	18	8	0	0	0	0	0	0	0	0	0	0	0	0	0	0	0	0	0	0	0	0	0	0	0	0	0	0	0	0	0	11	0	0	0	1	0	0	0	0	0	0	0	0	0	0	0	0
'VIR3_543_1_TPEIAERPKVRDQTGRMNYYWTLLEPGDTIIFEANGNLIAPWYAFALSRG'	1	35	16	0	0	0	0	0	0	0	0	0	0	0	0	0	0	0	0	0	0	0	0	0	0	0	0	0	0	0	0	0	0	0	0	0	0	0	0	0	0	0	0	0	18	0	20	0	0
'VIR3_543_2_TPEIAERPKVRDQTGRMNYYWTLLEPGDTIIFEANGNLIAPWYAFALSRG'	0	6	44	0	0	0	0	0	0	0	0	0	0	0	0	0	0	241	0	0	0	1	0	0	0	0	0	0	0	0	0	0	0	0	0	0	0	0	0	0	0	0	0	0	0	0	0	0	0
'VIR3_544_1_TIIFEANGNLIAPWYAFALSRGFGSGIITSNASMHECNTKCQTPQGAINS'	0	38	18	0	0	0	0	0	0	0	0	0	0	0	0	0	0	0	0	0	0	0	0	0	0	0	0	0	0	0	0	0	0	0	0	0	0	0	0	0	0	0	0	0	0	0	27	0	0
'VIR3_544_2_TIIFEANGNLIAPWYAFALSRGFGSGIITSNASMHECNTKCQTPQGAINS'	174	10	13	0	0	0	0	0	0	0	0	0	0	0	0	0	0	0	0	0	0	0	0	0	0	0	0	0	0	0	0	0	0	0	0	0	0	0	0	0	0	0	0	0	0	0	0	0	0
'VIR3_545_1_TSNASMHECNTKCQTPQGAINSSLPFQNIHPVTIGECPKYVRSAKLRMVT'	0	75	10	0	0	0	0	0	0	0	0	0	0	0	0	0	0	0	0	0	0	0	0	0	0	180	0	0	0	0	0	0	0	0	0	0	0	0	0	0	0	0	0	0	0	0	0	0	0
'VIR3_545_2_TSNASMHECNTKCQTPQGAINSSLPFQNIHPVTIGECPKYVRSAKLRMVT'	274	743	28	0	0	186	0	0	0	0	0	0	0	0	10	1	12	0	0	0	13	0	29	0	0	0	1	0	0	0	0	0	24	0	0	0	0	0	0	0	23	0	27	0	38	0	0	0	0
'VIR3_546_1_IHPVTIGECPKYVRSAKLRMVTGLRNIPSIQSRGLFGAIAGFIEGGWTGM'	0	6	27	0	0	0	0	0	0	0	0	0	0	0	0	0	0	0	0	0	0	0	0	0	0	0	0	0	0	0	0	0	0	0	0	0	0	0	0	0	0	0	0	0	0	0	0	0	0
'VIR3_546_2_IHPVTIGECPKYVRSAKLRMVTGLRNIPSIQSRGLFGAIAGFIEGGWTGM'	0	0	0	0	0	0	0	0	0	0	0	0	0	0	0	0	0	0	0	0	0	0	0	0	0	0	0	0	0	0	0	0	0	0	0	0	0	0	0	0	0	0	0	0	0	0	0	0	0
'VIR3_547_1_SIQSRGLFGAIAGFIEGGWTGMIDGWYGYHHQNEQGSGYAADQKSTQNAI'	243	519	30	0	0	0	54	0	27	0	0	0	10	0	0	0	43	0	0	0	0	0	25	0	0	0	18	0	0	0	0	53	10	499	112	0	0	0	0	0	24	0	0	0	25	0	0	0	0
'VIR3_547_2_SIQSRGLFGAIAGFIEGGWTGMIDGWYGYHHQNEQGSGYAADQKSTQNAI'	0	3	17	0	0	0	0	0	0	0	0	0	0	0	0	0	0	0	0	0	0	0	0	0	0	0	0	0	0	0	0	0	0	0	0	0	0	0	0	0	0	0	0	0	0	0	0	0	0
'VIR3_548_1_YHHQNEQGSGYAADQKSTQNAINGITNKVNSVIEKMNTQFTAVGKEFNNL'	0	57	3	0	0	0	0	0	0	0	0	0	0	0	0	0	0	0	0	0	0	0	0	0	0	0	0	0	0	0	0	0	0	0	1	0	21	0	0	0	0	0	0	0	0	0	4	0	0
'VIR3_548_2_YHHQNEQGSGYAADQKSTQNAINGITNKVNSVIEKMNTQFTAVGKEFNNL'	0	48	1	0	0	0	1	0	16	0	0	0	0	0	0	0	19	0	0	0	0	0	0	0	0	0	0	0	0	0	0	0	0	0	0	0	0	0	0	0	0	0	0	0	0	0	0	0	0
'VIR3_549_1_VNSVIEKMNTQFTAVGKEFNNLEKRMENLNKKVDDGFLDIWTYNAELLVL'	0	5	8	0	0	0	0	0	0	0	0	0	0	0	0	0	0	0	0	0	0	0	0	0	0	0	0	0	0	0	0	0	0	0	0	0	0	0	0	0	0	0	0	0	0	0	0	0	0
'VIR3_549_2_VNSVIEKMNTQFTAVGKEFNNLEKRMENLNKKVDDGFLDIWTYNAELLVL'	0	0	6	0	0	0	0	0	0	0	0	0	0	0	0	0	0	0	0	0	0	0	0	0	0	0	0	0	0	0	0	0	0	0	0	0	0	0	0	0	0	0	0	0	0	0	0	0	0
'VIR3_550_1_LNKKVDDGFLDIWTYNAELLVLLENERTLDFHDSNVKNLYEKVKSQLKNN'	0	0	3	0	0	0	0	0	0	0	0	0	0	0	0	0	0	0	0	0	0	0	0	0	0	0	0	0	0	0	0	0	0	0	0	0	0	0	0	0	0	0	0	0	0	0	0	0	0
'VIR3_550_2_LNKKVDDGFLDIWTYNAELLVLLENERTLDFHDSNVKNLYEKVKSQLKNN'	0	1	4	0	0	0	0	0	0	0	0	0	0	0	0	0	0	0	0	0	0	0	0	0	0	0	0	0	0	0	0	0	0	0	0	0	0	0	0	0	0	0	0	0	0	0	0	0	0
'VIR3_551_1_LDFHDSNVKNLYEKVKSQLKNNAKEIGNGCFEFYHKCDNECMESVRNGTY'	0	3	5	0	0	0	0	0	0	0	0	0	0	0	0	0	0	0	0	0	0	0	0	0	0	0	0	0	0	0	0	0	0	0	0	0	0	0	0	0	0	0	0	0	0	0	0	0	0
'VIR3_551_2_LDFHDSNVKNLYEKVKSQLKNNAKEIGNGCFEFYHKCDNECMESVRNGTY'	1	500	26	0	44	0	0	0	0	0	6	0	3	0	0	0	0	226	18	0	0	1	33	3	0	127	126	0	0	0	0	42	45	0	57	0	7	0	0	0	0	0	38	0	0	0	18	0	1
'VIR3_552_1_GCFEFYHKCDNECMESVRNGTYDYPKYSEESKLNREKIDGVKLESMGVYQ'	0	203	30	0	19	0	0	0	0	0	0	0	0	0	22	46	20	0	0	0	0	0	2	41	0	0	0	0	0	0	0	0	9	0	1	0	0	0	0	0	0	0	0	0	0	0	0	0	0
'VIR3_552_2_GCFEFYHKCDNECMESVRNGTYDYPKYSEESKLNREKIDGVKLESMGVYQ'	0	8	11	0	0	0	0	0	0	0	0	0	0	0	0	106	0	0	0	0	0	0	0	0	0	0	0	0	0	0	0	0	0	0	0	0	0	0	0	0	0	0	0	0	0	0	0	1	0
'VIR3_553_1_EESKLNREKIDGVKLESMGVYQILAIYSTVASSLVLLVSLGAISFWMCSN'	0	7	22	0	0	123	0	0	0	0	0	0	0	0	0	0	0	0	0	0	0	0	0	0	0	0	0	0	0	0	0	0	0	0	0	0	0	0	0	0	0	0	0	0	0	0	0	0	0
'VIR3_553_2_EESKLNREKIDGVKLESMGVYQILAIYSTVASSLVLLVSLGAISFWMCSN'	0	5	18	0	0	0	0	0	0	0	0	0	22	0	0	2	0	0	0	0	0	0	0	0	0	0	0	0	0	0	0	0	0	0	0	0	0	0	0	0	0	0	0	0	0	0	0	0	0
'VIR3_555_N_1_MRILFLIAFMYGCVHSYVNAVETKCPNLDIVTSSGEFHCSGCVEHMPEFS'	0	10	12	0	0	0	0	0	0	0	13	0	0	0	0	0	0	0	0	0	0	0	0	0	0	0	0	0	0	0	0	0	0	0	0	0	0	0	0	0	0	0	0	0	0	0	0	0	0
'VIR3_555_N_2_MRILFLIAFMYGCVHSYVNAVETKCPNLDIVTSSGEFHCSGCVEHMPEFS'	0	8	18	0	0	0	0	0	0	0	0	0	0	0	0	0	0	0	0	0	0	0	0	0	0	0	0	0	0	0	0	0	0	0	0	0	0	0	0	0	0	0	0	0	0	0	0	0	0
'VIR3_555_1_LFLIAFMYGCVHSYVNAVETKCPNLDIVTSSGEFHCSGCVEHMPEFSYMY'	64	4	10	0	0	0	0	0	0	0	0	0	0	0	0	0	0	0	0	0	0	0	0	0	0	0	0	0	0	0	0	0	0	0	0	0	0	0	0	0	0	0	0	121	11	0	0	0	0
'VIR3_555_2_LFLIAFMYGCVHSYVNAVETKCPNLDIVTSSGEFHCSGCVEHMPEFSYMY'	0	0	3	0	0	0	0	0	0	0	0	0	0	0	0	0	0	0	0	0	0	0	0	0	0	0	0	0	0	0	0	0	0	0	0	0	0	0	0	0	0	0	0	0	0	0	0	0	0
'VIR3_556_1_TSSGEFHCSGCVEHMPEFSYMYWLAKDMKSDEDTKFIEHLGDGIKEDETV'	0	14	8	0	0	0	0	0	0	0	0	0	0	0	0	0	0	0	0	0	0	0	0	0	0	0	0	0	0	0	0	0	0	0	0	0	0	0	0	0	0	0	0	0	0	0	0	0	0
'VIR3_556_2_TSSGEFHCSGCVEHMPEFSYMYWLAKDMKSDEDTKFIEHLGDGIKEDETV'	0	0	0	0	0	0	0	0	0	0	0	0	0	0	0	0	0	0	0	0	0	0	0	0	0	0	0	0	0	0	0	0	0	0	0	0	0	0	0	0	0	0	0	0	0	0	0	0	0
'VIR3_557_1_KSDEDTKFIEHLGDGIKEDETVRTTDSGIVTLQKVLHVTDTNKFDNYRFT'	0	299	21	0	0	0	0	0	0	0	0	0	18	72	24	0	12	0	23	0	0	0	23	0	103	0	0	0	0	0	0	66	15	0	0	0	0	0	0	0	66	0	43	0	0	0	36	0	0
'VIR3_557_2_KSDEDTKFIEHLGDGIKEDETVRTTDSGIVTLQKVLHVTDTNKFDNYRFT'	179	725	10	0	7	60	5	0	1	0	18	0	0	61	26	31	0	0	21	0	19	0	51	0	47	0	21	0	0	0	0	36	4	0	0	0	31	0	24	0	0	0	35	0	28	0	24	0	0
'VIR3_558_C_1_DSGIVTLQKVLHVTDTNKFDNYRFTCVLTTIDGVSKKNIWLK'	0	28	23	0	0	0	0	0	0	0	0	0	0	0	0	0	0	0	0	0	0	0	0	0	44	0	0	0	0	0	0	0	0	0	0	0	0	0	0	0	0	0	0	0	0	0	0	0	0
'VIR3_558_C_2_DSGIVTLQKVLHVTDTNKFDNYRFTCVLTTIDGVSKKNIWLK'	0	5	5	0	0	0	0	0	0	0	0	0	0	0	0	0	0	0	0	0	0	0	0	0	0	0	0	0	0	0	0	0	0	0	0	0	50	0	0	0	0	0	0	0	0	0	0	0	0
'VIR3_559_N_1_MDIKNLLTVCTIFYITTLATADIPTSSLPHAPVNGACDEGEYLDKRHNQC'	0	1	2	0	0	0	0	0	0	0	0	0	0	0	0	0	0	0	0	0	0	0	0	0	0	0	0	0	0	0	0	0	0	0	0	0	0	0	0	0	0	0	0	0	0	0	0	0	0
'VIR3_559_N_2_MDIKNLLTVCTIFYITTLATADIPTSSLPHAPVNGACDEGEYLDKRHNQC'	0	25	9	0	0	0	0	0	0	0	0	0	0	0	0	0	0	0	0	0	0	0	0	0	0	0	51	0	0	0	0	0	0	0	0	0	0	0	0	0	0	0	0	0	0	0	0	0	0
'VIR3_559_1_KNLLTVCTIFYITTLATADIPTSSLPHAPVNGACDEGEYLDKRHNQCCNR'	0	5	13	0	0	0	0	0	0	0	0	0	0	0	0	0	0	0	0	0	0	0	0	0	0	0	0	0	0	0	0	0	0	0	0	0	0	0	0	0	0	0	0	0	0	0	0	0	0
'VIR3_559_2_KNLLTVCTIFYITTLATADIPTSSLPHAPVNGACDEGEYLDKRHNQCCNR'	0	3	57	0	0	0	0	0	0	0	0	0	0	0	0	0	0	0	0	0	0	0	9	0	0	0	0	0	0	0	0	0	0	0	1	0	0	0	0	0	0	0	0	0	0	0	0	0	0
'VIR3_560_1_PVNGACDEGEYLDKRHNQCCNRCPPGEFAKVRCNGNDNTKCERCPPHTYT'	0	6	16	0	0	0	0	0	1	0	0	0	0	0	0	0	0	0	0	0	0	0	0	0	0	0	0	0	0	0	0	0	0	0	0	0	0	0	0	0	0	0	0	0	0	0	0	0	0
'VIR3_560_2_PVNGACDEGEYLDKRHNQCCNRCPPGEFAKVRCNGNDNTKCERCPPHTYT'	43	661	29	0	4	0	0	0	26	0	28	15	0	0	0	39	11	1	28	0	0	0	0	33	0	0	0	52	0	0	0	99	17	0	0	0	0	0	0	0	0	0	0	0	0	0	0	0	0
'VIR3_561_1_AKVRCNGNDNTKCERCPPHTYTAIPNYSNGCHQCRKCPTGSFDKVKCTGT'	0	70	17	0	23	0	0	0	0	0	0	0	0	0	0	0	0	0	0	0	0	0	0	0	0	0	0	0	0	0	0	29	0	0	0	0	0	0	0	1	0	449	0	0	0	0	0	0	0
'VIR3_561_2_AKVRCNGNDNTKCERCPPHTYTAIPNYSNGCHQCRKCPTGSFDKVKCTGT'	0	72	9	0	0	0	0	0	0	0	12	0	18	0	0	0	12	0	0	0	0	0	0	0	0	0	0	0	0	0	0	91	8	0	0	0	0	0	0	159	0	0	22	0	0	0	0	0	0
'VIR3_562_1_NGCHQCRKCPTGSFDKVKCTGTQNSKCSCLPGWYCATDSSQTEDCRDCIP'	0	5	27	0	0	0	0	0	0	0	0	0	21	0	0	0	0	0	0	0	0	0	0	0	0	0	0	0	0	0	0	0	0	0	0	0	0	0	0	0	0	0	0	0	0	0	0	0	0
'VIR3_562_2_NGCHQCRKCPTGSFDKVKCTGTQNSKCSCLPGWYCATDSSQTEDCRDCIP'	0	6	10	0	0	0	0	0	0	0	0	0	0	0	0	0	0	0	0	0	0	0	0	0	0	0	0	0	0	0	0	0	0	0	0	0	0	0	0	0	0	0	0	0	0	0	0	0	0
'VIR3_563_1_CLPGWYCATDSSQTEDCRDCIPKRRCPCGYFGGIDEQGNPICKSCCVGEY'	451	1815	39	0	0	0	0	0	20	0	20	0	0	0	0	0	26	0	52	0	55	0	37	0	54	0	115	0	1	0	0	51	55	0	15	0	56	0	0	0	64	0	26	0	21	0	52	0	0
'VIR3_563_2_CLPGWYCATDSSQTEDCRDCIPKRRCPCGYFGGIDEQGNPICKSCCVGEY'	327	563	9	43	10	0	16	0	0	0	0	0	13	15	23	0	2	0	61	0	50	239	64	76	44	0	40	1	0	0	0	36	17	0	0	0	31	4	3	0	67	0	17	0	0	0	24	253	22
'VIR3_564_C_1_CPCGYFGGIDEQGNPICKSCCVGEYCDYLRNYRLDPFPPCKLSKCN'	892	886	22	70	0	0	28	0	35	0	0	0	0	0	27	0	0	0	32	133	0	1	62	0	31	150	0	148	89	1	0	28	26	0	0	0	20	0	2	1	45	0	0	0	45	0	0	0	31
'VIR3_564_C_2_CPCGYFGGIDEQGNPICKSCCVGEYCDYLRNYRLDPFPPCKLSKCN'	0	46	13	0	0	0	0	0	0	0	0	0	0	0	0	0	0	0	0	0	0	0	0	0	0	0	0	0	0	0	0	0	0	0	0	0	0	0	0	0	34	0	0	0	0	0	0	0	0
'VIR3_565_N_1_TPYTLTCPSNRSLPISWYCNGTRLHRITASNLTVSSLTCNFTCMATSGPT'	171	3	18	0	0	0	0	0	0	0	0	0	0	0	0	0	0	0	0	0	0	0	0	0	0	0	0	0	0	0	0	0	0	0	0	0	0	0	0	0	0	0	0	0	0	0	0	0	0
'VIR3_565_N_2_TPYTLTCPSNRSLPISWYCNGTRLHRITASNLTVSSLTCNFTCMATSGPT'	0	9	18	0	0	0	0	0	0	0	0	0	0	0	0	0	0	0	0	0	0	0	0	0	0	0	0	0	0	0	0	0	0	0	0	0	0	0	0	0	0	0	0	0	0	0	0	0	0
'VIR3_565_1_TLTCPSNRSLPISWYCNGTRLHRITASNLTVSSLTCNFTCMATSGPTHSI'	1	1	28	0	0	0	0	0	0	0	0	0	0	0	0	0	0	0	0	0	0	1	0	0	0	0	0	0	4	0	0	0	0	0	0	0	0	0	0	363	0	867	0	0	0	128	0	0	0
'VIR3_565_2_TLTCPSNRSLPISWYCNGTRLHRITASNLTVSSLTCNFTCMATSGPTHSI'	0	15	40	0	0	0	0	0	0	0	20	0	0	0	0	0	0	0	0	0	0	0	0	0	0	0	0	0	0	0	0	0	0	0	0	0	0	0	35	0	0	0	29	0	0	0	26	0	0
'VIR3_566_1_LTVSSLTCNFTCMATSGPTHSIWIQWYTQPVLQTLCAQPSNAVSCGQPVT'	136	183	27	0	21	0	0	0	13	0	0	0	49	0	48	0	0	1	0	0	30	0	0	0	0	0	30	0	70	0	0	46	0	0	0	194	0	0	0	0	0	0	28	0	29	0	0	9	31
'VIR3_566_2_LTVSSLTCNFTCMATSGPTHSIWIQWYTQPVLQTLCAQPSNAVSCGQPVT'	0	19	15	0	0	0	0	0	0	0	0	0	0	0	0	0	0	0	0	0	0	67	0	0	0	0	0	0	0	0	0	0	0	0	0	0	0	0	0	0	0	0	0	0	0	0	0	0	0
'VIR3_567_1_QPVLQTLCAQPSNAVSCGQPVTLYCDTSSNNVTIWRLQNGHNQTVSQTKY'	206	250	37	0	6	0	0	0	0	0	0	55	0	0	34	7	19	0	21	0	0	0	0	0	0	0	0	158	0	0	0	53	10	0	0	0	0	0	89	0	0	0	0	0	19	0	0	0	0
'VIR3_567_2_QPVLQTLCAQPSNAVSCGQPVTLYCDTSSNNVTIWRLQNGHNQTVSQTKY'	0	27	40	0	0	0	0	0	0	0	0	0	0	0	0	0	0	0	0	0	0	0	0	0	0	0	0	0	0	0	0	0	0	0	0	0	0	0	0	0	0	0	0	0	0	0	0	0	0
'VIR3_568_1_SNNVTIWRLQNGHNQTVSQTKYYNFTMMNQTHGCYTCSNGLSSRLSNRIC'	0	170	17	0	0	0	0	0	0	0	17	0	0	0	0	0	0	0	0	0	7	0	0	0	0	0	64	0	0	0	0	0	7	0	0	0	0	0	0	0	0	0	0	0	0	0	0	0	0
'VIR3_568_2_SNNVTIWRLQNGHNQTVSQTKYYNFTMMNQTHGCYTCSNGLSSRLSNRIC'	0	3	10	0	0	0	0	0	0	0	0	0	0	0	0	0	0	0	0	0	0	0	0	0	0	0	0	0	0	0	0	0	0	0	0	0	0	0	0	0	0	0	0	0	0	0	0	0	0
'VIR3_569_1_NQTHGCYTCSNGLSSRLSNRICFWASCINTTPETPTVSASSTMAVKVLRT'	353	113	29	0	0	0	0	0	0	0	21	0	0	0	30	0	0	0	0	0	0	0	17	0	0	0	69	0	0	0	0	0	16	0	45	0	0	0	34	0	0	0	0	0	0	0	0	0	1
'VIR3_569_2_NQTHGCYTCSNGLSSRLSNRICFWASCINTTPETPTVSASSTMAVKVLRT'	0	8	24	0	0	0	0	0	0	0	0	0	0	0	0	0	0	0	0	0	0	0	0	0	36	0	0	0	0	0	0	0	0	0	0	0	0	0	0	0	0	0	0	0	0	0	0	0	0
'VIR3_570_1_NTTPETPTVSASSTMAVKVLRTNGLLEIIPATTHAAVAVEEVKYTNTHIQ'	18	92	10	0	0	0	0	0	0	0	0	0	0	0	11	0	0	0	0	0	0	0	0	0	0	0	0	0	0	0	0	0	0	0	0	0	25	0	0	0	0	0	20	0	0	0	0	0	0
'VIR3_570_2_NTTPETPTVSASSTMAVKVLRTNGLLEIIPATTHAAVAVEEVKYTNTHIQ'	104	34	27	0	0	0	0	0	0	0	0	0	0	0	0	0	0	0	0	0	0	0	0	0	0	0	0	0	0	0	0	0	0	0	0	0	0	0	0	0	0	0	0	0	0	0	0	0	0
'VIR3_571_C_1_LEIIPATTHAAVAVEEVKYTNTHIQVPFL'	0	222	25	0	17	0	0	0	29	0	0	0	0	0	0	0	0	0	0	0	0	0	46	0	0	46	0	0	60	0	0	0	6	0	0	0	45	971	0	0	0	0	0	0	0	0	0	0	0
'VIR3_571_C_2_LEIIPATTHAAVAVEEVKYTNTHIQVPFL'	0	427	46	10	0	0	11	47	16	0	16	0	3	0	0	32	0	0	52	0	0	0	23	0	0	0	0	0	0	0	0	26	9	0	0	0	40	0	17	0	0	0	0	0	0	0	0	0	20
'VIR3_572_N_1_TPYTLTCPSNRSLPISWYCNGTRLLQITASTLTVSSLTCNFTCVTSGFTY'	0	2	25	0	0	0	0	0	0	0	0	0	0	0	0	0	0	0	0	0	0	0	0	0	0	0	0	0	0	0	0	0	0	0	0	0	0	0	0	0	0	0	0	0	0	0	0	0	0
'VIR3_572_N_2_TPYTLTCPSNRSLPISWYCNGTRLLQITASTLTVSSLTCNFTCVTSGFTY'	0	35	14	0	0	0	0	0	0	0	7	0	0	0	0	0	0	0	0	0	0	0	0	0	0	0	0	0	0	0	0	0	9	0	0	0	0	0	0	0	0	0	0	0	0	0	0	0	0
'VIR3_572_1_TLTCPSNRSLPISWYCNGTRLLQITASTLTVSSLTCNFTCVTSGFTYSSF'	166	47	29	0	0	74	0	0	0	0	0	0	0	0	0	0	0	0	6	0	0	0	0	0	0	0	0	0	0	0	0	13	0	0	0	0	0	0	0	0	0	0	0	0	0	0	0	0	0
'VIR3_572_2_TLTCPSNRSLPISWYCNGTRLLQITASTLTVSSLTCNFTCVTSGFTYSSF'	0	34	37	0	0	0	0	0	0	0	0	0	0	0	0	0	26	0	0	0	0	0	0	0	0	0	0	0	0	0	0	0	0	0	0	0	0	0	0	0	0	0	0	0	0	0	40	0	0
'VIR3_573_1_LTVSSLTCNFTCVTSGFTYSSFIDWYTEPVLQTLCAQPSNTVSCGQPVTL'	0	3	10	0	0	0	0	0	0	0	0	0	0	0	0	0	0	0	0	0	0	0	0	0	0	0	0	0	0	0	0	0	0	0	0	0	0	0	0	0	0	0	0	0	0	0	0	0	0
'VIR3_573_2_LTVSSLTCNFTCVTSGFTYSSFIDWYTEPVLQTLCAQPSNTVSCGQPVTL'	0	9	43	0	0	0	0	0	0	0	0	0	0	0	0	0	0	0	0	0	0	0	0	0	0	0	0	0	0	0	0	0	0	0	0	0	0	0	0	0	0	0	0	0	0	0	0	0	0
'VIR3_574_1_PVLQTLCAQPSNTVSCGQPVTLYCNTSSNDVTIWRLQNGHNQTVSQTKYH'	0	60	6	0	0	80	0	0	35	0	0	0	0	0	0	0	0	0	11	0	0	0	0	0	0	0	0	0	0	0	0	0	0	0	0	0	0	0	0	0	0	0	0	0	0	0	0	0	0
'VIR3_574_2_PVLQTLCAQPSNTVSCGQPVTLYCNTSSNDVTIWRLQNGHNQTVSQTKYH'	0	24	21	0	0	0	0	0	0	0	0	0	0	0	0	0	0	0	0	0	0	0	0	0	0	0	0	0	0	0	0	0	0	0	0	0	0	0	0	0	0	0	0	0	0	0	0	0	0
'VIR3_575_1_NDVTIWRLQNGHNQTVSQTKYHHFTMMNQTQGCYTCSNGLSSRLSNRICF'	0	20	46	0	0	0	0	0	0	0	0	0	0	0	0	0	0	0	0	0	54	0	0	0	0	0	0	0	0	0	0	0	0	0	0	0	0	0	0	0	1	0	0	0	0	0	0	0	0
'VIR3_575_2_NDVTIWRLQNGHNQTVSQTKYHHFTMMNQTQGCYTCSNGLSSRLSNRICF'	0	48	43	44	0	0	0	0	0	0	0	0	0	0	0	0	0	0	0	0	0	1	0	0	38	0	0	0	0	0	0	0	0	0	0	0	0	0	0	0	0	0	0	0	0	0	0	0	0
'VIR3_576_1_QTQGCYTCSNGLSSRLSNRICFWASCINITPETPTVSASSTMAVQVLRTN'	0	9	22	0	0	0	0	0	0	0	0	0	0	0	0	0	0	0	0	0	0	0	0	0	0	0	0	0	0	0	0	0	0	0	0	0	0	0	0	0	0	0	0	0	4	0	0	0	0
'VIR3_576_2_QTQGCYTCSNGLSSRLSNRICFWASCINITPETPTVSASSTMAVQVLRTN'	76	43	31	0	0	0	0	0	0	0	0	0	0	0	0	0	0	0	0	0	0	0	0	0	0	0	0	0	2	0	0	0	0	0	0	0	0	0	0	0	0	0	50	0	0	0	0	0	0
'VIR3_577_1_ITPETPTVSASSTMAVQVLRTNGLLKIIPATTHAAVAVEEVQSTNTHIQV'	0	216	18	0	20	0	0	0	0	0	14	85	0	0	0	0	0	0	0	0	0	0	0	0	0	0	0	0	0	0	0	0	0	0	0	0	1	0	0	0	0	0	37	190	29	0	0	0	0
'VIR3_577_2_ITPETPTVSASSTMAVQVLRTNGLLKIIPATTHAAVAVEEVQSTNTHIQV'	0	9	48	0	0	0	0	0	0	0	0	0	0	0	0	0	0	0	0	0	0	0	0	0	0	0	0	0	0	0	0	0	0	0	0	0	0	0	0	0	0	0	0	0	0	0	0	0	0
'VIR3_577_C_1_ETPTVSASSTMAVQVLRTNGLLKIIPATTHAAVAVEEVQSTNTHIQVPFL'	0	2	3	0	0	0	0	0	0	0	0	0	0	0	0	0	0	0	0	0	0	0	0	0	0	0	0	0	0	0	0	0	0	0	0	0	0	0	0	0	0	0	0	0	0	0	0	0	0
'VIR3_577_C_2_ETPTVSASSTMAVQVLRTNGLLKIIPATTHAAVAVEEVQSTNTHIQVPFL'	0	13	30	0	0	0	0	0	0	0	0	0	0	0	0	40	0	0	0	0	0	0	0	0	0	0	0	0	0	0	0	0	0	0	0	0	0	0	0	0	0	0	0	0	0	0	0	0	0
'VIR3_577_1_CINITPETPTVSASSTMAVQVLRTNGLLKIIPATTHAAVAVEEVQSTNTH'	0	1	0	0	0	0	0	0	0	0	0	0	0	0	0	0	0	0	0	0	0	0	0	0	0	0	0	0	0	0	0	0	0	0	0	0	0	0	0	0	0	0	0	0	0	0	0	0	0
'VIR3_577_2_CINITPETPTVSASSTMAVQVLRTNGLLKIIPATTHAAVAVEEVQSTNTH'	0	17	30	0	0	0	0	0	0	0	0	0	0	0	0	0	0	0	0	0	0	0	0	0	0	0	0	0	0	0	0	0	0	0	0	0	0	0	0	0	0	0	0	0	0	0	0	0	0
'VIR3_578_N_1_FPDHQLDPAFRANTANPDWDFNPNKDTWPDANKVGAGAFGLGFTPPHGGL'	0	7	9	0	0	0	0	0	0	0	0	0	0	0	0	0	0	0	0	0	0	0	0	0	0	0	0	0	0	0	0	0	0	0	0	0	0	0	0	0	0	0	0	0	0	0	0	0	0
'VIR3_578_N_2_FPDHQLDPAFRANTANPDWDFNPNKDTWPDANKVGAGAFGLGFTPPHGGL'	0	7	9	0	0	0	0	0	0	0	0	0	0	0	0	0	0	0	0	0	0	0	0	0	0	0	0	0	0	0	0	0	0	0	0	0	0	0	0	0	0	0	0	0	0	0	0	0	0
'VIR3_578_1_HQLDPAFRANTANPDWDFNPNKDTWPDANKVGAGAFGLGFTPPHGGLLGW'	0	39	27	0	0	0	0	0	0	0	0	0	0	0	0	0	0	0	0	0	0	0	0	0	0	0	0	0	0	0	0	0	0	0	0	0	0	0	0	0	0	0	0	0	0	0	0	0	0
'VIR3_578_2_HQLDPAFRANTANPDWDFNPNKDTWPDANKVGAGAFGLGFTPPHGGLLGW'	2	201	29	0	0	0	0	0	0	6	0	69	21	0	0	0	0	0	0	143	0	0	0	0	49	0	0	0	0	0	0	64	12	0	0	0	0	0	0	0	43	0	0	0	0	0	2	0	0
'VIR3_579_1_NKVGAGAFGLGFTPPHGGLLGWSPQAQGILQTLPANPPPASTNRQSGRQA'	0	68	19	0	0	0	0	0	0	0	0	0	0	56	0	0	0	0	0	0	0	0	31	53	0	0	1	0	0	0	0	0	5	0	0	0	0	0	0	1	0	0	0	0	0	0	0	1	0
'VIR3_579_2_NKVGAGAFGLGFTPPHGGLLGWSPQAQGILQTLPANPPPASTNRQSGRQA'	0	9	59	0	0	0	0	0	0	0	0	0	0	0	0	0	0	0	0	0	0	0	0	0	0	0	0	0	0	0	0	0	0	0	0	0	0	0	0	0	0	0	0	0	0	0	0	0	0
'VIR3_580_1_ILQTLPANPPPASTNRQSGRQAYPSVSTFEKHSSSGHALELHNLPPNSAR'	1	12	9	0	1	0	0	0	0	0	0	0	0	0	0	0	0	0	0	0	0	0	0	0	0	0	0	0	0	0	0	0	0	0	0	0	0	0	0	0	0	0	0	0	0	0	0	0	0
'VIR3_580_2_ILQTLPANPPPASTNRQSGRQAYPSVSTFEKHSSSGHALELHNLPPNSAR'	139	1039	19	160	0	0	44	0	17	0	0	0	0	0	45	0	0	0	4	0	37	0	0	0	19	0	53	0	0	0	0	0	8	0	0	0	0	0	0	0	0	0	0	141	1	0	0	0	0
'VIR3_581_C_1_VSTFEKHSSSGHALELHNLPPNSARSHSERPVFPCWW'	0	16	5	0	0	0	0	0	0	0	0	0	0	0	0	0	0	0	0	0	0	0	0	0	0	0	0	0	0	0	0	0	0	0	0	0	0	0	0	0	0	0	0	0	0	0	0	0	0
'VIR3_581_C_2_VSTFEKHSSSGHALELHNLPPNSARSHSERPVFPCWW'	0	63	16	0	23	0	0	0	0	0	0	0	0	0	0	0	0	0	0	0	0	0	39	0	28	0	0	0	0	0	0	40	8	0	80	0	1	0	0	0	0	0	0	0	0	0	0	0	0
'VIR3_582_N_1_LASYFNPGGSYYKQYHPTACEVEPAFGHSDAACWGFPTDTVMSVFALASY'	0	0	4	0	0	0	0	0	0	0	0	0	0	0	0	0	0	0	0	0	0	0	0	0	0	0	0	0	0	0	0	0	0	0	0	0	0	0	0	0	0	0	0	0	0	0	0	0	0
'VIR3_582_N_2_LASYFNPGGSYYKQYHPTACEVEPAFGHSDAACWGFPTDTVMSVFALASY'	138	96	23	22	22	28	0	0	0	162	86	0	0	0	0	0	6	0	24	0	0	0	0	0	0	156	0	0	0	0	0	29	32	0	0	0	87	0	0	0	41	0	58	0	20	0	2	0	0
'VIR3_582_1_YFNPGGSYYKQYHPTACEVEPAFGHSDAACWGFPTDTVMSVFALASYVQH'	182	35	19	0	0	0	0	0	0	0	0	0	0	0	0	0	0	0	0	0	0	0	0	0	0	0	0	0	0	0	0	3	0	0	0	0	0	0	0	0	0	0	0	0	0	0	0	0	0
'VIR3_582_2_YFNPGGSYYKQYHPTACEVEPAFGHSDAACWGFPTDTVMSVFALASYVQH'	0	13	25	0	0	0	0	0	0	0	0	0	0	0	0	0	0	0	0	0	0	0	0	0	0	0	0	0	0	0	0	0	0	0	0	0	0	0	0	0	0	0	0	0	0	0	0	0	0
'VIR3_583_1_ACWGFPTDTVMSVFALASYVQHPHKTVRVKFHTETRTVWQLSVAGVSCNV'	0	9	2	0	0	0	0	0	0	0	0	0	0	0	0	0	0	0	0	0	0	0	0	0	0	153	0	0	0	0	0	0	0	0	0	0	0	0	0	0	0	0	0	0	0	0	0	0	0
'VIR3_583_2_ACWGFPTDTVMSVFALASYVQHPHKTVRVKFHTETRTVWQLSVAGVSCNV'	0	23	22	0	0	0	0	0	0	0	0	18	0	0	0	0	0	0	0	0	0	0	1	0	0	0	46	0	0	0	0	0	0	0	0	0	0	0	0	0	0	0	0	1	0	0	19	0	0
'VIR3_584_1_VKFHTETRTVWQLSVAGVSCNVTTEHPFCNTPHGQLEVQVPPDPGDLVEY'	0	182	16	0	0	0	43	0	24	0	0	0	0	0	0	0	0	0	0	174	0	0	0	0	0	0	0	0	0	0	0	0	0	0	62	0	0	0	0	0	0	0	0	0	0	0	0	0	52
'VIR3_584_2_VKFHTETRTVWQLSVAGVSCNVTTEHPFCNTPHGQLEVQVPPDPGDLVEY'	0	4	8	0	0	0	0	0	0	0	0	0	0	0	0	0	0	0	0	0	0	0	0	0	0	0	0	0	0	0	0	0	0	0	0	0	0	0	0	0	0	0	0	0	0	0	0	0	0
'VIR3_585_1_CNTPHGQLEVQVPPDPGDLVEYIMNYTGYQQSRWGLGSPNCHGPDWASPV'	0	1	19	0	0	0	0	0	0	0	0	0	0	0	0	0	0	0	0	0	0	0	0	0	0	0	0	0	0	0	0	0	0	0	0	0	0	0	0	0	0	0	0	0	0	0	0	0	0
'VIR3_585_2_CNTPHGQLEVQVPPDPGDLVEYIMNYTGYQQSRWGLGSPNCHGPDWASPV'	0	4	3	0	0	0	0	0	0	0	0	0	0	0	0	0	0	0	0	0	0	0	0	0	0	0	0	24	0	0	0	0	0	0	0	0	0	0	0	0	0	0	0	0	0	0	0	0	0
'VIR3_585_C_1_PHGQLEVQVPPDPGDLVEYIMNYTGYQQSRWGLGSPNCHGPDWASPVCQR'	797	448	21	104	17	346	0	0	0	0	20	0	0	0	29	0	0	0	68	0	66	0	75	67	0	0	0	195	0	0	0	36	19	0	99	98	0	387	86	0	43	0	38	0	0	0	53	0	42
'VIR3_585_C_2_PHGQLEVQVPPDPGDLVEYIMNYTGYQQSRWGLGSPNCHGPDWASPVCQR'	0	404	26	0	25	272	97	0	0	0	24	0	0	57	1	0	0	0	33	0	0	0	3	0	63	222	48	0	14	0	0	50	37	0	0	0	1	1	153	0	0	487	198	0	19	193	84	1	47
'VIR3_585_1_HPFCNTPHGQLEVQVPPDPGDLVEYIMNYTGYQQSRWGLGSPNCHGPDWA'	0	2	9	0	0	0	0	0	0	0	0	0	0	0	0	0	0	0	0	0	0	0	0	0	0	0	0	0	0	0	0	0	0	0	0	0	0	0	0	0	0	0	0	1	0	0	0	0	0
'VIR3_585_2_HPFCNTPHGQLEVQVPPDPGDLVEYIMNYTGYQQSRWGLGSPNCHGPDWA'	127	126	60	0	0	0	0	0	33	0	0	0	0	0	0	2	6	0	0	0	0	1	0	0	0	0	0	0	0	344	0	87	11	0	0	0	0	0	0	0	55	0	0	184	36	0	0	0	0
'VIR3_586_N_1_MGQEQDIPWILSTGHISTQKGENGQQTPKLEHHNSTRLMGHCQKTMNRVV'	0	56	16	0	0	0	0	0	0	0	10	0	0	0	0	0	0	0	0	0	46	0	0	0	0	0	0	0	0	0	0	0	0	0	0	0	0	0	0	0	0	0	0	0	0	0	0	0	0
'VIR3_586_N_2_MGQEQDIPWILSTGHISTQKGENGQQTPKLEHHNSTRLMGHCQKTMNRVV'	0	2	3	0	0	0	0	0	0	0	0	0	0	0	0	0	0	0	0	0	0	0	0	0	0	0	0	0	0	0	0	0	0	0	0	0	0	0	0	0	0	0	0	0	0	0	0	0	0
'VIR3_586_1_EQDIPWILSTGHISTQKGENGQQTPKLEHHNSTRLMGHCQKTMNRVVMPK'	258	230	25	0	0	0	52	0	0	0	1	37	0	0	0	0	0	0	0	0	0	0	46	0	0	180	0	1	0	0	0	0	12	0	34	0	0	0	45	337	0	0	0	0	7	51	0	0	0
'VIR3_586_2_EQDIPWILSTGHISTQKGENGQQTPKLEHHNSTRLMGHCQKTMNRVVMPK'	0	30	12	0	0	0	0	0	0	0	0	0	0	0	0	0	0	0	0	0	0	0	0	0	0	0	0	0	0	0	0	0	0	0	0	0	0	0	0	0	0	0	0	0	0	0	0	0	0
'VIR3_587_1_HHNSTRLMGHCQKTMNRVVMPKQIVYWKQWLSLRNPTLVFLKTHALKRWR'	0	4	11	0	0	0	0	0	0	0	0	0	0	0	0	0	0	0	0	0	0	0	0	0	0	0	0	0	0	0	0	0	3	0	0	0	0	0	0	0	0	0	0	0	0	0	0	0	0
'VIR3_587_2_HHNSTRLMGHCQKTMNRVVMPKQIVYWKQWLSLRNPTLVFLKTHALKRWR'	208	15	40	0	0	0	0	0	0	0	0	0	0	0	0	0	0	0	0	0	0	0	0	0	0	0	0	0	0	0	0	0	16	0	0	0	0	0	0	0	0	0	0	0	0	0	0	0	0
'VIR3_588_C_1_YWKQWLSLRNPTLVFLKTHALKRWRLFSKHEWTS'	0	16	71	0	0	0	0	0	0	0	0	0	0	0	0	0	0	0	0	0	0	0	0	0	0	0	0	0	0	0	0	13	0	0	0	0	0	0	0	0	0	0	0	0	0	0	0	0	0
'VIR3_588_C_2_YWKQWLSLRNPTLVFLKTHALKRWRLFSKHEWTS'	0	89	48	1	0	0	15	87	0	0	0	0	0	0	0	0	0	0	0	0	0	0	0	0	0	0	0	0	17	0	0	0	0	0	0	0	0	0	0	0	0	0	0	0	0	0	0	0	14
'VIR3_589_N_1_MGQEQGTPWILSTGHISTQKGEDGQKTPKLEHHNSTQLMGHYQKTMNQVV'	0	20	13	0	0	0	0	0	19	0	0	0	0	0	0	0	0	0	0	0	0	0	0	0	0	0	0	0	0	0	0	0	0	0	0	0	0	0	0	0	0	0	0	0	0	0	0	0	0
'VIR3_589_N_2_MGQEQGTPWILSTGHISTQKGEDGQKTPKLEHHNSTQLMGHYQKTMNQVV'	0	5	7	0	0	0	0	0	0	0	0	0	0	0	0	0	0	0	0	0	0	0	0	0	0	0	0	0	0	0	0	0	0	0	0	0	0	0	0	0	0	0	0	0	0	0	0	0	0
'VIR3_589_1_EQGTPWILSTGHISTQKGEDGQKTPKLEHHNSTQLMGHYQKTMNQVVMPK'	0	62	12	0	0	0	0	0	1	0	0	0	0	0	0	0	0	0	0	0	0	0	0	0	0	0	0	0	0	0	0	0	4	0	0	0	0	0	0	0	0	0	0	0	0	0	0	0	0
'VIR3_589_2_EQGTPWILSTGHISTQKGEDGQKTPKLEHHNSTQLMGHYQKTMNQVVMPK'	168	58	31	0	0	0	0	0	0	0	0	0	0	0	0	0	0	0	0	0	0	0	0	0	0	0	0	0	0	0	0	0	0	0	0	0	0	0	0	0	0	0	0	0	27	0	7	0	0
'VIR3_590_C_1_KLEHHNSTQLMGHYQKTMNQVVMPKQIVY'	0	71	31	0	1	0	0	0	60	0	0	0	19	0	0	0	0	0	0	0	0	0	0	0	0	0	0	0	0	0	0	0	0	0	0	0	0	0	0	0	0	0	0	0	0	0	0	0	0
'VIR3_590_C_2_KLEHHNSTQLMGHYQKTMNQVVMPKQIVY'	0	68	27	0	0	0	0	0	0	0	0	0	0	0	0	0	0	0	0	0	0	0	0	0	0	0	0	0	0	0	0	0	5	0	0	0	0	0	0	0	0	0	0	0	21	0	0	0	0
'VIR3_591_N_1_MLAIFVFAFVLLLCFCIVLRPLLLSIYVYALLLVLVLVLWGFIGSPLRVF'	0	158	57	0	9	0	11	0	61	0	0	0	0	0	8	0	6	0	8	0	22	0	22	0	0	0	0	4	44	165	0	0	0	0	0	0	0	0	10	0	0	0	0	0	0	49	21	0	56
'VIR3_591_N_2_MLAIFVFAFVLLLCFCIVLRPLLLSIYVYALLLVLVLVLWGFIGSPLRVF'	0	16	22	0	0	0	0	0	0	0	18	67	0	0	0	0	18	0	0	82	4	0	55	66	0	0	0	0	0	0	0	0	10	0	0	0	0	0	0	352	0	0	0	0	0	0	29	0	0
'VIR3_591_1_IFVFAFVLLLCFCIVLRPLLLSIYVYALLLVLVLVLWGFIGSPLRVFLAY'	0	2	32	0	0	0	0	0	0	0	0	0	0	0	0	0	0	0	0	0	0	0	0	0	0	0	0	0	0	0	0	0	0	0	37	0	0	0	0	0	0	0	0	0	0	0	0	0	0
'VIR3_591_2_IFVFAFVLLLCFCIVLRPLLLSIYVYALLLVLVLVLWGFIGSPLRVFLAY'	0	26	40	0	0	0	0	0	0	0	0	0	0	0	0	0	0	0	0	0	0	0	0	0	0	0	0	0	0	0	0	0	0	0	0	0	0	0	0	0	0	0	0	0	0	0	0	0	0
'VIR3_592_C_1_YALLLVLVLVLWGFIGSPLRVFLAYLIFLYLPMMCIHLHAQYIVS'	0	1	20	0	0	0	0	0	0	0	0	0	0	0	0	0	0	0	0	0	0	0	0	0	0	0	0	0	0	0	0	0	0	0	0	0	0	0	0	0	0	0	0	0	0	0	0	0	0
'VIR3_592_C_2_YALLLVLVLVLWGFIGSPLRVFLAYLIFLYLPMMCIHLHAQYIVS'	0	0	4	0	0	0	0	0	0	0	0	0	0	0	0	0	0	0	3	0	0	0	0	0	0	0	0	0	0	0	0	0	0	0	0	0	0	0	0	0	0	0	0	0	0	0	0	0	0
'VIR3_593_N_1_MFQDTDEKPRNLHELCEALETTVHEISLPCVQCKKTLDRNEVYDFLFTDL'	0	9	18	0	0	0	0	0	0	0	0	0	0	0	0	0	0	0	0	0	0	0	0	0	0	1	0	0	0	0	0	0	0	0	0	0	0	0	0	0	0	0	0	0	0	0	0	0	0
'VIR3_593_N_2_MFQDTDEKPRNLHELCEALETTVHEISLPCVQCKKTLDRNEVYDFLFTDL'	182	146	45	0	12	142	0	0	1	0	0	0	0	0	0	0	54	0	0	0	0	0	0	0	60	0	0	0	0	0	0	175	0	0	101	0	0	0	0	0	0	0	54	0	0	0	0	0	0
'VIR3_593_1_DTDEKPRNLHELCEALETTVHEISLPCVQCKKTLDRNEVYDFLFTDLKIV'	0	8	22	0	0	0	0	0	0	0	0	0	0	0	0	0	0	0	0	0	0	0	0	0	0	0	0	0	0	0	0	0	0	0	0	0	0	0	0	0	0	0	0	0	0	0	0	0	0
'VIR3_593_2_DTDEKPRNLHELCEALETTVHEISLPCVQCKKTLDRNEVYDFLFTDLKIV'	0	7	35	0	0	0	0	0	0	0	0	0	0	0	0	0	0	0	0	0	0	0	0	0	0	0	0	0	0	0	0	0	0	0	0	0	0	0	0	0	0	0	0	0	0	0	0	0	0
'VIR3_594_1_QCKKTLDRNEVYDFLFTDLKIVYRCGNPYGVCKQCLRLLSKVSEYRYFNY'	0	0	6	0	0	0	0	0	0	0	0	0	0	0	0	0	0	0	0	0	0	0	0	0	0	0	0	0	0	0	0	0	0	0	0	0	0	0	0	0	0	0	0	0	0	0	0	0	0
'VIR3_594_2_QCKKTLDRNEVYDFLFTDLKIVYRCGNPYGVCKQCLRLLSKVSEYRYFNY'	0	10	26	0	0	0	0	0	0	0	0	0	0	0	0	0	0	0	11	0	0	0	0	0	0	0	0	0	0	0	0	0	0	0	0	0	0	0	0	0	0	0	11	0	0	0	0	0	0
'VIR3_595_1_YGVCKQCLRLLSKVSEYRYFNYSVYGNTLEEIVHKPLNEITIRCITCQRP'	0	6	11	0	0	0	0	0	0	0	0	0	0	0	0	0	0	0	0	0	0	0	0	0	0	0	0	0	0	0	0	0	0	0	0	0	0	0	0	0	0	0	0	0	0	0	0	0	0
'VIR3_595_2_YGVCKQCLRLLSKVSEYRYFNYSVYGNTLEEIVHKPLNEITIRCITCQRP'	0	4	15	0	0	0	0	0	0	0	0	0	0	0	0	0	0	0	0	0	0	0	0	0	0	0	0	0	0	0	0	0	0	0	0	0	0	0	0	0	0	0	0	0	0	0	0	0	0
'VIR3_596_1_LEEIVHKPLNEITIRCITCQRPLCPQEKQRHVDRKKRFHNISNRWTGRCS'	102	504	52	0	0	0	0	0	0	0	0	0	0	0	0	0	0	0	26	128	0	0	33	0	31	0	0	0	0	0	0	36	21	0	95	0	0	0	20	0	38	0	80	0	0	67	1	0	0
'VIR3_596_2_LEEIVHKPLNEITIRCITCQRPLCPQEKQRHVDRKKRFHNISNRWTGRCS'	64	50	35	0	0	0	0	0	0	0	0	0	0	0	0	0	0	0	0	0	0	0	0	0	0	0	0	0	0	0	0	0	9	0	0	0	0	0	0	0	0	0	0	0	0	0	0	0	0
'VIR3_597_C_1_QEKQRHVDRKKRFHNISNRWTGRCSVCWRPQRTQTQV'	0	10	11	0	0	0	0	0	0	0	0	0	0	0	0	0	0	0	0	0	0	0	0	0	0	0	0	0	0	0	0	0	0	0	0	0	0	0	0	0	0	0	0	0	0	0	0	0	0
'VIR3_597_C_2_QEKQRHVDRKKRFHNISNRWTGRCSVCWRPQRTQTQV'	263	229	24	0	0	0	8	0	26	0	16	0	15	0	0	0	0	0	0	32	0	0	18	0	49	0	23	0	0	0	0	11	10	0	19	88	0	0	0	0	19	0	3	0	0	0	19	0	0
'VIR3_598_N_1_MRGDKATLQDYILDLKPETTDLYCYEQLHDSSDEEDEVGMDRPDGQAKPD'	0	10	17	0	19	0	0	0	0	0	0	0	0	0	0	0	0	0	0	0	0	0	0	0	0	0	0	0	0	0	0	0	0	0	0	0	0	0	0	0	0	0	0	0	0	0	0	0	0
'VIR3_598_N_2_MRGDKATLQDYILDLKPETTDLYCYEQLHDSSDEEDEVGMDRPDGQAKPD'	0	42	54	0	0	0	0	0	0	0	0	0	0	0	0	0	0	0	0	0	57	0	0	0	0	0	0	0	0	0	0	0	0	0	0	0	0	0	3	0	0	0	0	0	0	0	0	0	0
'VIR3_598_1_DKATLQDYILDLKPETTDLYCYEQLHDSSDEEDEVGMDRPDGQAKPDTTN'	0	7	7	0	0	0	0	0	0	0	0	0	0	0	0	0	0	0	0	0	0	0	0	0	0	0	0	0	0	0	0	0	0	0	0	0	0	0	0	0	0	0	0	0	0	0	0	0	0
'VIR3_598_2_DKATLQDYILDLKPETTDLYCYEQLHDSSDEEDEVGMDRPDGQAKPDTTN'	0	73	13	0	0	0	0	0	0	0	0	0	0	32	0	0	0	0	0	0	0	0	0	0	0	0	0	0	0	0	0	34	0	0	0	157	0	0	0	0	0	0	0	0	0	0	0	0	0
'VIR3_599_1_SDEEDEVGMDRPDGQAKPDTTNYHIVTVCNICECTLRLCIHSTAADVRTI'	0	2	32	54	0	0	0	0	0	0	0	0	0	0	0	0	0	0	0	0	0	0	0	0	0	0	0	0	0	0	0	0	0	0	0	0	0	0	0	0	0	0	0	0	0	0	0	0	0
'VIR3_599_2_SDEEDEVGMDRPDGQAKPDTTNYHIVTVCNICECTLRLCIHSTAADVRTI'	0	0	13	0	0	0	0	0	0	0	0	0	0	0	0	0	0	0	0	0	0	0	0	0	0	0	0	0	0	0	0	0	0	0	0	0	0	0	0	0	0	0	0	0	0	0	0	0	0
'VIR3_600_C_1_VTVCNICECTLRLCIHSTAADVRTIQQMLMNTLGIVCPTCAQQ'	1	6	37	0	0	0	0	0	0	0	0	0	0	0	0	0	0	0	0	0	0	0	0	0	0	0	0	0	0	0	0	0	0	0	0	0	0	0	0	0	0	0	0	0	0	0	0	0	0
'VIR3_600_C_2_VTVCNICECTLRLCIHSTAADVRTIQQMLMNTLGIVCPTCAQQ'	0	6	31	0	0	0	0	0	0	0	0	0	0	0	0	0	0	0	0	0	0	0	0	0	0	0	0	0	0	0	0	0	0	0	0	0	0	0	0	0	0	0	0	0	0	0	0	0	0
'VIR3_601_N_1_MEDPEGTDGEQGGCTGWFSVEAIIEKRTGDKVSEDEDEDASDTGSDLIGF'	0	5	27	0	0	0	0	0	0	0	0	0	0	0	0	0	0	0	0	0	0	0	0	0	0	0	0	0	0	0	0	0	0	0	0	0	0	0	0	0	0	0	0	0	0	0	0	0	0
'VIR3_601_N_2_MEDPEGTDGEQGGCTGWFSVEAIIEKRTGDKVSEDEDEDASDTGSDLIGF'	0	4	10	0	0	0	0	0	0	0	0	0	0	0	0	0	0	0	0	0	0	0	0	0	0	0	25	0	2	0	0	0	0	0	0	0	0	0	0	0	0	0	0	0	0	0	0	0	0
'VIR3_601_1_PEGTDGEQGGCTGWFSVEAIIEKRTGDKVSEDEDEDASDTGSDLIGFIDD'	515	663	32	0	0	0	48	0	1	0	7	0	21	0	0	0	0	0	54	130	66	1	0	67	0	0	0	0	44	0	2	54	21	0	0	0	0	0	0	0	0	0	42	0	46	0	25	0	0
'VIR3_601_2_PEGTDGEQGGCTGWFSVEAIIEKRTGDKVSEDEDEDASDTGSDLIGFIDD'	0	71	24	0	0	67	0	0	0	0	0	0	0	0	0	0	0	0	16	0	0	0	0	0	0	0	0	0	30	0	0	0	0	0	0	0	0	0	0	0	0	0	0	0	0	0	0	0	0
'VIR3_602_1_VSEDEDEDASDTGSDLIGFIDDTHIENIQADTQAARALFNLQEEEDDLNA'	179	524	23	0	0	0	0	161	0	0	0	0	0	0	16	0	0	0	0	0	0	0	0	0	0	0	0	0	0	0	0	0	0	0	0	0	0	0	0	0	34	0	0	0	0	0	0	0	0
'VIR3_602_2_VSEDEDEDASDTGSDLIGFIDDTHIENIQADTQAARALFNLQEEEDDLNA'	0	89	45	0	0	0	0	0	0	0	0	0	0	0	0	0	0	0	0	0	0	0	0	0	0	0	0	0	0	0	0	0	0	0	0	0	0	0	0	0	0	0	0	0	0	0	0	0	0
'VIR3_603_1_QADTQAARALFNLQEEEDDLNAVSALKRKFTGIQACGGNSNGIENQACTA'	11	569	28	65	14	0	24	0	0	0	8	0	20	47	1	17	17	0	47	0	0	0	64	0	28	0	64	0	13	0	0	67	55	0	59	0	23	0	0	0	0	0	33	0	28	92	27	0	0
'VIR3_603_2_QADTQAARALFNLQEEEDDLNAVSALKRKFTGIQACGGNSNGIENQACTA'	0	26	17	0	0	0	0	0	0	0	0	0	0	0	0	0	0	0	0	0	0	0	0	0	0	0	0	0	0	0	0	0	9	0	0	0	0	0	0	0	0	0	0	0	0	0	0	0	0
'VIR3_604_1_KFTGIQACGGNSNGIENQACTAAKRRAYDIEDSGYGNTEVETQETMVQVE'	0	6	7	0	0	0	0	0	0	0	0	0	0	0	0	0	0	0	0	0	0	0	0	0	0	0	0	0	0	0	0	0	0	0	0	0	0	0	0	0	1	0	0	0	0	0	0	0	0
'VIR3_604_2_KFTGIQACGGNSNGIENQACTAAKRRAYDIEDSGYGNTEVETQETMVQVE'	122	311	12	0	0	0	0	78	0	0	0	0	15	0	13	0	0	0	93	0	0	0	0	51	0	0	0	0	0	0	0	0	16	0	0	0	0	0	0	0	0	0	0	0	0	0	0	0	0
'VIR3_605_1_DIEDSGYGNTEVETQETMVQVEGQNGDMQCSSQCSTGASSTGNSVDMQSE'	188	75	5	0	0	0	0	0	0	0	0	0	0	0	0	0	0	0	0	0	0	0	33	0	0	0	0	0	0	0	0	0	0	0	0	0	0	0	15	0	0	0	30	0	0	0	0	0	0
'VIR3_605_2_DIEDSGYGNTEVETQETMVQVEGQNGDMQCSSQCSTGASSTGNSVDMQSE'	0	4	1	0	0	0	0	0	0	0	0	0	0	0	0	0	0	0	0	0	0	0	0	0	0	0	0	0	0	0	0	0	0	0	0	0	0	0	0	0	0	0	0	0	0	0	0	0	0
'VIR3_606_1_QCSSQCSTGASSTGNSVDMQSESNSSQEQSMPLQTVENIMHVNNIKATLM'	128	6	17	0	0	0	0	0	0	0	0	0	0	0	0	0	0	0	0	0	0	0	0	0	0	0	0	0	0	0	0	0	0	0	0	0	0	0	0	0	0	0	0	0	0	0	0	0	0
'VIR3_606_2_QCSSQCSTGASSTGNSVDMQSESNSSQEQSMPLQTVENIMHVNNIKATLM'	0	96	7	34	0	0	0	0	0	0	0	0	0	0	0	0	0	0	28	0	0	0	46	0	0	0	0	0	0	0	0	0	0	0	0	0	0	0	0	0	0	0	0	0	14	0	0	0	0
'VIR3_607_1_QSMPLQTVENIMHVNNIKATLMHKFKEAYGVTFTQLIRPFKSDRTSCTDW'	215	69	34	0	0	0	55	0	0	0	0	0	0	47	0	0	0	0	0	0	0	0	0	57	0	0	0	0	0	0	0	33	0	0	0	0	0	0	0	0	0	0	0	0	0	0	0	1	0
'VIR3_607_2_QSMPLQTVENIMHVNNIKATLMHKFKEAYGVTFTQLIRPFKSDRTSCTDW'	0	29	36	0	0	0	0	0	0	0	0	0	0	0	0	0	0	0	0	0	0	0	0	0	0	0	0	0	0	0	0	0	0	0	0	0	0	0	0	0	0	0	0	0	0	0	0	0	0
'VIR3_608_1_YGVTFTQLIRPFKSDRTSCTDWCVTAFGITPSVAESLKVLIKPQTLYTHL'	257	25	24	0	0	0	0	0	0	0	0	0	0	0	0	0	0	0	0	0	0	0	43	0	0	0	0	0	0	0	0	0	0	0	0	0	0	0	0	0	0	0	0	0	0	0	22	0	0
'VIR3_608_2_YGVTFTQLIRPFKSDRTSCTDWCVTAFGITPSVAESLKVLIKPQTLYTHL'	0	49	10	0	17	0	0	0	0	0	0	0	0	0	0	0	0	0	0	0	0	0	0	0	0	0	1	0	0	0	0	0	0	0	0	0	0	0	0	0	25	0	0	0	0	0	0	0	0
'VIR3_609_1_ITPSVAESLKVLIKPQTLYTHLQCLTCDRGIIILLLVRFKCAKNRLTVSK'	0	3	75	0	0	0	0	0	0	0	0	0	0	0	0	0	0	0	0	0	0	0	0	0	0	0	0	170	0	0	0	0	0	0	0	0	0	0	0	0	0	0	0	0	0	0	0	0	0
'VIR3_609_2_ITPSVAESLKVLIKPQTLYTHLQCLTCDRGIIILLLVRFKCAKNRLTVSK'	0	29	19	0	0	0	29	0	0	0	0	0	0	0	0	0	0	129	0	0	0	0	0	0	0	0	0	0	0	0	0	0	0	0	0	0	0	0	0	0	0	466	0	0	0	0	0	0	16
'VIR3_610_1_RGIIILLLVRFKCAKNRLTVSKLMSNLLSIPETHMIIEPPKIRSTTCALY'	0	72	45	0	0	0	67	0	0	0	0	0	0	0	0	0	10	0	0	0	0	265	50	0	0	0	0	0	0	0	0	1	2	0	0	0	0	0	0	0	58	0	0	0	0	0	0	0	0
'VIR3_610_2_RGIIILLLVRFKCAKNRLTVSKLMSNLLSIPETHMIIEPPKIRSTTCALY'	54	142	26	0	0	0	2	0	0	0	0	0	0	0	0	0	0	0	74	0	0	0	0	0	0	0	0	0	1	0	0	33	0	0	0	0	0	0	0	0	0	0	14	0	54	0	0	0	23
'VIR3_611_1_SIPETHMIIEPPKIRSTTCALYWFRTGMSNISEVSGQTPEWIERLTVLQH'	0	20	12	0	0	0	0	0	0	0	0	0	0	0	0	0	0	0	0	0	0	0	0	0	0	0	0	0	0	0	0	0	0	0	0	0	0	0	0	0	0	0	0	0	0	0	0	0	0
'VIR3_611_2_SIPETHMIIEPPKIRSTTCALYWFRTGMSNISEVSGQTPEWIERLTVLQH'	0	14	45	0	0	87	0	0	0	0	0	0	0	0	0	0	0	0	0	0	0	0	0	0	0	0	0	0	0	0	0	0	7	0	0	0	1	0	0	0	0	0	0	0	0	0	0	0	0
'VIR3_612_1_SNISEVSGQTPEWIERLTVLQHSFDDTIFDLGEMVQWAYDNDITDDSEIA'	0	8	16	0	0	0	0	0	0	0	0	0	0	0	0	0	0	0	0	0	0	0	0	0	0	0	0	0	0	0	0	0	0	0	0	0	0	0	0	0	0	0	0	0	0	0	0	0	0
'VIR3_612_2_SNISEVSGQTPEWIERLTVLQHSFDDTIFDLGEMVQWAYDNDITDDSEIA'	0	5	10	0	0	0	0	0	0	0	0	0	0	0	0	0	0	0	0	0	0	0	0	0	0	0	0	0	0	0	0	0	0	0	0	0	0	0	0	0	0	0	0	0	0	0	0	0	0
'VIR3_613_1_FDLGEMVQWAYDNDITDDSEIAYQYAMLADVNSNAAAFLKSNSQAKIVKD'	0	26	7	0	0	0	0	0	0	0	0	0	0	0	0	0	0	0	15	0	0	0	0	0	0	0	0	0	0	0	0	0	0	0	0	0	33	0	0	0	0	0	0	0	0	0	0	0	0
'VIR3_613_2_FDLGEMVQWAYDNDITDDSEIAYQYAMLADVNSNAAAFLKSNSQAKIVKD'	0	0	2	0	0	0	0	0	0	0	0	0	0	0	0	0	0	0	0	0	0	0	0	0	0	0	0	0	0	0	0	0	0	0	0	0	0	0	0	0	0	0	0	0	0	0	0	0	0
'VIR3_614_1_ADVNSNAAAFLKSNSQAKIVKDCGTMCRHYKRAEKRKMTIGQWIQARCEK'	0	94	9	0	0	0	0	0	0	0	0	0	0	0	0	0	0	0	0	0	48	0	0	0	0	0	0	0	0	0	0	75	0	0	0	0	0	0	0	0	0	0	0	0	0	0	0	0	0
'VIR3_614_2_ADVNSNAAAFLKSNSQAKIVKDCGTMCRHYKRAEKRKMTIGQWIQARCEK'	135	272	25	0	22	0	0	0	8	1	0	0	0	0	0	0	0	0	0	0	1	0	0	61	0	0	0	0	1	0	130	0	31	0	0	0	0	0	37	0	0	0	0	164	8	220	49	0	0
'VIR3_615_1_HYKRAEKRKMTIGQWIQARCEKVNDGGDWRTIVKLLRYQNVEFTQFLATF'	0	0	19	0	0	0	0	0	0	0	0	0	0	0	0	0	0	0	0	0	0	0	0	0	0	0	0	0	0	0	0	0	0	0	0	0	0	0	0	0	0	0	0	0	0	0	0	0	0
'VIR3_615_2_HYKRAEKRKMTIGQWIQARCEKVNDGGDWRTIVKLLRYQNVEFTQFLATF'	0	0	3	0	0	0	0	0	0	0	0	0	0	0	0	0	0	0	0	0	0	0	0	0	0	0	0	0	0	0	0	0	0	0	0	0	0	0	0	0	0	0	0	0	0	0	0	0	0
'VIR3_616_1_WRTIVKLLRYQNVEFTQFLATFKKFLKGIPKKSCMVICGPPNTGKTYFAM'	0	0	4	0	0	0	0	0	0	0	0	0	0	0	0	0	0	0	0	0	0	0	0	0	0	0	0	0	0	0	0	0	0	0	0	0	0	0	0	0	0	0	0	0	0	0	0	0	0
'VIR3_616_2_WRTIVKLLRYQNVEFTQFLATFKKFLKGIPKKSCMVICGPPNTGKTYFAM'	0	4	23	0	0	0	0	0	0	0	0	0	0	0	0	0	0	0	0	0	0	0	0	0	0	0	0	0	0	0	0	0	0	0	0	0	0	0	0	0	0	0	0	0	0	0	0	0	0
'VIR3_617_1_IPKKSCMVICGPPNTGKTYFAMSLIHFLQGCVISYVNAKSHFWLQPLSDA'	0	71	16	0	0	0	0	0	0	0	17	0	19	0	0	0	0	0	0	0	0	0	0	0	0	0	0	0	1	0	0	0	0	0	0	0	0	0	0	0	0	5	0	0	26	0	0	0	96
'VIR3_617_2_IPKKSCMVICGPPNTGKTYFAMSLIHFLQGCVISYVNAKSHFWLQPLSDA'	17	3	2	0	0	0	0	0	0	0	0	0	0	0	0	0	0	0	0	0	0	0	0	0	0	0	0	0	0	0	0	0	0	0	0	0	0	0	0	0	0	0	0	0	0	0	0	0	1
'VIR3_618_1_QGCVISYVNAKSHFWLQPLSDAKIGMIDDVTAICWTYIDDYLRNALDGND'	0	2	3	0	0	0	0	0	0	0	0	0	0	0	0	0	0	0	0	0	0	0	0	0	0	0	0	0	0	0	0	0	0	0	0	0	0	0	0	0	0	0	0	0	0	0	0	0	0
'VIR3_618_2_QGCVISYVNAKSHFWLQPLSDAKIGMIDDVTAICWTYIDDYLRNALDGND'	0	1	29	0	0	0	0	0	0	0	0	0	0	0	0	0	0	0	0	0	0	0	0	0	0	0	0	0	0	0	0	0	0	0	0	0	0	0	0	0	0	0	0	0	0	0	0	0	0
'VIR3_619_1_DVTAICWTYIDDYLRNALDGNDISIDVKHKALVQLKCPPLLLTSNIDVAT'	0	60	31	0	0	0	0	0	0	0	0	0	0	0	0	0	0	0	0	0	0	0	0	0	0	0	0	0	0	0	0	25	5	0	0	0	0	0	0	0	0	0	0	0	0	0	0	0	0
'VIR3_619_2_DVTAICWTYIDDYLRNALDGNDISIDVKHKALVQLKCPPLLLTSNIDVAT'	0	3	36	0	0	0	0	0	0	0	0	0	0	0	0	0	0	0	0	0	0	0	0	0	0	0	0	0	0	0	0	0	0	0	0	0	0	0	0	0	0	0	0	0	0	0	0	0	0
'VIR3_620_1_HKALVQLKCPPLLLTSNIDVATDSRWPFLHSRVVVFRFNNPFPFDENGNP'	1	4	20	0	0	0	0	0	0	0	0	0	0	0	0	0	0	0	0	0	0	0	0	0	0	0	0	0	0	0	0	0	0	0	0	0	0	0	0	0	0	0	0	0	0	0	0	0	0
'VIR3_620_2_HKALVQLKCPPLLLTSNIDVATDSRWPFLHSRVVVFRFNNPFPFDENGNP'	1	57	36	0	0	0	0	0	0	0	0	0	0	0	0	0	18	0	0	0	0	0	0	0	0	0	0	0	0	249	0	0	0	0	0	0	0	0	0	0	0	0	0	0	0	0	0	0	0
'VIR3_621_1_LHSRVVVFRFNNPFPFDENGNPVYNLNDENWKSFFSRTWCQLDLIEEEDK'	0	11	11	0	0	0	0	0	0	0	0	0	0	0	0	0	0	0	0	0	0	0	0	0	0	0	0	0	0	0	0	0	0	0	0	0	0	0	0	0	0	0	0	0	0	0	0	0	0
'VIR3_621_2_LHSRVVVFRFNNPFPFDENGNPVYNLNDENWKSFFSRTWCQLDLIEEEDK'	0	2	4	0	0	0	0	0	0	0	0	0	2	0	0	0	0	0	0	0	0	0	0	0	0	0	29	0	0	0	0	0	0	0	0	0	0	0	0	0	0	0	0	0	0	0	0	0	0
'VIR3_622_C_1_LNDENWKSFFSRTWCQLDLIEEEDKENHGGNCNTFKCSAGENSRCIRS'	102	5	7	0	0	0	0	0	0	0	0	0	0	0	0	0	0	0	0	0	0	0	0	0	0	0	0	0	0	0	0	0	0	0	0	0	0	0	0	0	0	0	0	0	0	0	0	0	0
'VIR3_622_C_2_LNDENWKSFFSRTWCQLDLIEEEDKENHGGNCNTFKCSAGENSRCIRS'	0	4	7	0	0	0	0	0	0	0	0	0	0	0	0	0	0	0	0	0	0	0	0	0	0	0	0	0	0	0	0	0	0	0	0	0	0	0	0	0	0	0	0	0	0	0	0	0	0
'VIR3_623_N_1_MPLSYHHFRRLVLLDEEAGPLEEELPRLADEGLNRRVAEDLNLGNLTVSI'	0	12	9	0	0	0	0	0	0	0	0	0	0	0	0	0	0	0	0	0	0	0	0	0	0	0	0	0	0	0	0	0	0	0	0	0	0	0	0	0	0	0	0	0	0	0	0	0	0
'VIR3_623_N_2_MPLSYHHFRRLVLLDEEAGPLEEELPRLADEGLNRRVAEDLNLGNLTVSI'	0	2	18	0	0	0	0	0	0	0	0	0	0	0	0	0	0	0	0	0	0	0	0	0	0	0	0	0	0	0	0	0	0	0	0	0	0	0	0	0	0	0	0	0	0	0	0	0	0
'VIR3_623_1_SYHHFRRLVLLDEEAGPLEEELPRLADEGLNRRVAEDLNLGNLTVSIPWT'	0	31	20	0	0	0	0	0	0	0	0	0	0	0	0	0	0	0	0	0	0	0	0	0	0	0	0	0	0	0	0	0	0	0	0	0	0	0	0	0	0	0	0	0	0	0	0	0	0
'VIR3_623_2_SYHHFRRLVLLDEEAGPLEEELPRLADEGLNRRVAEDLNLGNLTVSIPWT'	0	26	39	0	21	0	0	0	0	0	0	0	0	0	0	0	0	0	0	0	0	0	0	0	0	0	0	0	0	0	0	0	0	0	0	0	0	0	0	0	14	0	0	0	13	0	0	0	0
'VIR3_624_1_GLNRRVAEDLNLGNLTVSIPWTHKVGNFTGLYSSTAPVFNPHWKTPSFPN'	0	5	19	0	0	0	0	0	0	0	0	0	12	0	0	0	0	0	0	0	0	0	0	0	0	0	0	0	0	0	0	0	0	0	0	0	0	0	0	0	0	0	0	0	0	0	0	0	8
'VIR3_624_2_GLNRRVAEDLNLGNLTVSIPWTHKVGNFTGLYSSTAPVFNPHWKTPSFPN'	0	30	12	0	0	0	0	0	0	0	0	0	0	0	0	0	0	1	0	0	0	0	0	0	0	0	0	0	0	0	0	0	0	0	0	0	0	0	0	0	0	0	0	0	0	0	0	0	0
'VIR3_625_1_TGLYSSTAPVFNPHWKTPSFPNIHLHQDIIKKCEQFVGPLTINEKRRLKL'	0	55	9	0	0	0	0	0	0	0	3	0	0	36	0	0	0	0	0	0	0	0	0	16	0	0	0	0	0	0	0	0	12	0	0	0	0	0	0	0	0	0	0	0	0	0	0	0	0
'VIR3_625_2_TGLYSSTAPVFNPHWKTPSFPNIHLHQDIIKKCEQFVGPLTINEKRRLKL'	0	7	5	0	0	0	0	0	0	0	0	0	0	0	0	0	0	0	0	0	0	0	0	0	0	0	0	0	0	0	0	0	0	0	0	0	0	0	0	0	0	0	0	0	0	0	0	0	0
'VIR3_626_1_IIKKCEQFVGPLTINEKRRLKLIMPARFYPNFTKYLPLDKGIKPYYPEHL'	0	94	75	0	27	0	0	0	0	0	0	0	0	73	0	0	0	0	0	0	0	0	17	0	0	0	0	0	23	0	0	27	9	0	88	0	0	0	38	0	42	0	0	0	0	0	0	0	0
'VIR3_626_2_IIKKCEQFVGPLTINEKRRLKLIMPARFYPNFTKYLPLDKGIKPYYPEHL'	0	26	19	0	0	0	0	0	0	0	0	0	0	0	0	0	0	0	0	0	0	0	0	0	0	0	0	0	0	0	0	0	0	0	0	0	0	0	0	0	0	0	0	0	25	0	0	0	0
'VIR3_627_1_YPNFTKYLPLDKGIKPYYPEHLVNHYFQTRHYLHTLWKAGILYKRETTHS'	0	3	12	0	0	0	0	0	0	0	0	0	0	0	0	0	0	0	0	0	0	0	0	0	0	0	0	0	0	0	0	0	0	0	0	0	0	0	0	0	0	0	0	0	0	0	0	0	0
'VIR3_627_2_YPNFTKYLPLDKGIKPYYPEHLVNHYFQTRHYLHTLWKAGILYKRETTHS'	0	15	16	0	0	0	0	0	0	0	0	0	0	0	0	0	0	0	0	0	0	0	0	0	0	0	0	0	0	0	0	0	0	0	0	0	0	0	0	0	0	0	0	0	0	0	0	0	0
'VIR3_628_1_TRHYLHTLWKAGILYKRETTHSASFCGSPYSWEQELQHGAESFHQQSSGI'	155	5	10	0	0	0	0	0	0	0	0	0	36	0	0	0	0	0	0	0	0	0	0	0	0	0	0	0	0	0	0	0	0	0	0	0	0	0	0	0	0	0	0	0	0	0	0	0	0
'VIR3_628_2_TRHYLHTLWKAGILYKRETTHSASFCGSPYSWEQELQHGAESFHQQSSGI'	0	23	11	0	0	0	0	0	0	0	0	0	0	0	0	0	0	0	0	0	0	0	0	0	0	0	0	0	0	0	0	0	0	0	0	0	23	0	0	0	0	0	0	0	0	0	0	0	0
'VIR3_629_1_PYSWEQELQHGAESFHQQSSGILSRPPVGSSLQSKHHKSRLGLQSQQGPL'	690	144	25	0	0	0	0	0	0	0	9	0	0	0	14	0	0	0	0	0	0	0	56	30	34	0	45	0	2	0	0	16	3	0	1	0	0	0	0	0	0	0	0	0	0	0	0	0	0
'VIR3_629_2_PYSWEQELQHGAESFHQQSSGILSRPPVGSSLQSKHHKSRLGLQSQQGPL'	0	75	2	0	0	0	0	0	0	0	0	0	0	0	0	0	0	0	0	0	0	0	0	0	0	0	0	0	0	0	0	0	0	0	0	0	0	0	23	0	0	0	13	0	0	0	0	0	0
'VIR3_630_1_GSSLQSKHHKSRLGLQSQQGPLARRQQGRSRSIRAGVHPTARRPFGVEPS'	0	16	9	0	0	0	0	0	0	0	0	0	0	0	0	0	0	0	0	0	0	0	0	0	0	0	0	0	0	0	0	0	0	0	0	0	0	0	0	0	0	0	0	0	0	0	0	0	0
'VIR3_630_2_GSSLQSKHHKSRLGLQSQQGPLARRQQGRSRSIRAGVHPTARRPFGVEPS'	157	178	44	0	0	0	4	0	0	0	0	0	0	0	20	0	0	0	0	0	0	0	0	0	60	0	1	0	0	0	0	20	19	0	26	0	0	0	0	0	42	0	0	0	0	0	14	0	0
'VIR3_631_1_RSRSIRAGVHPTARRPFGVEPSGSGHTTNLASKSASCLHQSPVRKTAYPA'	0	9	12	0	0	0	0	0	0	0	0	0	0	0	0	0	0	0	0	0	0	0	0	0	0	0	0	0	0	0	0	0	0	0	0	0	0	0	0	0	0	0	0	0	0	0	0	0	0
'VIR3_631_2_RSRSIRAGVHPTARRPFGVEPSGSGHTTNLASKSASCLHQSPVRKTAYPA'	1	90	40	0	0	0	0	0	0	0	0	0	0	0	0	0	0	0	0	0	0	0	0	0	0	0	0	0	0	0	0	32	0	0	0	0	0	0	0	17	0	0	0	0	0	0	0	0	0
'VIR3_632_1_NLASKSASCLHQSPVRKTAYPAVSTFKRLSSSGHAVEFHNLPPNSARSQS'	0	127	10	0	0	0	0	0	0	0	0	0	16	0	0	46	0	0	0	0	0	0	38	0	0	0	0	0	0	0	0	16	0	0	0	0	0	0	28	0	0	0	0	0	35	0	0	0	33
'VIR3_632_2_NLASKSASCLHQSPVRKTAYPAVSTFKRLSSSGHAVEFHNLPPNSARSQS'	203	888	41	0	20	0	22	0	33	0	0	0	42	0	27	31	9	0	47	167	30	1	0	59	93	0	0	0	67	0	105	122	49	611	62	0	40	0	140	0	0	0	142	0	40	0	0	0	11
'VIR3_633_1_LSSSGHAVEFHNLPPNSARSQSERPVSPCWWLQFRNSKPCSDYCLSHIVN'	0	5	7	0	0	0	0	0	0	0	0	0	0	0	0	0	0	0	0	0	0	0	0	0	0	0	0	0	60	0	0	0	0	0	0	0	0	0	0	0	0	0	0	0	0	0	0	0	0
'VIR3_633_2_LSSSGHAVEFHNLPPNSARSQSERPVSPCWWLQFRNSKPCSDYCLSHIVN'	0	1	31	0	0	0	0	0	0	0	0	0	0	0	0	0	0	0	0	0	0	0	0	0	0	0	0	0	0	0	0	0	0	0	0	0	0	0	0	0	0	0	0	0	0	0	0	0	0
'VIR3_634_1_CWWLQFRNSKPCSDYCLSHIVNLLEDWGPCAEHGEHHIRIPRTPARVTGG'	0	6	32	0	0	0	0	0	0	0	0	0	0	0	0	0	0	0	0	0	0	0	0	0	0	0	0	0	0	0	0	0	0	0	0	0	0	0	0	0	0	0	0	0	0	0	0	0	0
'VIR3_634_2_CWWLQFRNSKPCSDYCLSHIVNLLEDWGPCAEHGEHHIRIPRTPARVTGG'	0	6	14	0	0	0	0	0	0	0	0	0	0	0	0	0	0	0	0	0	0	0	0	0	0	0	0	0	0	0	0	0	0	0	0	0	0	0	0	0	0	0	0	0	0	0	0	0	0
'VIR3_635_1_PCAEHGEHHIRIPRTPARVTGGVFLVDKNPHNTAESRLVVDFSQFSRGNY'	371	643	23	0	0	0	32	0	0	0	10	0	0	0	0	0	0	0	69	0	58	0	0	0	0	0	112	0	0	0	0	18	6	0	150	0	0	0	0	0	0	0	0	85	36	0	0	0	0
'VIR3_635_2_PCAEHGEHHIRIPRTPARVTGGVFLVDKNPHNTAESRLVVDFSQFSRGNY'	14	299	69	0	1	0	30	0	33	1	0	0	23	54	27	0	0	0	23	82	0	0	45	63	16	0	0	0	2	0	0	0	6	0	15	0	0	0	53	0	11	0	42	0	0	0	0	79	0
'VIR3_636_1_NPHNTAESRLVVDFSQFSRGNYRVSWPKFAVPNLQSLTNLLSSNLSWLSL'	0	18	8	0	0	0	0	0	0	0	0	0	0	0	0	0	0	0	0	0	0	0	0	0	16	0	0	0	0	0	0	27	0	0	0	0	0	0	0	0	0	0	0	0	0	0	0	0	0
'VIR3_636_2_NPHNTAESRLVVDFSQFSRGNYRVSWPKFAVPNLQSLTNLLSSNLSWLSL'	100	15	42	0	0	0	0	0	0	0	0	0	0	0	0	50	12	0	0	0	61	0	0	0	0	0	0	0	0	0	0	0	0	0	0	0	0	0	0	0	0	0	0	0	0	0	0	0	0
'VIR3_637_1_FAVPNLQSLTNLLSSNLSWLSLDVSAAFYHLPLHPAAMPHLLVGSSGLSR'	0	10	30	0	0	0	0	0	0	0	0	0	0	0	0	0	0	0	0	0	0	303	18	0	0	0	0	0	0	0	0	0	0	0	0	0	0	0	0	0	0	0	83	0	3	0	0	0	0
'VIR3_637_2_FAVPNLQSLTNLLSSNLSWLSLDVSAAFYHLPLHPAAMPHLLVGSSGLSR'	0	1	10	0	0	0	0	0	0	0	0	0	0	0	0	0	0	0	0	0	0	0	0	0	0	0	0	0	0	0	0	0	0	0	0	0	0	0	0	0	0	0	0	0	0	0	0	0	0
'VIR3_638_1_YHLPLHPAAMPHLLVGSSGLSRYVARLSSNSRIFNHQHGTMQNLHDSCSR'	0	16	23	0	0	0	0	0	0	0	0	0	0	0	0	0	0	0	0	0	0	0	0	0	0	0	0	0	0	0	0	0	0	0	0	0	0	0	0	0	0	0	0	0	0	0	0	0	0
'VIR3_638_2_YHLPLHPAAMPHLLVGSSGLSRYVARLSSNSRIFNHQHGTMQNLHDSCSR'	0	222	29	77	0	0	0	0	0	0	0	0	0	0	0	0	0	0	23	0	0	0	0	0	0	0	0	0	0	0	0	0	0	0	0	0	0	0	0	0	0	0	0	0	0	0	0	0	0
'VIR3_639_1_SNSRIFNHQHGTMQNLHDSCSRNLYVSLLLLYKTFGWKLHLYSHPIILGF'	0	17	18	0	0	0	0	0	0	0	0	0	0	0	0	0	0	0	0	0	0	0	0	0	0	0	0	0	0	0	0	0	0	0	0	0	0	0	0	0	0	0	0	0	0	0	0	0	0
'VIR3_639_2_SNSRIFNHQHGTMQNLHDSCSRNLYVSLLLLYKTFGWKLHLYSHPIILGF'	0	3	9	0	0	0	0	0	0	0	0	0	0	0	0	0	0	0	0	0	0	0	0	0	0	0	0	0	0	0	0	0	0	0	0	0	0	0	0	0	0	0	0	0	0	0	0	0	0
'VIR3_640_1_LLLYKTFGWKLHLYSHPIILGFRKIPMGVGLSPFLLAQFTSAICSVVRRA'	0	52	16	0	0	0	7	0	0	0	0	0	0	0	0	0	0	0	0	0	0	0	0	0	0	0	0	0	0	0	0	0	0	0	0	0	0	0	0	0	0	0	0	0	0	0	0	0	0
'VIR3_640_2_LLLYKTFGWKLHLYSHPIILGFRKIPMGVGLSPFLLAQFTSAICSVVRRA'	0	1	8	0	0	0	0	0	0	0	0	0	0	0	0	0	0	0	0	0	0	0	0	0	0	0	0	0	0	0	0	0	0	0	0	0	0	0	0	0	0	0	0	0	0	0	0	0	0
'VIR3_641_1_VGLSPFLLAQFTSAICSVVRRAFPHCLAFSYMDDVVLGAKTVQHLESLFT'	0	9	14	0	0	0	0	0	0	0	0	0	0	0	0	0	0	0	0	0	0	0	0	0	0	0	0	0	0	0	0	0	0	0	0	0	0	0	0	0	0	0	0	0	0	0	0	0	0
'VIR3_641_2_VGLSPFLLAQFTSAICSVVRRAFPHCLAFSYMDDVVLGAKTVQHLESLFT'	35	56	17	0	0	0	0	0	0	0	21	0	0	0	0	35	0	0	0	0	0	0	0	0	1	0	0	0	0	0	0	0	0	0	0	0	0	0	0	0	0	0	0	0	0	0	37	0	72
'VIR3_642_1_FSYMDDVVLGAKTVQHLESLFTAVTNFLLSLGIHLNTNKTKRWGYSLHFM'	0	31	20	0	0	0	0	0	0	0	0	0	0	0	0	0	0	0	0	0	0	0	0	0	0	0	0	0	0	0	0	0	0	0	0	0	0	0	29	0	0	0	0	0	0	0	6	0	1
'VIR3_642_2_FSYMDDVVLGAKTVQHLESLFTAVTNFLLSLGIHLNTNKTKRWGYSLHFM'	0	3	7	0	0	0	0	0	0	0	0	0	0	0	0	0	0	0	0	0	0	0	0	0	0	0	0	0	0	0	0	0	0	0	0	0	0	0	0	0	0	0	0	0	0	0	0	0	0
'VIR3_643_1_LSLGIHLNTNKTKRWGYSLHFMGYVIGCRGSLPQDHIRHKIKECFRKLPV'	0	0	1	0	0	0	0	0	0	0	0	0	0	0	0	0	0	0	0	0	0	0	0	0	0	0	0	0	0	0	0	0	0	0	0	0	0	0	0	0	0	0	0	0	0	0	0	0	0
'VIR3_643_2_LSLGIHLNTNKTKRWGYSLHFMGYVIGCRGSLPQDHIRHKIKECFRKLPV'	0	1	6	0	0	0	0	0	0	0	0	0	0	0	0	0	0	0	0	0	0	0	0	0	0	0	0	0	0	0	0	0	0	0	0	0	0	0	0	0	0	0	0	0	0	0	0	0	0
'VIR3_644_1_RGSLPQDHIRHKIKECFRKLPVNRPIDWNQRMRGTFQAPLPIHTAELLAA'	0	52	41	0	0	0	0	0	0	0	0	0	0	0	0	0	0	0	0	0	0	0	0	0	0	0	0	0	0	0	0	0	0	0	0	0	0	0	0	0	0	0	0	0	0	0	0	0	0
'VIR3_644_2_RGSLPQDHIRHKIKECFRKLPVNRPIDWNQRMRGTFQAPLPIHTAELLAA'	111	131	15	0	0	0	0	0	0	0	0	0	0	0	0	0	0	0	28	0	26	0	0	0	0	0	0	0	0	0	0	0	16	0	0	0	0	0	0	0	0	0	0	0	0	0	0	0	0
'VIR3_645_1_NQRMRGTFQAPLPIHTAELLAACFARSRSGANIIGTDNSVVLSRKYTSFP'	0	93	43	0	0	0	0	0	0	0	0	0	0	0	0	0	11	0	0	0	0	0	39	0	0	0	0	0	0	0	0	0	0	0	0	0	0	0	0	0	0	0	0	0	0	0	0	0	0
'VIR3_645_2_NQRMRGTFQAPLPIHTAELLAACFARSRSGANIIGTDNSVVLSRKYTSFP'	0	136	62	0	0	0	0	0	0	0	0	0	21	0	0	0	1	0	0	0	0	0	0	0	0	0	0	0	0	0	0	55	10	0	0	0	0	0	0	0	0	1	0	0	0	1	0	0	0
'VIR3_646_1_SGANIIGTDNSVVLSRKYTSFPWLLGCAANWILRGTSFVYVPSALNPADD'	0	26	55	0	0	0	0	0	0	0	0	64	0	0	0	0	0	0	0	0	0	0	0	0	0	0	0	0	0	0	0	0	0	0	1	0	0	0	0	0	0	0	0	0	0	0	0	0	0
'VIR3_646_2_SGANIIGTDNSVVLSRKYTSFPWLLGCAANWILRGTSFVYVPSALNPADD'	0	1	21	0	0	0	0	0	0	0	0	0	0	90	0	0	0	0	0	0	0	0	0	0	0	0	0	0	0	0	0	0	0	0	0	0	0	0	0	0	0	0	0	0	0	0	0	0	0
'VIR3_647_1_ANWILRGTSFVYVPSALNPADDPSRGRLGIYRPLLRLPFRPTTGRTSLYA'	12	33	34	0	0	0	0	0	0	0	1	0	0	0	0	0	0	0	0	0	0	0	0	0	0	0	0	191	0	0	0	0	0	0	0	0	0	0	0	0	0	0	0	0	0	0	0	0	0
'VIR3_647_2_ANWILRGTSFVYVPSALNPADDPSRGRLGIYRPLLRLPFRPTTGRTSLYA'	0	305	42	0	0	0	0	0	47	0	0	0	0	0	0	0	0	0	0	0	0	0	0	0	0	0	0	0	0	0	0	0	13	0	0	0	0	0	0	0	0	0	0	0	0	0	0	0	0
'VIR3_648_C_1_RLGIYRPLLRLPFRPTTGRTSLYADSPSVPSHLPVRVHFASPLHVAWKPP'	99	598	34	0	7	0	0	0	25	0	21	0	5	0	0	0	21	0	22	0	15	0	28	0	35	0	0	0	40	0	0	41	22	0	0	158	40	0	4	0	46	0	0	0	16	0	29	0	31
'VIR3_648_C_2_RLGIYRPLLRLPFRPTTGRTSLYADSPSVPSHLPVRVHFASPLHVAWKPP'	0	22	29	29	0	0	0	0	0	0	4	0	0	0	0	0	0	0	0	0	0	0	0	0	0	0	0	0	0	0	0	0	0	0	0	0	0	0	0	0	0	0	0	0	0	0	0	0	26
'VIR3_648_1_GRLGIYRPLLRLPFRPTTGRTSLYADSPSVPSHLPVRVHFASPLHVAWKP'	0	80	33	0	0	0	0	0	0	0	0	0	0	0	0	0	0	0	0	0	0	0	0	0	0	0	0	0	0	0	0	0	17	0	0	0	0	0	42	0	0	0	0	0	19	0	0	0	0
'VIR3_648_2_GRLGIYRPLLRLPFRPTTGRTSLYADSPSVPSHLPVRVHFASPLHVAWKP'	0	16	15	0	0	0	0	0	0	0	13	0	0	0	0	0	0	0	0	0	0	0	0	0	0	0	0	0	0	0	0	0	0	0	0	0	0	0	0	0	0	0	0	0	0	0	0	0	0
'VIR3_649_N_1_MIDSTEVYDDPVDPVEPEADLRSNSVVPNILRNSDYNLNSPLLEDPSRLM'	0	21	12	0	0	0	0	0	0	0	0	0	0	0	0	0	0	0	0	0	0	0	0	0	0	0	0	0	0	0	0	0	0	0	0	0	0	0	0	0	0	0	0	0	0	0	0	0	0
'VIR3_649_N_2_MIDSTEVYDDPVDPVEPEADLRSNSVVPNILRNSDYNLNSPLLEDPSRLM'	0	6	4	0	0	0	0	0	0	0	0	0	0	0	0	0	0	0	0	0	0	0	0	0	0	0	0	0	0	0	0	0	0	0	0	0	0	0	0	0	0	0	0	0	0	0	0	0	0
'VIR3_649_1_STEVYDDPVDPVEPEADLRSNSVVPNILRNSDYNLNSPLLEDPSRLMIEW'	0	1	2	0	0	0	0	0	0	0	0	0	0	0	0	0	0	0	0	0	0	0	0	0	0	0	0	0	1	0	105	0	0	0	0	0	0	0	0	0	0	0	0	0	0	0	0	0	0
'VIR3_649_2_STEVYDDPVDPVEPEADLRSNSVVPNILRNSDYNLNSPLLEDPSRLMIEW'	0	11	6	0	0	0	0	0	0	0	0	0	0	0	0	0	0	0	0	0	0	0	0	0	0	0	0	0	0	0	0	0	0	0	0	0	0	0	0	0	0	0	0	0	0	0	0	0	0
'VIR3_650_1_RNSDYNLNSPLLEDPSRLMIEWLTTGNRPSRLNLTDNLLRSYKVLRGYFK'	0	15	17	0	0	0	0	0	23	0	0	0	0	0	0	0	0	0	0	0	0	0	0	0	0	0	0	0	0	0	0	0	0	0	0	0	0	0	0	0	0	0	0	0	0	0	0	0	0
'VIR3_650_2_RNSDYNLNSPLLEDPSRLMIEWLTTGNRPSRLNLTDNLLRSYKVLRGYFK'	162	302	16	0	0	0	50	0	30	0	0	0	28	0	0	0	0	0	0	0	0	0	0	0	0	0	0	0	0	0	0	0	0	0	0	0	0	0	0	0	1	0	0	0	0	3	0	0	0
'VIR3_651_1_PSRLNLTDNLLRSYKVLRGYFKKLDVGSMRAGGLGAQAMITLWLHGSHSE'	0	0	12	0	28	0	0	0	0	0	0	0	0	0	0	0	0	0	0	0	0	0	0	0	0	0	0	0	0	0	0	0	0	0	0	0	0	0	0	0	0	0	0	0	0	0	0	0	0
'VIR3_651_2_PSRLNLTDNLLRSYKVLRGYFKKLDVGSMRAGGLGAQAMITLWLHGSHSE'	0	5	36	0	0	0	0	0	0	0	0	0	0	0	0	0	0	0	0	0	0	0	0	0	0	0	0	0	0	0	0	0	0	0	0	0	0	0	0	0	0	0	0	0	0	0	0	0	0
'VIR3_652_1_MRAGGLGAQAMITLWLHGSHSESTRSRKCLTELSQFYKKSSPIEKLLNYT'	0	0	5	0	0	0	0	0	0	0	0	0	0	0	0	0	0	0	0	0	0	0	0	0	0	0	0	0	0	0	0	0	0	0	0	0	0	0	0	0	0	0	0	0	0	0	0	0	0
'VIR3_652_2_MRAGGLGAQAMITLWLHGSHSESTRSRKCLTELSQFYKKSSPIEKLLNYT'	0	1	3	0	0	0	0	0	0	0	0	0	0	0	0	0	0	0	0	0	0	0	23	0	0	0	0	0	0	0	0	0	0	0	0	0	0	0	0	0	0	0	0	0	0	0	0	0	0
'VIR3_653_1_CLTELSQFYKKSSPIEKLLNYTLENRGLKTPTEGVLSSINKVQYDQAFGR'	0	74	19	0	5	0	0	0	0	0	0	0	22	0	0	0	0	0	0	0	0	0	0	0	0	0	0	0	0	0	0	0	1	0	13	0	0	0	0	0	0	0	0	0	0	0	0	0	0
'VIR3_653_2_CLTELSQFYKKSSPIEKLLNYTLENRGLKTPTEGVLSSINKVQYDQAFGR'	0	10	17	0	0	0	0	0	0	0	0	0	0	0	0	0	0	0	0	0	0	0	0	0	0	0	0	0	0	0	0	0	0	0	0	0	0	0	0	0	0	0	0	0	0	0	0	0	0
'VIR3_654_1_KTPTEGVLSSINKVQYDQAFGRYLGNTYSSYLFFHVIILYMNALDWDEEK'	165	141	47	0	0	0	0	0	0	86	0	70	0	0	0	0	24	0	0	0	0	0	0	0	0	1	0	0	0	0	0	45	21	0	0	0	0	0	0	0	0	0	0	0	0	0	0	0	52
'VIR3_654_2_KTPTEGVLSSINKVQYDQAFGRYLGNTYSSYLFFHVIILYMNALDWDEEK'	0	3	22	0	0	0	0	0	0	0	0	0	0	0	0	0	20	0	0	0	0	0	0	0	0	0	0	0	0	0	0	0	0	0	0	0	0	0	0	0	0	0	0	0	0	0	0	0	0
'VIR3_655_1_SSYLFFHVIILYMNALDWDEEKTILALWKEIASIDVKSDLVKFRDQIWGS'	0	0	3	0	0	0	0	0	0	0	0	0	0	0	0	0	0	0	0	0	0	0	0	0	0	0	0	0	0	0	0	0	0	0	0	0	0	0	0	0	0	0	0	0	0	0	0	0	0
'VIR3_655_2_SSYLFFHVIILYMNALDWDEEKTILALWKEIASIDVKSDLVKFRDQIWGS'	0	1	3	0	0	0	0	0	0	0	0	0	0	0	0	0	0	0	0	0	0	0	0	0	0	0	0	0	0	0	0	0	0	0	0	0	0	0	0	0	0	0	0	0	0	0	0	0	0
'VIR3_656_1_KEIASIDVKSDLVKFRDQIWGSLVITKDFVYSQSANCLFDRNYTLMLKDL'	0	10	42	0	0	0	0	0	0	0	0	0	0	0	0	0	0	0	0	0	0	0	0	0	0	0	0	0	0	0	0	29	0	0	0	0	0	0	0	0	0	0	0	0	0	0	0	0	0
'VIR3_656_2_KEIASIDVKSDLVKFRDQIWGSLVITKDFVYSQSANCLFDRNYTLMLKDL'	43	89	36	0	0	0	0	0	0	0	0	0	0	107	6	0	0	0	35	0	0	0	18	25	0	0	0	0	0	0	0	30	0	0	75	0	10	0	0	0	31	0	0	0	0	0	0	0	0
'VIR3_657_1_FVYSQSANCLFDRNYTLMLKDLFLSRFNSLLILISPPESRYSDDLVSNLC'	0	103	20	0	0	0	0	0	0	0	0	0	0	0	0	0	23	0	0	107	0	0	33	0	0	0	0	0	2	0	0	0	0	0	0	0	0	0	0	0	0	0	0	0	0	0	0	0	0
'VIR3_657_2_FVYSQSANCLFDRNYTLMLKDLFLSRFNSLLILISPPESRYSDDLVSNLC'	0	2	21	0	0	0	0	0	0	0	0	0	0	0	0	0	0	0	0	0	32	0	0	0	0	0	0	0	1	0	0	0	0	0	0	0	0	0	0	0	0	0	0	0	0	0	0	0	0
'VIR3_658_1_SLLILISPPESRYSDDLVSNLCQLYIAGDKVLSACGNSGYDVIKLLEPYI'	0	19	15	0	0	0	0	0	0	0	0	0	0	0	0	0	0	0	0	0	0	0	0	0	0	0	0	0	0	0	0	0	0	0	0	0	0	0	0	0	0	0	0	0	0	0	0	0	0
'VIR3_658_2_SLLILISPPESRYSDDLVSNLCQLYIAGDKVLSACGNSGYDVIKLLEPYI'	0	1	15	0	0	0	0	0	0	0	0	0	0	0	0	0	0	0	0	0	0	0	0	0	0	0	0	0	0	0	0	0	0	0	0	0	0	0	0	0	0	0	0	0	0	0	0	0	0
'VIR3_659_1_DKVLSACGNSGYDVIKLLEPYIVNKLVQKAEKFRPLIHSLGDFPQFIRDK'	0	0	4	0	0	0	0	0	0	0	0	0	0	0	0	0	0	0	0	0	0	0	0	0	0	0	0	0	0	0	0	0	0	0	0	0	0	0	0	0	0	0	0	0	0	0	0	0	0
'VIR3_659_2_DKVLSACGNSGYDVIKLLEPYIVNKLVQKAEKFRPLIHSLGDFPQFIRDK'	0	9	9	0	0	0	0	0	0	0	0	0	0	0	0	0	0	0	0	0	0	0	0	0	0	0	0	0	0	0	0	0	0	0	0	0	0	0	0	0	0	0	0	0	0	0	0	0	0
'VIR3_660_1_KAEKFRPLIHSLGDFPQFIRDKTNQLEGTFGPSAREFFQTMDLLDNIHDL'	115	300	26	0	0	0	0	0	0	0	0	0	0	0	0	0	0	0	0	0	0	0	26	0	0	0	0	0	0	0	0	32	11	0	0	0	0	0	0	0	0	0	0	0	0	0	0	0	22
'VIR3_660_2_KAEKFRPLIHSLGDFPQFIRDKTNQLEGTFGPSAREFFQTMDLLDNIHDL'	0	11	44	0	0	0	0	0	0	0	0	0	0	0	0	0	0	0	0	0	0	0	0	0	0	0	0	0	0	0	0	0	0	0	0	0	0	0	0	0	0	0	0	0	0	0	0	0	0
'VIR3_661_1_TFGPSAREFFQTMDLLDNIHDLVFVYGCYRHWGHPYIDYRKGLSKLYDQV'	0	1	3	0	0	0	0	0	0	0	0	0	0	0	0	0	0	0	0	0	0	0	0	0	0	0	0	0	0	0	0	0	0	0	0	0	0	0	0	0	0	0	0	0	0	0	0	0	0
'VIR3_661_2_TFGPSAREFFQTMDLLDNIHDLVFVYGCYRHWGHPYIDYRKGLSKLYDQV'	0	20	12	0	0	0	0	0	0	0	13	0	0	0	0	0	4	0	0	0	0	0	0	0	0	0	0	0	0	0	0	0	0	0	0	0	0	0	0	0	0	0	0	0	0	0	0	0	0
'VIR3_662_1_YRHWGHPYIDYRKGLSKLYDQVHVKKIIDRNYQECLASDLAKRILRWGFD'	1	84	44	0	0	0	0	0	0	0	0	0	0	0	0	0	0	0	0	0	0	0	2	0	0	0	0	0	0	195	0	0	0	0	0	0	0	0	0	0	0	0	0	0	0	0	0	0	0
'VIR3_662_2_YRHWGHPYIDYRKGLSKLYDQVHVKKIIDRNYQECLASDLAKRILRWGFD'	0	9	18	0	0	0	0	0	0	0	0	0	0	0	0	0	0	0	0	0	0	0	0	0	0	0	0	0	0	0	0	0	0	0	0	0	0	0	0	0	0	0	0	0	0	0	0	0	0
'VIR3_663_1_DRNYQECLASDLAKRILRWGFDKYSRWYLDSNLLPGDHPLSPYVKTQTWP'	0	12	24	0	0	0	0	0	0	0	0	0	0	0	0	0	0	0	0	0	0	0	0	0	0	0	0	0	0	0	0	0	0	0	0	0	0	0	0	0	0	0	0	0	0	0	0	0	0
'VIR3_663_2_DRNYQECLASDLAKRILRWGFDKYSRWYLDSNLLPGDHPLSPYVKTQTWP'	0	2	11	0	0	0	0	0	0	0	0	0	0	0	0	0	0	0	0	0	0	0	0	0	0	0	0	0	0	0	0	0	0	0	0	0	0	0	0	0	0	0	0	0	0	0	0	0	0
'VIR3_664_1_LDSNLLPGDHPLSPYVKTQTWPPKHVVDMVGDTWHSLPITQIFEIPESMD'	0	1	11	0	0	0	0	0	0	0	0	0	0	0	0	0	0	0	0	0	0	0	0	0	0	0	0	0	0	0	0	0	0	0	0	0	0	0	0	0	0	0	0	0	0	0	0	0	0
'VIR3_664_2_LDSNLLPGDHPLSPYVKTQTWPPKHVVDMVGDTWHSLPITQIFEIPESMD'	0	0	0	0	0	0	0	0	0	0	0	0	0	0	0	0	0	0	0	0	0	0	0	0	0	0	0	0	0	0	0	0	0	0	0	0	0	0	0	0	0	0	0	0	0	0	0	0	0
'VIR3_665_1_MVGDTWHSLPITQIFEIPESMDPSEILDDKSHSFTRTRLASWLSENRGGP'	0	10	39	0	0	0	0	0	0	0	0	0	0	0	0	0	0	0	0	0	0	0	0	0	0	0	0	0	0	0	0	0	0	0	0	0	0	0	0	0	0	0	0	0	0	0	0	0	0
'VIR3_665_2_MVGDTWHSLPITQIFEIPESMDPSEILDDKSHSFTRTRLASWLSENRGGP'	130	35	27	0	0	0	0	0	0	0	0	0	0	0	0	0	0	0	0	0	0	0	0	0	0	0	0	0	0	0	0	0	0	0	0	0	0	0	1	0	0	0	0	0	0	0	0	0	0
'VIR3_666_1_DKSHSFTRTRLASWLSENRGGPVPSEKVIITALSRPPVNPREFLRSIDVG'	354	526	77	0	0	0	0	0	0	0	3	0	0	0	0	0	41	0	49	0	0	0	40	40	28	0	0	0	1	0	0	38	31	0	1	0	0	0	0	0	0	0	0	0	0	0	17	0	35
'VIR3_666_2_DKSHSFTRTRLASWLSENRGGPVPSEKVIITALSRPPVNPREFLRSIDVG'	0	7	23	0	0	0	0	0	0	0	0	0	0	0	0	0	0	0	0	0	0	0	0	0	0	0	0	0	0	0	0	0	0	0	0	0	0	0	0	0	0	0	0	0	0	0	0	0	0
'VIR3_667_1_IITALSRPPVNPREFLRSIDVGGLPDDDLIIGLKPKERELKIEGRFFALM'	0	24	12	0	0	0	0	0	0	0	0	0	0	0	0	0	0	0	0	0	0	0	1	0	0	0	0	0	0	0	0	0	7	0	1	0	0	0	0	0	0	0	0	0	0	0	0	0	0
'VIR3_667_2_IITALSRPPVNPREFLRSIDVGGLPDDDLIIGLKPKERELKIEGRFFALM'	0	4	8	0	0	0	0	0	0	0	0	0	0	0	24	0	0	0	0	0	0	0	0	0	0	0	0	0	0	0	0	0	0	0	51	0	0	0	0	0	0	0	0	0	0	0	0	0	0
'VIR3_668_1_LIIGLKPKERELKIEGRFFALMSWNLRLYFVITEKLLATYILPLFDALTM'	0	13	33	0	0	0	0	0	0	0	0	0	0	0	0	0	0	0	0	0	0	0	0	0	0	0	0	0	0	0	0	0	0	0	0	0	0	0	0	0	0	0	0	0	0	0	0	0	0
'VIR3_668_2_LIIGLKPKERELKIEGRFFALMSWNLRLYFVITEKLLATYILPLFDALTM'	0	3	10	0	0	0	0	0	0	0	0	0	0	0	0	0	0	0	0	0	0	0	0	0	0	0	0	0	0	0	0	0	0	0	0	0	0	0	0	0	0	0	0	0	0	0	0	0	0
'VIR3_669_1_YFVITEKLLATYILPLFDALTMTDNLNKVFKKLIDRVTGQGLLDYSRVTY'	0	2	5	0	0	0	0	0	0	0	0	0	0	0	0	0	0	0	0	0	0	0	0	0	0	0	0	0	0	0	0	0	0	0	0	0	0	0	0	0	0	0	0	0	0	0	0	0	0
'VIR3_669_2_YFVITEKLLATYILPLFDALTMTDNLNKVFKKLIDRVTGQGLLDYSRVTY'	0	4	9	0	0	0	0	0	0	0	0	0	0	0	0	0	0	0	0	0	0	0	0	0	0	0	0	0	0	0	0	0	0	0	0	0	0	0	0	0	0	0	0	0	0	0	0	0	0
'VIR3_670_1_VFKKLIDRVTGQGLLDYSRVTYAFHLDYEKWNNHQRLESTKDVFSVLDKV'	0	1	1	0	0	0	0	0	0	0	0	0	0	0	0	0	0	0	0	0	0	0	0	0	0	0	0	0	0	0	0	0	0	0	0	0	0	0	0	0	0	0	0	0	0	0	0	0	0
'VIR3_670_2_VFKKLIDRVTGQGLLDYSRVTYAFHLDYEKWNNHQRLESTKDVFSVLDKV'	0	4	1	0	0	0	0	0	0	0	0	0	0	0	0	0	16	0	0	0	0	0	0	0	0	0	0	0	0	0	0	0	0	0	0	0	0	0	0	0	0	0	0	0	0	0	0	0	0
'VIR3_671_1_EKWNNHQRLESTKDVFSVLDKVFGLKKVFSRTHEFFQKSWVYYSDRSDLI'	0	20	36	0	0	0	0	0	0	0	0	0	0	0	0	0	0	0	0	0	0	0	0	0	0	0	0	0	7	0	0	0	0	0	0	0	1	0	0	0	0	0	0	0	0	0	40	0	0
'VIR3_671_2_EKWNNHQRLESTKDVFSVLDKVFGLKKVFSRTHEFFQKSWVYYSDRSDLI'	0	4	16	0	0	0	0	0	0	0	0	0	0	52	0	0	0	0	0	0	0	0	0	0	0	0	0	0	0	0	0	0	0	0	0	0	0	0	0	0	0	0	0	0	0	0	0	0	0
'VIR3_672_1_FSRTHEFFQKSWVYYSDRSDLIGLWRDQIYCLDMTNGPTCWNGQDGGLEG'	0	0	11	0	0	0	0	0	0	0	0	0	0	0	0	0	0	0	0	0	0	0	0	0	0	0	0	0	0	0	0	0	0	0	0	0	0	0	0	0	0	0	0	0	0	0	0	0	0
'VIR3_672_2_FSRTHEFFQKSWVYYSDRSDLIGLWRDQIYCLDMTNGPTCWNGQDGGLEG'	0	1	26	0	0	0	0	0	0	0	0	0	0	0	0	0	0	0	0	0	0	0	0	0	0	0	0	0	0	0	0	0	0	0	0	0	0	0	0	0	0	0	0	0	0	0	0	0	0
'VIR3_673_1_IYCLDMTNGPTCWNGQDGGLEGLRQKGWSLVSLLMIDRESQTRNTRTKIL'	0	1	3	0	0	0	0	0	0	0	0	0	0	0	0	0	0	0	0	0	0	0	0	0	0	0	0	0	0	0	0	0	0	0	0	0	0	0	0	0	0	0	0	0	0	0	0	0	0
[truncated: 243,467+ more rows]
[truncated: 60 more columns]
